# Supplementary material for: Parsing cultural impacts on regret and risk in Iran, China and the United Kingdom
Source: Sci Rep. 2018 Sep 14;8:13862. doi: 10.1038/s41598-018-30680-7 (PMC6138714; doi:10.1038/s41598-018-30680-7)
Supplement: Supplementary file 2 — Supporting Information S1 [file 41598_2018_30680_MOESM2_ESM.csv]

	subj	gender	session	trial	x1	p1	y1	p2	x2	q1	y2	q2	condition	context	block	blockposition	choice	anglec	outcomec	angleuc	outcomeuc	RT	rating	onset_trigger	onset_instruction	onset_choicephase	onset_respose	onset_socialinformation	onset_spinning	onset_outcome	onset_rating	onset_ratingfinish	onset_samllblack	ISI
1	1	1	1	1	-50	0.8	-200	0.2	200	0.8	-50	0.2	1	1	1	1	0	6	-50	230	-50	1868.4	-38.24	3712926.37	3712926.38	3712930.51	3712932.38	0	3712934.55	3712935.58	3712938.65	3712940.62	3712940.64	1.8
2	1	1	1	2	50	0.2	-50	0.8	200	0.5	50	0.5	1	1	1	2	0	197	200	186	-50	1968.53	32.28	0	3712928.43	3712942.47	3712944.44	0	3712946.47	3712947.49	3712950.53	3712952.24	3712952.25	1.69
3	1	1	1	3	200	0.2	-200	0.8	-50	0.8	-200	0.2	1	1	1	3	1	274	-200	308	-50	2101.87	-40	0	3713064.37	3712953.97	3712956.07	0	3712957.97	3712958.99	3712962.02	3712963.21	3712963.22	1.35
4	1	1	1	4	200	0.8	-50	0.2	200	0.5	50	0.5	1	1	1	4	0	265	200	31	-50	1901.77	35	0	3713195.53	3712964.59	3712966.49	0	3712968.59	3712969.61	3712972.65	3712973.74	3712973.75	1.95
5	1	1	1	5	50	0.5	-50	0.5	50	0.5	-200	0.5	1	1	1	5	1	303	50	134	-200	2168.43	19.54	0	3713327.94	3712975.72	3712977.89	0	3712979.72	3712980.74	3712983.77	3712986.19	3712986.19	1.52
6	1	1	1	6	50	0.8	-200	0.2	200	0.8	-200	0.2	1	1	1	6	0	47	-200	64	-200	2852.37	-50	0	3713460.82	3712987.73	3712990.58	0	3712991.73	3712992.75	3712995.78	3712997.21	3712997.22	1.95
7	1	1	1	7	50	0.5	-200	0.5	50	0.8	-200	0.2	1	1	1	7	0	248	50	16	-200	1868.37	11.74	0	3713592.79	3712999.19	3713001.05	0	3713003.19	3713004.21	3713007.24	3713008.4	3713008.41	1.07
8	1	1	1	8	50	0.2	-50	0.8	-50	0.5	-200	0.5	1	1	1	8	1	158	-50	137	-200	2618.73	-19.33	0	3713727.94	3713009.51	3713012.13	0	3713013.51	3713014.53	3713017.57	3713018.87	3713018.89	1.21
9	1	1	1	9	200	0.5	50	0.5	200	0.8	-50	0.2	1	1	1	9	1	144	50	159	200	1518.13	9.02	0	3713864.35	3713020.12	3713021.64	0	3713024.12	3713025.14	3713028.18	3713029.5	3713029.51	1.78
10	1	1	1	10	200	0.5	-200	0.5	200	0.8	50	0.2	1	1	1	10	0	114	200	118	-200	1534.57	37.95	0	0	3713031.31	3713032.85	0	3713035.31	3713036.33	3713039.37	3713040.6	3713040.62	1.91
11	1	1	1	11	50	0.2	-200	0.8	50	0.8	-200	0.2	1	1	1	11	0	112	50	89	-200	2485.54	20.81	0	0	3713042.56	3713045.04	0	3713046.56	3713047.58	3713050.61	3713051.53	3713051.55	1.78
12	1	1	1	12	200	0.8	-200	0.2	50	0.2	-200	0.8	1	1	1	12	1	255	200	52	-200	2018.33	17.78	0	0	3713053.35	3713055.37	0	3713057.35	3713058.37	3713061.4	3713063.05	3713063.06	1.3
13	1	1	1	13	50	0.2	-50	0.8	200	0.5	50	0.5	2	1	2	1	0	167	50	30	-50	1834.76	19.22	0	0	3713066.39	3713068.23	0	3713070.39	3713071.41	3713074.45	3713076.86	3713076.87	1.15
14	1	1	1	14	50	0.8	-200	0.2	200	0.8	-200	0.2	2	1	2	2	1	272	50	253	200	2818.97	-27.13	0	0	3713078.03	3713080.85	0	3713082.03	3713083.06	3713086.09	3713087.32	3713087.34	1.85
15	1	1	1	15	200	0.5	-200	0.5	-50	0.2	-200	0.8	2	1	2	3	1	245	200	201	-200	2235.4	50	0	0	3713089.21	3713091.45	0	3713093.21	3713094.23	3713097.27	3713098.22	3713098.23	1.78
16	1	1	1	16	200	0.8	50	0.2	200	0.2	50	0.8	2	1	2	4	1	202	200	325	200	2468.66	2.84	0	0	3713100.04	3713102.5	0	3713104.04	3713105.06	3713108.09	3713108.99	3713109.01	1.27
17	1	1	1	17	200	0.8	-200	0.2	50	0.2	-200	0.8	2	1	2	5	1	129	200	177	-200	2668.84	38.18	0	0	3713110.29	3713112.96	0	3713114.29	3713115.32	3713118.35	3713119.19	3713119.2	1.23
18	1	1	1	18	50	0.5	-50	0.5	50	0.5	-200	0.5	2	1	2	6	1	335	50	169	-200	2418.64	30	0	3713998.06	3713120.45	3713122.87	0	3713124.45	3713125.47	3713128.51	3713129.73	3713129.74	1.32
19	1	1	1	19	200	0.2	-200	0.8	-50	0.8	-200	0.2	2	1	2	7	0	253	-50	156	-200	3052.51	18.04	0	0	3713131.08	3713134.13	0	3713135.08	3713136.1	3713139.13	3713140.1	3713140.12	1.83
20	1	1	1	20	50	0.8	-200	0.2	200	0.5	-50	0.5	2	1	2	8	0	309	200	66	-200	2218.71	43.32	0	0	3713141.97	3713144.19	0	3713145.97	3713146.99	3713150.03	3713150.84	3713150.86	1.82
21	1	1	1	21	-50	0.8	-200	0.2	200	0.8	-50	0.2	2	1	2	9	0	80	200	135	-50	2068.34	50	0	0	3713152.7	3713154.76	0	3713156.7	3713157.72	3713160.75	3713161.68	3713161.7	1.57
22	1	1	1	22	50	0.5	-50	0.5	50	0.2	-200	0.8	2	1	2	10	1	189	50	157	-200	2368.63	39.27	0	0	3713163.29	3713165.66	0	3713167.29	3713168.31	3713171.34	3713172.85	3713172.86	1.57
23	1	1	1	23	200	0.5	-50	0.5	-50	0.5	-200	0.5	2	1	2	11	1	26	-50	306	-50	1868.19	12.51	0	0	3713174.45	3713176.32	0	3713178.45	3713179.47	3713182.5	3713183.7	3713183.7	1.29
24	1	1	1	24	50	0.5	-200	0.5	200	0.5	-200	0.5	2	1	2	12	0	310	200	50	-200	2818.95	50	0	0	3713185.01	3713187.83	0	3713189.01	3713190.03	3713193.06	3713193.8	3713193.81	1.7
25	1	1	1	25	200	0.5	-200	0.5	-50	0.2	-200	0.8	1	1	3	1	1	219	200	196	-200	1667.89	31.86	0	0	3713197.55	3713199.22	0	3713201.55	3713202.57	3713205.61	3713207.16	3713207.17	1.8
26	1	1	1	26	-50	0.2	-200	0.8	200	0.5	-200	0.5	1	1	3	2	0	278	200	3	-200	1818.06	34.94	0	0	3713208.99	3713210.81	0	3713212.99	3713214.01	3713217.05	3713218.29	3713218.3	1.44
27	1	1	1	27	200	0.5	-50	0.5	50	0.8	-200	0.2	1	1	3	3	1	152	-50	21	-200	2251.83	-13.34	0	0	3713219.77	3713222.02	0	3713223.77	3713224.79	3713227.81	3713228.54	3713228.54	1.45
28	1	1	1	28	200	0.8	-50	0.2	50	0.8	-50	0.2	1	1	3	4	1	63	-50	263	50	2235.28	-19.67	0	0	3713230.01	3713232.25	0	3713234.01	3713235.03	3713238.07	3713239.14	3713239.15	1.47
29	1	1	1	29	50	0.5	-200	0.5	200	0.5	-200	0.5	1	1	3	5	0	331	200	92	-200	2218.46	23.59	0	0	3713240.64	3713242.85	0	3713244.64	3713245.66	3713248.69	3713250.22	3713250.23	1.28
30	1	1	1	30	200	0.5	50	0.5	50	0.5	-50	0.5	1	1	3	6	1	320	200	25	-50	1684.89	47.34	0	0	3713251.53	3713253.21	0	3713255.53	3713256.55	3713259.58	3713260.56	3713260.58	1.68
31	1	1	1	31	200	0.5	-200	0.5	200	0.2	-200	0.8	1	1	3	7	1	266	200	251	-200	2185.03	32.67	0	0	3713262.29	3713264.47	0	3713266.29	3713267.31	3713270.34	3713272.04	3713272.06	1.9
32	1	1	1	32	50	0.8	-200	0.2	200	0.8	-200	0.2	1	1	3	8	0	154	200	181	50	2485.38	35.08	0	0	3713273.98	3713276.46	0	3713277.98	3713279	3713282.04	3713282.94	3713282.95	1.91
33	1	1	1	33	50	0.8	-50	0.2	200	0.2	-200	0.8	1	1	3	9	1	309	50	242	-200	1968.23	29.6	0	0	3713284.89	3713286.86	0	3713288.89	3713289.91	3713292.94	3713293.66	3713293.68	1.75
34	1	1	1	34	-50	0.8	-200	0.2	200	0.2	-200	0.8	1	1	3	10	1	108	-50	254	-200	2718.94	18.34	0	0	3713295.45	3713298.17	0	3713299.45	3713300.47	3713303.5	3713304.75	3713304.75	1.26
35	1	1	1	35	200	0.5	-200	0.5	50	0.8	-50	0.2	1	1	3	11	0	320	50	205	200	1801.44	25.08	0	0	3713306.04	3713307.84	0	3713310.04	3713311.06	3713314.1	3713315.55	3713315.56	1.69
36	1	1	1	36	200	0.5	50	0.5	50	0.2	-50	0.8	1	1	3	12	1	324	200	339	50	2001.62	50	0	0	3713317.27	3713319.27	0	3713321.27	3713322.29	3713325.32	3713326.77	3713326.79	1.13
37	1	1	1	37	50	0.5	-50	0.5	50	0.5	-200	0.5	2	1	4	1	1	1	-50	2	-200	2385.13	46.58	0	0	3713329.96	3713332.34	0	3713333.96	3713334.98	3713338.02	3713339.08	3713339.1	1.12
38	1	1	1	38	200	0.2	-50	0.8	200	0.8	50	0.2	2	1	4	2	0	9	50	94	-50	2051.7	50	0	0	3713340.25	3713342.3	0	3713344.25	3713345.27	3713348.31	3713349.61	3713349.63	1.19
39	1	1	1	39	50	0.8	-200	0.2	200	0.8	-200	0.2	2	1	4	3	1	123	50	195	200	2318.78	-47.92	0	0	3713350.84	3713353.16	0	3713354.84	3713355.86	3713358.9	3713360.59	3713360.6	1.15
40	1	1	1	40	200	0.5	-50	0.5	50	0.5	-50	0.5	2	1	4	4	1	108	-50	122	-50	1901.43	-17.68	0	0	3713361.77	3713363.67	0	3713365.77	3713366.79	3713369.83	3713370.61	3713370.63	1.59
41	1	1	1	41	50	0.2	-200	0.8	50	0.8	-200	0.2	2	1	4	5	0	50	-200	123	-200	1984.97	-42.24	0	0	3713372.23	3713374.21	0	3713376.23	3713377.25	3713380.28	3713381.2	3713381.22	1.07
42	1	1	1	42	200	0.8	50	0.2	200	0.5	-50	0.5	2	1	4	6	1	309	200	139	-50	1951.58	50	0	0	3713382.32	3713384.27	0	3713386.32	3713387.34	3713390.38	3713391.19	3713391.19	1.82
43	1	1	1	43	200	0.5	-200	0.5	200	0.2	-200	0.8	2	1	4	7	1	227	200	163	-200	2051.6	50	0	0	3713393.03	3713395.08	0	3713397.03	3713398.05	3713401.08	3713401.9	3713401.92	1.72
44	1	1	1	44	50	0.8	-50	0.2	200	0.8	-50	0.2	2	1	4	8	0	31	-50	342	50	1834.81	-44.02	0	0	3713403.65	3713405.49	0	3713407.65	3713408.67	3713411.71	3713412.41	3713412.41	1.93
45	1	1	1	45	-50	0.2	-200	0.8	200	0.5	-200	0.5	2	1	4	9	0	212	200	161	-200	2502.01	47.42	0	0	3713414.36	3713416.86	0	3713418.36	3713419.38	3713422.42	3713423.32	3713423.34	1.49
46	1	1	1	46	50	0.5	-200	0.5	50	0.8	-200	0.2	2	1	4	10	0	158	50	169	-200	2085.02	19.73	0	0	3713424.85	3713426.94	0	3713428.85	3713429.87	3713432.91	3713434.2	3713434.21	1.65
47	1	1	1	47	200	0.5	-200	0.5	200	0.8	50	0.2	2	1	4	11	0	310	200	169	-200	1934.89	28.62	0	0	3713435.88	3713437.81	0	3713439.88	3713440.9	3713443.94	3713445.23	3713445.25	1.89
48	1	1	1	48	200	0.5	50	0.5	50	0.2	-50	0.8	2	1	4	12	1	180	50	176	-50	1584.55	19.74	0	0	3713447.16	3713448.74	0	3713451.16	3713452.18	3713455.21	3713459.25	3713459.27	1.54
49	1	1	1	49	200	0.2	-200	0.8	50	0.2	-50	0.8	2	1	5	1	0	25	-50	31	-200	2151.63	24.64	0	0	3713462.84	3713464.99	0	3713466.84	3713467.86	3713470.89	3713471.8	3713471.81	1.28
50	1	1	1	50	50	0.2	-200	0.8	50	0.2	-50	0.8	2	1	5	2	0	311	50	84	-200	1668.01	50	0	0	3713473.11	3713474.78	0	3713477.11	3713478.13	3713481.17	3713482.37	3713482.38	1.98
51	1	1	1	51	200	0.8	-50	0.2	200	0.5	50	0.5	2	1	5	3	0	338	200	315	200	1768.09	50	0	0	3713484.39	3713486.15	0	3713488.39	3713489.41	3713492.44	3713493.82	3713493.83	1.04
52	1	1	1	52	50	0.2	-50	0.8	-50	0.5	-200	0.5	2	1	5	4	1	142	-50	354	-50	2235.08	11.88	0	0	3713494.88	3713497.11	0	3713498.88	3713499.9	3713502.93	3713504.64	3713504.65	1.33
53	1	1	1	53	200	0.5	50	0.5	200	0.8	-50	0.2	2	1	5	5	1	323	200	174	200	1517.89	21.69	0	0	3713506	3713507.52	0	3713510	3713511.02	3713514.06	3713515.5	3713515.51	1.97
54	1	1	1	54	200	0.5	-200	0.5	50	0.8	-50	0.2	2	1	5	6	0	84	50	225	200	1834.81	12.71	0	0	3713517.5	3713519.33	0	3713521.5	3713522.52	3713525.55	3713526.42	3713526.44	1.37
55	1	1	1	55	200	0.8	-200	0.2	200	0.5	-50	0.5	2	1	5	7	1	261	200	219	200	2235.15	-0.48	0	0	3713527.82	3713530.06	0	3713531.82	3713532.84	3713535.88	3713537.95	3713537.96	1.31
56	1	1	1	56	200	0.2	50	0.8	200	0.5	50	0.5	2	1	5	8	0	88	50	157	50	2352.14	-24.35	0	0	3713539.3	3713541.65	0	3713543.3	3713544.32	3713547.35	3713548.2	3713548.22	1.12
57	1	1	1	57	200	0.5	-50	0.5	50	0.8	-200	0.2	2	1	5	9	1	4	-50	220	50	2185.16	-20	0	0	3713549.36	3713551.54	0	3713553.36	3713554.38	3713557.41	3713558.85	3713558.86	1.92
58	1	1	1	58	-50	0.2	-200	0.8	50	0.8	-200	0.2	2	1	5	10	0	13	-200	35	-200	1584.61	-50	0	0	3713560.8	3713562.38	0	3713564.8	3713565.82	3713568.86	3713570.13	3713570.14	1.14
59	1	1	1	59	-50	0.8	-200	0.2	200	0.2	-200	0.8	2	1	5	11	1	89	-50	4	-200	3319.44	10.77	0	0	3713571.29	3713574.61	0	3713575.29	3713576.31	3713579.35	3713580.43	3713580.43	1.33
60	1	1	1	60	200	0.8	-200	0.2	-50	0.2	-200	0.8	2	1	5	12	1	51	-200	317	-50	2068.37	-50	0	0	3713581.78	3713583.85	0	3713585.78	3713586.8	3713589.84	3713590.87	3713590.87	1.9
61	1	1	1	61	50	0.8	-50	0.2	200	0.2	-200	0.8	2	1	6	1	1	127	50	214	-200	1968.16	2.57	0	0	3713594.81	3713596.78	0	3713598.81	3713599.83	3713602.87	3713604.19	3713604.2	1.5
62	1	1	1	62	200	0.8	50	0.2	200	0.5	-50	0.5	2	1	6	2	1	241	200	234	200	2585.63	13.36	0	0	3713605.72	3713608.31	0	3713609.72	3713610.74	3713613.78	3713614.79	3713614.81	1.62
63	1	1	1	63	200	0.8	-50	0.2	50	0.8	-50	0.2	2	1	6	3	1	51	-50	271	50	2568.9	-37.42	0	0	3713616.45	3713619.01	0	3713620.45	3713621.47	3713624.5	3713626.22	3713626.24	1.58
64	1	1	1	64	-50	0.8	-200	0.2	200	0.2	-50	0.8	2	1	6	4	0	309	200	235	-50	3119.34	47.09	0	0	3713627.84	3713630.96	0	3713631.84	3713632.86	3713635.89	3713636.63	3713636.64	1.7
65	1	1	1	65	200	0.5	-200	0.5	50	0.5	-200	0.5	2	1	6	5	1	350	200	12	-200	1868.2	50	0	0	3713638.36	3713640.23	0	3713642.36	3713643.38	3713646.42	3713648.31	3713648.32	1.03
66	1	1	1	66	-50	0.5	-200	0.5	200	0.8	-200	0.2	2	1	6	6	0	18	-200	301	-50	1668.18	-29.53	0	0	3713649.37	3713651.04	0	3713653.37	3713654.39	3713657.43	3713658.53	3713658.55	1.53
67	1	1	1	67	200	0.8	-50	0.2	50	0.8	-50	0.2	2	1	6	7	1	340	200	116	50	1618.16	35.6	0	0	3713660.1	3713661.72	0	3713664.1	3713665.12	3713668.15	3713669.66	3713669.67	1.03
68	1	1	1	68	200	0.5	-50	0.5	200	0.8	-200	0.2	2	1	6	8	1	217	200	285	200	2835.64	30.87	0	0	3713670.72	3713673.56	0	3713674.72	3713675.74	3713678.78	3713680.53	3713680.55	1.83
69	1	1	1	69	-50	0.2	-200	0.8	200	0.2	-200	0.8	2	1	6	9	0	102	-200	18	-200	2485.58	30.05	0	0	3713682.4	3713684.88	0	3713686.4	3713687.42	3713690.46	3713691.55	3713691.57	1.34
70	1	1	1	70	200	0.5	50	0.5	50	0.5	-50	0.5	2	1	6	10	1	177	50	351	50	2151.73	-15.71	0	0	3713692.92	3713695.08	0	3713696.92	3713697.95	3713700.98	3713702.19	3713702.2	1.85
71	1	1	1	71	50	0.2	-50	0.8	200	0.5	50	0.5	2	1	6	11	0	108	50	205	-50	2001.57	6.23	0	0	3713704.07	3713706.07	0	3713708.07	3713709.09	3713712.12	3713714.74	3713714.74	1.25
72	1	1	1	72	-50	0.8	-200	0.2	-50	0.5	-200	0.5	2	1	6	12	1	320	-50	161	-200	2251.86	10.47	0	0	3713716.01	3713718.26	0	3713720.01	3713721.03	3713724.07	3713726.33	3713726.34	1.58
73	1	1	1	73	50	0.2	-200	0.8	50	0.2	-50	0.8	1	1	7	1	0	310	50	36	-200	1868.06	40.5	0	0	3713729.96	3713731.82	0	3713733.96	3713734.98	3713738.01	3713739.44	3713739.45	1.94
74	1	1	1	74	200	0.5	-50	0.5	-50	0.5	-200	0.5	1	1	7	2	1	324	200	324	-50	2285.21	50	0	0	3713741.4	3713743.68	0	3713745.4	3713746.42	3713749.45	3713754.25	3713754.26	1.05
75	1	1	1	75	200	0.2	-50	0.8	200	0.8	50	0.2	1	1	7	3	0	65	50	44	-50	2001.64	20.02	0	0	3713755.33	3713757.33	0	3713759.33	3713760.35	3713763.38	3713764.29	3713764.3	1.05
76	1	1	1	76	-50	0.8	-200	0.2	200	0.2	-50	0.8	1	1	7	4	0	13	-50	300	-50	2985.81	40.62	0	0	3713765.37	3713768.35	0	3713769.37	3713770.39	3713773.42	3713774.35	3713774.36	1.02
77	1	1	1	77	200	0.8	50	0.2	200	0.5	-50	0.5	1	1	7	5	1	345	200	124	-50	1567.93	33.94	0	0	3713775.39	3713776.96	0	3713779.39	3713780.41	3713783.45	3713784.63	3713784.65	1.68
78	1	1	1	78	200	0.2	50	0.8	200	0.5	50	0.5	1	1	7	6	0	78	50	124	50	2435.51	26.99	0	0	3713786.35	3713788.79	0	3713790.35	3713791.37	3713794.41	3713795.36	3713795.38	1.6
79	1	1	1	79	-50	0.5	-200	0.5	200	0.8	-200	0.2	1	1	7	7	0	101	200	261	-50	2351.95	48.92	0	0	3713796.99	3713799.35	0	3713800.99	3713802.01	3713805.05	3713806.18	3713806.2	1.11
80	1	1	1	80	-50	0.2	-200	0.8	200	0.2	-200	0.8	1	1	7	8	0	34	-200	152	-200	2468.88	-38.51	0	0	3713807.34	3713809.8	0	3713811.34	3713812.36	3713815.39	3713816.72	3713816.73	1.8
81	1	1	1	81	50	0.8	-200	0.2	200	0.5	-50	0.5	1	1	7	9	0	101	-50	177	50	2168.42	-23.01	0	0	3713818.55	3713820.71	0	3713822.55	3713823.57	3713826.58	3713827.75	3713827.77	1.62
82	1	1	1	82	200	0.8	-50	0.2	50	0.8	-50	0.2	1	1	7	10	1	104	200	62	-50	2268.57	-46.36	0	0	3713829.4	3713831.67	0	3713833.4	3713834.42	3713837.46	3713842.53	3713842.55	1.07
83	1	1	1	83	200	0.2	-200	0.8	50	0.2	-50	0.8	1	1	7	11	0	74	-50	252	-200	2301.98	-11.52	0	0	3713843.63	3713845.93	0	3713847.63	3713848.65	3713851.69	3713852.98	3713852.99	1.07
84	1	1	1	84	50	0.5	-50	0.5	50	0.2	-200	0.8	1	1	7	12	1	160	-50	156	-200	1918.33	-50	0	0	3713854.07	3713855.99	0	3713858.07	3713859.1	3713862.13	3713863.19	3713863.2	1.14
85	1	1	1	85	200	0.5	-50	0.5	50	0.5	-50	0.5	1	1	8	1	1	70	-50	222	50	1517.8	-17.36	0	0	3713866.37	3713867.89	0	3713870.37	3713871.39	3713874.42	3713876.04	3713876.06	1.79
86	1	1	1	86	50	0.2	-50	0.8	200	0.5	50	0.5	1	1	8	2	0	341	200	202	-50	1667.89	32.15	0	0	3713877.86	3713879.53	0	3713881.86	3713882.88	3713885.92	3713887.22	3713887.23	1.09
87	1	1	1	87	200	0.8	-200	0.2	-50	0.2	-200	0.8	1	1	8	3	1	245	200	346	-50	2018.38	23.33	0	0	3713888.35	3713890.37	0	3713892.35	3713893.37	3713896.41	3713898.04	3713898.06	1.24
88	1	1	1	88	200	0.8	-200	0.2	200	0.5	-50	0.5	1	1	8	4	0	342	200	219	200	2752.37	41.11	0	0	3713899.31	3713902.06	0	3713903.31	3713904.33	3713907.37	3713908.86	3713908.87	1.24
89	1	1	1	89	200	0.8	50	0.2	200	0.5	-50	0.5	1	1	8	5	1	97	200	356	200	1818.18	31.68	0	0	3713910.14	3713911.96	0	3713914.14	3713915.16	3713918.19	3713919.51	3713919.53	1.1
90	1	1	1	90	50	0.8	-50	0.2	200	0.8	-50	0.2	1	1	8	6	0	246	200	172	50	2068.39	36.45	0	0	3713920.65	3713922.71	0	3713924.65	3713925.67	3713928.69	3713929.75	3713929.75	1.86
91	1	1	1	91	-50	0.2	-200	0.8	50	0.8	-200	0.2	1	1	8	7	0	77	50	137	-200	2101.69	34.97	0	0	3713931.64	3713933.74	0	3713935.64	3713936.66	3713939.69	3713941.35	3713941.36	1.7
92	1	1	1	92	200	0.5	-200	0.5	50	0.5	-200	0.5	1	1	8	8	1	11	-200	171	-200	2068.35	-14.55	0	0	3713943.08	3713945.15	0	3713947.08	3713948.1	3713951.14	3713952.17	3713952.17	1.73
93	1	1	1	93	200	0.5	-50	0.5	200	0.8	-200	0.2	1	1	8	9	1	352	200	200	200	3286.2	50	0	0	3713953.92	3713957.21	0	3713957.92	3713958.94	3713961.98	3713962.95	3713962.96	1.65
94	1	1	1	94	-50	0.8	-200	0.2	-50	0.5	-200	0.5	1	1	8	10	1	147	-50	167	-200	2718.97	3.95	0	0	3713964.63	3713967.35	0	3713968.63	3713969.65	3713972.69	3713975.4	3713975.41	1.52
95	1	1	1	95	200	0.8	50	0.2	200	0.2	50	0.8	1	1	8	11	1	357	200	189	50	1768.03	42.37	0	0	3713976.94	3713978.71	0	3713980.94	3713981.96	3713985	3713986.1	3713986.12	1.33
96	1	1	1	96	50	0.5	-50	0.5	50	0.5	-200	0.5	1	1	8	12	1	267	50	205	50	1701.38	50	0	0	3713987.47	3713989.17	0	3713991.47	3713992.49	3713995.52	3713996.39	3713996.39	1.66
97	2	1	1	1	50	0.5	-50	0.5	50	0.5	-200	0.5	1	1	1	1	1	47	-50	360	50	2051.97	-23.98	3782655.16	3782655.17	3782659.29	3782661.35	0	3782663.33	3782664.36	3782667.42	3782668.94	3782668.95	1.13
98	2	1	1	2	200	0.5	-200	0.5	200	0.2	-200	0.8	1	1	1	2	1	12	-200	203	-200	2118.56	-50	0	3782657.22	3782670.12	3782672.24	0	3782674.12	3782675.14	3782678.18	3782679.52	3782679.54	1.94
99	2	1	1	3	50	0.2	-50	0.8	200	0.5	50	0.5	1	1	1	3	0	69	50	241	-50	1701.67	-50	0	3782786.33	3782681.51	3782683.21	0	3782685.51	3782686.53	3782689.57	3782691.14	3782691.15	1.96
100	2	1	1	4	200	0.8	-200	0.2	-50	0.2	-200	0.8	1	1	1	4	1	166	200	354	-50	1718.09	47.37	0	3782921.64	3782693.12	3782694.84	0	3782697.12	3782698.14	3782701.18	3782703.06	3782703.08	1.58
101	2	1	1	5	200	0.8	-50	0.2	50	0.8	-50	0.2	1	1	1	5	1	308	200	233	50	2185.13	28.69	0	3783055	3782704.68	3782706.87	0	3782708.68	3782709.7	3782712.74	3782714.32	3782714.34	1.06
102	2	1	1	6	200	0.8	50	0.2	200	0.2	50	0.8	1	1	1	6	1	69	50	155	50	2852.35	-13.96	0	3783186.49	3782715.42	3782718.28	0	3782719.42	3782720.44	3782723.48	3782726.04	3782726.05	1.23
103	2	1	1	7	200	0.8	-50	0.2	200	0.5	50	0.5	1	1	1	7	0	213	200	44	-50	2535.44	37.97	0	3783317.69	3782727.3	3782729.83	0	3782731.3	3782732.32	3782735.36	3782736.2	3782736.21	1.35
104	2	1	1	8	50	0.8	-200	0.2	200	0.5	-50	0.5	1	1	1	8	1	139	50	210	200	3986.74	3.66	0	3783450.1	3782737.57	3782741.56	0	3782741.58	3782742.6	3782745.63	3782747.75	3782747.77	1.82
105	2	1	1	9	200	0.8	50	0.2	200	0.5	-50	0.5	1	1	1	9	1	105	200	223	200	1451.17	50	0	3783586.87	3782749.6	3782751.05	0	3782753.6	3782754.62	3782757.66	3782758.7	3782758.71	1.02
107	2	1	1	11	-50	0.5	-200	0.5	200	0.8	-200	0.2	1	1	1	11	0	211	200	124	-200	2352.09	15.38	0	0	3782764.81	3782767.17	0	3782768.81	3782769.83	3782772.87	3782774.12	3782774.14	1.17
108	2	1	1	12	200	0.5	50	0.5	50	0.5	-50	0.5	1	1	1	12	1	327	200	317	50	1367.73	16.92	0	0	3782775.32	3782776.69	0	3782779.32	3782780.34	3782783.38	3782784.66	3782784.66	1.65
109	2	1	1	13	-50	0.8	-200	0.2	200	0.2	-50	0.8	1	1	2	1	0	214	-50	94	-50	2285.05	-7.09	0	0	3782788.35	3782790.63	0	3782792.35	3782793.37	3782796.41	3782798.14	3782798.16	1.73
110	2	1	1	14	200	0.8	-200	0.2	50	0.2	-200	0.8	1	1	2	2	1	154	200	113	-200	2218.73	21.5	0	0	3782799.91	3782802.13	0	3782803.91	3782804.93	3782807.97	3782808.9	3782808.92	1.65
111	2	1	1	15	200	0.8	-50	0.2	50	0.8	-50	0.2	1	1	2	3	1	65	-50	153	50	1901.55	-9.63	0	0	3782810.58	3782812.49	0	3782814.58	3782815.61	3782818.64	3782820.33	3782820.34	1.45
112	2	1	1	16	50	0.2	-50	0.8	200	0.5	50	0.5	1	1	2	4	0	170	50	216	-50	1718.34	-30.91	0	0	3782821.81	3782823.53	0	3782825.81	3782826.83	3782829.87	3782832.3	3782832.32	1.55
113	2	1	1	17	200	0.5	50	0.5	50	0.2	-50	0.8	1	1	2	5	1	252	200	230	-50	1468.01	48.42	0	0	3782833.89	3782835.36	0	3782837.89	3782838.91	3782841.94	3782842.91	3782842.93	1.3
114	2	1	1	18	200	0.2	-200	0.8	50	0.2	-50	0.8	1	1	2	6	0	116	-50	25	-200	2602.47	-7.63	0	3783717.09	3782844.25	3782846.85	0	3782848.25	3782849.27	3782852.3	3782853.48	3782853.49	1.74
115	2	1	1	19	50	0.8	-50	0.2	200	0.2	-200	0.8	1	1	2	7	1	236	50	147	-200	1668.06	14.78	0	0	3782855.25	3782856.92	0	3782859.25	3782860.28	3782863.31	3782864.86	3782864.88	1.19
116	2	1	1	20	50	0.2	-50	0.8	-50	0.5	-200	0.5	1	1	2	8	1	259	-50	349	-50	1918.21	-17.5	0	0	3782866.08	3782868	0	3782870.08	3782871.1	3782874.14	3782875.54	3782875.55	1.69
117	2	1	1	21	200	0.2	-200	0.8	-50	0.8	-200	0.2	1	1	2	9	0	39	-200	118	-200	3836.61	-50	0	0	3782877.26	3782881.09	0	3782881.26	3782882.28	3782885.31	3782886.4	3782886.41	1.18
118	2	1	1	22	200	0.5	-200	0.5	200	0.8	50	0.2	1	1	2	10	0	153	200	281	200	2268.64	27.5	0	0	3782887.63	3782889.9	0	3782891.63	3782892.65	3782895.69	3782897.83	3782897.84	1.37
119	2	1	1	23	50	0.5	-200	0.5	200	0.5	-200	0.5	1	1	2	11	0	56	-200	96	-200	2835.88	-50	0	0	3782899.22	3782902.06	0	3782903.22	3782904.24	3782907.28	3782908.12	3782908.13	1.63
120	2	1	1	24	-50	0.2	-200	0.8	50	0.8	-200	0.2	1	1	2	12	0	190	50	159	-200	2218.46	5.47	0	0	3782909.78	3782912	0	3782913.78	3782914.8	3782917.84	3782919.83	3782919.84	1.78
121	2	1	1	25	50	0.8	-50	0.2	200	0.8	-50	0.2	2	1	3	1	0	187	200	316	50	1451.3	35.99	0	0	3782923.66	3782925.11	0	3782927.66	3782928.68	3782931.72	3782933.67	3782933.69	1.08
122	2	1	1	26	-50	0.8	-200	0.2	-50	0.5	-200	0.5	2	1	3	2	1	230	-50	345	-50	1517.9	11.77	0	0	3782934.79	3782936.3	0	3782938.79	3782939.81	3782942.84	3782943.92	3782943.93	1.93
123	2	1	1	27	200	0.2	-200	0.8	-50	0.8	-200	0.2	2	1	3	3	1	244	-200	105	-50	2785.64	-50	0	0	3782945.88	3782948.67	0	3782949.88	3782950.9	3782953.94	3782955.48	3782955.49	1.78
124	2	1	1	28	200	0.5	-200	0.5	50	0.5	-200	0.5	2	1	3	4	1	251	200	25	-200	1785.03	50	0	0	3782957.29	3782959.07	0	3782961.29	3782962.31	3782965.35	3782966.13	3782966.13	1.49
125	2	1	1	29	-50	0.2	-200	0.8	200	0.2	-200	0.8	2	1	3	5	1	81	-200	241	-200	2251.83	-50	0	0	3782967.63	3782969.88	0	3782971.63	3782972.65	3782975.69	3782976.92	3782976.92	1.44
126	2	1	1	30	50	0.2	-200	0.8	50	0.2	-50	0.8	2	1	3	6	0	281	-50	125	-200	1951.57	28.29	0	0	3782978.37	3782980.32	0	3782982.37	3782983.39	3782986.43	3782987.7	3782987.71	1.45
127	2	1	1	31	50	0.2	-50	0.8	-50	0.5	-200	0.5	2	1	3	7	1	3	-50	217	-50	1768.29	-3.51	0	0	3782989.18	3782990.95	0	3782993.18	3782994.2	3782997.24	3782999.13	3782999.14	1.31
128	2	1	1	32	50	0.5	-200	0.5	200	0.5	-200	0.5	2	1	3	8	0	1	-200	330	50	2985.79	-18.85	0	0	3783000.46	3783003.44	0	3783004.46	3783005.48	3783008.51	3783009.36	3783009.38	1.51
129	2	1	1	33	200	0.8	-50	0.2	50	0.8	-50	0.2	2	1	3	9	1	153	200	166	50	1351.09	30.37	0	0	3783010.92	3783012.27	0	3783014.92	3783015.94	3783018.97	3783020.05	3783020.06	1.51
130	2	1	1	34	200	0.2	-50	0.8	200	0.8	50	0.2	2	1	3	10	0	283	200	117	-50	1551.24	50	0	0	3783021.59	3783023.14	0	3783025.59	3783026.61	3783029.65	3783030.63	3783030.63	1.82
131	2	1	1	35	50	0.5	-50	0.5	50	0.5	-200	0.5	2	1	3	11	1	13	-50	64	-200	1601.29	-3.21	0	0	3783032.47	3783034.07	0	3783036.47	3783037.49	3783040.52	3783042.36	3783042.38	1.79
132	2	1	1	36	200	0.8	50	0.2	200	0.5	-50	0.5	2	1	3	12	1	171	200	55	-50	1034.24	50	0	0	3783044.19	3783045.23	0	3783048.19	3783049.21	3783052.25	3783053.35	3783053.35	1.64
133	2	1	1	37	50	0.2	-50	0.8	200	0.5	50	0.5	2	1	4	1	0	70	50	219	-50	1517.94	8.77	0	0	3783057.02	3783058.54	0	3783061.02	3783062.04	3783065.08	3783066.43	3783066.45	1.38
134	2	1	1	38	200	0.8	50	0.2	200	0.5	-50	0.5	2	1	4	2	1	88	200	331	200	1367.95	45.05	0	0	3783067.85	3783069.21	0	3783071.85	3783072.87	3783075.9	3783077.2	3783077.22	1.81
135	2	1	1	39	-50	0.8	-200	0.2	200	0.2	-50	0.8	2	1	4	3	0	68	-50	276	-50	2285.3	-2.89	0	0	3783079.06	3783081.34	0	3783083.06	3783084.08	3783087.11	3783087.78	3783087.8	1.53
136	2	1	1	40	-50	0.5	-200	0.5	200	0.8	-200	0.2	2	1	4	4	0	208	200	33	-200	1701.41	50	0	0	3783089.35	3783091.05	0	3783093.35	3783094.37	3783097.4	3783098.71	3783098.72	1.35
137	2	1	1	41	200	0.5	-50	0.5	50	0.5	-50	0.5	2	1	4	5	1	197	200	154	-50	2085.19	50	0	0	3783100.09	3783102.17	0	3783104.09	3783105.11	3783108.15	3783109.21	3783109.23	1.94
138	2	1	1	42	200	0.8	-200	0.2	50	0.2	-200	0.8	2	1	4	6	1	234	200	245	-200	1634.64	50	0	0	3783111.18	3783112.82	0	3783115.18	3783116.2	3783119.24	3783120.65	3783120.66	1.88
139	2	1	1	43	50	0.8	-200	0.2	200	0.8	-200	0.2	2	1	4	7	0	76	200	341	50	1634.87	44.64	0	0	3783122.56	3783124.19	0	3783126.56	3783127.58	3783130.62	3783132.11	3783132.12	1.55
140	2	1	1	44	50	0.2	-200	0.8	50	0.8	-200	0.2	2	1	4	8	0	43	-200	86	-200	2719.08	-50	0	0	3783133.68	3783136.4	0	3783137.68	3783138.7	3783141.74	3783142.5	3783142.51	1.62
141	2	1	1	45	50	0.5	-200	0.5	50	0.8	-200	0.2	2	1	4	9	0	166	50	163	-200	2502.05	12.17	0	0	3783144.14	3783146.64	0	3783148.14	3783149.16	3783152.2	3783153.67	3783153.68	1.59
142	2	1	1	46	-50	0.2	-200	0.8	50	0.8	-200	0.2	2	1	4	10	0	127	50	278	-200	1417.92	31.81	0	0	3783155.29	3783156.7	0	3783159.29	3783160.31	3783163.34	3783164.3	3783164.31	1.21
143	2	1	1	47	200	0.2	50	0.8	200	0.5	50	0.5	2	1	4	11	0	304	200	150	50	1384.47	50	0	0	3783165.54	3783166.93	0	3783169.54	3783170.56	3783173.6	3783174.32	3783174.33	1.3
144	2	1	1	48	200	0.5	-200	0.5	-50	0.2	-200	0.8	2	1	4	12	1	93	-200	221	-200	2101.66	-37.76	0	0	3783175.65	3783177.75	0	3783179.65	3783180.67	3783183.71	3783185	3783185.01	1.47
145	2	1	1	49	200	0.8	-200	0.2	200	0.5	-50	0.5	2	1	5	1	1	195	200	314	200	2385.15	32.49	0	0	3783188.51	3783190.9	0	3783192.51	3783193.53	3783196.57	3783198.1	3783198.12	1.23
146	2	1	1	50	200	0.5	-50	0.5	-50	0.5	-200	0.5	2	1	5	2	1	115	-50	43	-200	1584.63	-1.54	0	0	3783199.37	3783200.96	0	3783203.37	3783204.39	3783207.43	3783208.71	3783208.73	1.84
147	2	1	1	51	200	0.8	-200	0.2	-50	0.2	-200	0.8	2	1	5	3	1	233	200	173	-200	1451.21	39.36	0	0	3783210.6	3783212.05	0	3783214.6	3783215.62	3783218.65	3783219.87	3783219.89	1.19
148	2	1	1	52	-50	0.2	-200	0.8	200	0.5	-200	0.5	2	1	5	4	0	234	200	197	-200	2819.11	50	0	0	3783221.11	3783223.93	0	3783225.11	3783226.13	3783229.16	3783229.85	3783229.86	1.23
149	2	1	1	53	50	0.8	-200	0.2	200	0.8	-200	0.2	2	1	5	5	0	189	200	260	50	1901.53	47.4	0	0	3783231.11	3783233.02	0	3783235.11	3783236.14	3783239.17	3783240.08	3783240.09	1.17
150	2	1	1	54	200	0.2	-200	0.8	50	0.2	-50	0.8	2	1	5	6	0	39	-50	79	-200	1367.75	10.03	0	0	3783241.27	3783242.64	0	3783245.27	3783246.29	3783249.33	3783250.61	3783250.61	1.23
151	2	1	1	55	200	0.5	50	0.5	50	0.5	-50	0.5	2	1	5	7	1	23	50	146	-50	1801.76	15.38	0	0	3783251.86	3783253.67	0	3783255.86	3783256.89	3783259.92	3783260.91	3783260.92	1.44
152	2	1	1	56	200	0.5	50	0.5	200	0.8	-50	0.2	2	1	5	8	1	132	50	275	200	1901.73	-16.76	0	0	3783262.37	3783264.28	0	3783266.37	3783267.39	3783270.41	3783271.63	3783271.65	1.31
153	2	1	1	57	200	0.8	-50	0.2	50	0.8	-50	0.2	2	1	5	9	1	278	200	336	50	1501.4	30.03	0	0	3783272.98	3783274.48	0	3783276.98	3783278	3783281.04	3783282.43	3783282.44	1.92
154	2	1	1	58	200	0.5	-200	0.5	50	0.8	-50	0.2	2	1	5	10	0	50	-50	70	-200	2552.15	3.35	0	0	3783284.38	3783286.93	0	3783288.38	3783289.4	3783292.43	3783294.35	3783294.37	1.43
155	2	1	1	59	-50	0.8	-200	0.2	200	0.8	-50	0.2	2	1	5	11	0	190	200	34	-200	1367.78	18.32	0	0	3783295.82	3783297.19	0	3783299.82	3783300.84	3783303.87	3783305.26	3783305.28	1.18
156	2	1	1	60	200	0.5	-200	0.5	200	0.8	50	0.2	2	1	5	12	0	175	200	311	200	1751.57	17.34	0	0	3783306.48	3783308.23	0	3783310.48	3783311.5	3783314.53	3783315.76	3783315.77	1.9
157	2	1	1	61	200	0.5	-200	0.5	200	0.2	-200	0.8	2	1	6	1	1	242	200	267	-200	2118.23	50	0	0	3783319.7	3783321.82	0	3783323.7	3783324.72	3783327.76	3783328.63	3783328.64	1.98
158	2	1	1	62	50	0.8	-50	0.2	200	0.2	-200	0.8	2	1	6	2	1	126	50	54	-200	1618.11	43.14	0	0	3783330.65	3783332.26	0	3783334.65	3783335.67	3783338.7	3783339.56	3783339.57	1.44
159	2	1	1	63	50	0.5	-50	0.5	50	0.2	-200	0.8	2	1	6	3	1	95	-50	17	-200	1384.59	12.84	0	0	3783341.02	3783342.41	0	3783345.02	3783346.04	3783349.08	3783350.31	3783350.31	1.11
160	2	1	1	64	50	0.8	-200	0.2	200	0.5	-50	0.5	2	1	6	4	0	160	-50	88	50	2101.85	-2.5	0	0	3783351.45	3783353.55	0	3783355.45	3783356.47	3783359.5	3783361.01	3783361.02	1.26
161	2	1	1	65	200	0.5	-50	0.5	200	0.8	-200	0.2	2	1	6	5	0	266	200	130	-50	1701.44	29.93	0	0	3783362.31	3783364.01	0	3783366.31	3783367.33	3783370.36	3783371.46	3783371.46	1.41
162	2	1	1	66	200	0.8	50	0.2	200	0.2	50	0.8	2	1	6	6	1	247	200	254	50	1601.26	32.69	0	0	3783372.9	3783374.5	0	3783376.9	3783377.92	3783380.95	3783383.37	3783383.37	1.59
163	2	1	1	67	200	0.5	50	0.5	50	0.2	-50	0.8	2	1	6	7	1	8	50	120	-50	1417.9	-8.32	0	0	3783384.99	3783386.41	0	3783388.99	3783390.01	3783393.05	3783394.35	3783394.37	1.26
164	2	1	1	68	50	0.5	-50	0.5	50	0.5	-200	0.5	2	1	6	8	1	98	-50	71	-200	2001.87	-31.81	0	0	3783395.65	3783397.65	0	3783399.65	3783400.67	3783403.71	3783405.16	3783405.17	1.6
165	2	1	1	69	200	0.5	-50	0.5	50	0.8	-200	0.2	2	1	6	9	1	155	-50	320	50	2068.39	-7.2	0	0	3783406.79	3783408.86	0	3783410.79	3783411.81	3783414.85	3783416.08	3783416.08	1.71
166	2	1	1	70	50	0.2	-50	0.8	200	0.5	50	0.5	2	1	6	10	0	143	50	277	-50	1267.89	-0.8	0	0	3783417.82	3783419.09	0	3783421.82	3783422.84	3783425.87	3783427.11	3783427.13	1.22
167	2	1	1	71	-50	0.8	-200	0.2	200	0.2	-200	0.8	2	1	6	11	1	272	-50	136	-200	2468.74	13.17	0	0	3783428.36	3783430.83	0	3783432.36	3783433.38	3783436.42	3783437.84	3783437.85	1.12
168	2	1	1	72	200	0.8	-50	0.2	200	0.5	50	0.5	2	1	6	12	1	285	200	342	200	1534.6	6.55	0	0	3783438.99	3783440.52	0	3783442.99	3783444.01	3783447.04	3783448.77	3783448.78	1.3
169	2	1	1	73	50	0.2	-200	0.8	50	0.8	-200	0.2	1	1	7	1	0	158	50	242	-200	1601.18	5.91	0	0	3783452.11	3783453.71	0	3783456.11	3783457.13	3783460.17	3783461.86	3783461.87	1.32
170	2	1	1	74	200	0.5	-200	0.5	-50	0.2	-200	0.8	1	1	7	2	1	277	200	61	-200	2018.43	29.22	0	0	3783463.21	3783465.22	0	3783467.21	3783468.23	3783471.26	3783472.71	3783472.71	1.42
171	2	1	1	75	200	0.5	-200	0.5	50	0.5	-200	0.5	1	1	7	3	1	357	200	186	50	1651.62	38.12	0	0	3783474.16	3783475.82	0	3783478.16	3783479.19	3783482.22	3783483.49	3783483.51	1.51
172	2	1	1	76	200	0.5	-50	0.5	50	0.8	-200	0.2	1	1	7	4	1	212	200	56	-200	2935.79	44.74	0	0	3783485.04	3783487.98	0	3783489.04	3783490.06	3783493.1	3783494.58	3783494.6	1.09
173	2	1	1	77	50	0.5	-50	0.5	50	0.5	-200	0.5	1	1	7	5	1	147	-50	270	50	2735.75	-5.19	0	0	3783495.7	3783498.43	0	3783499.7	3783500.72	3783503.76	3783506.23	3783506.24	1.26
174	2	1	1	78	200	0.5	-50	0.5	200	0.8	-200	0.2	1	1	7	6	0	115	200	285	200	2369.11	21.47	0	0	3783507.51	3783509.88	0	3783511.51	3783512.53	3783515.57	3783516.7	3783516.72	1.8
175	2	1	1	79	-50	0.2	-200	0.8	200	0.2	-200	0.8	1	1	7	7	0	41	-200	33	-200	3352.79	-31.05	0	0	3783518.53	3783521.89	0	3783522.53	3783523.56	3783526.59	3783528.59	3783528.61	1.03
176	2	1	1	80	50	0.8	-200	0.2	200	0.8	-200	0.2	1	1	7	8	0	179	200	245	50	1301.29	15.16	0	0	3783529.66	3783530.96	0	3783533.66	3783534.68	3783537.72	3783539.05	3783539.05	1.93
177	2	1	1	81	50	0.2	-200	0.8	50	0.2	-50	0.8	1	1	7	9	0	54	-50	179	-200	1701.56	-5.47	0	0	3783541	3783542.7	0	3783545	3783546.02	3783549.06	3783551.87	3783551.88	1.73
178	2	1	1	82	200	0.2	-50	0.8	200	0.8	50	0.2	1	1	7	10	0	202	200	307	200	1151.13	25.27	0	0	3783553.63	3783554.78	0	3783557.63	3783558.65	3783561.69	3783563.67	3783563.69	1.49
179	2	1	1	83	-50	0.8	-200	0.2	200	0.2	-200	0.8	1	1	7	11	1	251	-50	210	-200	1751.33	-11.21	0	0	3783565.19	3783566.94	0	3783569.19	3783570.21	3783573.25	3783574.68	3783574.7	1.58
180	2	1	1	84	-50	0.2	-200	0.8	200	0.5	-200	0.5	1	1	7	12	0	357	200	317	-50	1634.73	36.91	0	0	3783576.3	3783577.93	0	3783580.3	3783581.32	3783584.36	3783585.61	3783585.62	1.24
181	2	1	1	85	50	0.8	-200	0.2	200	0.8	-200	0.2	1	1	8	1	0	221	200	312	50	1701.22	34.78	0	0	3783588.89	3783590.59	0	3783592.89	3783593.91	3783596.95	3783598.06	3783598.08	1.46
182	2	1	1	86	200	0.5	-50	0.5	-50	0.5	-200	0.5	1	1	8	2	1	190	200	173	-200	1251.19	47.29	0	0	3783599.57	3783600.82	0	3783603.57	3783604.59	3783607.61	3783608.84	3783608.86	1.96
183	2	1	1	87	-50	0.8	-200	0.2	-50	0.5	-200	0.5	1	1	8	3	0	180	-200	83	-50	2368.79	-50	0	0	3783610.84	3783613.21	0	3783614.84	3783615.86	3783618.9	3783620.04	3783620.05	1.55
184	2	1	1	88	200	0.8	-200	0.2	200	0.5	-50	0.5	1	1	8	4	1	207	200	305	200	1651	29.27	0	0	3783621.62	3783623.27	0	3783625.62	3783626.64	3783629.68	3783630.62	3783630.64	1.52
185	2	1	1	89	50	0.5	-200	0.5	50	0.8	-200	0.2	1	1	8	5	0	89	50	211	50	3019.15	10.81	0	0	3783632.18	3783635.2	0	3783636.18	3783637.2	3783640.24	3783642.13	3783642.14	1.23
186	2	1	1	90	50	0.8	-50	0.2	200	0.8	-50	0.2	1	1	8	6	0	226	200	31	-50	1284.37	30.15	0	0	3783643.39	3783644.67	0	3783647.39	3783648.41	3783651.44	3783652.45	3783652.46	1.49
187	2	1	1	91	200	0.5	50	0.5	200	0.8	-50	0.2	1	1	8	7	0	321	200	263	200	1050.82	20.11	0	0	3783653.96	3783655.01	0	3783657.96	3783658.98	3783662.02	3783662.95	3783662.95	1.62
188	2	1	1	92	200	0.8	50	0.2	200	0.5	-50	0.5	1	1	8	8	1	277	200	210	200	2018.54	16.63	0	0	3783664.6	3783666.62	0	3783668.61	3783669.63	3783672.66	3783673.33	3783673.35	1.68
189	2	1	1	93	50	0.5	-50	0.5	50	0.2	-200	0.8	1	1	8	9	1	209	50	7	-200	1684.69	3.91	0	0	3783675.05	3783676.73	0	3783679.05	3783680.07	3783683.1	3783683.72	3783683.74	1.4
190	2	1	1	94	200	0.5	-50	0.5	50	0.5	-50	0.5	1	1	8	10	1	311	200	175	-50	1518.05	19.81	0	0	3783685.16	3783686.67	0	3783689.16	3783690.18	3783693.21	3783693.93	3783693.95	1.37
191	2	1	1	95	200	0.2	50	0.8	200	0.5	50	0.5	1	1	8	11	0	199	200	76	50	1801.32	31.65	0	0	3783695.33	3783697.13	0	3783699.33	3783700.35	3783703.39	3783704.22	3783704.24	1.99
192	2	1	1	96	-50	0.8	-200	0.2	200	0.8	-50	0.2	1	1	8	12	0	222	200	12	-200	917.4	25.31	0	0	3783706.24	3783707.16	0	3783710.24	3783711.26	3783714.3	3783716.04	3783716.05	1.04
193	3	2	1	1	-50	0.2	-200	0.8	200	0.2	-200	0.8	1	1	1	1	1	81	-200	235	-200	3386.32	-39.22	3796678.43	3796678.44	3796682.58	3796685.96	0	3796686.61	3796687.65	3796690.7	3796695.11	3796695.12	1.23
194	3	2	1	2	200	0.5	-200	0.5	-50	0.2	-200	0.8	1	1	1	2	1	140	-200	52	-200	2168.47	-24.78	0	3796680.49	3796696.39	3796698.56	0	3796700.39	3796701.41	3796704.44	3796707.63	3796707.65	1.73
195	3	2	1	3	200	0.5	-200	0.5	200	0.8	50	0.2	1	1	1	3	0	67	50	152	-200	1601.31	9.57	0	3796834.62	3796709.4	3796711	0	3796713.4	3796714.42	3796717.46	3796720.68	3796720.69	1.97
196	3	2	1	4	-50	0.2	-200	0.8	200	0.5	-200	0.5	1	1	1	4	0	303	200	134	-200	2068.38	42.94	0	3796976.49	3796722.68	3796724.75	0	3796726.68	3796727.7	3796730.73	3796733.9	3796733.92	1.87
197	3	2	1	5	200	0.5	-50	0.5	50	0.5	-50	0.5	1	1	1	5	1	206	200	64	-50	1651.36	8.13	0	3797118.34	3796735.8	3796737.46	0	3796739.8	3796740.82	3796743.86	3796747	3796747.01	1.09
198	3	2	1	6	50	0.5	-50	0.5	50	0.2	-200	0.8	1	1	1	6	1	96	-50	333	50	2151.73	1.11	0	3797260.6	3796748.11	3796750.27	0	3796752.11	3796753.13	3796756.17	3796759.44	3796759.46	1.37
199	3	2	1	7	200	0.8	50	0.2	200	0.2	50	0.8	1	1	1	7	1	135	200	32	50	1351.12	40.81	0	3797396.97	3796760.84	3796762.19	0	3796764.84	3796765.86	3796768.9	3796770.35	3796770.37	1.37
200	3	2	1	8	200	0.2	-200	0.8	-50	0.8	-200	0.2	1	1	1	8	1	66	-200	17	-200	3769.82	-42.89	0	3797531.28	3796771.75	3796775.52	0	3796775.75	3796776.77	3796779.81	3796784	3796784.01	1.69
201	3	2	1	9	200	0.5	-200	0.5	50	0.8	-50	0.2	1	1	1	9	0	238	50	126	-200	2051.66	15.08	0	3797672.39	3796785.71	3796787.76	0	3796789.71	3796790.73	3796793.77	3796797	3796797	1.6
202	3	2	1	10	50	0.8	-200	0.2	200	0.8	-200	0.2	1	1	1	10	0	8	-200	226	50	2985.89	-38.95	0	0	3796798.62	3796801.61	0	3796802.62	3796803.64	3796806.68	3796809.47	3796809.48	1.79
203	3	2	1	11	-50	0.8	-200	0.2	200	0.2	-200	0.8	1	1	1	11	1	289	-50	269	-200	2401.98	26.91	0	0	3796811.28	3796813.69	0	3796815.28	3796816.3	3796819.34	3796822.76	3796822.78	1.37
204	3	2	1	12	200	0.8	-200	0.2	-50	0.2	-200	0.8	1	1	1	12	1	138	200	223	-200	2835.8	3.06	0	0	3796824.16	3796827	0	3796828.16	3796829.18	3796832.22	3796833.38	3796833.4	1.21
205	3	2	1	13	-50	0.2	-200	0.8	200	0.5	-200	0.5	2	1	2	1	0	100	-200	191	-200	1968.09	-19.26	0	0	3796836.64	3796838.61	0	3796840.64	3796841.66	3796844.69	3796847.86	3796847.88	1.09
206	3	2	1	14	200	0.8	-50	0.2	50	0.8	-50	0.2	2	1	2	2	1	163	200	82	50	1684.74	29.75	0	0	3796848.98	3796850.67	0	3796852.98	3796854	3796857.04	3796858.55	3796858.56	1.77
207	3	2	1	15	-50	0.8	-200	0.2	200	0.2	-50	0.8	2	1	2	3	0	11	-50	355	-50	3552.92	6.03	0	0	3796860.34	3796863.89	0	3796864.34	3796865.36	3796868.4	3796872.95	3796872.95	1.21
208	3	2	1	16	50	0.5	-200	0.5	200	0.5	-200	0.5	2	1	2	4	0	289	200	32	-200	3085.86	24.92	0	0	3796874.17	3796877.25	0	3796878.17	3796879.19	3796882.22	3796884.22	3796884.23	1.39
209	3	2	1	17	200	0.5	-200	0.5	50	0.5	-200	0.5	2	1	2	5	1	25	-200	339	50	2401.97	-42.24	0	0	3796885.63	3796888.03	0	3796889.63	3796890.65	3796893.68	3796896.28	3796896.29	1.55
210	3	2	1	18	200	0.5	-50	0.5	-50	0.5	-200	0.5	2	1	2	6	1	247	200	283	-50	2085.2	-7.74	0	3797814.43	3796897.85	3796899.94	0	3796901.85	3796902.87	3796905.91	3796906.81	3796906.83	1.23
211	3	2	1	19	200	0.8	-50	0.2	50	0.8	-50	0.2	2	1	2	7	1	319	200	324	50	3786.57	33.46	0	0	3796908.08	3796911.87	0	3796912.08	3796913.1	3796916.14	3796917.37	3796917.39	1.64
212	3	2	1	20	200	0.8	-50	0.2	200	0.5	50	0.5	2	1	2	8	1	50	-50	79	50	2302.08	-9.17	0	0	3796919.06	3796921.36	0	3796923.06	3796924.08	3796927.11	3796929.53	3796929.55	1.48
213	3	2	1	21	50	0.8	-50	0.2	200	0.2	-200	0.8	2	1	2	9	1	16	-50	39	-200	1801.45	4.25	0	0	3796931.05	3796932.85	0	3796935.05	3796936.07	3796939.11	3796941.24	3796941.26	1.15
214	3	2	1	22	200	0.5	-50	0.5	50	0.8	-200	0.2	2	1	2	10	1	339	200	128	50	2068.38	19.93	0	0	3796942.42	3796944.49	0	3796946.42	3796947.45	3796950.48	3796951.8	3796951.82	1.78
215	3	2	1	23	50	0.5	-200	0.5	50	0.8	-200	0.2	2	1	2	11	1	355	50	341	50	3219.41	12.94	0	0	3796953.62	3796956.84	0	3796957.62	3796958.64	3796961.67	3796963.63	3796963.64	1.1
216	3	2	1	24	-50	0.8	-200	0.2	200	0.8	-50	0.2	2	1	2	12	0	277	200	356	-50	1417.79	7.49	0	0	3796964.76	3796966.18	0	3796968.76	3796969.78	3796972.8	3796975.17	3796975.18	1.29
217	3	2	1	25	-50	0.8	-200	0.2	-50	0.5	-200	0.5	1	1	3	1	1	239	-50	88	-200	1717.91	2.44	0	0	3796978.5	3796980.22	0	3796982.5	3796983.52	3796986.56	3796988.88	3796988.9	1.24
218	3	2	1	26	200	0.5	-50	0.5	-50	0.5	-200	0.5	1	1	3	2	1	245	200	191	-50	1951.64	11.52	0	0	3796990.15	3796992.1	0	3796994.15	3796995.17	3796998.2	3797000.78	3797000.79	1.53
219	3	2	1	27	50	0.5	-200	0.5	200	0.5	-200	0.5	1	1	3	3	0	271	200	217	50	2218.5	29.25	0	0	3797002.34	3797004.56	0	3797006.34	3797007.36	3797010.4	3797013.35	3797013.37	1.09
220	3	2	1	28	50	0.8	-200	0.2	200	0.8	-200	0.2	1	1	3	4	0	211	200	199	50	1818.16	27.87	0	0	3797014.48	3797016.3	0	3797018.48	3797019.5	3797022.54	3797023.83	3797023.84	1.41
221	3	2	1	29	50	0.2	-50	0.8	-50	0.5	-200	0.5	1	1	3	5	1	30	-50	260	-50	3302.73	-6.81	0	0	3797025.26	3797028.56	0	3797029.26	3797030.28	3797033.32	3797036.54	3797036.55	1.1
222	3	2	1	30	200	0.8	-200	0.2	50	0.2	-200	0.8	1	1	3	6	1	128	200	350	50	1851.52	28.57	0	0	3797037.67	3797039.52	0	3797041.67	3797042.69	3797045.73	3797047.62	3797047.63	1.11
223	3	2	1	31	-50	0.2	-200	0.8	50	0.8	-200	0.2	1	1	3	7	0	164	50	320	-50	2518.73	13.29	0	0	3797048.76	3797051.28	0	3797052.76	3797053.78	3797056.82	3797058.98	3797058.99	1.78
224	3	2	1	32	50	0.8	-50	0.2	200	0.2	-200	0.8	1	1	3	8	1	79	50	46	-200	1851.64	14.05	0	0	3797060.79	3797062.64	0	3797064.79	3797065.81	3797068.85	3797070.88	3797070.9	1.29
225	3	2	1	33	200	0.8	-50	0.2	50	0.8	-50	0.2	1	1	3	9	1	262	200	282	50	1851.72	26.39	0	0	3797072.21	3797074.07	0	3797076.21	3797077.24	3797080.27	3797081.45	3797081.46	1.6
226	3	2	1	34	-50	0.8	-200	0.2	200	0.8	-50	0.2	1	1	3	10	0	304	200	4	-200	2502.07	38.43	0	0	3797083.07	3797085.58	0	3797087.07	3797088.09	3797091.13	3797093.61	3797093.62	1.96
227	3	2	1	35	50	0.2	-200	0.8	50	0.8	-200	0.2	1	1	3	11	0	16	-200	278	-200	1451.12	-40.94	0	0	3797095.6	3797097.05	0	3797099.6	3797100.62	3797103.66	3797106.21	3797106.23	1.43
228	3	2	1	36	200	0.8	-50	0.2	200	0.5	50	0.5	1	1	3	12	0	263	200	254	200	2035.07	41.87	0	0	3797107.68	3797109.71	0	3797111.68	3797112.7	3797115.73	3797116.62	3797116.63	1.69
229	3	2	1	37	200	0.5	50	0.5	200	0.8	-50	0.2	2	1	4	1	1	97	50	243	200	1484.58	5.59	0	0	3797120.35	3797121.84	0	3797124.35	3797125.38	3797128.41	3797130.33	3797130.35	1.76
230	3	2	1	38	50	0.8	-200	0.2	200	0.5	-50	0.5	2	1	4	2	0	86	-50	225	50	3669.71	-14.34	0	0	3797132.13	3797135.8	0	3797136.13	3797137.15	3797140.19	3797143.13	3797143.14	1.43
231	3	2	1	39	50	0.5	-50	0.5	50	0.5	-200	0.5	2	1	4	3	1	299	50	277	50	1985.11	11.33	0	0	3797144.59	3797146.58	0	3797148.59	3797149.61	3797152.65	3797153.34	3797153.35	1.66
232	3	2	1	40	200	0.2	-200	0.8	50	0.2	-50	0.8	2	1	4	4	0	66	-50	39	-200	2502.02	-13.78	0	0	3797155.02	3797157.52	0	3797159.02	3797160.04	3797163.07	3797166.22	3797166.23	1.11
233	3	2	1	41	-50	0.2	-200	0.8	200	0.2	-200	0.8	2	1	4	5	0	70	-200	177	-200	2502.06	22.35	0	0	3797167.36	3797169.86	0	3797171.36	3797172.38	3797175.42	3797178.23	3797178.24	1.93
234	3	2	1	42	200	0.8	-200	0.2	200	0.5	-50	0.5	2	1	4	6	1	36	-200	16	-50	2051.57	-10.14	0	0	3797180.19	3797182.24	0	3797184.19	3797185.21	3797188.23	3797190.86	3797190.86	1.19
235	3	2	1	43	200	0.5	-200	0.5	-50	0.2	-200	0.8	2	1	4	7	1	279	200	113	-200	2418.66	25	0	0	3797192.06	3797194.48	0	3797196.06	3797197.08	3797200.12	3797201.76	3797201.77	1.27
236	3	2	1	44	50	0.2	-50	0.8	200	0.5	50	0.5	2	1	4	8	0	76	50	123	-50	1617.97	11.36	0	0	3797203.06	3797204.67	0	3797207.06	3797208.08	3797211.11	3797212.98	3797213	1.8
237	3	2	1	45	200	0.5	-50	0.5	50	0.5	-50	0.5	2	1	4	9	1	327	200	227	50	3919.89	29.1	0	0	3797214.82	3797218.74	0	3797218.82	3797219.84	3797222.87	3797224.02	3797224.04	1.49
238	3	2	1	46	50	0.2	-50	0.8	200	0.5	50	0.5	2	1	4	10	0	20	50	141	-50	1017.61	6.94	0	0	3797225.54	3797226.56	0	3797229.54	3797230.56	3797233.6	3797236.45	3797236.47	1.77
239	3	2	1	47	200	0.5	-200	0.5	200	0.8	50	0.2	2	1	4	11	0	360	200	156	-200	1584.64	31.66	0	0	3797238.25	3797239.84	0	3797242.25	3797243.27	3797246.31	3797248.75	3797248.76	1.4
240	3	2	1	48	50	0.8	-200	0.2	200	0.8	-200	0.2	2	1	4	12	0	323	200	175	50	3986.76	32.77	0	0	3797250.18	3797254.16	0	3797254.18	3797255.2	3797258.23	3797259.3	3797259.32	1.27
241	3	2	1	49	50	0.5	-50	0.5	50	0.5	-200	0.5	1	1	5	1	1	141	-50	334	50	2718.88	-2.14	0	0	3797262.62	3797265.34	0	3797266.62	3797267.64	3797270.68	3797272.71	3797272.73	1.04
242	3	2	1	50	200	0.5	-200	0.5	200	0.2	-200	0.8	1	1	5	2	1	257	200	223	-200	2068.5	37.5	0	0	3797273.78	3797275.85	0	3797277.78	3797278.8	3797281.84	3797283.21	3797283.22	1.67
243	3	2	1	51	-50	0.5	-200	0.5	200	0.8	-200	0.2	1	1	5	3	0	45	-200	337	-50	1601.28	-13.41	0	0	3797284.91	3797286.51	0	3797288.91	3797289.93	3797292.96	3797294.61	3797294.61	1.43
244	3	2	1	52	200	0.8	50	0.2	200	0.5	-50	0.5	1	1	5	4	1	233	200	300	200	1000.82	17.97	0	0	3797296.07	3797297.07	0	3797300.07	3797301.09	3797304.12	3797304.74	3797304.76	1.45
245	3	2	1	53	50	0.2	-50	0.8	200	0.5	50	0.5	1	1	5	5	0	301	200	270	-50	1734.87	16.16	0	0	3797306.22	3797307.96	0	3797310.22	3797311.24	3797314.28	3797316.07	3797316.08	1.61
246	3	2	1	54	200	0.2	-200	0.8	50	0.2	-50	0.8	1	1	5	6	0	353	50	199	-200	2118.38	3.42	0	0	3797317.72	3797319.84	0	3797321.72	3797322.74	3797325.77	3797329.3	3797329.31	1.06
247	3	2	1	55	200	0.2	50	0.8	200	0.5	50	0.5	1	1	5	7	0	224	200	119	50	1034.21	44.86	0	0	3797330.39	3797331.43	0	3797334.39	3797335.41	3797338.45	3797340.21	3797340.22	1.32
248	3	2	1	56	200	0.2	-50	0.8	200	0.8	50	0.2	1	1	5	8	0	150	200	273	-50	1351.07	24.52	0	0	3797341.55	3797342.9	0	3797345.55	3797346.57	3797349.61	3797352.14	3797352.16	1.77
249	3	2	1	57	200	0.5	-50	0.5	50	0.8	-200	0.2	1	1	5	9	1	251	200	351	50	1234.51	32.5	0	0	3797353.95	3797355.18	0	3797357.95	3797358.97	3797362	3797363.33	3797363.34	1.7
250	3	2	1	58	200	0.5	50	0.5	200	0.8	-50	0.2	1	1	5	10	0	267	200	302	200	2385.38	30.08	0	0	3797365.06	3797367.44	0	3797369.06	3797370.08	3797373.11	3797374.97	3797374.98	1.13
251	3	2	1	59	200	0.5	50	0.5	50	0.5	-50	0.5	1	1	5	11	1	12	50	129	-50	1301.18	17.14	0	0	3797376.13	3797377.43	0	3797380.13	3797381.15	3797384.19	3797385.29	3797385.31	1.13
252	3	2	1	60	50	0.8	-200	0.2	200	0.5	-50	0.5	1	1	5	12	0	83	-50	102	50	1901.81	9.89	0	0	3797386.46	3797388.36	0	3797390.46	3797391.48	3797394.51	3797395.86	3797395.86	1.09
253	3	2	1	61	200	0.8	50	0.2	200	0.5	-50	0.5	2	1	6	1	1	225	200	213	200	2084.9	21.51	0	0	3797398.98	3797401.07	0	3797402.98	3797404	3797407.04	3797407.98	3797407.99	1.01
254	3	2	1	62	200	0.5	-50	0.5	200	0.8	-200	0.2	2	1	6	2	1	18	-50	126	200	2635.5	-9.43	0	0	3797409.03	3797411.66	0	3797413.03	3797414.05	3797417.08	3797419.1	3797419.12	1.42
255	3	2	1	63	200	0.8	50	0.2	200	0.5	-50	0.5	2	1	6	3	1	87	200	258	200	917.55	33.04	0	0	3797420.55	3797421.47	0	3797424.55	3797425.57	3797428.61	3797430.43	3797430.44	1.66
256	3	2	1	64	200	0.5	50	0.5	50	0.5	-50	0.5	2	1	6	4	1	102	50	264	50	783.88	4.55	0	0	3797432.11	3797432.9	0	3797436.11	3797437.13	3797440.17	3797441.79	3797441.8	1.72
257	3	2	1	65	200	0.2	-200	0.8	-50	0.8	-200	0.2	2	1	6	5	0	50	-200	302	200	2552.25	-15.13	0	0	3797443.54	3797446.09	0	3797447.54	3797448.56	3797451.59	3797454.03	3797454.05	1.53
258	3	2	1	66	200	0.5	-200	0.5	50	0.8	-50	0.2	2	1	6	6	0	291	50	132	-200	1668.17	12.87	0	0	3797455.6	3797457.27	0	3797459.6	3797460.62	3797463.65	3797465.41	3797465.42	1.11
259	3	2	1	67	50	0.2	-200	0.8	50	0.8	-200	0.2	2	1	6	7	0	316	50	177	-200	1150.92	20	0	0	3797466.56	3797467.71	0	3797470.56	3797471.58	3797474.61	3797476.37	3797476.38	1.63
260	3	2	1	68	50	0.8	-50	0.2	200	0.8	-50	0.2	2	1	6	8	0	347	200	162	50	1234.37	31.35	0	0	3797478.03	3797479.27	0	3797482.03	3797483.05	3797486.09	3797488.1	3797488.11	1.13
261	3	2	1	69	200	0.8	50	0.2	200	0.2	50	0.8	2	1	6	9	1	351	200	69	50	1117.76	42.11	0	0	3797489.26	3797490.38	0	3797493.26	3797494.28	3797497.32	3797498.61	3797498.63	1.13
262	3	2	1	70	200	0.2	50	0.8	200	0.5	50	0.5	2	1	6	10	0	244	200	212	50	1968.37	29.47	0	0	3797499.78	3797501.75	0	3797503.78	3797504.8	3797507.84	3797508.9	3797508.91	1.1
263	3	2	1	71	50	0.5	-50	0.5	50	0.2	-200	0.8	2	1	6	11	1	224	50	293	50	2168.41	7.74	0	0	3797510.03	3797512.19	0	3797514.03	3797515.05	3797518.07	3797519	3797519.02	1.14
264	3	2	1	72	-50	0.5	-200	0.5	200	0.8	-200	0.2	2	1	6	12	0	351	200	31	-200	1067.57	31.5	0	0	3797520.18	3797521.25	0	3797524.18	3797525.2	3797528.24	3797530.08	3797530.09	1.17
265	3	2	1	73	200	0.5	-200	0.5	200	0.2	-200	0.8	2	1	7	1	1	84	-200	146	-200	2101.57	-39.24	0	0	3797533.3	3797535.4	0	3797537.3	3797538.32	3797541.35	3797542.71	3797542.72	1.2
266	3	2	1	74	200	0.8	-200	0.2	-50	0.2	-200	0.8	2	1	7	2	1	97	200	93	-200	917.81	40.19	0	0	3797543.94	3797544.85	0	3797547.94	3797548.96	3797551.99	3797553.32	3797553.33	1.32
267	3	2	1	75	50	0.2	-200	0.8	50	0.2	-50	0.8	2	1	7	3	0	126	-50	55	-200	1734.86	-27.13	0	0	3797554.66	3797556.4	0	3797558.66	3797559.68	3797562.72	3797564.1	3797564.12	1.32
268	3	2	1	76	200	0.2	-50	0.8	200	0.8	50	0.2	2	1	7	4	0	34	50	319	200	884.03	11.42	0	0	3797565.45	3797566.34	0	3797569.45	3797570.48	3797573.49	3797575.35	3797575.36	1.22
269	3	2	1	77	50	0.8	-200	0.2	200	0.8	-200	0.2	2	1	7	5	0	18	-200	144	50	1301.19	-25.77	0	0	3797576.6	3797577.9	0	3797580.6	3797581.62	3797584.65	3797587.53	3797587.54	1.25
270	3	2	1	78	50	0.2	-50	0.8	-50	0.5	-200	0.5	2	1	7	6	1	265	-50	287	-50	1234.48	9.62	0	0	3797588.81	3797590.04	0	3797592.81	3797593.83	3797596.86	3797600.39	3797600.4	1.89
271	3	2	1	79	-50	0.2	-200	0.8	50	0.8	-200	0.2	2	1	7	7	0	322	50	248	-200	2835.66	21.52	0	0	3797602.32	3797605.15	0	3797606.32	3797607.34	3797610.38	3797611.76	3797611.78	1.7
272	3	2	1	80	200	0.8	-200	0.2	50	0.2	-200	0.8	2	1	7	8	1	110	200	17	-200	1017.47	34.21	0	0	3797613.49	3797614.51	0	3797617.49	3797618.52	3797621.55	3797622.59	3797622.6	1.56
273	3	2	1	81	-50	0.8	-200	0.2	-50	0.5	-200	0.5	2	1	7	9	1	260	-50	260	-50	3853.17	14.4	0	0	3797624.17	3797628.02	0	3797628.17	3797629.19	3797632.23	3797636.23	3797636.25	1.18
274	3	2	1	82	50	0.5	-50	0.5	50	0.5	-200	0.5	2	1	7	10	1	210	50	26	-200	3886.47	9.08	0	0	3797637.45	3797641.33	0	3797641.45	3797642.47	3797645.5	3797647.38	3797647.39	1.21
275	3	2	1	83	-50	0.8	-200	0.2	200	0.2	-200	0.8	2	1	7	11	1	289	-50	103	-200	817.33	11.61	0	0	3797648.62	3797649.44	0	3797652.62	3797653.64	3797656.68	3797659.58	3797659.58	1.08
276	3	2	1	84	200	0.5	50	0.5	50	0.2	-50	0.8	2	1	7	12	1	355	200	258	-50	934.09	34.24	0	0	3797660.68	3797661.62	0	3797664.68	3797665.7	3797668.74	3797670.44	3797670.46	1.91
277	3	2	1	85	200	0.8	-200	0.2	200	0.5	-50	0.5	1	1	8	1	1	156	200	170	-50	784.1	41.45	0	0	3797674.41	3797675.2	0	3797678.41	3797679.43	3797682.47	3797683.88	3797683.9	1.71
278	3	2	1	86	50	0.8	-50	0.2	200	0.8	-50	0.2	1	1	8	2	0	270	200	97	50	1851.48	28.91	0	0	3797685.62	3797687.47	0	3797689.62	3797690.64	3797693.68	3797694.56	3797694.58	1.56
279	3	2	1	87	-50	0.8	-200	0.2	200	0.2	-50	0.8	1	1	8	3	0	111	-50	233	-50	2502.04	7.73	0	0	3797696.16	3797698.66	0	3797700.16	3797701.18	3797704.22	3797706.2	3797706.2	1.31
280	3	2	1	88	200	0.5	-50	0.5	200	0.8	-200	0.2	1	1	8	4	0	131	200	172	-50	1768.23	38.06	0	0	3797707.54	3797709.31	0	3797711.54	3797712.56	3797715.6	3797717.3	3797717.31	1.17
281	3	2	1	89	50	0.2	-200	0.8	50	0.2	-50	0.8	1	1	8	5	0	241	-50	281	-200	2352.07	6.07	0	0	3797718.5	3797720.85	0	3797722.5	3797723.52	3797726.55	3797728.25	3797728.27	1.62
282	3	2	1	90	200	0.8	50	0.2	200	0.5	-50	0.5	1	1	8	6	1	8	50	202	200	1134.32	5.09	0	0	3797729.91	3797731.04	0	3797733.91	3797734.93	3797737.96	3797741.58	3797741.6	1.99
283	3	2	1	91	50	0.5	-50	0.5	50	0.5	-200	0.5	1	1	8	7	0	354	50	339	50	3753.11	9.4	0	0	3797743.6	3797747.35	0	3797747.6	3797748.62	3797751.66	3797753.32	3797753.33	1.17
284	3	2	1	92	50	0.2	-50	0.8	200	0.5	50	0.5	1	1	8	8	0	323	200	289	50	1467.87	38.5	0	0	3797754.51	3797755.98	0	3797758.51	3797759.53	3797762.57	3797765.1	3797765.12	1.26
285	3	2	1	93	50	0.5	-200	0.5	50	0.8	-200	0.2	1	1	8	9	0	340	50	319	50	1918.64	11.67	0	0	3797766.4	3797768.32	0	3797770.4	3797771.42	3797774.46	3797776.61	3797776.61	1.4
286	3	2	1	94	200	0.5	50	0.5	50	0.2	-50	0.8	1	1	8	10	1	263	200	208	-50	784.14	28.12	0	0	3797778.03	3797778.81	0	3797782.03	3797783.05	3797786.09	3797787.65	3797787.67	1.07
287	3	2	1	95	200	0.8	-50	0.2	50	0.8	-50	0.2	1	1	8	11	1	161	200	233	50	1051.06	28.01	0	0	3797788.77	3797789.82	0	3797792.77	3797793.79	3797796.81	3797799.81	3797799.83	1.68
288	3	2	1	96	200	0.5	-200	0.5	50	0.5	-200	0.5	1	1	8	12	1	135	-200	338	50	2068.36	-32.8	0	0	3797801.53	3797803.6	0	3797805.53	3797806.55	3797809.59	3797813	3797813.03	1.4
289	4	1	1	1	50	0.5	-50	0.5	50	0.5	-200	0.5	1	1	1	1	1	47	-50	360	50	1585.08	-18.98	1901407.49	1901407.5	1901411.61	1901413.19	0	1901415.61	1901416.63	1901419.7	1901422.12	1901422.13	1.13
290	4	1	1	2	200	0.5	-200	0.5	200	0.2	-200	0.8	1	1	1	2	1	12	-200	203	-200	1618.14	-48.67	0	1901409.55	1901423.3	1901424.92	0	1901427.3	1901428.34	1901431.37	1901433.78	1901433.79	1.94
291	4	1	1	3	50	0.2	-50	0.8	200	0.5	50	0.5	1	1	1	3	0	69	50	241	-50	1301	-22.88	0	1901546.87	1901435.76	1901437.06	0	1901439.76	1901440.78	1901443.82	1901445.27	1901445.28	1.96
292	4	1	1	4	200	0.8	-200	0.2	-50	0.2	-200	0.8	1	1	1	4	1	166	200	354	-50	1467.94	34.87	0	1901689.1	1901447.27	1901448.74	0	1901451.27	1901452.29	1901455.33	1901457.26	1901457.28	1.58
293	4	1	1	5	200	0.8	-50	0.2	50	0.8	-50	0.2	1	1	1	5	1	308	200	233	50	1317.74	21.19	0	1901824.86	1901458.88	1901460.2	0	1901462.88	1901463.9	1901466.94	1901468.57	1901468.59	1.06
294	4	1	1	6	200	0.8	50	0.2	200	0.2	50	0.8	1	1	1	6	1	69	50	155	50	1968.36	-23.96	0	1901959.86	1901469.67	1901471.64	0	1901473.67	1901474.69	1901477.73	1901479.49	1901479.5	1.23
295	4	1	1	7	200	0.8	-50	0.2	200	0.5	50	0.5	1	1	1	7	0	213	200	44	-50	1467.79	12.97	0	1902098.01	1901480.75	1901482.21	0	1901484.75	1901485.77	1901488.8	1901490.83	1901490.84	1.35
296	4	1	1	8	50	0.8	-200	0.2	200	0.5	-50	0.5	1	1	1	8	1	139	50	210	200	2518.62	8.66	0	1902234.88	1901492.21	1901494.72	0	1901496.21	1901497.23	1901500.26	1901501.75	1901501.76	1.82
297	4	1	1	9	200	0.8	50	0.2	200	0.5	-50	0.5	1	1	1	9	1	105	200	223	200	1951.49	37.12	0	1902368.11	1901503.6	1901505.55	0	1901507.6	1901508.62	1901511.66	1901512.54	1901512.56	1.02
298	4	1	1	10	200	0.5	-200	0.5	50	0.8	-50	0.2	1	1	1	10	0	354	50	297	200	1684.7	15.68	0	0	1901513.59	1901515.27	0	1901517.59	1901518.61	1901521.65	1901523.54	1901523.55	1.04
299	4	1	1	11	-50	0.5	-200	0.5	200	0.8	-200	0.2	1	1	1	11	0	211	200	124	-200	1968.13	30.38	0	0	1901524.62	1901526.58	0	1901528.62	1901529.64	1901532.67	1901533.84	1901533.86	1.17
300	4	1	1	12	200	0.5	50	0.5	50	0.5	-50	0.5	1	1	1	12	1	327	200	317	50	1251.13	24.42	0	0	1901535.04	1901536.29	0	1901539.04	1901540.06	1901543.1	1901545.19	1901545.2	1.65
301	4	1	1	13	-50	0.8	-200	0.2	200	0.2	-50	0.8	1	1	2	1	0	214	-50	94	-50	2618.68	-9.59	0	0	1901548.89	1901551.5	0	1901552.89	1901553.91	1901556.94	1901558.7	1901558.71	1.73
302	4	1	1	14	200	0.8	-200	0.2	50	0.2	-200	0.8	1	1	2	2	1	154	200	113	-200	1250.91	32.5	0	0	1901560.46	1901561.71	0	1901564.46	1901565.48	1901568.52	1901570.52	1901570.54	1.65
303	4	1	1	15	200	0.8	-50	0.2	50	0.8	-50	0.2	1	1	2	3	1	65	-50	153	50	1300.97	-24.63	0	0	1901572.21	1901573.51	0	1901576.21	1901577.23	1901580.26	1901582.03	1901582.05	1.45
304	4	1	1	16	50	0.2	-50	0.8	200	0.5	50	0.5	1	1	2	4	0	170	50	216	-50	1417.78	-20.91	0	0	1901583.51	1901584.93	0	1901587.51	1901588.54	1901591.57	1901593.37	1901593.37	1.55
305	4	1	1	17	200	0.5	50	0.5	50	0.2	-50	0.8	1	1	2	5	1	252	200	230	-50	1017.43	35.92	0	0	1901594.94	1901595.96	0	1901598.94	1901599.96	1901603	1901604.2	1901604.21	1.3
306	4	1	1	18	200	0.2	-200	0.8	50	0.2	-50	0.8	1	1	2	6	0	116	-50	25	-200	2768.86	-2.63	0	1902500.79	1901605.53	1901608.3	0	1901609.53	1901610.55	1901613.59	1901615.87	1901615.89	1.74
307	4	1	1	19	50	0.8	-50	0.2	200	0.2	-200	0.8	1	1	2	7	1	236	50	147	-200	1801.57	14.78	0	0	1901617.66	1901619.46	0	1901621.66	1901622.68	1901625.72	1901627.1	1901627.12	1.19
308	4	1	1	20	50	0.2	-50	0.8	-50	0.5	-200	0.5	1	1	2	8	1	259	-50	349	-50	2218.63	-4.45	0	0	1901628.32	1901630.54	0	1901632.32	1901633.34	1901636.37	1901639.94	1901639.96	1.69
309	4	1	1	21	200	0.2	-200	0.8	-50	0.8	-200	0.2	1	1	2	9	1	118	-200	39	-200	1868.15	-5.59	0	0	1901641.66	1901643.53	0	1901645.66	1901646.68	1901649.72	1901654.64	1901654.66	1.18
310	4	1	1	22	200	0.5	-200	0.5	200	0.8	50	0.2	1	1	2	10	0	153	200	281	200	1451.11	35	0	0	1901655.86	1901657.31	0	1901659.86	1901660.88	1901663.91	1901666.24	1901666.25	1.37
311	4	1	1	23	50	0.5	-200	0.5	200	0.5	-200	0.5	1	1	2	11	0	56	-200	96	-200	2235.11	-32.01	0	0	1901667.63	1901669.87	0	1901671.63	1901672.65	1901675.69	1901676.46	1901676.47	1.63
312	4	1	1	24	-50	0.2	-200	0.8	50	0.8	-200	0.2	1	1	2	12	0	190	50	159	-200	1718.01	22.97	0	0	1901678.13	1901679.84	0	1901682.13	1901683.15	1901686.18	1901687.29	1901687.3	1.78
313	4	1	1	25	50	0.8	-50	0.2	200	0.8	-50	0.2	2	1	3	1	0	187	200	316	50	1751.39	33.49	0	0	1901691.12	1901692.87	0	1901695.12	1901696.14	1901699.18	1901700.57	1901700.58	1.08
314	4	1	1	26	-50	0.8	-200	0.2	-50	0.5	-200	0.5	2	1	3	2	1	230	-50	345	-50	2235.14	11.77	0	0	1901701.68	1901703.91	0	1901705.68	1901706.7	1901709.74	1901710.55	1901710.57	1.93
315	4	1	1	27	200	0.2	-200	0.8	-50	0.8	-200	0.2	2	1	3	3	0	105	-50	244	-200	1968.34	13.44	0	0	1901712.52	1901714.49	0	1901716.52	1901717.54	1901720.58	1901722.07	1901722.08	1.78
316	4	1	1	28	200	0.5	-200	0.5	50	0.5	-200	0.5	2	1	3	4	1	251	200	25	-200	1584.49	40.55	0	0	1901723.88	1901725.46	0	1901727.88	1901728.9	1901731.94	1901732.93	1901732.94	1.49
317	4	1	1	29	-50	0.2	-200	0.8	200	0.2	-200	0.8	2	1	3	5	0	241	-200	81	-200	2401.89	-7.33	0	0	1901734.44	1901736.84	0	1901738.44	1901739.46	1901742.5	1901743.36	1901743.38	1.44
318	4	1	1	30	50	0.2	-200	0.8	50	0.2	-50	0.8	2	1	3	6	0	281	-50	125	-200	1567.97	-6.71	0	0	1901744.83	1901746.4	0	1901748.83	1901749.85	1901752.89	1901756.7	1901756.71	1.45
319	4	1	1	31	50	0.2	-50	0.8	-50	0.5	-200	0.5	2	1	3	7	1	3	-50	217	-50	1601.24	-11.01	0	0	1901758.18	1901759.78	0	1901762.18	1901763.2	1901766.23	1901767.53	1901767.53	1.31
320	4	1	1	32	50	0.5	-200	0.5	200	0.5	-200	0.5	2	1	3	8	0	1	-200	330	50	1751.37	-50	0	0	1901768.85	1901770.6	0	1901772.85	1901773.87	1901776.91	1901778.5	1901778.51	1.51
321	4	1	1	33	200	0.8	-50	0.2	50	0.8	-50	0.2	2	1	3	9	1	153	200	166	50	1401.07	15.37	0	0	1901780.04	1901781.44	0	1901784.04	1901785.06	1901788.1	1901789.73	1901789.75	1.51
322	4	1	1	34	200	0.2	-50	0.8	200	0.8	50	0.2	2	1	3	10	0	283	200	117	-50	1134.22	-1.01	0	0	1901791.29	1901792.42	0	1901795.29	1901796.31	1901799.34	1901800.04	1901800.06	1.82
323	4	1	1	35	50	0.5	-50	0.5	50	0.5	-200	0.5	2	1	3	11	1	13	-50	64	-200	1851.61	6.79	0	0	1901801.89	1901803.75	0	1901805.89	1901806.92	1901809.95	1901811.85	1901811.87	1.79
324	4	1	1	36	200	0.8	50	0.2	200	0.5	-50	0.5	2	1	3	12	1	171	200	55	-50	1217.77	35.37	0	0	1901813.69	1901814.91	0	1901817.69	1901818.71	1901821.74	1901823.2	1901823.21	1.64
325	4	1	1	37	50	0.2	-50	0.8	200	0.5	50	0.5	2	1	4	1	0	70	50	219	-50	1567.98	6.27	0	0	1901826.88	1901828.45	0	1901830.88	1901831.9	1901834.94	1901836.05	1901836.06	1.38
326	4	1	1	38	200	0.8	50	0.2	200	0.5	-50	0.5	2	1	4	2	1	88	200	331	200	1250.87	22.55	0	0	1901837.46	1901838.71	0	1901841.46	1901842.48	1901845.51	1901846.63	1901846.65	1.81
327	4	1	1	39	-50	0.8	-200	0.2	200	0.2	-50	0.8	2	1	4	3	0	68	-50	276	-50	1467.88	-7.89	0	0	1901848.48	1901849.95	0	1901852.48	1901853.5	1901856.54	1901857.86	1901857.87	1.53
328	4	1	1	40	-50	0.5	-200	0.5	200	0.8	-200	0.2	2	1	4	4	0	208	200	33	-200	1317.64	35.96	0	0	1901859.43	1901860.74	0	1901863.43	1901864.45	1901867.48	1901869.16	1901869.17	1.35
329	4	1	1	41	200	0.5	-50	0.5	50	0.5	-50	0.5	2	1	4	5	1	197	200	154	-50	1567.89	50	0	0	1901870.53	1901872.1	0	1901874.53	1901875.56	1901878.59	1901879.49	1901879.49	1.94
330	4	1	1	42	200	0.8	-200	0.2	50	0.2	-200	0.8	2	1	4	6	1	234	200	245	-200	1434.45	46.74	0	0	1901881.44	1901882.88	0	1901885.44	1901886.46	1901889.5	1901891	1901891.02	1.88
331	4	1	1	43	50	0.8	-200	0.2	200	0.8	-200	0.2	2	1	4	7	0	76	200	341	50	1501.25	50	0	0	1901892.92	1901894.42	0	1901896.92	1901897.94	1901900.98	1901902.36	1901902.38	1.55
332	4	1	1	44	50	0.2	-200	0.8	50	0.8	-200	0.2	2	1	4	8	0	43	-200	86	-200	2068.29	-30.34	0	0	1901903.95	1901906.01	0	1901907.95	1901908.97	1901912	1901913.43	1901913.44	1.62
333	4	1	1	45	50	0.5	-200	0.5	50	0.8	-200	0.2	2	1	4	9	0	166	50	163	-200	1951.71	29.67	0	0	1901915.07	1901917.02	0	1901919.07	1901920.09	1901923.13	1901924.3	1901924.31	1.59
334	4	1	1	46	-50	0.2	-200	0.8	50	0.8	-200	0.2	2	1	4	10	0	127	50	278	-200	1400.98	21.81	0	0	1901925.93	1901927.33	0	1901929.93	1901930.95	1901933.99	1901937.42	1901937.42	1.21
335	4	1	1	47	200	0.2	50	0.8	200	0.5	50	0.5	2	1	4	11	0	304	200	150	50	2368.51	40	0	0	1901938.66	1901941.03	0	1901942.66	1901943.68	1901946.71	1901948.02	1901948.03	1.3
336	4	1	1	48	200	0.5	-200	0.5	-50	0.2	-200	0.8	2	1	4	12	1	93	-200	221	-200	1367.78	-20.26	0	0	1901949.35	1901950.72	0	1901953.35	1901954.37	1901957.41	1901958.36	1901958.37	1.47
337	4	1	1	49	200	0.8	-200	0.2	200	0.5	-50	0.5	2	1	5	1	1	195	200	314	200	1784.93	32.49	0	0	1901961.88	1901963.66	0	1901965.88	1901966.9	1901969.93	1901972.29	1901972.3	1.23
338	4	1	1	50	200	0.5	-50	0.5	-50	0.5	-200	0.5	2	1	5	2	1	115	-50	43	-200	1584.67	8.46	0	0	1901973.55	1901975.14	0	1901977.55	1901978.57	1901981.61	1901984.25	1901984.26	1.84
339	4	1	1	51	200	0.8	-200	0.2	-50	0.2	-200	0.8	2	1	5	3	1	233	200	173	-200	984.18	29.36	0	0	1901986.13	1901987.11	0	1901990.13	1901991.15	1901994.19	1901997.15	1901997.17	1.19
340	4	1	1	52	-50	0.2	-200	0.8	200	0.5	-200	0.5	2	1	5	4	0	234	200	197	-200	1985.05	50	0	0	1901998.39	1902000.37	0	1902002.39	1902003.41	1902006.45	1902007.22	1902007.23	1.23
341	4	1	1	53	50	0.8	-200	0.2	200	0.8	-200	0.2	2	1	5	5	0	189	200	260	50	1901.63	50	0	0	1902008.48	1902010.38	0	1902012.48	1902013.5	1902016.54	1902017.5	1902017.51	1.17
342	4	1	1	54	200	0.2	-200	0.8	50	0.2	-50	0.8	2	1	5	6	0	39	-50	79	-200	2218.56	-2.47	0	0	1902018.71	1902020.93	0	1902022.71	1902023.73	1902026.76	1902029.12	1902029.13	1.23
343	4	1	1	55	200	0.5	50	0.5	50	0.5	-50	0.5	2	1	5	7	1	23	50	146	-50	1034.13	2.88	0	0	1902030.38	1902031.42	0	1902034.38	1902035.4	1902038.44	1902040.1	1902040.11	1.44
344	4	1	1	56	200	0.5	50	0.5	200	0.8	-50	0.2	2	1	5	8	1	132	50	275	200	850.88	-24.26	0	0	1902041.56	1902042.41	0	1902045.56	1902046.58	1902049.62	1902050.79	1902050.8	1.31
345	4	1	1	57	200	0.8	-50	0.2	50	0.8	-50	0.2	2	1	5	9	1	278	200	336	50	1384.43	32.53	0	0	1902052.13	1902053.52	0	1902056.13	1902057.15	1902060.19	1902061.61	1902061.63	1.92
346	4	1	1	58	200	0.5	-200	0.5	50	0.8	-50	0.2	2	1	5	10	0	50	-50	70	-200	1434.47	-1.65	0	0	1902063.56	1902064.99	0	1902067.56	1902068.58	1902071.6	1902074.47	1902074.49	1.43
347	4	1	1	59	-50	0.8	-200	0.2	200	0.8	-50	0.2	2	1	5	11	0	190	200	34	-200	1050.81	33.32	0	0	1902075.94	1902076.99	0	1902079.94	1902080.96	1902083.99	1902085.54	1902085.56	1.18
348	4	1	1	60	200	0.5	-200	0.5	200	0.8	50	0.2	2	1	5	12	0	175	200	311	200	1251.08	27.34	0	0	1902086.78	1902088.03	0	1902090.78	1902091.8	1902094.84	1902096.07	1902096.09	1.9
349	4	1	1	61	200	0.5	-200	0.5	200	0.2	-200	0.8	2	1	6	1	1	242	200	267	-200	2168.4	36.59	0	0	1902100.02	1902102.19	0	1902104.02	1902105.04	1902108.08	1902110.2	1902110.22	1.98
350	4	1	1	62	50	0.8	-50	0.2	200	0.2	-200	0.8	2	1	6	2	1	126	50	54	-200	1634.7	20.64	0	0	1902112.22	1902113.85	0	1902116.22	1902117.24	1902120.27	1902121.33	1902121.34	1.44
351	4	1	1	63	50	0.5	-50	0.5	50	0.2	-200	0.8	2	1	6	3	1	95	-50	17	-200	1267.75	-14.66	0	0	1902122.79	1902124.06	0	1902126.79	1902127.81	1902130.85	1902134.31	1902134.32	1.11
352	4	1	1	64	50	0.8	-200	0.2	200	0.5	-50	0.5	2	1	6	4	0	160	-50	88	50	1968.19	-16.45	0	0	1902135.45	1902137.42	0	1902139.45	1902140.47	1902143.51	1902145.91	1902145.93	1.26
353	4	1	1	65	200	0.5	-50	0.5	200	0.8	-200	0.2	2	1	6	5	0	266	200	130	-50	1784.7	29.93	0	0	1902147.21	1902149	0	1902151.21	1902152.23	1902155.27	1902156.23	1902156.25	1.41
354	4	1	1	66	200	0.8	50	0.2	200	0.2	50	0.8	2	1	6	6	1	247	200	254	50	1100.81	35.19	0	0	1902157.69	1902158.79	0	1902161.69	1902162.71	1902165.74	1902168.57	1902168.58	1.59
355	4	1	1	67	200	0.5	50	0.5	50	0.2	-50	0.8	2	1	6	7	1	8	50	120	-50	950.75	14.18	0	0	1902170.2	1902171.15	0	1902174.2	1902175.22	1902178.25	1902180.17	1902180.19	1.26
356	4	1	1	68	50	0.5	-50	0.5	50	0.5	-200	0.5	2	1	6	8	1	98	-50	71	-200	1434.41	-6.81	0	0	1902181.47	1902182.91	0	1902185.47	1902186.49	1902189.53	1902190.56	1902190.58	1.6
357	4	1	1	69	200	0.5	-50	0.5	50	0.8	-200	0.2	2	1	6	9	0	320	50	155	-50	2351.86	20.3	0	0	1902192.2	1902194.55	0	1902196.2	1902197.22	1902200.26	1902201.61	1902201.62	1.71
358	4	1	1	70	50	0.2	-50	0.8	200	0.5	50	0.5	2	1	6	10	0	143	50	277	-50	1184.21	24.2	0	0	1902203.36	1902204.54	0	1902207.36	1902208.38	1902211.42	1902212.77	1902212.78	1.22
359	4	1	1	71	-50	0.8	-200	0.2	200	0.2	-200	0.8	2	1	6	11	0	136	-200	272	-50	1217.54	-50	0	0	1902214.02	1902215.24	0	1902218.02	1902219.04	1902222.07	1902223	1902223.01	1.12
360	4	1	1	72	200	0.8	-50	0.2	200	0.5	50	0.5	2	1	6	12	1	285	200	342	200	1817.95	34.05	0	0	1902224.14	1902225.96	0	1902228.14	1902229.16	1902232.2	1902233.55	1902233.57	1.3
361	4	1	1	73	50	0.2	-200	0.8	50	0.8	-200	0.2	1	1	7	1	0	158	50	242	-200	1667.96	8.41	0	0	1902236.9	1902238.57	0	1902240.9	1902241.92	1902244.96	1902247.44	1902247.45	1.32
362	4	1	1	74	200	0.5	-200	0.5	-50	0.2	-200	0.8	1	1	7	2	1	277	200	61	-200	1584.53	50	0	0	1902248.78	1902250.36	0	1902252.78	1902253.8	1902256.84	1902258.33	1902258.34	1.42
363	4	1	1	75	200	0.5	-200	0.5	50	0.5	-200	0.5	1	1	7	3	1	357	200	186	50	1384.48	50	0	0	1902259.77	1902261.16	0	1902263.77	1902264.79	1902267.83	1902269.29	1902269.31	1.51
364	4	1	1	76	200	0.5	-50	0.5	50	0.8	-200	0.2	1	1	7	4	0	56	-200	212	200	1884.81	-50	0	0	1902270.85	1902272.73	0	1902274.85	1902275.87	1902278.9	1902279.7	1902279.72	1.09
365	4	1	1	77	50	0.5	-50	0.5	50	0.5	-200	0.5	1	1	7	5	1	147	-50	270	50	1334.38	-30.19	0	0	1902280.82	1902282.16	0	1902284.82	1902285.84	1902288.88	1902290.13	1902290.15	1.26
366	4	1	1	78	200	0.5	-50	0.5	200	0.8	-200	0.2	1	1	7	6	0	115	200	285	200	1784.87	33.97	0	0	1902291.43	1902293.22	0	1902295.43	1902296.45	1902299.49	1902301.15	1902301.16	1.8
367	4	1	1	79	-50	0.2	-200	0.8	200	0.2	-200	0.8	1	1	7	7	0	41	-200	33	-200	2418.48	-28.55	0	0	1902302.97	1902305.39	0	1902306.97	1902308	1902311.03	1902311.82	1902311.83	1.03
368	4	1	1	80	50	0.8	-200	0.2	200	0.8	-200	0.2	1	1	7	8	0	179	200	245	50	1451.43	37.66	0	0	1902312.88	1902314.33	0	1902316.88	1902317.9	1902320.94	1902322.14	1902322.16	1.93
369	4	1	1	81	50	0.2	-200	0.8	50	0.2	-50	0.8	1	1	7	9	0	54	-50	179	-200	1918.28	-7.97	0	0	1902324.11	1902326.03	0	1902328.11	1902329.13	1902332.17	1902333.54	1902333.55	1.73
370	4	1	1	82	200	0.2	-50	0.8	200	0.8	50	0.2	1	1	7	10	0	202	200	307	200	1300.97	35.27	0	0	1902335.3	1902336.6	0	1902339.3	1902340.32	1902343.36	1902344.95	1902344.96	1.49
371	4	1	1	83	-50	0.8	-200	0.2	200	0.2	-200	0.8	1	1	7	11	1	251	-50	210	-200	1918.2	-13.71	0	0	1902346.46	1902348.38	0	1902350.46	1902351.48	1902354.52	1902356.15	1902356.17	1.58
372	4	1	1	84	-50	0.2	-200	0.8	200	0.5	-200	0.5	1	1	7	12	0	357	200	317	-50	1434.43	41.91	0	0	1902357.77	1902359.2	0	1902361.77	1902362.79	1902365.83	1902366.85	1902366.86	1.24
373	4	1	1	85	50	0.8	-200	0.2	200	0.8	-200	0.2	1	1	8	1	0	221	200	312	50	1651.38	42.28	0	0	1902370.13	1902371.78	0	1902374.13	1902375.15	1902378.19	1902379.1	1902379.1	1.46
374	4	1	1	86	200	0.5	-50	0.5	-50	0.5	-200	0.5	1	1	8	2	1	190	200	173	-200	1317.77	50	0	0	1902380.59	1902381.91	0	1902384.59	1902385.61	1902388.64	1902390.66	1902390.68	1.96
375	4	1	1	87	-50	0.8	-200	0.2	-50	0.5	-200	0.5	1	1	8	3	1	83	-50	180	-200	1784.71	1.77	0	0	1902392.67	1902394.45	0	1902396.67	1902397.69	1902400.72	1902403.7	1902403.72	1.55
376	4	1	1	88	200	0.8	-200	0.2	200	0.5	-50	0.5	1	1	8	4	1	207	200	305	200	1284.41	39.27	0	0	1902405.29	1902406.58	0	1902409.29	1902410.31	1902413.35	1902414.43	1902414.45	1.52
377	4	1	1	89	50	0.5	-200	0.5	50	0.8	-200	0.2	1	1	8	5	0	89	50	211	50	1851.45	18.31	0	0	1902415.98	1902417.84	0	1902419.98	1902421	1902424.04	1902426.19	1902426.21	1.23
378	4	1	1	90	50	0.8	-50	0.2	200	0.8	-50	0.2	1	1	8	6	0	226	200	31	-50	1284.22	40.15	0	0	1902427.46	1902428.74	0	1902431.46	1902432.48	1902435.52	1902436.5	1902436.52	1.49
379	4	1	1	91	200	0.5	50	0.5	200	0.8	-50	0.2	1	1	8	7	0	321	200	263	200	2084.84	50	0	0	1902438.02	1902440.1	0	1902442.02	1902443.04	1902446.08	1902446.81	1902446.83	1.62
380	4	1	1	92	200	0.8	50	0.2	200	0.5	-50	0.5	1	1	8	8	1	277	200	210	200	984.01	50	0	0	1902448.46	1902449.45	0	1902452.46	1902453.48	1902456.52	1902457.42	1902457.43	1.68
381	4	1	1	93	50	0.5	-50	0.5	50	0.2	-200	0.8	1	1	8	9	1	209	50	7	-200	1801.49	38.91	0	0	1902459.14	1902460.94	0	1902463.14	1902464.16	1902467.19	1902467.98	1902467.99	1.4
382	4	1	1	94	200	0.5	-50	0.5	50	0.5	-50	0.5	1	1	8	10	1	311	200	175	-50	1717.98	50	0	0	1902469.41	1902471.13	0	1902473.41	1902474.43	1902477.45	1902478.27	1902478.29	1.37
383	4	1	1	95	200	0.2	50	0.8	200	0.5	50	0.5	1	1	8	11	0	199	200	76	50	1734.69	50	0	0	1902479.67	1902481.4	0	1902483.67	1902484.69	1902487.73	1902488.57	1902488.58	1.99
384	4	1	1	96	-50	0.8	-200	0.2	200	0.8	-50	0.2	1	1	8	12	0	222	200	12	-200	1584.56	50	0	0	1902490.58	1902492.16	0	1902494.58	1902495.6	1902498.64	1902499.74	1902499.75	1.04
385	5	1	1	1	-50	0.2	-200	0.8	200	0.2	-200	0.8	1	1	1	1	0	235	-200	81	-200	2167.97	-50	1903757.58	1903757.61	1903761.69	1903763.86	0	1903765.7	1903766.73	1903769.78	1903771.89	1903771.9	1.23
386	5	1	1	2	200	0.5	-200	0.5	-50	0.2	-200	0.8	1	1	1	2	1	140	-200	52	-200	2452.09	-50	0	1903759.66	1903773.17	1903775.62	0	1903777.17	1903778.21	1903781.24	1903782.08	1903782.09	1.73
387	5	1	1	3	200	0.5	-200	0.5	200	0.8	50	0.2	1	1	1	3	0	67	50	152	-200	1401.03	-20.43	0	1903891.5	1903783.85	1903785.25	0	1903787.85	1903788.87	1903791.9	1903793.4	1903793.4	1.97
388	5	1	1	4	-50	0.2	-200	0.8	200	0.5	-200	0.5	1	1	1	4	0	303	200	134	-200	2118.2	30.44	0	1904018.71	1903795.39	1903797.51	0	1903799.39	1903800.41	1903803.44	1903804.83	1903804.85	1.87
389	5	1	1	5	200	0.5	-50	0.5	50	0.5	-50	0.5	1	1	1	5	1	206	200	64	-50	2785.73	20.63	0	1904147.53	1903806.73	1903809.52	0	1903810.73	1903811.75	1903814.79	1903815.62	1903815.64	1.09
390	5	1	1	6	50	0.5	-50	0.5	50	0.2	-200	0.8	1	1	1	6	1	96	-50	333	50	2518.62	-26.39	0	1904281.26	1903816.74	1903819.26	0	1903820.74	1903821.76	1903824.8	1903826.23	1903826.25	1.37
391	5	1	1	7	200	0.8	50	0.2	200	0.2	50	0.8	1	1	1	7	1	135	200	32	50	1617.9	50	0	1904407.26	1903827.63	1903829.25	0	1903831.63	1903832.65	1903835.69	1903836.64	1903836.66	1.37
392	5	1	1	8	200	0.2	-200	0.8	-50	0.8	-200	0.2	1	1	1	8	0	17	-200	66	-200	3636.19	-50	0	1904532.7	1903838.04	1903841.68	0	1903842.04	1903843.06	1903846.1	1903847.69	1903847.7	1.69
393	5	1	1	9	200	0.5	-200	0.5	50	0.8	-50	0.2	1	1	1	9	1	126	-200	238	50	1567.79	-50	0	1904661.24	1903849.4	1903850.97	0	1903853.4	1903854.42	1903857.46	1903858.2	1903858.21	1.6
394	5	1	1	10	50	0.8	-200	0.2	200	0.8	-200	0.2	1	1	1	10	0	8	-200	226	50	2284.99	-50	0	0	1903859.82	1903862.11	0	1903863.82	1903864.84	1903867.88	1903868.8	1903868.81	1.79
395	5	1	1	11	-50	0.8	-200	0.2	200	0.2	-200	0.8	1	1	1	11	1	289	-50	269	-200	2435.21	-50	0	0	1903870.62	1903873.05	0	1903874.62	1903875.64	1903878.67	1903879.42	1903879.42	1.37
396	5	1	1	12	200	0.8	-200	0.2	-50	0.2	-200	0.8	1	1	1	12	1	138	200	223	-200	2301.72	-40	0	0	1903880.81	1903883.11	0	1903884.81	1903885.83	1903888.87	1903890.27	1903890.28	1.21
397	5	1	1	13	-50	0.2	-200	0.8	200	0.5	-200	0.5	2	1	2	1	0	100	-200	191	-200	3085.72	-44.26	0	0	1903893.52	1903896.6	0	1903897.52	1903898.54	1903901.58	1903902.82	1903902.83	1.09
398	5	1	1	14	200	0.8	-50	0.2	50	0.8	-50	0.2	2	1	2	2	1	163	200	82	50	2518.69	14.75	0	0	1903903.93	1903906.45	0	1903907.93	1903908.95	1903911.98	1903913.09	1903913.1	1.77
399	5	1	1	15	-50	0.8	-200	0.2	200	0.2	-50	0.8	2	1	2	3	0	11	-50	355	-50	2718.84	-33.97	0	0	1903914.89	1903917.61	0	1903918.89	1903919.91	1903922.94	1903924.12	1903924.13	1.21
400	5	1	1	16	50	0.5	-200	0.5	200	0.5	-200	0.5	2	1	2	4	0	289	200	32	-200	2535.33	22.42	0	0	1903925.35	1903927.88	0	1903929.35	1903930.37	1903933.4	1903934.45	1903934.45	1.39
401	5	1	1	17	200	0.5	-200	0.5	50	0.5	-200	0.5	2	1	2	5	1	25	-200	339	50	3369.3	-17.24	0	0	1903935.85	1903939.22	0	1903939.85	1903940.87	1903943.91	1903945	1903945.01	1.55
402	5	1	1	18	200	0.5	-50	0.5	-50	0.5	-200	0.5	2	1	2	6	1	247	200	283	-50	1517.79	14.76	0	1904790.85	1903946.58	1903948.1	0	1903950.58	1903951.6	1903954.64	1903955.9	1903955.9	1.23
403	5	1	1	19	200	0.8	-50	0.2	50	0.8	-50	0.2	2	1	2	7	1	319	200	324	50	1084.33	8.46	0	0	1903957.15	1903958.24	0	1903961.15	1903962.18	1903965.21	1903965.96	1903965.98	1.64
404	5	1	1	20	200	0.8	-50	0.2	200	0.5	50	0.5	2	1	2	8	0	79	50	50	-50	2185.11	40.83	0	0	1903967.65	1903969.83	0	1903971.65	1903972.67	1903975.7	1903976.57	1903976.59	1.48
405	5	1	1	21	50	0.8	-50	0.2	200	0.2	-200	0.8	2	1	2	9	1	16	-50	39	-200	2268.46	36.75	0	0	1903978.09	1903980.36	0	1903982.09	1903983.11	1903986.15	1903986.71	1903986.71	1.15
406	5	1	1	22	200	0.5	-50	0.5	50	0.8	-200	0.2	2	1	2	10	1	339	200	128	50	1534.53	22.43	0	0	1903987.88	1903989.41	0	1903991.88	1903992.9	1903995.94	1903996.64	1903996.65	1.78
407	5	1	1	23	50	0.5	-200	0.5	50	0.8	-200	0.2	2	1	2	11	0	341	50	355	50	3636.29	-7.06	0	0	1903998.46	1904002.09	0	1904002.46	1904003.48	1904006.51	1904006.85	1904006.86	1.1
408	5	1	1	24	-50	0.8	-200	0.2	200	0.8	-50	0.2	2	1	2	12	0	277	200	356	-50	2869.06	32.49	0	0	1904007.98	1904010.85	0	1904011.98	1904013	1904016.04	1904017.39	1904017.4	1.29
409	5	1	1	25	-50	0.8	-200	0.2	-50	0.5	-200	0.5	1	1	3	1	0	88	-200	239	-50	3486.23	-30.06	0	0	1904020.72	1904024.21	0	1904024.72	1904025.74	1904028.78	1904029.92	1904029.93	1.24
410	5	1	1	26	200	0.5	-50	0.5	-50	0.5	-200	0.5	1	1	3	2	1	245	200	191	-50	2135.18	14.02	0	0	1904031.18	1904033.32	0	1904035.18	1904036.2	1904039.24	1904040.37	1904040.37	1.53
411	5	1	1	27	50	0.5	-200	0.5	200	0.5	-200	0.5	1	1	3	3	0	271	200	217	50	1834.71	16.75	0	0	1904041.92	1904043.76	0	1904045.92	1904046.95	1904049.98	1904051.11	1904051.12	1.09
412	5	1	1	28	50	0.8	-200	0.2	200	0.8	-200	0.2	1	1	3	4	0	211	200	199	50	2068.26	27.87	0	0	1904052.23	1904054.3	0	1904056.23	1904057.25	1904060.29	1904061.04	1904061.06	1.41
413	5	1	1	29	50	0.2	-50	0.8	-50	0.5	-200	0.5	1	1	3	5	1	30	-50	260	-50	2368.59	0.69	0	0	1904062.47	1904064.84	0	1904066.47	1904067.5	1904070.53	1904071.67	1904071.68	1.1
414	5	1	1	30	200	0.8	-200	0.2	50	0.2	-200	0.8	1	1	3	6	1	128	200	350	50	1901.63	28.57	0	0	1904072.8	1904074.7	0	1904076.8	1904077.82	1904080.86	1904082.47	1904082.47	1.11
415	5	1	1	31	-50	0.2	-200	0.8	50	0.8	-200	0.2	1	1	3	7	0	164	50	320	-50	1784.83	13.29	0	0	1904083.61	1904085.39	0	1904087.61	1904088.63	1904091.67	1904092.78	1904092.8	1.78
416	5	1	1	32	50	0.8	-50	0.2	200	0.2	-200	0.8	1	1	3	8	1	79	50	46	-200	1150.85	4.05	0	0	1904094.6	1904095.75	0	1904098.6	1904099.62	1904102.66	1904103.49	1904103.51	1.29
417	5	1	1	33	200	0.8	-50	0.2	50	0.8	-50	0.2	1	1	3	9	1	262	200	282	50	967.37	41.39	0	0	1904104.83	1904105.79	0	1904108.83	1904109.85	1904112.87	1904113.44	1904113.45	1.6
418	5	1	1	34	-50	0.8	-200	0.2	200	0.8	-50	0.2	1	1	3	10	0	304	200	4	-200	1584.56	38.43	0	0	1904115.07	1904116.65	0	1904119.07	1904120.09	1904123.12	1904124.16	1904124.18	1.96
419	5	1	1	35	50	0.2	-200	0.8	50	0.8	-200	0.2	1	1	3	11	0	16	-200	278	-200	1984.9	-33.44	0	0	1904126.16	1904128.15	0	1904130.16	1904131.18	1904134.22	1904135.68	1904135.69	1.43
420	5	1	1	36	200	0.8	-50	0.2	200	0.5	50	0.5	1	1	3	12	0	263	200	254	200	1000.78	31.87	0	0	1904137.14	1904138.14	0	1904141.14	1904142.16	1904145.19	1904145.81	1904145.83	1.69
421	5	1	1	37	200	0.5	50	0.5	200	0.8	-50	0.2	2	1	4	1	1	97	50	243	200	1284.32	5	0	0	1904149.55	1904150.83	0	1904153.55	1904154.57	1904157.6	1904159.6	1904159.6	1.76
422	5	1	1	38	50	0.8	-200	0.2	200	0.5	-50	0.5	2	1	4	2	0	86	-50	225	50	1167.69	-19.34	0	0	1904161.39	1904162.56	0	1904165.39	1904166.41	1904169.45	1904171.53	1904171.53	1.43
423	5	1	1	39	50	0.5	-50	0.5	50	0.5	-200	0.5	2	1	4	3	1	299	50	277	50	1567.89	16.33	0	0	1904172.98	1904174.55	0	1904176.98	1904178	1904181.04	1904181.58	1904181.59	1.66
424	5	1	1	40	200	0.2	-200	0.8	50	0.2	-50	0.8	2	1	4	4	0	66	-50	39	-200	1801.37	3.72	0	0	1904183.26	1904185.06	0	1904187.26	1904188.28	1904191.31	1904192.51	1904192.52	1.11
425	5	1	1	41	-50	0.2	-200	0.8	200	0.2	-200	0.8	2	1	4	5	1	177	-200	70	-200	1951.62	22.35	0	0	1904193.65	1904195.6	0	1904197.65	1904198.67	1904201.71	1904202.87	1904202.89	1.93
426	5	1	1	42	200	0.8	-200	0.2	200	0.5	-50	0.5	2	1	4	6	1	36	-200	16	-50	3269.33	-50	0	0	1904204.84	1904208.11	0	1904208.84	1904209.86	1904212.9	1904215.28	1904215.28	1.19
427	5	1	1	43	200	0.5	-200	0.5	-50	0.2	-200	0.8	2	1	4	7	1	279	200	113	-200	1651.31	32.5	0	0	1904216.49	1904218.14	0	1904220.49	1904221.51	1904224.54	1904225.85	1904225.86	1.27
428	5	1	1	44	50	0.2	-50	0.8	200	0.5	50	0.5	2	1	4	8	0	76	50	123	-50	1100.91	13.86	0	0	1904227.14	1904228.24	0	1904231.14	1904232.16	1904235.2	1904236.24	1904236.25	1.8
429	5	1	1	45	200	0.5	-50	0.5	50	0.5	-50	0.5	2	1	4	9	1	327	200	227	50	1718.05	41.6	0	0	1904238.07	1904239.79	0	1904242.07	1904243.09	1904246.13	1904246.69	1904246.71	1.49
430	5	1	1	46	50	0.2	-50	0.8	200	0.5	50	0.5	2	1	4	10	0	20	50	141	-50	983.99	6.94	0	0	1904248.21	1904249.2	0	1904252.21	1904253.23	1904256.27	1904258.2	1904258.22	1.77
431	5	1	1	47	200	0.5	-200	0.5	200	0.8	50	0.2	2	1	4	11	0	360	200	156	-200	917.28	46.66	0	0	1904260	1904260.92	0	1904264	1904265.02	1904268.06	1904269.72	1904269.73	1.4
432	5	1	1	48	50	0.8	-200	0.2	200	0.8	-200	0.2	2	1	4	12	0	323	200	175	50	2918.98	40.27	0	0	1904271.15	1904274.07	0	1904275.15	1904276.17	1904279.2	1904279.96	1904279.97	1.27
433	5	1	1	49	50	0.5	-50	0.5	50	0.5	-200	0.5	1	1	5	1	1	141	-50	334	50	1351.06	-50	0	0	1904283.27	1904284.62	0	1904287.27	1904288.29	1904291.33	1904291.96	1904291.98	1.04
434	5	1	1	50	200	0.5	-200	0.5	200	0.2	-200	0.8	1	1	5	2	1	257	200	223	-200	1551.22	50	0	0	1904293.03	1904294.58	0	1904297.03	1904298.05	1904301.09	1904301.67	1904301.69	1.67
435	5	1	1	51	-50	0.5	-200	0.5	200	0.8	-200	0.2	1	1	5	3	0	45	-200	337	-50	1250.95	-50	0	0	1904303.37	1904304.62	0	1904307.37	1904308.39	1904311.45	1904312.26	1904312.26	1.43
436	5	1	1	52	200	0.8	50	0.2	200	0.5	-50	0.5	1	1	5	4	1	233	200	300	200	1584.55	5.47	0	0	1904313.72	1904315.3	0	1904317.72	1904318.74	1904321.77	1904322.82	1904322.82	1.45
437	5	1	1	53	50	0.2	-50	0.8	200	0.5	50	0.5	1	1	5	5	0	301	200	270	-50	967.51	12.5	0	0	1904324.29	1904325.26	0	1904328.29	1904329.31	1904332.35	1904334.12	1904334.13	1.61
438	5	1	1	54	200	0.2	-200	0.8	50	0.2	-50	0.8	1	1	5	6	0	353	50	199	-200	1868.09	50	0	0	1904335.77	1904337.63	0	1904339.77	1904340.79	1904343.82	1904344.5	1904344.51	1.06
439	5	1	1	55	200	0.2	50	0.8	200	0.5	50	0.5	1	1	5	7	0	224	200	119	50	1067.63	2.36	0	0	1904345.59	1904346.66	0	1904349.59	1904350.61	1904353.65	1904354.39	1904354.4	1.32
440	5	1	1	56	200	0.2	-50	0.8	200	0.8	50	0.2	1	1	5	8	0	150	200	273	-50	850.72	17.02	0	0	1904355.73	1904356.58	0	1904359.73	1904360.75	1904363.79	1904364.83	1904364.84	1.77
441	5	1	1	57	200	0.5	-50	0.5	50	0.8	-200	0.2	1	1	5	9	1	251	200	351	50	1517.88	25	0	0	1904366.63	1904368.14	0	1904370.63	1904371.65	1904374.68	1904375.38	1904375.38	1.7
442	5	1	1	58	200	0.5	50	0.5	200	0.8	-50	0.2	1	1	5	10	1	302	200	267	200	917.35	2.58	0	0	1904377.1	1904378.02	0	1904381.1	1904382.12	1904385.16	1904386.38	1904386.39	1.13
443	5	1	1	59	200	0.5	50	0.5	50	0.5	-50	0.5	1	1	5	11	1	12	50	129	-50	1067.46	4.64	0	0	1904387.54	1904388.61	0	1904391.54	1904392.56	1904395.6	1904396.24	1904396.25	1.13
444	5	1	1	60	50	0.8	-200	0.2	200	0.5	-50	0.5	1	1	5	12	0	83	-50	102	50	884.09	-22.61	0	0	1904397.4	1904398.28	0	1904401.4	1904402.42	1904405.46	1904406.15	1904406.16	1.09
445	5	1	1	61	200	0.8	50	0.2	200	0.5	-50	0.5	2	1	6	1	1	225	200	213	200	1084.14	1.51	0	0	1904409.28	1904410.36	0	1904413.28	1904414.3	1904417.33	1904418.08	1904418.1	1.01
446	5	1	1	62	200	0.5	-50	0.5	200	0.8	-200	0.2	2	1	6	2	1	18	-50	126	200	1634.62	-35	0	0	1904419.14	1904420.77	0	1904423.14	1904424.16	1904427.19	1904428.06	1904428.08	1.42
447	5	1	1	63	200	0.8	50	0.2	200	0.5	-50	0.5	2	1	6	3	1	87	200	258	200	867.36	10.54	0	0	1904429.51	1904430.38	0	1904433.51	1904434.53	1904437.57	1904438.31	1904438.33	1.66
448	5	1	1	64	200	0.5	50	0.5	50	0.5	-50	0.5	2	1	6	4	1	102	50	264	50	883.96	-0.45	0	0	1904440	1904440.89	0	1904444	1904445.02	1904448.06	1904449.67	1904449.68	1.72
449	5	1	1	65	200	0.2	-200	0.8	-50	0.8	-200	0.2	2	1	6	5	0	50	-200	302	200	3903.13	-47.63	0	0	1904451.41	1904455.32	0	1904455.41	1904456.43	1904459.47	1904460.75	1904460.77	1.53
450	5	1	1	66	200	0.5	-200	0.5	50	0.8	-50	0.2	2	1	6	6	0	291	50	132	-200	1751.48	35.37	0	0	1904462.32	1904464.07	0	1904466.32	1904467.34	1904470.38	1904471.07	1904471.09	1.11
451	5	1	1	67	50	0.2	-200	0.8	50	0.8	-200	0.2	2	1	6	7	0	316	50	177	-200	2268.56	50	0	0	1904472.23	1904474.5	0	1904476.23	1904477.25	1904480.29	1904481.27	1904481.29	1.63
452	5	1	1	68	50	0.8	-50	0.2	200	0.8	-50	0.2	2	1	6	8	0	347	200	162	50	2301.94	-33.65	0	0	1904482.94	1904485.24	0	1904486.94	1904487.96	1904490.99	1904491.3	1904491.31	1.13
453	5	1	1	69	200	0.8	50	0.2	200	0.2	50	0.8	2	1	6	9	1	351	200	69	50	1200.86	50	0	0	1904492.46	1904493.66	0	1904496.46	1904497.48	1904500.52	1904501.28	1904501.3	1.13
454	5	1	1	70	200	0.2	50	0.8	200	0.5	50	0.5	2	1	6	10	0	244	200	212	50	1601.24	29.47	0	0	1904502.45	1904504.06	0	1904506.45	1904507.47	1904510.51	1904511.21	1904511.23	1.1
455	5	1	1	71	50	0.5	-50	0.5	50	0.2	-200	0.8	2	1	6	11	1	224	50	293	50	2168.37	-19.76	0	0	1904512.35	1904514.51	0	1904516.35	1904517.37	1904520.4	1904521.34	1904521.35	1.14
456	5	1	1	72	-50	0.5	-200	0.5	200	0.8	-200	0.2	2	1	6	12	0	351	200	31	-200	1601.24	19	0	0	1904522.52	1904524.12	0	1904526.52	1904527.54	1904530.58	1904531.51	1904531.51	1.17
457	5	1	1	73	200	0.5	-200	0.5	200	0.2	-200	0.8	2	1	7	1	1	84	-200	146	-200	1117.64	-31.74	0	0	1904534.71	1904535.83	0	1904538.71	1904539.73	1904542.77	1904544.09	1904544.1	1.2
458	5	1	1	74	200	0.8	-200	0.2	-50	0.2	-200	0.8	2	1	7	2	1	97	200	93	-200	850.66	45.19	0	0	1904545.32	1904546.17	0	1904549.32	1904550.34	1904553.38	1904554.21	1904554.23	1.32
459	5	1	1	75	50	0.2	-200	0.8	50	0.2	-50	0.8	2	1	7	3	0	126	-50	55	-200	1184.14	-2.13	0	0	1904555.56	1904556.75	0	1904559.56	1904560.59	1904563.62	1904564.87	1904564.89	1.32
460	5	1	1	76	200	0.2	-50	0.8	200	0.8	50	0.2	2	1	7	4	0	34	50	319	200	717.11	-37.5	0	0	1904566.22	1904566.94	0	1904570.22	1904571.24	1904574.28	1904575.24	1904575.26	1.22
461	5	1	1	77	50	0.8	-200	0.2	200	0.8	-200	0.2	2	1	7	5	0	18	-200	144	50	3981.57	-50	0	0	1904576.5	1904580.48	0	1904580.5	1904581.52	1904584.56	1904586.18	1904586.19	1.25
462	5	1	1	78	50	0.2	-50	0.8	-50	0.5	-200	0.5	2	1	7	6	1	265	-50	287	-50	1567.88	-42.88	0	0	1904587.46	1904589.03	0	1904591.46	1904592.48	1904595.51	1904596.32	1904596.33	1.89
463	5	1	1	79	-50	0.2	-200	0.8	50	0.8	-200	0.2	2	1	7	7	0	322	50	248	-200	2018.39	4.02	0	0	1904598.25	1904600.27	0	1904602.25	1904603.27	1904606.32	1904607.53	1904607.54	1.7
464	5	1	1	80	200	0.8	-200	0.2	50	0.2	-200	0.8	2	1	7	8	1	110	200	17	-200	1768.06	24.21	0	0	1904609.26	1904611.03	0	1904613.26	1904614.28	1904617.32	1904617.97	1904617.98	1.56
465	5	1	1	81	-50	0.8	-200	0.2	-50	0.5	-200	0.5	2	1	7	9	1	260	-50	260	-50	2368.59	-25.6	0	0	1904619.55	1904621.92	0	1904623.55	1904624.57	1904627.61	1904628.22	1904628.22	1.18
466	5	1	1	82	50	0.5	-50	0.5	50	0.5	-200	0.5	2	1	7	10	1	210	50	26	-200	1868.1	16.58	0	0	1904629.43	1904631.29	0	1904633.43	1904634.45	1904637.48	1904638.17	1904638.18	1.21
467	5	1	1	83	-50	0.8	-200	0.2	200	0.2	-200	0.8	2	1	7	11	1	289	-50	103	-200	2235.24	1.61	0	0	1904639.42	1904641.65	0	1904643.42	1904644.44	1904647.47	1904649.39	1904649.41	1.08
468	5	1	1	84	200	0.5	50	0.5	50	0.2	-50	0.8	2	1	7	12	1	355	200	258	-50	917.48	34.24	0	0	1904650.51	1904651.43	0	1904654.51	1904655.53	1904658.57	1904659.29	1904659.3	1.91
469	5	1	1	85	200	0.8	-200	0.2	200	0.5	-50	0.5	1	1	8	1	0	170	-50	156	200	1701.34	-16.05	0	0	1904663.25	1904664.95	0	1904667.25	1904668.27	1904671.31	1904672.35	1904672.36	1.71
470	5	1	1	86	50	0.8	-50	0.2	200	0.8	-50	0.2	1	1	8	2	0	270	200	97	50	1634.57	43.91	0	0	1904674.08	1904675.71	0	1904678.08	1904679.1	1904682.14	1904682.89	1904682.9	1.56
471	5	1	1	87	-50	0.8	-200	0.2	200	0.2	-50	0.8	1	1	8	3	0	111	-50	233	-50	2852.25	-4.77	0	0	1904684.49	1904687.34	0	1904688.49	1904689.51	1904692.54	1904693.67	1904693.68	1.31
472	5	1	1	88	200	0.5	-50	0.5	200	0.8	-200	0.2	1	1	8	4	1	172	-50	131	200	2035.06	-44.44	0	0	1904695.01	1904697.05	0	1904699.01	1904700.03	1904703.07	1904703.99	1904704	1.17
473	5	1	1	89	50	0.2	-200	0.8	50	0.2	-50	0.8	1	1	8	5	0	241	-50	281	-200	2218.55	-23.93	0	0	1904705.19	1904707.41	0	1904709.19	1904710.21	1904713.24	1904714.43	1904714.45	1.62
474	5	1	1	90	200	0.8	50	0.2	200	0.5	-50	0.5	1	1	8	6	1	8	50	202	200	1467.8	-39.91	0	0	1904716.08	1904717.55	0	1904720.08	1904721.1	1904724.14	1904725.48	1904725.49	1.99
475	5	1	1	91	50	0.5	-50	0.5	50	0.5	-200	0.5	1	1	8	7	1	339	50	354	50	1834.87	-15.6	0	0	1904727.49	1904729.32	0	1904731.49	1904732.51	1904735.55	1904736.32	1904736.33	1.17
476	5	1	1	92	50	0.2	-50	0.8	200	0.5	50	0.5	1	1	8	8	0	323	200	289	50	1701.34	8.5	0	0	1904737.51	1904739.22	0	1904741.51	1904742.54	1904745.57	1904746.76	1904746.77	1.26
477	5	1	1	93	50	0.5	-200	0.5	50	0.8	-200	0.2	1	1	8	9	0	340	50	319	50	2401.88	30	0	0	1904748.06	1904750.46	0	1904752.06	1904753.08	1904756.11	1904757.32	1904757.33	1.4
478	5	1	1	94	200	0.5	50	0.5	50	0.2	-50	0.8	1	1	8	10	1	263	200	208	-50	884.04	13.12	0	0	1904758.75	1904759.63	0	1904762.75	1904763.77	1904766.82	1904768	1904768.01	1.07
479	5	1	1	95	200	0.8	-50	0.2	50	0.8	-50	0.2	1	1	8	11	1	161	200	233	50	800.74	20.51	0	0	1904769.11	1904769.91	0	1904773.11	1904774.13	1904777.16	1904778.31	1904778.33	1.68
480	5	1	1	96	200	0.5	-200	0.5	50	0.5	-200	0.5	1	1	8	12	1	135	-200	338	50	1034	-50	0	0	1904780.03	1904781.07	0	1904784.03	1904785.05	1904788.09	1904789.43	1904789.44	1.4
481	6	2	1	1	200	0.8	-50	0.2	50	0.8	-50	0.2	1	1	1	1	1	179	200	232	50	1434.37	40.91	1916182.68	1916182.7	1916186.78	1916188.22	0	1916190.79	1916191.82	1916194.87	1916195.89	1916195.91	1.91
482	6	2	1	2	200	0.2	-200	0.8	-50	0.8	-200	0.2	1	1	1	2	0	350	-50	302	200	2318.62	9.16	0	1916184.75	1916197.84	1916200.16	0	1916201.85	1916202.88	1916205.91	1916208.19	1916208.2	1.11
483	6	2	1	3	50	0.2	-50	0.8	200	0.5	50	0.5	1	1	1	3	0	101	50	183	-50	1317.88	3.26	0	1916326.15	1916209.33	1916210.65	0	1916213.33	1916214.36	1916217.39	1916220.01	1916220.03	1.52
484	6	2	1	4	200	0.5	-200	0.5	50	0.8	-50	0.2	1	1	1	4	0	345	50	86	-200	1768.05	7.81	0	1916465.86	1916221.56	1916223.33	0	1916225.56	1916226.58	1916229.62	1916231.53	1916231.54	1.14
485	6	2	1	5	50	0.5	-50	0.5	50	0.5	-200	0.5	1	1	1	5	1	217	50	63	-200	1651.38	11.74	0	1916602.43	1916232.7	1916234.36	0	1916236.7	1916237.72	1916240.76	1916242.82	1916242.83	1.56
486	6	2	1	6	50	0.8	-200	0.2	200	0.5	-50	0.5	1	1	1	6	0	310	200	92	50	3302.66	40.44	0	1916744.18	1916244.41	1916247.72	0	1916248.41	1916249.43	1916252.47	1916253.25	1916253.25	1
487	6	2	1	7	200	0.2	50	0.8	200	0.5	50	0.5	1	1	1	7	0	262	200	252	50	2685.39	45.82	0	1916879.22	1916254.27	1916256.96	0	1916258.27	1916259.29	1916262.33	1916264.46	1916264.48	1.77
488	6	2	1	8	50	0.2	-50	0.8	200	0.5	50	0.5	1	1	1	8	0	292	200	208	-50	934.1	40.74	0	1917018.05	1916266.26	1916267.2	0	1916270.26	1916271.29	1916274.32	1916275.71	1916275.72	1.85
489	6	2	1	9	50	0.8	-200	0.2	200	0.8	-200	0.2	1	1	1	9	0	33	-200	356	50	1918.1	-30.85	0	1917151.58	1916277.59	1916279.51	0	1916281.59	1916282.61	1916285.65	1916288.56	1916288.57	1.92
490	6	2	1	10	50	0.2	-200	0.8	50	0.8	-200	0.2	1	1	1	10	0	22	-200	185	-200	2418.54	-32.5	0	0	1916290.5	1916292.92	0	1916294.5	1916295.52	1916298.56	1916299.74	1916299.74	1.99
491	6	2	1	11	200	0.5	-200	0.5	50	0.5	-200	0.5	1	1	1	11	0	191	50	201	200	1884.76	1.15	0	0	1916301.74	1916303.63	0	1916305.74	1916306.76	1916309.8	1916313.28	1916313.3	1.51
492	6	2	1	12	200	0.8	50	0.2	200	0.2	50	0.8	1	1	1	12	1	310	200	285	50	2018.17	50	0	0	1916314.82	1916316.84	0	1916318.82	1916319.84	1916322.88	1916324.85	1916324.86	1.27
493	6	2	1	13	-50	0.8	-200	0.2	200	0.8	-50	0.2	1	1	2	1	0	271	200	163	-50	1684.78	37.19	0	0	1916328.17	1916329.85	0	1916332.17	1916333.19	1916336.22	1916337.48	1916337.49	1.1
494	6	2	1	14	200	0.5	-200	0.5	200	0.8	50	0.2	1	1	2	2	0	98	200	40	-200	1084.15	45.39	0	0	1916338.61	1916339.69	0	1916342.61	1916343.63	1916346.68	1916347.69	1916347.7	1.51
495	6	2	1	15	200	0.5	50	0.5	50	0.5	-50	0.5	1	1	2	3	1	351	200	256	50	1201.07	50	0	0	1916349.23	1916350.43	0	1916353.23	1916354.25	1916357.31	1916358.18	1916358.19	1.59
496	6	2	1	16	200	0.2	-50	0.8	200	0.8	50	0.2	1	1	2	4	0	307	200	105	-50	1267.72	49.87	0	0	1916359.81	1916361.08	0	1916363.81	1916364.83	1916367.9	1916369.53	1916369.55	1.76
497	6	2	1	17	200	0.8	50	0.2	200	0.5	-50	0.5	1	1	2	5	1	231	200	92	-50	1784.7	50	0	0	1916371.33	1916373.12	0	1916375.33	1916376.36	1916379.42	1916381.15	1916381.16	1.08
498	6	2	1	18	200	0.5	-50	0.5	200	0.8	-200	0.2	1	1	2	6	0	211	200	302	200	2969.03	44.98	0	1917284.15	1916382.26	1916385.23	0	1916386.26	1916387.28	1916390.35	1916391.16	1916391.18	1.66
499	6	2	1	19	-50	0.8	-200	0.2	-50	0.5	-200	0.5	1	1	2	7	1	22	-200	211	-50	2118.46	-25	0	0	1916392.87	1916394.99	0	1916396.87	1916397.89	1916400.94	1916402.93	1916403.03	1.52
500	6	2	1	20	200	0.5	-200	0.5	200	0.2	-200	0.8	1	1	2	8	1	298	200	69	-200	1901.48	19.31	0	0	1916404.56	1916406.46	0	1916408.56	1916409.58	1916412.62	1916416.06	1916416.07	1.17
501	6	2	1	21	-50	0.2	-200	0.8	50	0.8	-200	0.2	1	1	2	9	0	298	50	142	-200	1684.66	25.42	0	0	1916417.26	1916418.94	0	1916421.26	1916422.28	1916425.31	1916427.82	1916427.83	1.94
502	6	2	1	22	-50	0.8	-200	0.2	200	0.2	-200	0.8	1	1	2	10	0	115	-200	75	-50	2351.9	-21.86	0	0	1916429.78	1916432.13	0	1916433.78	1916434.8	1916437.86	1916441.62	1916441.63	1.59
503	6	2	1	23	200	0.8	-200	0.2	50	0.2	-200	0.8	1	1	2	11	1	242	200	206	-200	2268.4	22.5	0	0	1916443.23	1916445.5	0	1916447.23	1916448.25	1916451.3	1916452.51	1916452.52	1.44
504	6	2	1	24	-50	0.2	-200	0.8	200	0.2	-200	0.8	1	1	2	12	0	172	-200	54	-200	2251.94	-0.63	0	0	1916453.99	1916456.24	0	1916457.99	1916459.01	1916462.04	1916463.89	1916463.91	1.94
505	6	2	1	25	200	0.2	-200	0.8	50	0.2	-50	0.8	1	1	3	1	1	199	-200	12	-50	1634.53	-19.67	0	0	1916467.88	1916469.52	0	1916471.88	1916472.9	1916475.95	1916477.21	1916477.22	1.66
506	6	2	1	26	50	0.8	-50	0.2	200	0.2	-200	0.8	1	1	3	2	1	290	50	163	-200	950.73	15.08	0	0	1916478.89	1916479.84	0	1916482.89	1916483.91	1916486.98	1916488.62	1916488.63	1.45
507	6	2	1	27	50	0.5	-200	0.5	200	0.5	-200	0.5	1	1	3	3	0	132	-200	285	50	1884.78	-31.46	0	0	1916490.1	1916491.98	0	1916494.1	1916495.12	1916498.16	1916499.85	1916499.86	1.84
508	6	2	1	28	200	0.5	-50	0.5	50	0.5	-50	0.5	1	1	3	4	1	257	200	314	50	1451.13	16.38	0	0	1916501.71	1916503.16	0	1916505.71	1916506.73	1916509.8	1916510.63	1916510.63	1.53
509	6	2	1	29	-50	0.2	-200	0.8	200	0.5	-200	0.5	1	1	3	5	0	351	200	235	-200	1651.25	27.62	0	0	1916512.18	1916513.84	0	1916516.18	1916517.2	1916520.27	1916522.66	1916522.68	1.55
510	6	2	1	30	50	0.8	-50	0.2	200	0.8	-50	0.2	1	1	3	6	0	149	200	212	50	2602.06	24.14	0	0	1916524.24	1916526.85	0	1916528.24	1916529.26	1916532.32	1916533.08	1916533.08	1.68
511	6	2	1	31	50	0.5	-200	0.5	50	0.8	-200	0.2	1	1	3	7	0	274	50	95	-200	1951.52	12.5	0	0	1916534.79	1916536.74	0	1916538.79	1916539.81	1916542.86	1916544.83	1916544.84	1.37
512	6	2	1	32	200	0.5	-50	0.5	-50	0.5	-200	0.5	1	1	3	8	1	68	-50	282	-50	1484.42	-2.47	0	0	1916546.23	1916547.71	0	1916550.23	1916551.25	1916554.29	1916555.28	1916555.3	1.24
513	6	2	1	33	200	0.5	50	0.5	50	0.2	-50	0.8	1	1	3	9	1	358	200	289	50	1517.84	39.31	0	0	1916556.55	1916558.07	0	1916560.55	1916561.57	1916564.61	1916566.8	1916566.81	1.58
514	6	2	1	34	200	0.5	-50	0.5	50	0.8	-200	0.2	1	1	3	10	1	263	200	180	50	2068.27	31.4	0	0	1916568.41	1916570.48	0	1916572.41	1916573.43	1916576.54	1916579.25	1916579.27	1.87
515	6	2	1	35	200	0.5	-200	0.5	-50	0.2	-200	0.8	1	1	3	11	1	129	-200	27	-200	1501.18	-8.76	0	0	1916581.16	1916582.66	0	1916585.16	1916586.18	1916589.23	1916590.78	1916590.8	1.41
516	6	2	1	36	50	0.2	-50	0.8	-50	0.5	-200	0.5	1	1	3	12	1	328	50	70	-200	2868.98	45.17	0	0	1916592.22	1916595.09	0	1916596.22	1916597.24	1916600.31	1916601.27	1916601.29	1.11
517	6	2	1	37	200	0.2	-200	0.8	50	0.2	-50	0.8	2	1	4	1	0	15	-50	270	-200	2568.69	46.15	0	0	1916604.44	1916607.01	0	1916608.44	1916609.46	1916612.52	1916613.41	1916613.43	1.44
518	6	2	1	38	200	0.5	-50	0.5	50	0.5	-50	0.5	2	1	4	2	1	275	200	202	50	1184.33	48.74	0	0	1916614.9	1916616.09	0	1916618.9	1916619.92	1916622.99	1916624.9	1916624.91	1.3
519	6	2	1	39	200	0.5	-200	0.5	50	0.5	-200	0.5	2	1	4	3	1	180	-200	187	50	1684.82	-22.39	0	0	1916626.23	1916627.91	0	1916630.23	1916631.25	1916634.28	1916636.1	1916636.12	1.4
520	6	2	1	40	200	0.5	-200	0.5	-50	0.2	-200	0.8	2	1	4	4	1	308	200	347	-50	2051.59	50	0	0	1916637.54	1916639.59	0	1916641.54	1916642.56	1916645.61	1916647.26	1916647.26	1.83
521	6	2	1	41	200	0.8	50	0.2	200	0.2	50	0.8	2	1	4	5	1	146	200	337	200	1167.5	9.55	0	0	1916649.11	1916650.28	0	1916653.11	1916654.13	1916657.17	1916660.17	1916660.19	1.4
522	6	2	1	42	200	0.8	-200	0.2	200	0.5	-50	0.5	2	1	4	6	0	143	-50	84	200	2251.83	-20	0	0	1916661.61	1916663.86	0	1916665.61	1916666.63	1916669.66	1916672.14	1916672.15	1.39
523	6	2	1	43	200	0.5	-200	0.5	200	0.8	50	0.2	2	1	4	7	0	273	200	202	200	1684.56	5.44	0	0	1916673.55	1916675.24	0	1916677.55	1916678.57	1916681.61	1916683.6	1916683.61	1.36
524	6	2	1	44	-50	0.8	-200	0.2	200	0.2	-50	0.8	2	1	4	8	0	193	-50	347	-50	2084.91	-0.27	0	0	1916684.99	1916687.08	0	1916688.99	1916690.01	1916693.08	1916696.81	1916696.82	1.14
525	6	2	1	45	200	0.8	-50	0.2	50	0.8	-50	0.2	2	1	4	9	1	42	-50	19	-50	1334.34	1.71	0	0	1916697.97	1916699.31	0	1916701.97	1916702.99	1916706.03	1916707.72	1916707.73	1.26
526	6	2	1	46	50	0.2	-200	0.8	50	0.2	-50	0.8	2	1	4	10	0	192	-50	209	-200	2385.34	17.28	0	0	1916709	1916711.38	0	1916713	1916714.02	1916717.05	1916721.11	1916721.12	1.09
527	6	2	1	47	-50	0.8	-200	0.2	-50	0.5	-200	0.5	2	1	4	11	1	195	-50	156	-200	2051.61	17.32	0	0	1916722.22	1916724.28	0	1916726.22	1916727.24	1916730.31	1916731.55	1916731.56	1.43
528	6	2	1	48	50	0.8	-200	0.2	200	0.8	-200	0.2	2	1	4	12	0	7	-200	257	50	1868.05	-37.77	0	0	1916733.02	1916734.88	0	1916737.02	1916738.04	1916741.09	1916742.9	1916742.91	1.26
529	6	2	1	49	200	0.2	-50	0.8	200	0.8	50	0.2	2	1	5	1	0	173	200	52	-50	1451.13	50	0	0	1916746.19	1916747.64	0	1916750.19	1916751.21	1916754.25	1916757.13	1916757.15	1.3
530	6	2	1	50	200	0.8	-200	0.2	-50	0.2	-200	0.8	2	1	5	2	1	133	200	239	-200	1251.14	50	0	0	1916758.47	1916759.72	0	1916762.47	1916763.49	1916766.56	1916767.2	1916767.21	1.42
531	6	2	1	51	50	0.8	-50	0.2	200	0.2	-200	0.8	2	1	5	3	1	101	50	72	-200	2085	30.68	0	0	1916768.66	1916770.75	0	1916772.66	1916773.68	1916776.75	1916777.88	1916777.89	1.12
532	6	2	1	52	50	0.2	-50	0.8	200	0.5	50	0.5	2	1	5	4	0	317	200	118	-50	1801.4	47.5	0	0	1916779.02	1916780.82	0	1916783.02	1916784.04	1916787.09	1916789.27	1916789.28	1.5
533	6	2	1	53	50	0.2	-50	0.8	-50	0.5	-200	0.5	2	1	5	5	1	146	-50	65	-200	2668.77	13.23	0	0	1916790.8	1916793.47	0	1916794.8	1916795.82	1916798.85	1916800.44	1916800.46	1.71
534	6	2	1	54	200	0.2	50	0.8	200	0.5	50	0.5	2	1	5	6	1	147	50	305	200	1050.79	-14.56	0	0	1916802.17	1916803.22	0	1916806.17	1916807.19	1916810.23	1916811.98	1916812	1.24
535	6	2	1	55	-50	0.2	-200	0.8	200	0.5	-200	0.5	2	1	5	7	0	316	200	136	-200	2502.13	50	0	0	1916813.27	1916815.77	0	1916817.27	1916818.29	1916821.34	1916821.96	1916821.97	1.79
536	6	2	1	56	50	0.8	-200	0.2	200	0.8	-200	0.2	2	1	5	8	0	294	200	168	50	2718.85	50	0	0	1916823.77	1916826.49	0	1916827.77	1916828.8	1916831.83	1916834.06	1916834.08	1.07
537	6	2	1	57	200	0.5	-50	0.5	-50	0.5	-200	0.5	2	1	5	9	1	155	-50	121	-200	2018.34	16.77	0	0	1916835.18	1916837.2	0	1916839.18	1916840.2	1916843.24	1916844.54	1916844.56	1.39
538	6	2	1	58	-50	0.5	-200	0.5	200	0.8	-200	0.2	2	1	5	10	0	253	200	325	-50	1834.76	50	0	0	1916845.98	1916847.81	0	1916849.98	1916851	1916854.05	1916856.24	1916856.25	1
539	6	2	1	59	200	0.5	-50	0.5	200	0.8	-200	0.2	2	1	5	11	0	344	200	265	200	1801.36	4.64	0	0	1916857.27	1916859.07	0	1916861.27	1916862.29	1916865.33	1916866.85	1916866.86	1.22
540	6	2	1	60	50	0.8	-200	0.2	200	0.5	-50	0.5	2	1	5	12	0	112	-50	195	50	2568.83	-6.28	0	0	1916868.09	1916870.66	0	1916872.09	1916873.11	1916876.15	1916878.16	1916878.17	1
541	6	2	1	61	50	0.2	-200	0.8	50	0.2	-50	0.8	1	1	6	1	0	34	-50	66	-200	1985.01	-2.85	0	0	1916881.24	1916883.22	0	1916885.24	1916886.26	1916889.3	1916894.09	1916894.1	1.19
542	6	2	1	62	50	0.8	-200	0.2	200	0.8	-200	0.2	1	1	6	2	0	330	200	4	-200	1634.59	33.19	0	0	1916895.3	1916896.93	0	1916899.3	1916900.32	1916903.36	1916906.24	1916906.24	1.14
543	6	2	1	63	50	0.5	-50	0.5	50	0.2	-200	0.8	1	1	6	3	1	1	-50	11	-200	2451.93	-9.97	0	0	1916907.41	1916909.86	0	1916911.41	1916912.43	1916915.5	1916916.44	1916916.45	1.27
544	6	2	1	64	200	0.8	-50	0.2	50	0.8	-50	0.2	1	1	6	4	1	164	200	46	-50	1334.33	33.25	0	0	1916917.74	1916919.07	0	1916921.74	1916922.76	1916925.81	1916926.44	1916926.46	1.17
545	6	2	1	65	200	0.8	-200	0.2	-50	0.2	-200	0.8	1	1	6	5	1	262	200	128	-200	1617.95	32.5	0	0	1916927.66	1916929.28	0	1916931.66	1916932.68	1916935.75	1916936.89	1916936.9	1.14
546	6	2	1	66	200	0.5	50	0.5	200	0.8	-50	0.2	1	1	6	6	1	158	50	158	200	2418.6	1.94	0	0	1916938.05	1916940.47	0	1916942.05	1916943.07	1916946.14	1916948	1916948.01	1.6
547	6	2	1	67	-50	0.5	-200	0.5	200	0.8	-200	0.2	1	1	6	7	0	33	-200	18	-200	1434.43	-2.5	0	0	1916949.63	1916951.06	0	1916953.63	1916954.65	1916957.68	1916960.53	1916960.54	1.9
548	6	2	1	68	50	0.5	-50	0.5	50	0.5	-200	0.5	1	1	6	8	0	303	50	87	-50	1718	20.19	0	0	1916962.46	1916964.17	0	1916966.46	1916967.48	1916970.55	1916971.72	1916971.73	1.94
549	6	2	1	69	200	0.8	50	0.2	200	0.5	-50	0.5	1	1	6	9	1	347	200	177	-50	1651.34	27.38	0	0	1916973.68	1916975.33	0	1916977.68	1916978.7	1916981.74	1916983.45	1916983.46	1.22
550	6	2	1	70	200	0.8	-50	0.2	200	0.5	50	0.5	1	1	6	10	0	194	200	82	200	1534.5	28.16	0	0	1916984.69	1916986.22	0	1916988.69	1916989.71	1916992.78	1916993.42	1916993.43	1.48
551	6	2	1	71	200	0.8	-200	0.2	200	0.5	-50	0.5	1	1	6	11	0	167	-50	126	200	1384.37	-10	0	0	1916994.93	1916996.32	0	1916998.93	1916999.95	1917002.99	1917004.51	1917004.52	1.38
552	6	2	1	72	-50	0.8	-200	0.2	200	0.2	-50	0.8	1	1	6	12	1	331	-50	59	-50	2552.11	5.77	0	0	1917005.92	1917008.48	0	1917009.92	1917010.95	1917013.98	1917016.51	1917016.52	1.52
553	6	2	1	73	200	0.5	50	0.5	50	0.2	-50	0.8	2	1	7	1	1	208	200	156	-50	1517.84	50	0	0	1917020.07	1917021.59	0	1917024.07	1917025.09	1917028.16	1917028.77	1917028.78	1.26
554	6	2	1	74	50	0.8	-50	0.2	200	0.8	-50	0.2	2	1	7	2	0	65	-50	142	50	1718.01	-21.52	0	0	1917030.06	1917031.78	0	1917034.06	1917035.08	1917038.12	1917039.31	1917039.32	1.07
555	6	2	1	75	50	0.2	-200	0.8	50	0.8	-200	0.2	2	1	7	3	0	119	50	225	-200	2118.31	32	0	0	1917040.4	1917042.52	0	1917044.4	1917045.42	1917048.51	1917049.33	1917049.34	1.44
556	6	2	1	76	-50	0.8	-200	0.2	200	0.2	-200	0.8	2	1	7	4	1	360	-50	354	200	2752.19	-18.78	0	0	1917050.79	1917053.55	0	1917054.8	1917055.82	1917058.85	1917060.57	1917060.59	1.17
557	6	2	1	77	-50	0.8	-200	0.2	200	0.8	-50	0.2	2	1	7	5	0	9	-50	84	-50	1184.21	-1.42	0	0	1917061.77	1917062.95	0	1917065.77	1917066.79	1917069.83	1917072.14	1917072.15	1.03
558	6	2	1	78	50	0.5	-50	0.5	50	0.5	-200	0.5	2	1	7	6	1	40	-50	147	-200	1901.49	14.3	0	0	1917073.2	1917075.1	0	1917077.2	1917078.22	1917081.25	1917082.97	1917082.99	1.95
559	6	2	1	79	-50	0.2	-200	0.8	50	0.8	-200	0.2	2	1	7	7	0	133	50	198	-200	1250.93	34.16	0	0	1917084.96	1917086.21	0	1917088.96	1917089.98	1917093.03	1917094.13	1917094.13	1.43
560	6	2	1	80	50	0.2	-50	0.8	200	0.5	50	0.5	2	1	7	8	0	345	200	159	-50	1050.79	45	0	0	1917095.58	1917096.63	0	1917099.58	1917100.6	1917103.69	1917105.23	1917105.24	1.96
561	6	2	1	81	200	0.8	-50	0.2	200	0.5	50	0.5	2	1	7	9	0	309	200	170	200	800.79	29.07	0	0	1917107.22	1917108.03	0	1917111.22	1917112.25	1917115.31	1917116.88	1917116.88	1.76
562	6	2	1	82	200	0.2	-200	0.8	-50	0.8	-200	0.2	2	1	7	10	0	353	-50	249	-200	1968.18	4.82	0	0	1917118.67	1917120.64	0	1917122.67	1917123.69	1917126.72	1917127.91	1917127.93	1.01
563	6	2	1	83	50	0.5	-50	0.5	50	0.5	-200	0.5	2	1	7	11	1	49	-50	247	50	2552.08	-20	0	0	1917128.94	1917131.49	0	1917132.94	1917133.96	1917137	1917139.11	1917139.13	1.68
564	6	2	1	84	200	0.8	-200	0.2	50	0.2	-200	0.8	2	1	7	12	1	220	200	324	50	2585.37	19.71	0	0	1917140.84	1917143.42	0	1917144.84	1917145.86	1917148.93	1917149.85	1917149.86	1.71
565	6	2	1	85	200	0.8	50	0.2	200	0.5	-50	0.5	2	1	8	1	1	272	200	125	-50	1267.59	47.47	0	0	1917153.6	1917154.86	0	1917157.6	1917158.62	1917161.67	1917162.87	1917162.89	1.65
566	6	2	1	86	50	0.5	-200	0.5	50	0.8	-200	0.2	2	1	8	2	0	295	50	57	-200	3052.58	33.11	0	0	1917164.56	1917167.61	0	1917168.56	1917169.58	1917172.61	1917173.94	1917173.95	1.55
567	6	2	1	87	200	0.5	-50	0.5	50	0.8	-200	0.2	2	1	8	3	1	266	200	290	50	1200.85	18.5	0	0	1917175.51	1917176.72	0	1917179.51	1917180.54	1917183.59	1917184.68	1917184.69	1.22
568	6	2	1	88	200	0.8	50	0.2	200	0.5	-50	0.5	2	1	8	4	1	343	200	180	-50	1501.11	24.15	0	0	1917185.92	1917187.42	0	1917189.92	1917190.94	1917193.98	1917195.99	1917196	1.77
569	6	2	1	89	-50	0.2	-200	0.8	200	0.2	-200	0.8	2	1	8	5	0	300	200	268	-200	2318.42	50	0	0	1917197.78	1917200.1	0	1917201.78	1917202.8	1917205.86	1917206.33	1917206.34	1.23
570	6	2	1	90	200	0.8	-50	0.2	50	0.8	-50	0.2	2	1	8	6	1	165	200	223	50	1601.21	31.1	0	0	1917207.59	1917209.19	0	1917211.59	1917212.61	1917215.68	1917217	1917217.02	1.37
571	6	2	1	91	200	0.5	-200	0.5	200	0.2	-200	0.8	2	1	8	7	1	301	200	323	200	1784.71	22.33	0	0	1917218.4	1917220.18	0	1917222.4	1917223.42	1917226.51	1917227.19	1917227.21	1.89
572	6	2	1	92	50	0.5	-200	0.5	200	0.5	-200	0.5	2	1	8	8	0	308	200	210	50	1467.85	28.97	0	0	1917229.11	1917230.58	0	1917233.11	1917234.13	1917237.17	1917237.91	1917237.93	1.86
573	6	2	1	93	200	0.5	50	0.5	200	0.8	-50	0.2	2	1	8	9	0	147	200	319	200	883.96	11.04	0	0	1917239.8	1917240.68	0	1917243.8	1917244.82	1917247.86	1917249.25	1917249.26	1.4
574	6	2	1	94	200	0.5	50	0.5	50	0.5	-50	0.5	2	1	8	10	1	269	200	56	-50	1517.8	50	0	0	1917250.68	1917252.19	0	1917254.68	1917255.7	1917258.75	1917259.5	1917259.52	1.32
575	6	2	1	95	200	0.5	-200	0.5	50	0.8	-50	0.2	2	1	8	11	0	92	50	219	200	2084.87	-5.56	0	0	1917260.85	1917262.94	0	1917264.85	1917265.87	1917268.91	1917270.1	1917270.11	1.61
576	6	2	1	96	50	0.5	-50	0.5	50	0.2	-200	0.8	2	1	8	12	1	145	-50	147	-200	1734.6	13.64	0	0	1917271.74	1917273.48	0	1917275.74	1917276.76	1917279.8	1917282.22	1917282.24	1.91
577	7	1	1	1	200	0.5	50	0.5	50	0.5	-50	0.5	2	1	1	1	1	49	50	285	50	1034.15	-6.04	1917578.12	1917578.13	1917582.23	1917583.27	0	1917586.24	1917587.25	1917590.31	1917592.35	1917592.36	1.72
578	7	1	1	2	-50	0.2	-200	0.8	50	0.8	-200	0.2	2	1	1	2	0	88	50	86	-200	1367.82	8.1	0	1917580.18	1917594.11	1917595.48	0	1917598.11	1917599.15	1917602.18	1917604.19	1917604.2	1.48
579	7	1	1	3	-50	0.5	-200	0.5	200	0.8	-200	0.2	2	1	1	3	0	252	200	310	-50	1217.56	31.69	0	1917715.74	1917605.7	1917606.92	0	1917609.7	1917610.72	1917613.76	1917614.77	1917614.78	1.64
580	7	1	1	4	200	0.5	-200	0.5	-50	0.2	-200	0.8	2	1	1	4	1	235	200	186	-200	1301.19	50	0	1917846.72	1917616.44	1917617.75	0	1917620.44	1917621.47	1917624.5	1917625.5	1917625.5	1.89
581	7	1	1	5	200	0.8	50	0.2	200	0.2	50	0.8	2	1	1	5	1	239	200	43	50	2268.39	31.94	0	1917977.14	1917627.4	1917629.67	0	1917631.4	1917632.42	1917635.46	1917636.56	1917636.58	1.2
582	7	1	1	6	-50	0.2	-200	0.8	200	0.5	-200	0.5	2	1	1	6	0	348	200	8	-200	1417.7	50	0	1918106.01	1917637.8	1917639.21	0	1917641.8	1917642.82	1917645.85	1917646.91	1917646.92	1.4
583	7	1	1	7	200	0.8	50	0.2	200	0.5	-50	0.5	2	1	1	7	1	45	50	169	-50	1868.29	-10.67	0	1918234.24	1917648.34	1917650.21	0	1917652.34	1917653.36	1917656.39	1917657.87	1917657.9	1.99
584	7	1	1	8	200	0.2	50	0.8	200	0.5	50	0.5	2	1	1	8	0	272	200	105	50	1784.83	50	0	1918368.51	1917659.91	1917661.7	0	1917663.91	1917664.93	1917667.97	1917669.27	1917669.29	1.4
585	7	1	1	9	200	0.5	-50	0.5	50	0.8	-200	0.2	2	1	1	9	1	155	-50	97	50	1584.48	-14.36	0	1918499.76	1917670.71	1917672.29	0	1917674.71	1917675.73	1917678.76	1917680.19	1917680.2	1.66
586	7	1	1	10	200	0.8	50	0.2	200	0.5	-50	0.5	2	1	1	10	1	324	200	263	200	1434.48	6.95	0	0	1917681.88	1917683.32	0	1917685.88	1917686.9	1917689.94	1917691.69	1917691.71	1.9
587	7	1	1	11	200	0.5	-200	0.5	50	0.8	-50	0.2	2	1	1	11	1	338	200	92	50	1234.17	50	0	0	1917693.62	1917694.86	0	1917697.62	1917698.65	1917701.68	1917702.73	1917702.75	2
588	7	1	1	12	200	0.8	-50	0.2	50	0.8	-50	0.2	2	1	1	12	1	344	200	97	50	1000.89	43.23	0	0	1917704.77	1917705.77	0	1917708.77	1917709.79	1917712.82	1917714.06	1917714.07	1.65
589	7	1	1	13	200	0.5	-50	0.5	50	0.5	-50	0.5	2	1	2	1	1	334	200	25	-50	1317.74	50	0	0	1917717.76	1917719.08	0	1917721.76	1917722.78	1917725.83	1917726.63	1917726.64	1.11
590	7	1	1	14	-50	0.8	-200	0.2	200	0.8	-50	0.2	2	1	2	2	0	74	200	213	-50	1517.84	44.62	0	0	1917727.77	1917729.29	0	1917731.77	1917732.79	1917735.83	1917737.07	1917737.08	1.04
591	7	1	1	15	50	0.8	-200	0.2	200	0.5	-50	0.5	2	1	2	3	0	181	200	288	50	1184.23	50	0	0	1917738.13	1917739.31	0	1917742.13	1917743.15	1917746.18	1917747.02	1917747.04	1.62
592	7	1	1	16	200	0.8	-50	0.2	200	0.5	50	0.5	2	1	2	4	0	85	50	287	200	1601.43	-50	0	0	1917748.67	1917750.27	0	1917752.67	1917753.69	1917756.73	1917757.52	1917757.53	1.57
593	7	1	1	17	200	0.5	50	0.5	200	0.8	-50	0.2	2	1	2	5	0	186	200	41	50	1150.93	50	0	0	1917759.11	1917760.26	0	1917763.11	1917764.13	1917767.17	1917767.88	1917767.89	1.96
594	7	1	1	18	50	0.2	-50	0.8	200	0.5	50	0.5	2	1	2	6	0	180	50	332	50	1451.26	-20.48	0	1918635.74	1917769.87	1917771.32	0	1917773.87	1917774.89	1917777.93	1917779.04	1917779.05	1.75
595	7	1	1	19	50	0.8	-200	0.2	200	0.8	-200	0.2	2	1	2	7	0	331	200	235	50	1000.74	50	0	0	1917780.81	1917781.81	0	1917784.81	1917785.83	1917788.87	1917789.96	1917789.97	1.66
596	7	1	1	20	-50	0.2	-200	0.8	200	0.2	-200	0.8	2	1	2	8	1	351	-50	72	-200	1818.09	24.86	0	0	1917791.66	1917793.47	0	1917795.66	1917796.68	1917799.71	1917801.23	1917801.23	1.52
597	7	1	1	21	50	0.2	-50	0.8	-50	0.5	-200	0.5	2	1	2	9	1	108	-50	143	-200	1601.28	10.7	0	0	1917802.76	1917804.37	0	1917806.77	1917807.79	1917810.82	1917812.1	1917812.11	1.26
598	7	1	1	22	50	0.2	-50	0.8	200	0.5	50	0.5	2	1	2	10	0	250	200	113	-50	1067.56	50	0	0	1917813.39	1917814.46	0	1917817.39	1917818.41	1917821.45	1917822.2	1917822.21	1.96
599	7	1	1	23	200	0.5	-200	0.5	200	0.2	-200	0.8	2	1	2	11	1	145	-200	107	-200	1017.61	-38.58	0	0	1917824.2	1917825.22	0	1917828.2	1917829.22	1917832.26	1917834.12	1917834.12	1.54
600	7	1	1	24	50	0.8	-50	0.2	200	0.2	-200	0.8	2	1	2	12	1	39	-50	214	-200	1467.75	-39.24	0	0	1917835.68	1917837.14	0	1917839.68	1917840.7	1917843.73	1917845.66	1917845.67	1.03
601	7	1	1	25	200	0.5	-200	0.5	200	0.8	50	0.2	2	1	3	1	0	1	50	56	-200	1100.95	4.55	0	0	1917848.74	1917849.84	0	1917852.74	1917853.76	1917856.81	1917858.97	1917858.98	1.7
602	7	1	1	26	200	0.5	-50	0.5	-50	0.5	-200	0.5	2	1	3	2	1	199	200	314	-50	1301.05	30.18	0	0	1917860.7	1917862	0	1917864.7	1917865.72	1917868.75	1917871.03	1917871.04	1.52
603	7	1	1	27	50	0.2	-200	0.8	50	0.2	-50	0.8	2	1	3	3	0	48	-50	326	50	1517.84	-50	0	0	1917872.57	1917874.09	0	1917876.57	1917877.59	1917880.63	1917881.75	1917881.76	1.06
604	7	1	1	28	200	0.8	-200	0.2	200	0.5	-50	0.5	2	1	3	4	1	289	200	331	200	1017.58	28.49	0	0	1917882.85	1917883.86	0	1917886.85	1917887.87	1917890.9	1917891.62	1917891.64	1.89
605	7	1	1	29	200	0.2	-200	0.8	-50	0.8	-200	0.2	2	1	3	5	0	146	-50	182	-200	2285.11	-22.92	0	0	1917893.54	1917895.82	0	1917897.54	1917898.56	1917901.6	1917902.48	1917902.5	1.33
606	7	1	1	30	50	0.5	-50	0.5	50	0.2	-200	0.8	2	1	3	6	1	208	50	219	-200	1501.25	20.28	0	0	1917903.85	1917905.35	0	1917907.85	1917908.87	1917911.9	1917913.2	1917913.22	1.23
607	7	1	1	31	50	0.5	-50	0.5	50	0.5	-200	0.5	2	1	3	7	1	188	50	357	50	1551.15	2.1	0	0	1917914.47	1917916.02	0	1917918.47	1917919.49	1917922.53	1917923.67	1917923.68	1.11
608	7	1	1	32	50	0.2	-200	0.8	50	0.8	-200	0.2	2	1	3	8	0	149	50	251	-200	1184.46	10.46	0	0	1917924.82	1917926	0	1917928.82	1917929.84	1917932.87	1917934.26	1917934.27	1.31
609	7	1	1	33	-50	0.8	-200	0.2	-50	0.5	-200	0.5	2	1	3	9	1	106	-50	289	-50	1634.58	-10.28	0	0	1917935.61	1917937.24	0	1917939.61	1917940.63	1917943.66	1917944.81	1917944.83	1.23
610	7	1	1	34	200	0.5	-50	0.5	200	0.8	-200	0.2	2	1	3	10	0	184	200	30	-50	1217.57	32.07	0	0	1917946.08	1917947.3	0	1917950.08	1917951.1	1917954.14	1917955.09	1917955.11	1.65
611	7	1	1	35	200	0.2	-200	0.8	50	0.2	-50	0.8	2	1	3	11	0	189	-50	267	-200	2768.84	12.18	0	0	1917956.78	1917959.54	0	1917960.78	1917961.8	1917964.83	1917965.67	1917965.68	1.07
612	7	1	1	36	50	0.5	-200	0.5	200	0.5	-200	0.5	2	1	3	12	0	69	-200	295	50	1934.81	-50	0	0	1917966.77	1917968.7	0	1917970.77	1917971.79	1917974.82	1917975.85	1917975.86	1.28
613	7	1	1	37	-50	0.8	-200	0.2	200	0.2	-50	0.8	1	1	4	1	0	230	-50	296	-50	1117.48	-27.59	0	0	1917979.16	1917980.28	0	1917983.17	1917984.2	1917987.23	1917988.5	1917988.52	1.28
614	7	1	1	38	200	0.5	50	0.5	200	0.8	-50	0.2	1	1	4	2	0	186	200	323	200	1067.41	50	0	0	1917989.82	1917990.89	0	1917993.82	1917994.84	1917997.88	1917998.63	1917998.64	1.88
615	7	1	1	39	-50	0.8	-200	0.2	200	0.2	-200	0.8	1	1	4	3	1	219	-50	274	-200	1801.38	-45.84	0	0	1918000.54	1918002.35	0	1918004.54	1918005.57	1918008.6	1918009.52	1918009.54	1.44
616	7	1	1	40	200	0.2	-50	0.8	200	0.8	50	0.2	1	1	4	4	0	31	50	138	-50	1117.48	-45.38	0	0	1918011	1918012.12	0	1918015	1918016.02	1918019.06	1918020.14	1918020.14	1.76
617	7	1	1	41	200	0.8	-200	0.2	50	0.2	-200	0.8	1	1	4	5	1	120	200	303	50	800.61	31.57	0	0	1918021.91	1918022.71	0	1918025.91	1918026.93	1918029.97	1918030.76	1918030.77	1.6
618	7	1	1	42	50	0.8	-200	0.2	200	0.8	-200	0.2	1	1	4	6	0	64	-200	299	50	1467.82	-50	0	0	1918032.39	1918033.86	0	1918036.39	1918037.41	1918040.44	1918041.3	1918041.31	1.78
619	7	1	1	43	50	0.2	-200	0.8	50	0.8	-200	0.2	1	1	4	7	0	16	-200	317	50	984.06	-50	0	0	1918043.11	1918044.1	0	1918047.11	1918048.13	1918051.17	1918052.1	1918052.1	1.11
620	7	1	1	44	-50	0.5	-200	0.5	200	0.8	-200	0.2	1	1	4	8	0	158	200	265	-50	1100.81	20	0	0	1918053.24	1918054.34	0	1918057.24	1918058.26	1918061.29	1918062.55	1918062.56	1.98
621	7	1	1	45	50	0.5	-50	0.5	50	0.5	-200	0.5	1	1	4	9	1	353	50	144	-200	1417.65	40.85	0	0	1918064.56	1918065.98	0	1918068.56	1918069.58	1918072.62	1918073.51	1918073.52	1.85
622	7	1	1	46	200	0.5	-200	0.5	50	0.5	-200	0.5	1	1	4	10	1	57	-200	118	-200	1551.17	-30.28	0	0	1918075.39	1918076.94	0	1918079.39	1918080.41	1918083.45	1918084.59	1918084.61	1.05
623	7	1	1	47	-50	0.2	-200	0.8	200	0.5	-200	0.5	1	1	4	11	0	89	-200	323	-50	1201.04	-50	0	0	1918085.68	1918086.88	0	1918089.68	1918090.7	1918093.74	1918094.45	1918094.46	1.47
624	7	1	1	48	200	0.5	-50	0.5	50	0.8	-200	0.2	1	1	4	12	0	255	50	148	-50	2051.83	18.96	0	0	1918095.94	1918097.99	0	1918099.94	1918100.96	1918104	1918104.67	1918104.68	1.33
625	7	1	1	49	50	0.5	-200	0.5	200	0.5	-200	0.5	1	1	5	1	0	30	-200	314	50	883.98	-50	0	0	1918108.03	1918108.92	0	1918112.03	1918113.05	1918116.09	1918116.9	1918116.91	1.63
626	7	1	1	50	200	0.5	-50	0.5	50	0.5	-50	0.5	1	1	5	2	1	11	-50	272	50	717.28	-50	0	0	1918118.56	1918119.28	0	1918122.56	1918123.58	1918126.62	1918127.39	1918127.4	1.23
627	7	1	1	51	-50	0.8	-200	0.2	200	0.8	-50	0.2	1	1	5	3	0	245	200	78	-50	1084.19	19.09	0	0	1918128.65	1918129.73	0	1918132.65	1918133.67	1918136.71	1918137.98	1918137.99	1.58
628	7	1	1	52	50	0.2	-50	0.8	200	0.5	50	0.5	1	1	5	4	0	202	200	307	50	1084.13	39.57	0	0	1918139.59	1918140.68	0	1918143.59	1918144.61	1918147.65	1918148.69	1918148.7	1.6
629	7	1	1	53	200	0.8	50	0.2	200	0.5	-50	0.5	1	1	5	5	1	152	200	129	-50	750.51	28.5	0	0	1918150.32	1918151.07	0	1918154.32	1918155.34	1918158.37	1918159.57	1918159.58	1.6
630	7	1	1	54	200	0.5	-200	0.5	200	0.8	50	0.2	1	1	5	6	0	335	200	93	-200	1000.72	22.34	0	0	1918161.19	1918162.19	0	1918165.19	1918166.21	1918169.23	1918170.5	1918170.52	1.45
631	7	1	1	55	200	0.8	-50	0.2	50	0.8	-50	0.2	1	1	5	7	1	92	200	156	50	700.64	42.23	0	0	1918171.99	1918172.69	0	1918175.99	1918177.01	1918180.04	1918180.75	1918180.76	1.04
632	7	1	1	56	200	0.5	-200	0.5	200	0.2	-200	0.8	1	1	5	8	1	145	-200	66	-200	1384.44	-37.71	0	0	1918181.81	1918183.2	0	1918185.81	1918186.83	1918189.87	1918191.04	1918191.05	1.51
633	7	1	1	57	200	0.5	-200	0.5	50	0.8	-50	0.2	1	1	5	9	0	135	50	211	200	1000.7	25.09	0	0	1918192.59	1918193.59	0	1918196.59	1918197.61	1918200.64	1918201.82	1918201.83	1.41
634	7	1	1	58	200	0.2	50	0.8	200	0.5	50	0.5	1	1	5	10	0	189	200	79	50	984.08	41.76	0	0	1918203.26	1918204.25	0	1918207.26	1918208.28	1918211.32	1918212.17	1918212.19	1.11
635	7	1	1	59	200	0.5	50	0.5	50	0.5	-50	0.5	1	1	5	11	1	267	200	26	-50	1084.14	37.99	0	0	1918213.32	1918214.4	0	1918217.32	1918218.34	1918221.38	1918222.2	1918222.21	1.46
636	7	1	1	60	200	0.8	-50	0.2	200	0.5	50	0.5	1	1	5	12	1	245	200	50	50	783.83	49.01	0	0	1918223.7	1918224.48	0	1918227.7	1918228.72	1918231.75	1918232.75	1918232.77	1.45
637	7	1	1	61	50	0.5	-200	0.5	50	0.8	-200	0.2	1	1	6	1	0	219	50	72	-200	1150.87	16.35	0	0	1918236.26	1918237.41	0	1918240.26	1918241.28	1918244.31	1918245.18	1918245.2	1.55
638	7	1	1	62	50	0.2	-50	0.8	-50	0.5	-200	0.5	1	1	6	2	1	59	-50	3	-200	1667.94	-6.78	0	0	1918246.76	1918248.43	0	1918250.76	1918251.78	1918254.82	1918256.05	1918256.05	1.81
639	7	1	1	63	200	0.5	-200	0.5	-50	0.2	-200	0.8	1	1	6	3	1	276	200	152	-200	1117.49	50	0	0	1918257.87	1918258.99	0	1918261.87	1918262.89	1918265.93	1918266.63	1918266.65	1.7
640	7	1	1	64	200	0.5	-50	0.5	-50	0.5	-200	0.5	1	1	6	4	1	211	200	63	-200	1117.49	32.5	0	0	1918268.37	1918269.48	0	1918272.37	1918273.39	1918276.42	1918278.66	1918278.67	1.87
641	7	1	1	65	200	0.8	-200	0.2	200	0.5	-50	0.5	1	1	6	5	1	193	200	92	-50	767.21	37.62	0	0	1918280.56	1918281.33	0	1918284.56	1918285.58	1918288.62	1918289.8	1918289.82	1.05
642	7	1	1	66	200	0.8	50	0.2	200	0.5	-50	0.5	1	1	6	6	1	273	200	320	200	1300.97	25	0	0	1918290.88	1918292.18	0	1918294.88	1918295.9	1918298.94	1918300.33	1918300.34	1.22
643	7	1	1	67	200	0.2	-200	0.8	-50	0.8	-200	0.2	1	1	6	7	0	266	-50	67	-200	2001.61	-3.5	0	0	1918301.58	1918303.58	0	1918305.58	1918306.6	1918309.63	1918310.7	1918310.72	1.46
644	7	1	1	68	200	0.8	50	0.2	200	0.2	50	0.8	1	1	6	8	1	280	200	181	50	1551.22	33.41	0	0	1918312.2	1918313.75	0	1918316.2	1918317.22	1918320.26	1918321.93	1918321.94	1.96
645	7	1	1	69	-50	0.8	-200	0.2	-50	0.5	-200	0.5	1	1	6	9	1	221	-50	309	-50	1601.22	-10.41	0	0	1918323.93	1918325.53	0	1918327.93	1918328.95	1918331.98	1918333.7	1918333.72	1.79
646	7	1	1	70	50	0.2	-50	0.8	200	0.5	50	0.5	1	1	6	10	0	108	50	189	-50	1150.87	10	0	0	1918335.52	1918336.67	0	1918339.52	1918340.54	1918343.58	1918345.04	1918345.05	1.45
647	7	1	1	71	50	0.5	-50	0.5	50	0.5	-200	0.5	1	1	6	11	1	138	-50	205	50	1467.78	-11.45	0	0	1918346.51	1918347.98	0	1918350.51	1918351.53	1918354.57	1918355.85	1918355.87	1.33
648	7	1	1	72	50	0.8	-200	0.2	200	0.8	-200	0.2	1	1	6	12	0	324	200	304	50	1100.85	25.71	0	0	1918357.22	1918358.32	0	1918361.22	1918362.24	1918365.28	1918367.44	1918367.45	1.06
649	7	1	1	73	200	0.5	50	0.5	50	0.2	-50	0.8	2	1	7	1	1	294	200	1	-50	717.22	50	0	0	1918370.53	1918371.25	0	1918374.53	1918375.55	1918378.59	1918379.39	1918379.41	1.74
650	7	1	1	74	50	0.5	-50	0.5	50	0.5	-200	0.5	2	1	7	2	1	32	-50	94	-200	1234.29	-7.54	0	0	1918381.16	1918382.39	0	1918385.16	1918386.18	1918389.21	1918390.03	1918390.05	1.51
651	7	1	1	75	50	0.5	-200	0.5	50	0.8	-200	0.2	2	1	7	3	0	123	50	153	-200	1300.96	26.53	0	0	1918391.57	1918392.87	0	1918395.57	1918396.59	1918399.62	1918400.6	1918400.61	1.2
652	7	1	1	76	200	0.8	-50	0.2	50	0.8	-50	0.2	2	1	7	4	1	334	200	108	50	733.86	28.31	0	0	1918401.83	1918402.56	0	1918405.83	1918406.85	1918409.88	1918411.63	1918411.63	1.43
653	7	1	1	77	200	0.8	-200	0.2	-50	0.2	-200	0.8	2	1	7	5	1	310	200	123	-200	633.8	34.83	0	0	1918413.08	1918413.72	0	1918417.08	1918418.11	1918421.14	1918422.9	1918422.91	1.17
654	7	1	1	78	-50	0.8	-200	0.2	200	0.2	-50	0.8	2	1	7	6	1	183	-50	309	200	1951.57	-50	0	0	1918424.09	1918426.05	0	1918428.09	1918429.11	1918432.15	1918432.87	1918432.88	1.75
655	7	1	1	79	200	0.2	-50	0.8	200	0.8	50	0.2	2	1	7	7	0	227	200	251	-50	1084.14	22.79	0	0	1918434.65	1918435.74	0	1918438.65	1918439.67	1918442.71	1918443.42	1918443.43	1.37
656	7	1	1	80	200	0.5	-200	0.5	50	0.5	-200	0.5	2	1	7	8	1	171	-200	342	50	1284.28	-50	0	0	1918444.81	1918446.1	0	1918448.81	1918449.83	1918452.87	1918453.81	1918453.82	1.94
657	7	1	1	81	200	0.8	-200	0.2	50	0.2	-200	0.8	2	1	7	9	1	101	200	161	-200	1284.47	5.21	0	0	1918455.79	1918457.07	0	1918459.79	1918460.81	1918463.84	1918465.3	1918465.31	1.02
658	7	1	1	82	50	0.8	-200	0.2	200	0.8	-200	0.2	2	1	7	10	0	169	200	316	50	1100.92	19	0	0	1918466.35	1918467.45	0	1918470.35	1918471.37	1918474.4	1918475.91	1918475.92	1.83
659	7	1	1	83	-50	0.8	-200	0.2	200	0.2	-200	0.8	2	1	7	11	1	269	-50	169	-200	1584.5	-27.83	0	0	1918477.77	1918479.36	0	1918481.77	1918482.79	1918485.83	1918487.43	1918487.45	1.63
660	7	1	1	84	50	0.8	-50	0.2	200	0.8	-50	0.2	2	1	7	12	0	180	200	168	50	1100.96	19.61	0	0	1918489.1	1918490.2	0	1918493.1	1918494.12	1918497.17	1918498.19	1918498.2	1.54
661	7	1	1	85	50	0.5	-50	0.5	50	0.2	-200	0.8	1	1	8	1	1	83	-50	31	-200	1267.77	-21.85	0	0	1918501.77	1918503.04	0	1918505.77	1918506.8	1918509.83	1918510.67	1918510.68	1.65
662	7	1	1	86	200	0.5	-50	0.5	200	0.8	-200	0.2	1	1	8	2	0	84	200	320	200	1117.52	22.5	0	0	1918512.35	1918513.47	0	1918516.35	1918517.37	1918520.41	1918521.63	1918521.64	1.73
663	7	1	1	87	50	0.8	-200	0.2	200	0.5	-50	0.5	1	1	8	3	1	257	50	315	200	1317.72	17.5	0	0	1918523.39	1918524.71	0	1918527.39	1918528.41	1918531.45	1918533.46	1918533.47	1.09
664	7	1	1	88	50	0.8	-50	0.2	200	0.8	-50	0.2	1	1	8	4	0	142	200	51	-50	850.51	25.4	0	0	1918534.58	1918535.44	0	1918538.59	1918539.61	1918542.64	1918544.17	1918544.18	1.88
665	7	1	1	89	200	0.8	-200	0.2	-50	0.2	-200	0.8	1	1	8	5	1	233	200	323	-50	633.66	24.56	0	0	1918546.08	1918546.71	0	1918550.08	1918551.1	1918554.13	1918556	1918556	1.01
666	7	1	1	90	50	0.2	-200	0.8	50	0.2	-50	0.8	1	1	8	6	0	225	-50	6	-200	1651.38	-19.35	0	0	1918557.04	1918558.69	0	1918561.04	1918562.06	1918565.09	1918566.3	1918566.31	1.29
667	7	1	1	91	200	0.2	-200	0.8	50	0.2	-50	0.8	1	1	8	7	0	261	-50	190	-200	2051.7	-10.14	0	0	1918567.63	1918569.68	0	1918571.63	1918572.65	1918575.69	1918577.38	1918577.39	1.18
668	7	1	1	92	-50	0.2	-200	0.8	200	0.2	-200	0.8	1	1	8	8	0	157	-200	212	-200	1834.76	-36.1	0	0	1918578.59	1918580.42	0	1918582.59	1918583.61	1918586.64	1918587.78	1918587.8	1.93
669	7	1	1	93	-50	0.2	-200	0.8	50	0.8	-200	0.2	1	1	8	9	0	4	-200	155	-200	800.55	-50	0	0	1918589.75	1918590.55	0	1918593.75	1918594.77	1918597.8	1918600.01	1918600.02	1.07
670	7	1	1	94	200	0.8	-50	0.2	50	0.8	-50	0.2	1	1	8	10	1	345	200	35	-50	1067.59	41.79	0	0	1918601.11	1918602.17	0	1918605.11	1918606.13	1918609.16	1918611.14	1918611.15	1.58
671	7	1	1	95	50	0.8	-50	0.2	200	0.2	-200	0.8	1	1	8	11	1	320	50	89	-200	1451.22	12.02	0	0	1918612.75	1918614.2	0	1918616.75	1918617.77	1918620.81	1918622.21	1918622.22	1.64
672	7	1	1	96	200	0.5	50	0.5	50	0.2	-50	0.8	1	1	8	12	1	294	200	51	-50	1384.36	41.93	0	0	1918623.88	1918625.26	0	1918627.88	1918628.9	1918631.93	1918634.07	1918634.08	1.65
673	8	2	1	1	200	0.2	50	0.8	200	0.5	50	0.5	1	1	1	1	0	333	200	31	50	1601.19	50	1919673.06	1919673.07	1919677.16	1919678.76	0	1919681.16	1919682.2	1919685.25	1919686.64	1919686.65	1.6
674	8	2	1	2	-50	0.2	-200	0.8	200	0.5	-200	0.5	1	1	1	2	0	43	-200	190	-200	2918.98	-50	0	1919675.12	1919688.27	1919691.19	0	1919692.28	1919693.31	1919696.34	1919697.43	1919697.44	1.48
675	8	2	1	3	50	0.2	-50	0.8	-50	0.5	-200	0.5	1	1	1	3	1	293	50	88	-200	2652.03	45.08	0	1919812.24	1919698.94	1919701.6	0	1919702.94	1919703.97	1919707	1919707.98	1919708	1.9
676	8	2	1	4	200	0.8	-200	0.2	200	0.5	-50	0.5	1	1	1	4	0	137	-50	257	200	3636.43	-50	0	1919937.19	1919709.92	1919713.56	0	1919713.92	1919714.94	1919717.98	1919720.45	1919720.46	1.93
677	8	2	1	5	-50	0.8	-200	0.2	200	0.2	-200	0.8	1	1	1	5	0	277	-200	92	-50	2535.34	-50	0	1920070.98	1919722.41	1919724.95	0	1919726.41	1919727.43	1919730.47	1919731.74	1919731.75	1.82
678	8	2	1	6	50	0.8	-50	0.2	200	0.8	-50	0.2	1	1	1	6	0	224	200	247	50	2535.32	50	0	1920204.33	1919733.59	1919736.13	0	1919737.59	1919738.61	1919741.65	1919742.54	1919742.55	1.71
679	8	2	1	7	50	0.2	-200	0.8	50	0.8	-200	0.2	1	1	1	7	0	139	50	352	50	2134.93	25.58	0	1920338.92	1919744.28	1919746.42	0	1919748.28	1919749.3	1919752.34	1919755.28	1919755.29	1.74
680	8	2	1	8	200	0.8	-50	0.2	200	0.5	50	0.5	1	1	1	8	0	291	200	316	200	2351.81	50	0	1920475.92	1919757.06	1919759.41	0	1919761.06	1919762.08	1919765.12	1919766.16	1919766.17	1.9
681	8	2	1	9	200	0.5	50	0.5	200	0.8	-50	0.2	1	1	1	9	1	33	50	204	200	2635.3	26.32	0	1920607.33	1919768.08	1919770.72	0	1919772.09	1919773.11	1919776.14	1919779.26	1919779.28	1.07
682	8	2	1	10	200	0.5	-200	0.5	200	0.2	-200	0.8	1	1	1	10	1	192	200	128	-200	2852.25	49.32	0	0	1919780.36	1919783.21	0	1919784.36	1919785.38	1919788.42	1919789.64	1919789.65	1.34
683	8	2	1	11	200	0.8	-50	0.2	50	0.8	-50	0.2	1	1	1	11	1	262	200	186	50	2818.86	50	0	0	1919791	1919793.82	0	1919795	1919796.02	1919799.09	1919799.66	1919799.68	1
684	8	2	1	12	200	0.8	50	0.2	200	0.5	-50	0.5	1	1	1	12	1	74	200	245	200	1801.32	50	0	0	1919800.7	1919802.5	0	1919804.7	1919805.72	1919808.75	1919810.38	1919810.39	1.83
686	8	2	1	14	200	0.2	50	0.8	200	0.5	50	0.5	2	1	2	2	0	328	200	33	50	1751.42	50	0	0	1919819.84	1919821.6	0	1919823.84	1919824.86	1919827.9	1919829	1919829.02	1.37
687	8	2	1	15	200	0.2	-50	0.8	200	0.8	50	0.2	2	1	2	3	0	114	200	222	-50	1984.86	50	0	0	1919830.4	1919832.39	0	1919834.4	1919835.42	1919838.46	1919839.79	1919839.79	1.23
688	8	2	1	16	200	0.2	-200	0.8	-50	0.8	-200	0.2	2	1	2	4	1	307	200	53	-200	2785.68	50	0	0	1919841.04	1919843.83	0	1919845.04	1919846.07	1919849.1	1919850.23	1919850.24	1.53
689	8	2	1	17	50	0.2	-50	0.8	200	0.5	50	0.5	2	1	2	5	0	360	200	225	-50	1584.56	50	0	0	1919851.79	1919853.37	0	1919855.79	1919856.81	1919859.84	1919861.09	1919861.09	1.29
690	8	2	1	18	200	0.2	-200	0.8	50	0.2	-50	0.8	2	1	2	6	0	82	-50	357	200	3269.27	-50	0	1920738.39	1919862.4	1919865.67	0	1919866.4	1919867.42	1919870.45	1919871.92	1919871.94	1.07
691	8	2	1	19	50	0.5	-200	0.5	50	0.8	-200	0.2	2	1	2	7	0	24	-200	251	50	2885.55	-50	0	0	1919873.04	1919875.92	0	1919877.04	1919878.06	1919881.09	1919882.06	1919882.08	1.08
692	8	2	1	20	200	0.5	-200	0.5	200	0.2	-200	0.8	2	1	2	8	1	152	-200	293	200	2235.03	-50	0	0	1919883.18	1919885.41	0	1919887.18	1919888.2	1919891.24	1919891.88	1919891.89	1.07
693	8	2	1	21	-50	0.8	-200	0.2	200	0.2	-50	0.8	2	1	2	9	0	355	200	115	-50	2818.9	50	0	0	1919892.97	1919895.79	0	1919896.97	1919897.99	1919901.03	1919902.11	1919902.13	1.41
694	8	2	1	22	200	0.5	-200	0.5	50	0.5	-200	0.5	2	1	2	10	1	149	-200	36	-200	2802.33	-50	0	0	1919903.56	1919906.37	0	1919907.56	1919908.58	1919911.62	1919912.7	1919912.72	1.12
695	8	2	1	23	50	0.8	-200	0.2	200	0.8	-200	0.2	2	1	2	11	0	27	-200	230	50	2018.21	-50	0	0	1919913.86	1919915.87	0	1919917.86	1919918.88	1919921.93	1919924.47	1919924.48	1.44
696	8	2	1	24	200	0.8	-200	0.2	-50	0.2	-200	0.8	2	1	2	12	1	354	200	179	-200	2018.25	50	0	0	1919925.95	1919927.97	0	1919929.95	1919930.97	1919934	1919935.25	1919935.27	1.9
697	8	2	1	25	200	0.2	-50	0.8	200	0.8	50	0.2	1	1	3	1	0	51	50	20	-50	1768.16	20.49	0	0	1919939.21	1919940.98	0	1919943.21	1919944.23	1919947.27	1919950.18	1919950.18	1.35
698	8	2	1	26	-50	0.8	-200	0.2	200	0.8	-50	0.2	1	1	3	2	0	202	200	168	-50	1868.12	50	0	0	1919951.55	1919953.42	0	1919955.55	1919956.57	1919959.61	1919960.6	1919960.61	1.12
699	8	2	1	27	200	0.2	-200	0.8	-50	0.8	-200	0.2	1	1	3	3	1	25	-200	324	-50	2818.91	-50	0	0	1919961.74	1919964.56	0	1919965.74	1919966.77	1919969.8	1919970.98	1919970.99	1.57
700	8	2	1	28	200	0.5	50	0.5	50	0.2	-50	0.8	1	1	3	4	1	97	50	214	-50	2101.67	19.42	0	0	1919972.57	1919974.67	0	1919976.57	1919977.59	1919980.63	1919982.73	1919982.75	1.88
701	8	2	1	29	200	0.5	-200	0.5	-50	0.2	-200	0.8	1	1	3	5	1	133	-200	237	-200	2301.96	-50	0	0	1919984.65	1919986.95	0	1919988.65	1919989.67	1919992.7	1919993.56	1919993.57	1.35
702	8	2	1	30	50	0.5	-50	0.5	50	0.2	-200	0.8	1	1	3	6	1	224	50	102	-200	3019.15	29.32	0	0	1919994.94	1919997.96	0	1919998.94	1919999.96	1920003	1920005.35	1920005.36	1.04
703	8	2	1	31	50	0.5	-50	0.5	50	0.5	-200	0.5	1	1	3	7	1	159	-50	10	-200	1668.11	-50	0	0	1920006.43	1920008.1	0	1920010.43	1920011.45	1920014.49	1920015.53	1920015.54	1.14
704	8	2	1	32	200	0.2	-200	0.8	50	0.2	-50	0.8	1	1	3	8	1	220	-200	74	-50	2785.56	-50	0	0	1920016.71	1920019.49	0	1920020.71	1920021.73	1920024.76	1920025.78	1920025.78	1.08
705	8	2	1	33	50	0.5	-50	0.5	50	0.5	-200	0.5	1	1	3	9	1	20	-50	311	50	2485.28	-50	0	0	1920026.88	1920029.37	0	1920030.88	1920031.9	1920034.94	1920036.36	1920036.37	1.74
706	8	2	1	34	200	0.8	50	0.2	200	0.2	50	0.8	1	1	3	10	1	198	200	205	50	2135.03	50	0	0	1920038.12	1920040.26	0	1920042.12	1920043.14	1920046.18	1920047.47	1920047.48	1.46
707	8	2	1	35	50	0.8	-50	0.2	200	0.2	-200	0.8	1	1	3	11	0	29	-200	134	50	2285.11	-50	0	0	1920048.95	1920051.23	0	1920052.95	1920053.97	1920057.01	1920057.78	1920057.79	1.67
708	8	2	1	36	-50	0.2	-200	0.8	200	0.2	-200	0.8	1	1	3	12	0	266	-200	18	-200	2385.2	-50	0	0	1920059.48	1920061.86	0	1920063.48	1920064.5	1920067.53	1920069.25	1920069.27	1.7
709	8	2	1	37	200	0.5	-200	0.5	50	0.8	-50	0.2	1	1	4	1	1	344	200	268	50	2218.44	50	0	0	1920073	1920075.22	0	1920077	1920078.02	1920081.06	1920081.91	1920081.93	1.57
710	8	2	1	38	50	0.5	-200	0.5	50	0.8	-200	0.2	1	1	4	2	1	185	50	87	50	2401.92	25.59	0	0	1920083.51	1920085.91	0	1920087.51	1920088.53	1920091.57	1920093.24	1920093.25	1.63
711	8	2	1	39	50	0.2	-50	0.8	200	0.5	50	0.5	1	1	4	3	0	358	200	274	-50	1617.92	50	0	0	1920094.9	1920096.52	0	1920098.9	1920099.92	1920102.96	1920103.81	1920103.83	1.88
712	8	2	1	40	200	0.5	-200	0.5	200	0.8	50	0.2	1	1	4	4	0	40	50	272	200	1668.11	50	0	0	1920105.73	1920107.4	0	1920109.73	1920110.75	1920113.79	1920115	1920115	1.66
713	8	2	1	41	-50	0.8	-200	0.2	-50	0.5	-200	0.5	1	1	4	5	1	156	-50	264	-50	2502.06	-17.5	0	0	1920116.69	1920119.19	0	1920120.69	1920121.71	1920124.75	1920126.7	1920126.71	1.88
714	8	2	1	42	50	0.8	-200	0.2	200	0.8	-200	0.2	1	1	4	6	0	163	200	35	-200	1351.18	50	0	0	1920128.62	1920129.97	0	1920132.62	1920133.64	1920136.67	1920137.43	1920137.44	1.47
715	8	2	1	43	-50	0.5	-200	0.5	200	0.8	-200	0.2	1	1	4	7	0	164	200	48	-200	2185.06	50	0	0	1920138.92	1920141.11	0	1920142.92	1920143.94	1920146.98	1920147.93	1920147.93	1.14
716	8	2	1	44	200	0.5	-50	0.5	50	0.8	-200	0.2	1	1	4	8	1	298	200	111	50	1901.5	50	0	0	1920149.1	1920151	0	1920153.1	1920154.12	1920157.16	1920158.27	1920158.29	1.07
717	8	2	1	45	-50	0.8	-200	0.2	200	0.2	-50	0.8	1	1	4	9	0	253	-50	319	-50	2251.75	-2.28	0	0	1920159.37	1920161.63	0	1920163.37	1920164.39	1920167.43	1920171.01	1920171.02	1.71
718	8	2	1	46	200	0.8	-200	0.2	-50	0.2	-200	0.8	1	1	4	10	1	274	200	105	-200	1367.72	50	0	0	1920172.75	1920174.12	0	1920176.75	1920177.77	1920180.81	1920181.77	1920181.78	1.31
719	8	2	1	47	50	0.8	-200	0.2	200	0.8	-200	0.2	1	1	4	11	0	135	200	3	-200	2401.82	50	0	0	1920183.11	1920185.51	0	1920187.11	1920188.13	1920191.17	1920191.96	1920191.97	1.67
720	8	2	1	48	50	0.2	-50	0.8	200	0.5	50	0.5	1	1	4	12	0	105	50	110	-50	1984.73	3.04	0	0	1920193.65	1920195.64	0	1920197.65	1920198.67	1920201.71	1920202.64	1920202.66	1.65
721	8	2	1	49	200	0.5	50	0.5	50	0.2	-50	0.8	2	1	5	1	1	338	200	310	50	1784.88	50	0	0	1920206.35	1920208.13	0	1920210.35	1920211.37	1920214.4	1920215.2	1920215.22	1.53
722	8	2	1	50	50	0.5	-50	0.5	50	0.5	-200	0.5	2	1	5	2	1	173	-50	204	50	1934.82	-39.3	0	0	1920216.77	1920218.71	0	1920220.77	1920221.79	1920224.83	1920226.6	1920226.61	1.72
723	8	2	1	51	200	0.5	50	0.5	200	0.8	-50	0.2	2	1	5	3	1	98	50	357	200	2001.53	14.33	0	0	1920228.35	1920230.35	0	1920232.35	1920233.37	1920236.42	1920238.09	1920238.11	1.5
724	8	2	1	52	50	0.2	-50	0.8	-50	0.5	-200	0.5	2	1	5	4	0	12	-200	311	50	2468.67	-50	0	0	1920239.62	1920242.09	0	1920243.62	1920244.64	1920247.68	1920250.28	1920250.28	1.49
725	8	2	1	53	50	0.5	-50	0.5	50	0.2	-200	0.8	2	1	5	5	1	270	50	232	-200	2919.04	18.17	0	0	1920251.78	1920254.7	0	1920255.78	1920256.8	1920259.84	1920261.48	1920261.49	1.5
726	8	2	1	54	200	0.5	-200	0.5	-50	0.2	-200	0.8	2	1	5	6	1	343	200	196	-200	2618.76	50	0	0	1920263.01	1920265.63	0	1920267.01	1920268.03	1920271.07	1920271.76	1920271.77	1.94
727	8	2	1	55	200	0.5	-200	0.5	200	0.8	50	0.2	2	1	5	7	0	330	200	209	200	1834.73	50	0	0	1920273.72	1920275.55	0	1920277.72	1920278.74	1920281.77	1920282.68	1920282.69	1.39
728	8	2	1	56	200	0.8	50	0.2	200	0.5	-50	0.5	2	1	5	8	1	174	200	160	-50	1384.4	50	0	0	1920284.09	1920285.48	0	1920288.09	1920289.11	1920292.15	1920293.03	1920293.03	1.12
729	8	2	1	57	200	0.5	-50	0.5	200	0.8	-200	0.2	2	1	5	9	1	20	-50	272	200	2985.73	-50	0	0	1920294.17	1920297.15	0	1920298.17	1920299.19	1920302.22	1920303.1	1920303.11	1.24
730	8	2	1	58	50	0.5	-50	0.5	50	0.5	-200	0.5	2	1	5	10	1	129	-50	143	-200	2685.46	7.5	0	0	1920304.36	1920307.05	0	1920308.36	1920309.38	1920312.42	1920314.61	1920314.62	1.68
731	8	2	1	59	50	0.8	-50	0.2	200	0.2	-200	0.8	2	1	5	11	1	8	-50	304	200	1901.48	-50	0	0	1920316.32	1920318.22	0	1920320.32	1920321.34	1920324.38	1920325.69	1920325.71	1.84
732	8	2	1	60	-50	0.5	-200	0.5	200	0.8	-200	0.2	2	1	5	12	0	176	200	91	-200	2001.55	50	0	0	1920327.56	1920329.56	0	1920331.56	1920332.58	1920335.62	1920336.92	1920336.94	1.97
733	8	2	1	61	200	0.8	-50	0.2	50	0.8	-50	0.2	2	1	6	1	1	73	200	78	50	1951.53	50	0	0	1920340.94	1920342.89	0	1920344.94	1920345.96	1920349	1920349.82	1920349.83	1.22
734	8	2	1	62	200	0.5	-200	0.5	50	0.8	-50	0.2	2	1	6	2	0	110	50	214	200	2352.02	-25	0	0	1920351.07	1920353.42	0	1920355.07	1920356.09	1920359.12	1920361.28	1920361.29	1.76
735	8	2	1	63	-50	0.2	-200	0.8	200	0.2	-200	0.8	2	1	6	3	0	69	-200	323	-50	2668.88	-50	0	0	1920363.08	1920365.74	0	1920367.08	1920368.1	1920371.13	1920372.52	1920372.53	1.58
736	8	2	1	64	-50	0.2	-200	0.8	50	0.8	-200	0.2	2	1	6	4	0	313	50	257	-200	2985.86	20.06	0	0	1920374.13	1920377.12	0	1920378.13	1920379.16	1920382.19	1920383.57	1920383.58	1.4
737	8	2	1	65	200	0.8	-200	0.2	200	0.5	-50	0.5	2	1	6	5	0	216	200	15	-200	2902.31	50	0	0	1920384.99	1920387.9	0	1920388.99	1920390.01	1920393.05	1920393.92	1920393.93	1.51
738	8	2	1	66	50	0.2	-50	0.8	200	0.5	50	0.5	2	1	6	6	0	3	50	186	-50	2452.1	29.17	0	0	1920395.47	1920397.92	0	1920399.47	1920400.49	1920403.53	1920408.46	1920408.48	1.5
739	8	2	1	67	200	0.5	-50	0.5	50	0.5	-50	0.5	2	1	6	7	1	341	200	315	50	2418.58	50	0	0	1920410	1920412.42	0	1920414	1920415.02	1920418.05	1920418.93	1920418.95	1.65
740	8	2	1	68	200	0.8	-200	0.2	50	0.2	-200	0.8	2	1	6	8	1	128	200	88	-200	3986.57	50	0	0	1920420.62	1920424.61	0	1920424.63	1920425.64	1920428.68	1920431.59	1920431.6	1.74
741	8	2	1	69	200	0.8	-50	0.2	200	0.5	50	0.5	2	1	6	9	0	109	50	221	200	2935.79	-24.65	0	0	1920433.37	1920436.3	0	1920437.37	1920438.39	1920441.42	1920442.78	1920442.79	1.3
742	8	2	1	70	200	0.5	-50	0.5	50	0.8	-200	0.2	2	1	6	10	1	287	200	282	50	2985.73	50	0	0	1920444.11	1920447.09	0	1920448.11	1920449.13	1920452.17	1920452.98	1920453	1.09
743	8	2	1	71	200	0.8	50	0.2	200	0.5	-50	0.5	2	1	6	11	1	20	50	256	200	2051.62	-50	0	0	1920454.1	1920456.15	0	1920458.1	1920459.12	1920462.16	1920463.24	1920463.26	1.83
744	8	2	1	72	50	0.2	-200	0.8	50	0.2	-50	0.8	2	1	6	12	0	41	-50	59	-200	2185.25	30	0	0	1920465.11	1920467.29	0	1920469.11	1920470.13	1920473.17	1920474.5	1920474.52	1.39
745	8	2	1	73	-50	0.2	-200	0.8	50	0.8	-200	0.2	1	1	7	1	0	307	50	174	-200	2635.61	26.52	0	0	1920477.94	1920480.57	0	1920481.94	1920482.96	1920485.99	1920486.74	1920486.76	1.78
746	8	2	1	74	50	0.5	-200	0.5	200	0.5	-200	0.5	1	1	7	2	0	89	-200	68	-200	1668.06	-50	0	0	1920488.56	1920490.23	0	1920492.56	1920493.58	1920496.62	1920497.55	1920497.55	1.18
747	8	2	1	75	200	0.5	-50	0.5	50	0.5	-50	0.5	1	1	7	3	1	220	200	280	50	1617.95	50	0	0	1920498.75	1920500.37	0	1920502.75	1920503.77	1920506.81	1920507.98	1920507.99	1.11
748	8	2	1	76	200	0.5	50	0.5	50	0.5	-50	0.5	1	1	7	4	1	10	50	357	50	2318.5	20.66	0	0	1920509.13	1920511.45	0	1920513.13	1920514.15	1920517.19	1920518.09	1920518.1	1.91
749	8	2	1	77	200	0.5	-50	0.5	200	0.8	-200	0.2	1	1	7	5	0	63	-200	120	-50	1934.88	-50	0	0	1920520.02	1920521.96	0	1920524.02	1920525.04	1920528.08	1920529.34	1920529.35	1.88
750	8	2	1	78	200	0.8	-50	0.2	50	0.8	-50	0.2	1	1	7	6	1	208	200	271	50	1834.89	50	0	0	1920531.25	1920533.08	0	1920535.25	1920536.27	1920539.3	1920540.18	1920540.19	2
751	8	2	1	79	200	0.8	50	0.2	200	0.5	-50	0.5	1	1	7	7	1	129	200	52	-50	1267.65	50	0	0	1920542.21	1920543.47	0	1920546.21	1920547.23	1920550.26	1920551.22	1920551.23	1.86
752	8	2	1	80	200	0.5	-50	0.5	-50	0.5	-200	0.5	1	1	7	8	1	122	-50	100	-200	1951.67	0	0	0	1920553.12	1920555.07	0	1920557.12	1920558.14	1920561.17	1920563.28	1920563.29	1.04
753	8	2	1	81	200	0.8	-200	0.2	50	0.2	-200	0.8	1	1	7	9	1	289	200	180	-200	2118.43	50	0	0	1920564.34	1920566.46	0	1920568.34	1920569.36	1920572.4	1920573.27	1920573.28	1.54
754	8	2	1	82	50	0.2	-200	0.8	50	0.2	-50	0.8	1	1	7	10	0	261	-50	314	50	2168.35	-25.12	0	0	1920574.85	1920577.02	0	1920578.85	1920579.87	1920582.91	1920583.73	1920583.74	2
755	8	2	1	83	50	0.8	-200	0.2	200	0.5	-50	0.5	1	1	7	11	0	199	200	65	-200	2168.51	50	0	0	1920585.76	1920587.93	0	1920589.76	1920590.78	1920593.82	1920595.07	1920595.08	1.51
756	8	2	1	84	200	0.5	-200	0.5	50	0.5	-200	0.5	1	1	7	12	1	215	200	292	50	2902.44	50	0	0	1920596.62	1920599.52	0	1920600.62	1920601.64	1920604.67	1920605.44	1920605.44	1.87
757	8	2	1	85	50	0.8	-50	0.2	200	0.8	-50	0.2	2	1	8	1	0	77	200	319	50	1351.07	50	0	0	1920609.34	1920610.7	0	1920613.35	1920614.37	1920617.4	1920618.15	1920618.17	1.07
758	8	2	1	86	-50	0.8	-200	0.2	200	0.2	-200	0.8	2	1	8	2	0	5	-200	163	-50	2285.13	-50	0	0	1920619.25	1920621.54	0	1920623.25	1920624.27	1920627.31	1920628.47	1920628.49	1.99
759	8	2	1	87	-50	0.2	-200	0.8	200	0.5	-200	0.5	2	1	8	3	0	90	-200	343	-50	1617.94	-50	0	0	1920630.5	1920632.11	0	1920634.5	1920635.52	1920638.55	1920640.12	1920640.14	1.92
760	8	2	1	88	-50	0.8	-200	0.2	200	0.8	-50	0.2	2	1	8	4	0	300	200	156	-50	2401.91	50	0	0	1920642.07	1920644.47	0	1920646.07	1920647.09	1920650.13	1920651.22	1920651.23	1.56
761	8	2	1	89	50	0.8	-200	0.2	200	0.5	-50	0.5	2	1	8	5	0	138	-50	164	50	2718.8	-45.75	0	0	1920652.81	1920655.53	0	1920656.81	1920657.83	1920660.87	1920662.85	1920662.86	1.43
762	8	2	1	90	200	0.5	50	0.5	50	0.5	-50	0.5	2	1	8	6	1	267	200	266	50	1401.04	50	0	0	1920664.31	1920665.71	0	1920668.31	1920669.33	1920672.38	1920673.24	1920673.25	1.34
763	8	2	1	91	50	0.8	-200	0.2	200	0.8	-200	0.2	2	1	8	7	0	286	200	184	50	1351.03	50	0	0	1920674.6	1920675.95	0	1920678.6	1920679.62	1920682.66	1920683.33	1920683.34	1.72
764	8	2	1	92	200	0.5	-50	0.5	-50	0.5	-200	0.5	2	1	8	8	1	306	200	141	-200	1768.06	50	0	0	1920685.07	1920686.84	0	1920689.07	1920690.09	1920693.13	1920693.92	1920693.93	1.01
765	8	2	1	93	50	0.2	-200	0.8	50	0.8	-200	0.2	2	1	8	9	0	189	50	352	50	1801.41	3.92	0	0	1920694.97	1920696.77	0	1920698.97	1920699.99	1920703.02	1920704.44	1920704.46	1.37
766	8	2	1	94	50	0.5	-200	0.5	200	0.5	-200	0.5	2	1	8	10	0	117	-200	75	-200	2218.36	-31	0	0	1920705.84	1920708.06	0	1920709.84	1920710.86	1920713.9	1920715.56	1920715.57	1.92
767	8	2	1	95	200	0.8	50	0.2	200	0.2	50	0.8	2	1	8	11	1	136	200	119	50	1517.76	50	0	0	1920717.5	1920719.02	0	1920721.5	1920722.52	1920725.56	1920726.41	1920726.42	1.55
768	8	2	1	96	200	0.8	-50	0.2	50	0.8	-50	0.2	2	1	8	12	1	295	200	192	50	1784.62	50	0	0	1920727.99	1920729.78	0	1920731.99	1920733.01	1920736.05	1920736.91	1920736.92	1.47
769	9	1	1	1	-50	0.8	-200	0.2	200	0.8	-50	0.2	2	1	1	1	0	27	-50	56	-200	1000.77	-16.64	1921281.89	1921281.9	1921286	1921287	0	1921290.01	1921291.02	1921294.08	1921296.44	1921296.44	1.17
770	9	1	1	2	50	0.8	-50	0.2	200	0.8	-50	0.2	2	1	1	2	0	131	200	104	50	850.59	50	0	1921283.95	1921297.65	1921298.5	0	1921301.65	1921302.68	1921305.72	1921306.52	1921306.54	1.9
771	9	1	1	3	200	0.5	50	0.5	50	0.5	-50	0.5	2	1	1	3	1	309	200	126	-50	1267.63	50	0	1921419.25	1921308.45	1921309.72	0	1921312.45	1921313.48	1921316.51	1921318.13	1921318.15	1.11
772	9	1	1	4	200	0.5	-50	0.5	-50	0.5	-200	0.5	2	1	1	4	1	344	200	75	-200	1968.18	50	0	1921552.62	1921319.26	1921321.23	0	1921323.26	1921324.28	1921327.32	1921328.46	1921328.47	1.75
773	9	1	1	5	-50	0.8	-200	0.2	200	0.2	-200	0.8	2	1	1	5	0	331	200	222	-50	2085.07	50	0	1921681.85	1921330.24	1921332.32	0	1921334.24	1921335.26	1921338.3	1921339.25	1921339.26	1.73
774	9	1	1	6	200	0.5	-50	0.5	50	0.8	-200	0.2	2	1	1	6	1	253	200	268	50	1801.34	50	0	1921812.24	1921341.01	1921342.82	0	1921345.02	1921346.04	1921349.07	1921349.82	1921349.84	1.72
775	9	1	1	7	200	0.2	-50	0.8	200	0.8	50	0.2	2	1	1	7	0	14	50	91	-50	1117.48	24.46	0	1921939.34	1921351.57	1921352.69	0	1921355.57	1921356.59	1921359.63	1921360.95	1921360.96	1.13
776	9	1	1	8	-50	0.2	-200	0.8	200	0.2	-200	0.8	2	1	1	8	0	101	-200	233	-200	1934.78	-50	0	1922069.58	1921362.12	1921364.05	0	1921366.12	1921367.14	1921370.17	1921372.16	1921372.17	1.45
777	9	1	1	9	200	0.8	-50	0.2	200	0.5	50	0.5	2	1	1	9	1	89	200	108	50	1551.15	46.26	0	1922200.87	1921373.64	1921375.19	0	1921377.64	1921378.66	1921381.7	1921383.65	1921383.67	1.51
778	9	1	1	10	50	0.2	-50	0.8	-50	0.5	-200	0.5	2	1	1	10	1	321	50	310	-50	1951.63	29.68	0	0	1921385.2	1921387.15	0	1921389.2	1921390.22	1921393.26	1921394.09	1921394.11	1.53
779	9	1	1	11	200	0.8	-200	0.2	200	0.5	-50	0.5	2	1	1	11	1	144	200	320	200	1717.95	50	0	0	1921395.66	1921397.38	0	1921399.66	1921400.68	1921403.72	1921405.43	1921405.43	1.86
780	9	1	1	12	200	0.5	-200	0.5	50	0.5	-200	0.5	2	1	1	12	1	349	200	223	50	2351.83	50	0	0	1921407.32	1921409.67	0	1921411.32	1921412.34	1921415.38	1921417.55	1921417.56	1.68
781	9	1	1	13	-50	0.8	-200	0.2	-50	0.5	-200	0.5	1	1	2	1	1	298	-50	237	-50	2401.85	-29.42	0	0	1921421.26	1921423.67	0	1921425.27	1921426.3	1921429.34	1921430.87	1921430.89	1.81
782	9	1	1	14	200	0.8	-200	0.2	-50	0.2	-200	0.8	1	1	2	2	1	91	200	15	-200	1517.87	50	0	0	1921432.71	1921434.22	0	1921436.71	1921437.73	1921440.76	1921441.75	1921441.76	1.53
783	9	1	1	15	200	0.5	-200	0.5	-50	0.2	-200	0.8	1	1	2	3	1	131	-200	229	-200	1451.09	-50	0	0	1921443.32	1921444.77	0	1921447.32	1921448.34	1921451.37	1921452.7	1921452.71	1.96
784	9	1	1	16	50	0.5	-50	0.5	50	0.2	-200	0.8	1	1	2	4	1	75	-50	273	-200	1684.7	-31.38	0	0	1921454.68	1921456.36	0	1921458.68	1921459.7	1921462.73	1921463.91	1921463.92	1.07
785	9	1	1	17	-50	0.8	-200	0.2	200	0.2	-200	0.8	1	1	2	5	0	58	-200	171	-50	1484.42	-50	0	0	1921465.02	1921466.5	0	1921469.02	1921470.04	1921473.07	1921475.01	1921475.03	1.54
786	9	1	1	18	50	0.2	-200	0.8	50	0.2	-50	0.8	1	1	2	6	1	172	-200	42	-50	3035.79	-50	0	1922327.86	1921476.59	1921479.63	0	1921480.59	1921481.61	1921484.65	1921486.48	1921486.5	1.28
787	9	1	1	19	-50	0.2	-200	0.8	50	0.8	-200	0.2	1	1	2	7	0	36	-200	229	-200	1734.69	-50	0	0	1921487.8	1921489.54	0	1921491.8	1921492.82	1921495.86	1921496.65	1921496.66	1.48
788	9	1	1	20	50	0.2	-50	0.8	-50	0.5	-200	0.5	1	1	2	8	1	13	-50	15	-200	2552.06	-50	0	0	1921498.16	1921500.71	0	1921502.16	1921503.18	1921506.22	1921508.36	1921508.37	1.68
789	9	1	1	21	200	0.8	-200	0.2	50	0.2	-200	0.8	1	1	2	9	1	248	200	136	-200	1000.74	50	0	0	1921510.07	1921511.07	0	1921514.07	1921515.09	1921518.13	1921519.49	1921519.5	1.21
790	9	1	1	22	50	0.5	-50	0.5	50	0.5	-200	0.5	1	1	2	10	1	275	50	18	-200	2101.63	27.99	0	0	1921520.73	1921522.83	0	1921524.73	1921525.75	1921528.79	1921529.73	1921529.74	1.61
791	9	1	1	23	200	0.5	-200	0.5	50	0.8	-50	0.2	1	1	2	11	1	253	200	166	50	2018.23	50	0	0	1921531.37	1921533.39	0	1921535.37	1921536.39	1921539.43	1921540.53	1921540.55	1.33
792	9	1	1	24	-50	0.2	-200	0.8	200	0.2	-200	0.8	1	1	2	12	0	62	-200	123	-200	2518.6	-50	0	0	1921541.9	1921544.42	0	1921545.9	1921546.92	1921549.95	1921550.71	1921550.72	1.88
793	9	1	1	25	200	0.5	50	0.5	50	0.2	-50	0.8	1	1	3	1	1	332	200	82	-50	1250.91	50	0	0	1921554.64	1921555.89	0	1921558.64	1921559.66	1921562.7	1921563.93	1921563.95	1.13
794	9	1	1	26	200	0.8	50	0.2	200	0.5	-50	0.5	1	1	3	2	0	31	-50	117	200	1734.6	-50	0	0	1921565.1	1921566.83	0	1921569.1	1921570.12	1921573.16	1921573.97	1921573.97	1.1
795	9	1	1	27	50	0.5	-200	0.5	50	0.8	-200	0.2	1	1	3	3	0	326	50	300	50	2518.67	19.86	0	0	1921575.09	1921577.61	0	1921579.09	1921580.11	1921583.15	1921584.97	1921584.98	1.96
796	9	1	1	28	50	0.8	-50	0.2	200	0.8	-50	0.2	1	1	3	4	0	108	200	138	50	1901.42	46.92	0	0	1921586.97	1921588.87	0	1921590.97	1921591.99	1921595.02	1921596.27	1921596.29	1.15
797	9	1	1	29	200	0.8	-200	0.2	200	0.5	-50	0.5	1	1	3	5	0	333	200	317	200	1851.37	50	0	0	1921597.46	1921599.31	0	1921601.46	1921602.48	1921605.52	1921606.52	1921606.53	1.15
798	9	1	1	30	200	0.2	50	0.8	200	0.5	50	0.5	1	1	3	6	0	47	50	174	50	1951.53	27.29	0	0	1921607.7	1921609.65	0	1921611.7	1921612.72	1921615.76	1921617.02	1921617.03	1.16
799	9	1	1	31	200	0.5	-50	0.5	-50	0.5	-200	0.5	1	1	3	7	1	319	200	71	-200	1567.86	50	0	0	1921618.19	1921619.76	0	1921622.19	1921623.21	1921626.25	1921627.18	1921627.2	1.09
800	9	1	1	32	50	0.2	-50	0.8	200	0.5	50	0.5	1	1	3	8	0	114	50	196	-50	1367.72	14.87	0	0	1921628.3	1921629.67	0	1921632.3	1921633.32	1921636.36	1921637.6	1921637.61	1.45
801	9	1	1	33	200	0.5	-200	0.5	50	0.5	-200	0.5	1	1	3	9	1	285	200	303	50	2385.17	50	0	0	1921639.08	1921641.46	0	1921643.08	1921644.1	1921647.13	1921647.98	1921648	1.67
802	9	1	1	34	200	0.5	-200	0.5	200	0.8	50	0.2	1	1	3	10	0	232	200	151	-200	1267.66	50	0	0	1921649.69	1921650.95	0	1921653.69	1921654.71	1921657.74	1921658.47	1921658.48	1.83
803	9	1	1	35	200	0.5	-50	0.5	50	0.8	-200	0.2	1	1	3	11	1	223	200	244	50	1768.21	50	0	0	1921660.33	1921662.1	0	1921664.33	1921665.35	1921668.38	1921669.1	1921669.12	1.79
804	9	1	1	36	200	0.5	-200	0.5	200	0.2	-200	0.8	1	1	3	12	1	125	-200	132	-200	2335.18	-50	0	0	1921670.92	1921673.26	0	1921674.92	1921675.94	1921678.98	1921680.11	1921680.11	1.71
805	9	1	1	37	200	0.2	-200	0.8	-50	0.8	-200	0.2	2	1	4	1	1	287	-200	178	-50	2785.53	-34.39	0	0	1921683.86	1921686.65	0	1921687.86	1921688.88	1921691.92	1921693.34	1921693.35	1.47
806	9	1	1	38	50	0.8	-200	0.2	200	0.5	-50	0.5	2	1	4	2	0	86	-50	280	50	1701.3	-29.62	0	0	1921694.84	1921696.54	0	1921698.84	1921699.86	1921702.9	1921703.82	1921703.83	1.71
807	9	1	1	39	200	0.5	-200	0.5	50	0.8	-50	0.2	2	1	4	3	1	294	200	305	50	1384.59	50	0	0	1921705.57	1921706.95	0	1921709.57	1921710.59	1921713.62	1921714.3	1921714.31	1.96
808	9	1	1	40	50	0.5	-50	0.5	50	0.2	-200	0.8	2	1	4	4	1	138	-50	311	50	1150.85	-50	0	0	1921716.29	1921717.44	0	1921720.29	1921721.31	1921724.35	1921725	1921725.01	1.51
809	9	1	1	41	-50	0.5	-200	0.5	200	0.8	-200	0.2	2	1	4	5	0	251	200	206	-50	1117.51	45.06	0	0	1921726.53	1921727.65	0	1921730.53	1921731.55	1921734.59	1921735.54	1921735.56	1.31
810	9	1	1	42	50	0.5	-50	0.5	50	0.5	-200	0.5	2	1	4	6	1	197	50	230	50	2051.64	24.02	0	0	1921736.87	1921738.93	0	1921740.87	1921741.89	1921744.93	1921746.83	1921746.85	1.79
811	9	1	1	43	200	0.8	-200	0.2	-50	0.2	-200	0.8	2	1	4	7	1	334	200	311	-50	950.73	50	0	0	1921748.65	1921749.6	0	1921752.65	1921753.67	1921756.71	1921757.74	1921757.74	1.24
812	9	1	1	44	50	0.8	-200	0.2	200	0.8	-200	0.2	2	1	4	8	0	88	200	65	-200	1184.19	50	0	0	1921758.99	1921760.18	0	1921762.99	1921764.01	1921767.05	1921768.34	1921768.35	1.23
813	9	1	1	45	200	0.2	50	0.8	200	0.5	50	0.5	2	1	4	9	0	354	200	72	50	1768.02	34.79	0	0	1921769.6	1921771.37	0	1921773.6	1921774.62	1921777.66	1921779.02	1921779.03	1.46
814	9	1	1	46	200	0.8	-50	0.2	50	0.8	-50	0.2	2	1	4	10	1	64	-50	309	50	1184.39	-34.32	0	0	1921780.51	1921781.69	0	1921784.51	1921785.53	1921788.57	1921789.71	1921789.72	1.62
815	9	1	1	47	50	0.8	-50	0.2	200	0.2	-200	0.8	2	1	4	11	1	347	50	206	-200	1951.52	27.58	0	0	1921791.35	1921793.3	0	1921795.35	1921796.37	1921799.41	1921800.41	1921800.43	1.62
816	9	1	1	48	-50	0.8	-200	0.2	-50	0.5	-200	0.5	2	1	4	12	1	64	-200	185	-50	3386.04	-50	0	0	1921802.06	1921805.45	0	1921806.06	1921807.08	1921810.12	1921811.1	1921811.1	1.12
817	9	1	1	49	-50	0.2	-200	0.8	200	0.5	-200	0.5	1	1	5	1	0	178	-200	60	-200	1167.67	-50	0	0	1921814.25	1921815.42	0	1921818.25	1921819.28	1921822.31	1921823.07	1921823.1	1.12
818	9	1	1	50	50	0.2	-50	0.8	200	0.5	50	0.5	1	1	5	2	0	225	200	72	-50	1601.39	50	0	0	1921824.25	1921825.85	0	1921828.25	1921829.27	1921832.3	1921833.06	1921833.07	1.28
819	9	1	1	51	200	0.8	-50	0.2	200	0.5	50	0.5	1	1	5	3	0	192	200	115	200	1217.58	50	0	0	1921834.37	1921835.59	0	1921838.37	1921839.39	1921842.43	1921843.24	1921843.26	1.74
820	9	1	1	52	50	0.5	-50	0.5	50	0.5	-200	0.5	1	1	5	4	1	217	50	131	-200	1784.75	27.65	0	0	1921845.01	1921846.8	0	1921849.01	1921850.03	1921853.07	1921854.22	1921854.24	1.41
821	9	1	1	53	200	0.5	50	0.5	50	0.5	-50	0.5	1	1	5	5	1	329	200	231	50	1401	50	0	0	1921855.67	1921857.07	0	1921859.67	1921860.69	1921863.73	1921864.35	1921864.36	1.83
822	9	1	1	54	200	0.5	-50	0.5	200	0.8	-200	0.2	1	1	5	6	0	269	200	244	200	2568.89	50	0	0	1921866.21	1921868.78	0	1921870.21	1921871.23	1921874.27	1921874.93	1921874.94	1.94
823	9	1	1	55	50	0.8	-200	0.2	200	0.5	-50	0.5	1	1	5	7	0	55	-50	186	50	1651.25	-29.92	0	0	1921876.89	1921878.54	0	1921880.89	1921881.91	1921884.95	1921886.03	1921886.05	1.4
824	9	1	1	56	200	0.8	50	0.2	200	0.2	50	0.8	1	1	5	8	1	296	200	62	50	1067.42	50	0	0	1921887.47	1921888.53	0	1921891.47	1921892.49	1921895.52	1921896.43	1921896.44	1.05
825	9	1	1	57	200	0.2	-50	0.8	200	0.8	50	0.2	1	1	5	9	0	291	200	348	200	767.34	50	0	0	1921897.51	1921898.27	0	1921901.51	1921902.53	1921905.58	1921906.05	1921906.06	1.57
826	9	1	1	58	200	0.8	50	0.2	200	0.5	-50	0.5	1	1	5	10	1	360	200	23	-50	1384.38	50	0	0	1921907.65	1921909.03	0	1921911.65	1921912.67	1921915.72	1921916.78	1921916.79	1.75
827	9	1	1	59	50	0.8	-200	0.2	200	0.8	-200	0.2	1	1	5	11	0	145	200	146	50	1968.19	50	0	0	1921918.56	1921920.53	0	1921922.56	1921923.58	1921926.61	1921927.54	1921927.56	1.32
828	9	1	1	60	50	0.8	-200	0.2	200	0.8	-200	0.2	1	1	5	12	0	221	200	153	50	2635.4	50	0	0	1921928.9	1921931.53	0	1921932.9	1921933.92	1921936.97	1921937.83	1921937.84	1.49
829	9	1	1	61	200	0.5	-200	0.5	200	0.8	50	0.2	2	1	6	1	0	128	200	80	-200	1684.68	50	0	0	1921941.36	1921943.04	0	1921945.36	1921946.38	1921949.42	1921950.07	1921950.08	1.22
830	9	1	1	62	-50	0.2	-200	0.8	200	0.5	-200	0.5	2	1	6	2	0	68	-200	105	-200	1534.5	-50	0	0	1921951.32	1921952.85	0	1921955.32	1921956.34	1921959.37	1921960.02	1921960.04	1.94
831	9	1	1	63	200	0.5	50	0.5	50	0.2	-50	0.8	2	1	6	3	1	162	50	88	-50	1517.81	22.87	0	0	1921961.99	1921963.51	0	1921965.99	1921967.01	1921970.05	1921971.24	1921971.25	1.48
832	9	1	1	64	50	0.2	-50	0.8	200	0.5	50	0.5	2	1	6	4	0	330	200	191	-50	1217.51	50	0	0	1921972.75	1921973.97	0	1921976.75	1921977.77	1921980.81	1921981.41	1921981.43	1.54
833	9	1	1	65	200	0.8	-50	0.2	50	0.8	-50	0.2	2	1	6	5	1	211	200	43	-50	2051.64	50	0	0	1921982.98	1921985.03	0	1921986.98	1921988	1921991.03	1921992.22	1921992.23	1.22
834	9	1	1	66	200	0.8	50	0.2	200	0.2	50	0.8	2	1	6	6	1	214	200	319	200	1134.22	46.32	0	0	1921993.47	1921994.6	0	1921997.47	1921998.49	1922001.53	1922003.14	1922003.14	1.1
835	9	1	1	67	200	0.8	50	0.2	200	0.5	-50	0.5	2	1	6	7	1	219	200	26	-50	1000.74	50	0	0	1922004.26	1922005.26	0	1922008.26	1922009.28	1922012.32	1922013.71	1922013.72	1.06
836	9	1	1	68	200	0.5	-200	0.5	-50	0.2	-200	0.8	2	1	6	8	1	232	200	38	-200	1201.15	50	0	0	1922014.79	1922015.99	0	1922018.79	1922019.81	1922022.84	1922023.73	1922023.74	1.82
837	9	1	1	69	200	0.8	-200	0.2	50	0.2	-200	0.8	2	1	6	9	1	143	200	31	-200	733.84	50	0	0	1922025.58	1922026.31	0	1922029.58	1922030.6	1922033.64	1922034.73	1922034.74	1.77
838	9	1	1	70	-50	0.8	-200	0.2	200	0.2	-50	0.8	2	1	6	10	0	82	-50	90	-50	1534.52	-16.59	0	0	1922036.52	1922038.06	0	1922040.52	1922041.54	1922044.58	1922046.38	1922046.4	1.2
839	9	1	1	71	50	0.2	-200	0.8	50	0.2	-50	0.8	2	1	6	11	0	198	-50	272	-200	1968.19	-32.48	0	0	1922047.61	1922049.58	0	1922051.61	1922052.63	1922055.67	1922057.34	1922057.36	1.9
840	9	1	1	72	50	0.2	-50	0.8	200	0.5	50	0.5	2	1	6	12	0	355	200	228	-50	1451.2	50	0	0	1922059.26	1922060.71	0	1922063.26	1922064.28	1922067.33	1922067.87	1922067.88	1.68
841	9	1	1	73	200	0.5	-50	0.5	50	0.5	-50	0.5	1	1	7	1	1	217	200	328	50	1968.3	48.35	0	0	1922071.6	1922073.57	0	1922075.6	1922076.62	1922079.66	1922080.54	1922080.56	1.66
842	9	1	1	74	200	0.2	-200	0.8	50	0.2	-50	0.8	1	1	7	2	1	121	-200	345	50	1984.82	-50	0	0	1922082.23	1922084.21	0	1922086.23	1922087.25	1922090.28	1922091.09	1922091.1	1.99
843	9	1	1	75	50	0.2	-200	0.8	50	0.8	-200	0.2	1	1	7	3	0	260	50	217	-200	1884.73	50	0	0	1922093.1	1922094.99	0	1922097.1	1922098.12	1922101.16	1922101.99	1922101.99	1.03
844	9	1	1	76	50	0.8	-50	0.2	200	0.2	-200	0.8	1	1	7	4	1	77	50	30	-200	2235.14	20.03	0	0	1922103.04	1922105.28	0	1922107.04	1922108.06	1922111.1	1922112.39	1922112.4	1.42
845	9	1	1	77	-50	0.8	-200	0.2	200	0.2	-50	0.8	1	1	7	5	0	202	-50	313	-50	1534.44	-30.47	0	0	1922113.85	1922115.39	0	1922117.85	1922118.87	1922121.91	1922123.39	1922123.39	1.49
846	9	1	1	78	-50	0.8	-200	0.2	200	0.8	-50	0.2	1	1	7	6	0	279	200	155	-50	1217.51	50	0	0	1922124.89	1922126.11	0	1922128.89	1922129.91	1922132.97	1922133.71	1922133.72	1.58
847	9	1	1	79	200	0.8	-50	0.2	50	0.8	-50	0.2	1	1	7	7	1	237	200	58	-50	1367.72	50	0	0	1922135.32	1922136.69	0	1922139.32	1922140.34	1922143.38	1922145.46	1922145.48	1.08
848	9	1	1	80	200	0.8	-50	0.2	50	0.8	-50	0.2	1	1	7	8	1	182	200	136	50	1150.86	50	0	0	1922146.58	1922147.73	0	1922150.58	1922151.6	1922154.64	1922156.04	1922156.05	1.66
849	9	1	1	81	200	0.5	50	0.5	200	0.8	-50	0.2	1	1	7	9	0	280	200	124	50	2285.1	50	0	0	1922157.74	1922160.02	0	1922161.74	1922162.76	1922165.79	1922167.44	1922167.46	1.05
850	9	1	1	82	-50	0.5	-200	0.5	200	0.8	-200	0.2	1	1	7	10	0	174	200	257	-50	1234.25	50	0	0	1922168.53	1922169.76	0	1922172.53	1922173.55	1922176.59	1922177.63	1922177.65	1.56
851	9	1	1	83	200	0.2	-200	0.8	-50	0.8	-200	0.2	1	1	7	11	0	187	-50	338	200	1951.77	-20.97	0	0	1922179.22	1922181.17	0	1922183.22	1922184.24	1922187.28	1922189.06	1922189.08	1.71
852	9	1	1	84	50	0.5	-200	0.5	200	0.5	-200	0.5	1	1	7	12	0	315	200	79	-200	1334.49	50	0	0	1922190.82	1922192.15	0	1922194.82	1922195.84	1922198.91	1922199.35	1922199.37	1.49
853	9	1	1	85	200	0.2	-200	0.8	50	0.2	-50	0.8	2	1	8	1	0	8	-50	168	-200	2535.39	-2.88	0	0	1922202.89	1922205.43	0	1922206.89	1922207.91	1922210.95	1922212.12	1922212.13	1.62
854	9	1	1	86	50	0.5	-50	0.5	50	0.5	-200	0.5	2	1	8	2	1	65	-50	60	-200	2518.74	-20.08	0	0	1922213.77	1922216.29	0	1922217.77	1922218.79	1922221.82	1922222.74	1922222.76	1.21
855	9	1	1	87	200	0.5	-50	0.5	200	0.8	-200	0.2	2	1	8	3	0	77	200	249	200	2084.92	43.11	0	0	1922223.99	1922226.08	0	1922227.99	1922229.01	1922232.05	1922232.95	1922232.95	1.65
856	9	1	1	88	50	0.5	-200	0.5	200	0.5	-200	0.5	2	1	8	4	0	181	200	277	50	2135.14	50	0	0	1922234.62	1922236.75	0	1922238.62	1922239.64	1922242.67	1922243.73	1922243.74	1.38
857	9	1	1	89	200	0.5	-50	0.5	50	0.5	-50	0.5	2	1	8	5	1	21	-50	158	-50	1517.86	-14.12	0	0	1922245.14	1922246.66	0	1922249.14	1922250.16	1922253.2	1922254.06	1922254.07	1.1
858	9	1	1	90	50	0.5	-200	0.5	50	0.8	-200	0.2	2	1	8	6	0	297	50	204	50	1984.84	27.94	0	0	1922255.18	1922257.17	0	1922259.19	1922260.21	1922263.24	1922263.99	1922264.01	1.38
859	9	1	1	91	50	0.8	-200	0.2	200	0.8	-200	0.2	2	1	8	7	0	1	-200	109	50	867.21	-50	0	0	1922265.41	1922266.28	0	1922269.41	1922270.43	1922273.48	1922273.96	1922273.97	1.26
860	9	1	1	92	50	0.2	-200	0.8	50	0.8	-200	0.2	2	1	8	8	0	271	50	276	-200	1300.96	27.5	0	0	1922275.25	1922276.55	0	1922279.25	1922280.27	1922283.31	1922284.92	1922284.94	1.24
861	9	1	1	93	200	0.5	-200	0.5	200	0.2	-200	0.8	2	1	8	9	1	126	-200	55	-200	1000.76	-50	0	0	1922286.21	1922287.21	0	1922290.21	1922291.23	1922294.27	1922295.03	1922295.05	1.62
862	9	1	1	94	-50	0.2	-200	0.8	50	0.8	-200	0.2	2	1	8	10	0	228	50	292	-50	767.19	41.26	0	0	1922296.69	1922297.45	0	1922300.69	1922301.71	1922304.74	1922305.97	1922305.98	1.52
863	9	1	1	95	200	0.5	50	0.5	200	0.8	-50	0.2	2	1	8	11	0	263	200	231	200	750.6	45.96	0	0	1922307.51	1922308.26	0	1922311.51	1922312.53	1922315.58	1922316.34	1922316.35	1.41
864	9	1	1	96	200	0.8	50	0.2	200	0.5	-50	0.5	2	1	8	12	1	226	200	66	-50	1150.85	50	0	0	1922317.79	1922318.94	0	1922321.79	1922322.81	1922325.84	1922326.63	1922326.64	1.22
865	10	1	1	1	200	0.5	-50	0.5	-50	0.5	-200	0.5	1	1	1	1	1	193	200	133	-200	1851.62	33.72	1928297.82	1928297.83	1928301.93	1928303.78	0	1928305.93	1928306.95	1928310	1928312.03	1928312.04	1.84
866	10	1	1	2	-50	0.2	-200	0.8	200	0.5	-200	0.5	1	1	1	2	0	54	-200	55	-200	2452.13	-28.87	0	1928299.88	1928313.91	1928316.36	0	1928317.91	1928318.94	1928321.98	1928323.46	1928323.48	1.14
867	10	1	1	3	50	0.2	-50	0.8	200	0.5	50	0.5	1	1	1	3	0	283	200	121	-50	1801.52	12.69	0	1928430.32	1928324.65	1928326.45	0	1928328.65	1928329.67	1928332.71	1928333.76	1928333.77	1.73
868	10	1	1	4	200	0.5	-200	0.5	200	0.8	50	0.2	1	1	1	4	0	48	50	168	-200	2034.9	-22.43	0	1928559.09	1928335.53	1928337.56	0	1928339.53	1928340.55	1928343.58	1928344.57	1928344.58	1.69
869	10	1	1	5	200	0.5	50	0.5	50	0.2	-50	0.8	1	1	1	5	1	243	200	301	50	1467.99	25	0	1928686.3	1928346.3	1928347.77	0	1928350.3	1928351.32	1928354.36	1928355.45	1928355.46	1.03
870	10	1	1	6	50	0.5	-50	0.5	50	0.2	-200	0.8	1	1	1	6	1	355	50	353	50	1918.2	19.97	0	1928817.49	1928356.51	1928358.43	0	1928360.51	1928361.53	1928364.57	1928365.47	1928365.48	1.49
871	10	1	1	7	200	0.5	-50	0.5	50	0.5	-50	0.5	1	1	1	7	1	225	200	263	50	2251.86	31.4	0	1928946.5	1928366.98	1928369.24	0	1928370.99	1928372.01	1928375.04	1928375.72	1928375.73	1.97
872	10	1	1	8	-50	0.8	-200	0.2	200	0.8	-50	0.2	1	1	1	8	0	69	-50	306	-50	1934.89	-10.09	0	1929076.09	1928377.71	1928379.64	0	1928381.71	1928382.73	1928385.77	1928386.66	1928386.67	1.11
873	10	1	1	9	200	0.8	-200	0.2	-50	0.2	-200	0.8	1	1	1	9	1	2	-200	56	-200	2351.81	-10	0	1929203.69	1928387.8	1928390.15	0	1928391.8	1928392.82	1928395.86	1928396.99	1928397.01	1.74
874	10	1	1	10	200	0.5	50	0.5	50	0.5	-50	0.5	1	1	1	10	1	184	200	139	-50	1201.06	25.67	0	0	1928398.78	1928399.98	0	1928402.78	1928403.8	1928406.83	1928407.76	1928407.77	1.64
875	10	1	1	11	50	0.2	-200	0.8	50	0.8	-200	0.2	1	1	1	11	0	294	50	2	-200	2685.32	29.61	0	0	1928409.42	1928412.11	0	1928413.42	1928414.44	1928417.48	1928418.37	1928418.38	1.59
876	10	1	1	12	200	0.5	50	0.5	200	0.8	-50	0.2	1	1	1	12	1	162	50	88	200	1884.7	-33.14	0	0	1928420	1928421.88	0	1928424	1928425.02	1928428.05	1928428.79	1928428.8	1.5
877	10	1	1	13	-50	0.8	-200	0.2	200	0.2	-50	0.8	2	1	2	1	0	307	200	297	-50	1918.11	21.52	0	0	1928432.34	1928434.26	0	1928436.34	1928437.36	1928440.4	1928441.22	1928441.23	1.57
878	10	1	1	14	200	0.8	50	0.2	200	0.2	50	0.8	2	1	2	2	1	350	200	303	200	2018.34	22.51	0	0	1928442.81	1928444.83	0	1928446.81	1928447.83	1928450.87	1928451.64	1928451.65	1.43
879	10	1	1	15	200	0.5	50	0.5	200	0.8	-50	0.2	2	1	2	3	1	86	50	295	200	2218.53	-9.61	0	0	1928453.11	1928455.32	0	1928457.11	1928458.13	1928461.16	1928462.15	1928462.16	1.08
880	10	1	1	16	200	0.2	-200	0.8	-50	0.8	-200	0.2	2	1	2	4	0	343	-50	168	-200	3319.34	27.5	0	0	1928463.26	1928466.58	0	1928467.26	1928468.28	1928471.32	1928472.26	1928472.27	1.29
881	10	1	1	17	200	0.2	50	0.8	200	0.5	50	0.5	2	1	2	5	0	207	200	276	50	2568.72	34.02	0	0	1928473.59	1928476.16	0	1928477.59	1928478.61	1928481.65	1928482.29	1928482.3	1.56
882	10	1	1	18	200	0.8	50	0.2	200	0.5	-50	0.5	2	1	2	6	1	179	200	60	-50	2869.14	18.51	0	1929333.02	1928483.88	1928486.75	0	1928487.88	1928488.9	1928491.94	1928493.02	1928493.04	1.63
883	10	1	1	19	200	0.5	50	0.5	50	0.2	-50	0.8	2	1	2	7	1	107	50	201	-50	1417.73	15	0	0	1928494.69	1928496.11	0	1928498.69	1928499.71	1928502.73	1928503.71	1928503.73	1.93
884	10	1	1	20	200	0.5	-200	0.5	200	0.2	-200	0.8	2	1	2	8	1	25	-200	61	-200	1901.49	-1.23	0	0	1928505.68	1928507.58	0	1928509.68	1928510.7	1928513.74	1928514.71	1928514.72	1.98
885	10	1	1	21	50	0.5	-200	0.5	50	0.8	-200	0.2	2	1	2	9	0	256	50	292	50	2468.61	-0.17	0	0	1928516.72	1928519.19	0	1928520.72	1928521.75	1928524.78	1928525.68	1928525.7	1.09
886	10	1	1	22	50	0.8	-200	0.2	200	0.8	-200	0.2	2	1	2	10	0	356	200	360	50	1634.59	25.58	0	0	1928526.82	1928528.45	0	1928530.82	1928531.84	1928534.91	1928536.04	1928536.04	1.66
887	10	1	1	23	50	0.5	-50	0.5	50	0.2	-200	0.8	2	1	2	11	1	346	50	191	-200	1934.84	39.15	0	0	1928537.73	1928539.66	0	1928541.73	1928542.75	1928545.78	1928547.16	1928547.17	1.6
888	10	1	1	24	200	0.5	50	0.5	50	0.5	-50	0.5	2	1	2	12	1	113	50	323	50	1467.83	-0.22	0	0	1928548.78	1928550.25	0	1928552.78	1928553.81	1928556.84	1928557.59	1928557.61	1.47
889	10	1	1	25	200	0.8	-50	0.2	200	0.5	50	0.5	2	1	3	1	1	1	-50	231	200	2268.46	-22.78	0	0	1928561.11	1928563.38	0	1928565.11	1928566.13	1928569.17	1928569.87	1928569.89	1.36
890	10	1	1	26	50	0.2	-50	0.8	200	0.5	50	0.5	2	1	3	2	0	24	50	89	-50	1200.82	-2.87	0	0	1928571.25	1928572.45	0	1928575.25	1928576.27	1928579.31	1928580.21	1928580.23	1.48
891	10	1	1	27	50	0.5	-50	0.5	50	0.5	-200	0.5	2	1	3	3	1	37	-50	175	-200	2001.46	-8.96	0	0	1928581.73	1928583.73	0	1928585.73	1928586.75	1928589.78	1928590.75	1928590.75	1.67
892	10	1	1	28	50	0.8	-200	0.2	200	0.5	-50	0.5	2	1	3	4	0	320	200	138	50	1517.78	3.75	0	0	1928592.44	1928593.96	0	1928596.44	1928597.46	1928600.49	1928601.42	1928601.43	1.96
893	10	1	1	29	200	0.8	-50	0.2	50	0.8	-50	0.2	2	1	3	5	1	103	200	18	-50	1951.49	17.61	0	0	1928603.41	1928605.36	0	1928607.41	1928608.43	1928611.47	1928612.78	1928612.79	1.09
894	10	1	1	30	200	0.8	-200	0.2	50	0.2	-200	0.8	2	1	3	6	1	87	200	11	-200	3102.49	-1.64	0	0	1928613.89	1928616.99	0	1928617.89	1928618.91	1928621.94	1928622.62	1928622.63	1.8
895	10	1	1	31	200	0.5	-200	0.5	-50	0.2	-200	0.8	2	1	3	7	1	3	-200	220	-200	1901.43	-8.65	0	0	1928624.45	1928626.35	0	1928628.45	1928629.47	1928632.5	1928633.1	1928633.12	1.59
896	10	1	1	32	-50	0.2	-200	0.8	200	0.2	-200	0.8	2	1	3	8	0	235	-200	90	-200	2551.9	20.99	0	0	1928634.72	1928637.27	0	1928638.72	1928639.74	1928642.78	1928643.62	1928643.63	1.91
897	10	1	1	33	200	0.5	-50	0.5	50	0.8	-200	0.2	2	1	3	9	1	38	-50	193	50	2307.68	-28.43	0	0	1928645.63	1928647.94	0	1928649.63	1928650.65	1928653.69	1928654.8	1928654.81	1.1
898	10	1	1	34	200	0.5	-200	0.5	50	0.8	-50	0.2	2	1	3	10	1	319	200	240	50	1351.06	27.5	0	0	1928655.92	1928657.27	0	1928659.92	1928660.94	1928664	1928664.98	1928665	1.29
899	10	1	1	35	50	0.5	-200	0.5	200	0.5	-200	0.5	2	1	3	11	0	291	200	275	50	1401.2	13.15	0	0	1928666.31	1928667.72	0	1928670.31	1928671.34	1928674.37	1928674.89	1928674.91	1.05
900	10	1	1	36	50	0.2	-200	0.8	50	0.2	-50	0.8	2	1	3	12	0	248	-50	256	-200	2452	7.5	0	0	1928675.97	1928678.42	0	1928679.97	1928680.99	1928684.03	1928684.77	1928684.78	1.5
901	10	1	1	37	200	0.8	-50	0.2	50	0.8	-50	0.2	2	1	4	1	1	192	200	315	50	1050.79	14.01	0	0	1928688.32	1928689.37	0	1928692.32	1928693.34	1928696.37	1928697.22	1928697.24	1.77
902	10	1	1	38	50	0.8	-50	0.2	200	0.2	-200	0.8	2	1	4	2	1	181	50	156	-200	1884.81	9.39	0	0	1928699.03	1928700.91	0	1928703.03	1928704.05	1928707.08	1928709.22	1928709.23	1.28
903	10	1	1	39	200	0.8	-200	0.2	-50	0.2	-200	0.8	2	1	4	3	1	227	200	354	-50	1517.99	18.13	0	0	1928710.53	1928712.05	0	1928714.53	1928715.56	1928718.59	1928719.92	1928719.93	1.23
904	10	1	1	40	-50	0.2	-200	0.8	50	0.8	-200	0.2	2	1	4	4	0	169	50	303	-50	1918.16	21.75	0	0	1928721.18	1928723.09	0	1928725.18	1928726.2	1928729.23	1928729.61	1928729.62	1.33
905	10	1	1	41	-50	0.2	-200	0.8	200	0.5	-200	0.5	2	1	4	5	0	229	200	65	-200	2368.41	32.92	0	0	1928730.97	1928733.34	0	1928734.97	1928735.99	1928739.02	1928739.44	1928739.46	1.45
906	10	1	1	42	50	0.2	-200	0.8	50	0.8	-200	0.2	2	1	4	6	0	173	50	193	-200	2618.72	7.03	0	0	1928740.93	1928743.55	0	1928744.93	1928745.95	1928748.98	1928749.77	1928749.78	1.74
907	10	1	1	43	50	0.8	-50	0.2	200	0.8	-50	0.2	2	1	4	7	0	318	200	34	-50	1301.02	16.91	0	0	1928751.54	1928752.84	0	1928755.54	1928756.56	1928759.59	1928760.39	1928760.41	1.51
908	10	1	1	44	50	0.8	-200	0.2	200	0.8	-200	0.2	2	1	4	8	0	245	200	185	50	1801.33	17.5	0	0	1928761.94	1928763.75	0	1928765.94	1928766.96	1928770	1928771.99	1928772	1.38
909	10	1	1	45	-50	0.5	-200	0.5	200	0.8	-200	0.2	2	1	4	9	0	116	200	173	-200	2101.62	24.49	0	0	1928773.4	1928775.5	0	1928777.4	1928778.42	1928781.46	1928782.29	1928782.31	1.91
910	10	1	1	46	200	0.5	-50	0.5	50	0.5	-50	0.5	2	1	4	10	1	329	200	246	50	2068.44	31.68	0	0	1928784.25	1928786.31	0	1928788.25	1928789.27	1928792.3	1928793.17	1928793.19	1.97
911	10	1	1	47	50	0.5	-50	0.5	50	0.5	-200	0.5	2	1	4	11	1	36	-50	184	50	2385.2	26.6	0	0	1928795.17	1928797.56	0	1928799.17	1928800.19	1928803.23	1928804.29	1928804.31	1.63
912	10	1	1	48	-50	0.8	-200	0.2	200	0.2	-200	0.8	2	1	4	12	1	197	-50	248	-200	3519.65	-0.72	0	0	1928805.96	1928809.48	0	1928809.96	1928810.98	1928814.02	1928816.33	1928816.34	1.13
913	10	1	1	49	200	0.5	-50	0.5	-50	0.5	-200	0.5	2	1	5	1	1	280	200	144	-200	1868.1	26.88	0	0	1928819.51	1928821.38	0	1928823.51	1928824.53	1928827.56	1928828.5	1928828.52	1.62
914	10	1	1	50	200	0.5	-200	0.5	200	0.8	50	0.2	2	1	5	2	0	22	50	111	-200	1317.6	7.8	0	0	1928830.15	1928831.47	0	1928834.15	1928835.17	1928838.21	1928838.8	1928838.81	1.38
915	10	1	1	51	200	0.5	-200	0.5	50	0.5	-200	0.5	2	1	5	3	1	30	-200	343	50	2251.73	-31.48	0	0	1928840.21	1928842.46	0	1928844.21	1928845.23	1928848.26	1928849.55	1928849.57	1.99
916	10	1	1	52	50	0.2	-50	0.8	200	0.5	50	0.5	2	1	5	4	0	5	50	42	-50	1284.34	-27.59	0	0	1928851.58	1928852.87	0	1928855.58	1928856.6	1928859.64	1928861.42	1928861.43	1.29
917	10	1	1	53	200	0.2	-200	0.8	50	0.2	-50	0.8	2	1	5	5	0	232	-50	5	-200	1968.19	25.16	0	0	1928862.73	1928864.69	0	1928866.73	1928867.75	1928870.78	1928871.48	1928871.5	1.71
918	10	1	1	54	50	0.2	-50	0.8	-50	0.5	-200	0.5	2	1	5	6	1	89	-50	70	-200	2001.55	34.94	0	0	1928873.22	1928875.22	0	1928877.22	1928878.24	1928881.28	1928882.04	1928882.04	1.54
919	10	1	1	55	200	0.5	-50	0.5	200	0.8	-200	0.2	2	1	5	7	1	133	-50	3	-200	3636.24	-15.73	0	0	1928883.59	1928887.23	0	1928887.59	1928888.61	1928891.65	1928892.28	1928892.3	1.19
920	10	1	1	56	200	0.8	50	0.2	200	0.5	-50	0.5	2	1	5	8	1	173	200	111	-50	1050.67	11.83	0	0	1928893.52	1928894.57	0	1928897.52	1928898.54	1928901.58	1928902.51	1928902.53	1.69
921	10	1	1	57	200	0.8	-200	0.2	200	0.5	-50	0.5	2	1	5	9	0	95	-50	303	200	1918.11	-14.82	0	0	1928904.23	1928906.15	0	1928908.23	1928909.25	1928912.28	1928913.94	1928913.95	1.05
922	10	1	1	58	200	0.2	-50	0.8	200	0.8	50	0.2	2	1	5	10	0	123	200	161	-50	1267.7	-1.22	0	0	1928915.02	1928916.29	0	1928919.02	1928920.04	1928923.08	1928924.61	1928924.63	1.18
923	10	1	1	59	-50	0.8	-200	0.2	-50	0.5	-200	0.5	2	1	5	11	1	354	-50	226	-50	2952.35	-14.49	0	0	1928925.83	1928928.78	0	1928929.83	1928930.85	1928933.89	1928934.62	1928934.64	1.05
924	10	1	1	60	-50	0.8	-200	0.2	200	0.8	-50	0.2	2	1	5	12	0	209	200	45	-200	1200.95	-2.66	0	0	1928935.7	1928936.9	0	1928939.7	1928940.72	1928943.76	1928944.58	1928944.59	1.89
925	10	1	1	61	50	0.5	-50	0.5	50	0.5	-200	0.5	1	1	6	1	1	97	-50	199	50	1918.24	-7.52	0	0	1928948.51	1928950.43	0	1928952.51	1928953.53	1928956.57	1928958	1928958.01	1.84
926	10	1	1	62	200	0.8	-200	0.2	50	0.2	-200	0.8	1	1	6	2	1	245	200	21	-200	1634.59	3.91	0	0	1928959.86	1928961.49	0	1928963.86	1928964.88	1928967.91	1928968.86	1928968.88	1.12
927	10	1	1	63	50	0.2	-200	0.8	50	0.2	-50	0.8	1	1	6	3	0	28	-50	104	-200	1818.04	13.8	0	0	1928970.02	1928971.83	0	1928974.02	1928975.04	1928978.07	1928979.64	1928979.66	1.41
928	10	1	1	64	-50	0.8	-200	0.2	200	0.2	-200	0.8	1	1	6	4	1	305	-50	143	-200	2985.66	-19.97	0	0	1928981.09	1928984.08	0	1928985.09	1928986.11	1928989.15	1928990.37	1928990.38	1.12
929	10	1	1	65	200	0.8	-50	0.2	200	0.5	50	0.5	1	1	6	5	1	155	200	150	50	2918.92	6.45	0	0	1928991.52	1928994.44	0	1928995.52	1928996.54	1928999.57	1929000.14	1929000.16	1.57
930	10	1	1	66	200	0.8	50	0.2	200	0.5	-50	0.5	1	1	6	6	1	147	200	343	200	2185.1	17.62	0	0	1929001.74	1929003.93	0	1929005.74	1929006.76	1929009.8	1929010.59	1929010.6	1.95
931	10	1	1	67	200	0.5	-200	0.5	200	0.2	-200	0.8	1	1	6	7	1	343	200	125	-200	1634.58	10.08	0	0	1929012.57	1929014.2	0	1929016.57	1929017.59	1929020.62	1929021.32	1929021.34	1.26
932	10	1	1	68	-50	0.2	-200	0.8	50	0.8	-200	0.2	1	1	6	8	0	76	50	320	-50	1651.27	6.35	0	0	1929022.61	1929024.26	0	1929026.61	1929027.63	1929030.66	1929031.94	1929031.95	1.99
933	10	1	1	69	200	0.8	-200	0.2	200	0.5	-50	0.5	1	1	6	9	0	326	200	188	200	2602.06	9.2	0	0	1929033.95	1929036.55	0	1929037.95	1929038.97	1929042.01	1929042.84	1929042.86	1.35
934	10	1	1	70	200	0.2	-200	0.8	50	0.2	-50	0.8	1	1	6	10	0	29	-50	78	-200	1634.56	-6.65	0	0	1929044.23	1929045.86	0	1929048.23	1929049.25	1929052.28	1929053.11	1929053.12	1.21
935	10	1	1	71	-50	0.2	-200	0.8	200	0.2	-200	0.8	1	1	6	11	0	136	-200	218	-200	3185.83	-12.73	0	0	1929054.35	1929057.54	0	1929058.35	1929059.37	1929062.41	1929063.43	1929063.44	1.67
936	10	1	1	72	200	0.2	-50	0.8	200	0.8	50	0.2	1	1	6	12	0	121	200	286	-50	1167.47	0.26	0	0	1929065.13	1929066.29	0	1929069.13	1929070.15	1929073.18	1929074.09	1929074.1	1.97
937	10	1	1	73	50	0.8	-50	0.2	200	0.8	-50	0.2	1	1	7	1	0	346	200	74	50	1551.18	22.5	0	0	1929078.1	1929079.66	0	1929082.1	1929083.12	1929086.16	1929087.41	1929087.43	1.62
938	10	1	1	74	200	0.5	-200	0.5	50	0.5	-200	0.5	1	1	7	2	1	61	-200	160	-200	3738.26	10.12	0	0	1929089.06	1929092.8	0	1929093.06	1929094.08	1929097.12	1929098.4	1929098.4	1.06
939	10	1	1	75	50	0.2	-50	0.8	200	0.5	50	0.5	1	1	7	3	0	191	200	335	50	1050.77	14.44	0	0	1929099.49	1929100.54	0	1929103.49	1929104.51	1929107.55	1929108.37	1929108.38	1.37
940	10	1	1	76	-50	0.8	-200	0.2	-50	0.5	-200	0.5	1	1	7	4	1	246	-50	333	-50	3452.78	15.02	0	0	1929109.76	1929113.22	0	1929113.76	1929114.78	1929117.82	1929118.97	1929118.99	1.17
941	10	1	1	77	200	0.2	50	0.8	200	0.5	50	0.5	1	1	7	5	0	113	50	147	50	1300.97	-5.05	0	0	1929120.17	1929121.47	0	1929124.17	1929125.19	1929128.23	1929129.08	1929129.1	1.23
942	10	1	1	78	200	0.8	-50	0.2	50	0.8	-50	0.2	1	1	7	6	1	321	200	177	50	1301.11	14.88	0	0	1929130.36	1929131.66	0	1929134.36	1929135.38	1929138.42	1929139.19	1929139.2	1.05
943	10	1	1	79	50	0.5	-200	0.5	200	0.5	-200	0.5	1	1	7	7	0	198	200	118	-200	1100.85	19.74	0	0	1929140.27	1929141.37	0	1929144.27	1929145.29	1929148.33	1929149.32	1929149.33	1.9
944	10	1	1	80	200	0.8	-50	0.2	50	0.8	-50	0.2	1	1	7	8	1	323	200	244	50	1234.26	27.63	0	0	1929151.25	1929152.48	0	1929155.25	1929156.27	1929159.3	1929159.95	1929159.97	1.79
945	10	1	1	81	200	0.8	50	0.2	200	0.5	-50	0.5	1	1	7	9	1	40	50	101	-50	967.46	-2.88	0	0	1929161.79	1929162.76	0	1929165.79	1929166.81	1929169.85	1929170.48	1929170.5	1.37
946	10	1	1	82	50	0.8	-200	0.2	200	0.8	-200	0.2	1	1	7	10	0	13	-200	78	50	2068.27	8.43	0	0	1929171.88	1929173.95	0	1929175.88	1929176.9	1929179.94	1929180.62	1929180.64	1.83
947	10	1	1	83	-50	0.8	-200	0.2	200	0.2	-50	0.8	1	1	7	11	0	95	-50	338	-50	2368.69	-8.97	0	0	1929182.49	1929184.86	0	1929186.49	1929187.51	1929190.55	1929191.41	1929191.43	1.75
948	10	1	1	84	200	0.5	-200	0.5	-50	0.2	-200	0.8	1	1	7	12	1	130	-200	10	-200	1184.2	-7.12	0	0	1929193.2	1929194.38	0	1929197.2	1929198.22	1929201.26	1929202.04	1929202.06	1.62
949	10	1	1	85	50	0.2	-50	0.8	-50	0.5	-200	0.5	1	1	8	1	1	298	50	94	-200	2351.83	15.01	0	0	1929205.71	1929208.06	0	1929209.71	1929210.73	1929213.77	1929214.75	1929214.77	1.39
950	10	1	1	86	200	0.5	-50	0.5	50	0.8	-200	0.2	1	1	8	2	1	89	-50	238	50	2335.3	-41.97	0	0	1929216.18	1929218.52	0	1929220.18	1929221.21	1929224.24	1929225.74	1929225.76	1.36
951	10	1	1	87	50	0.8	-200	0.2	200	0.8	-200	0.2	1	1	8	3	0	5	-200	238	50	1501.15	15.26	0	0	1929227.14	1929228.64	0	1929231.14	1929232.16	1929235.2	1929236.5	1929236.52	1.09
952	10	1	1	88	200	0.8	50	0.2	200	0.2	50	0.8	1	1	8	4	1	141	200	13	50	1117.49	1.93	0	0	1929237.62	1929238.74	0	1929241.62	1929242.64	1929245.68	1929246.6	1929246.61	1.34
953	10	1	1	89	200	0.5	-200	0.5	50	0.8	-50	0.2	1	1	8	5	0	332	50	258	200	2134.97	-5.11	0	0	1929247.98	1929250.11	0	1929251.98	1929253	1929256.03	1929256.84	1929256.85	1.55
954	10	1	1	90	50	0.5	-50	0.5	50	0.5	-200	0.5	1	1	8	6	1	355	50	323	50	1617.9	7.49	0	0	1929258.42	1929260.04	0	1929262.42	1929263.44	1929266.48	1929267.51	1929267.53	1.46
955	10	1	1	91	-50	0.5	-200	0.5	200	0.8	-200	0.2	1	1	8	7	0	200	200	289	-50	1701.47	29.65	0	0	1929269.01	1929270.71	0	1929273.01	1929274.03	1929277.07	1929278.92	1929278.94	1.65
956	10	1	1	92	50	0.8	-200	0.2	200	0.5	-50	0.5	1	1	8	8	0	236	200	46	-200	1667.96	9.75	0	0	1929280.64	1929282.31	0	1929284.64	1929285.66	1929288.69	1929289.38	1929289.39	1.51
957	10	1	1	93	50	0.8	-50	0.2	200	0.2	-200	0.8	1	1	8	9	1	99	50	303	200	1701.35	14.27	0	0	1929290.93	1929292.63	0	1929294.93	1929295.95	1929298.99	1929299.87	1929299.89	1.81
958	10	1	1	94	200	0.2	-200	0.8	-50	0.8	-200	0.2	1	1	8	10	0	97	-50	137	-200	3019.06	-0.24	0	0	1929301.72	1929304.74	0	1929305.72	1929306.74	1929309.81	1929310.93	1929310.95	1.1
959	10	1	1	95	200	0.5	-50	0.5	200	0.8	-200	0.2	1	1	8	11	1	228	200	114	200	3686.44	6.51	0	0	1929312.06	1929315.75	0	1929316.06	1929317.08	1929320.12	1929320.87	1929320.89	1.46
960	10	1	1	96	50	0.5	-200	0.5	50	0.8	-200	0.2	1	1	8	12	0	266	50	180	-200	1684.74	22.4	0	0	1929322.37	1929324.06	0	1929326.37	1929327.39	1929330.43	1929331.41	1929331.43	1.59
961	11	1	1	1	200	0.2	-200	0.8	50	0.2	-50	0.8	2	1	1	1	0	52	-50	140	-200	2535.8	-34.56	4174.01	4174.02	4178.09	4180.63	0	4182.09	4183.13	4186.18	4187.51	4187.51	1.87
962	11	1	1	2	-50	0.2	-200	0.8	200	0.5	-200	0.5	2	1	1	2	0	67	-200	152	-200	2068.6	-36.87	0	4176.05	4189.42	4191.48	0	4193.42	4194.45	4197.49	4199.25	4199.26	1.09
963	11	1	1	3	200	0.8	-200	0.2	200	0.5	-50	0.5	2	1	1	3	1	134	200	303	200	1918.51	36.11	0	4312.53	4200.36	4202.28	0	4204.36	4205.39	4208.43	4210.16	4210.17	1.37
964	11	1	1	4	200	0.5	-200	0.5	-50	0.2	-200	0.8	2	1	1	4	1	206	200	64	-200	1501.46	43.31	0	4445.41	4211.55	4213.05	0	4215.55	4216.57	4219.61	4222.26	4222.27	1.37
965	11	1	1	5	50	0.2	-50	0.8	200	0.5	50	0.5	2	1	1	5	0	333	200	96	-50	1884.9	42.11	0	4580.25	4223.66	4225.54	0	4227.66	4228.68	4231.72	4233.83	4233.83	1.69
966	11	1	1	6	200	0.5	-50	0.5	50	0.5	-50	0.5	2	1	1	6	1	135	-50	32	-50	1801.66	-29.92	0	4711.15	4235.54	4237.34	0	4239.54	4240.56	4243.58	4244.88	4244.89	1.6
967	11	1	1	7	50	0.2	-50	0.8	200	0.5	50	0.5	2	1	1	7	0	17	50	66	-50	1300.72	-6.45	0	4842.41	4246.51	4247.81	0	4250.51	4251.53	4254.57	4256.19	4256.2	1.79
968	11	1	1	8	200	0.5	-200	0.5	200	0.8	50	0.2	2	1	1	8	0	238	200	126	-200	1768.61	39.41	0	4971.83	4258	4259.77	0	4262	4263.03	4266.06	4267.77	4267.78	1.37
969	11	1	1	9	50	0.8	-200	0.2	200	0.8	-200	0.2	2	1	1	9	0	8	-200	226	50	1618.76	-26.94	0	5104.17	4269.16	4270.78	0	4273.16	4274.18	4277.22	4279.26	4279.27	1.21
970	11	1	1	10	200	0.5	-50	0.5	200	0.8	-200	0.2	2	1	1	10	0	269	200	289	200	2468.77	40.74	0	0	4280.49	4282.96	0	4284.49	4285.51	4288.55	4290.23	4290.25	1.09
971	11	1	1	11	200	0.8	-200	0.2	-50	0.2	-200	0.8	2	1	1	11	1	138	200	223	-200	1618.42	42.25	0	0	4291.35	4292.97	0	4295.35	4296.37	4299.4	4300.54	4300.56	1.77
972	11	1	1	12	50	0.2	-200	0.8	50	0.2	-50	0.8	2	1	1	12	0	100	-50	191	-200	2318.93	-50	0	0	4302.34	4304.66	0	4306.34	4307.36	4310.4	4311.31	4311.31	1.21
973	11	1	1	13	200	0.8	50	0.2	200	0.5	-50	0.5	1	1	2	1	1	163	200	82	-50	1500.99	12.42	0	0	4314.55	4316.05	0	4318.56	4319.6	4322.64	4323.94	4323.96	1.39
974	11	1	1	14	50	0.2	-50	0.8	200	0.5	50	0.5	1	1	2	2	0	11	50	355	50	1784.75	7.76	0	0	4325.36	4327.14	0	4329.36	4330.4	4333.43	4334.41	4334.43	1.55
975	11	1	1	15	200	0.2	-200	0.8	50	0.2	-50	0.8	1	1	2	3	0	289	50	32	-200	1985.19	37.5	0	0	4336	4337.99	0	4340	4341.02	4344.06	4346.12	4346.13	1.23
976	11	1	1	16	200	0.2	50	0.8	200	0.5	50	0.5	1	1	2	4	0	339	200	25	50	1051.54	28.46	0	0	4347.36	4348.41	0	4351.36	4352.38	4355.42	4356.65	4356.67	1.64
977	11	1	1	17	200	0.5	-50	0.5	-50	0.5	-200	0.5	1	1	2	5	1	247	200	283	-50	2369.13	50	0	0	4358.34	4360.7	0	4362.34	4363.36	4366.39	4367.76	4367.78	1.48
978	11	1	1	18	200	0.8	50	0.2	200	0.5	-50	0.5	1	1	2	6	1	319	200	324	200	1518.29	50	0	5242.67	4369.28	4370.8	0	4373.28	4374.3	4377.33	4378.76	4378.77	1.15
979	11	1	1	19	200	0.5	50	0.5	50	0.2	-50	0.8	1	1	2	7	1	50	50	79	-50	1501.83	14.93	0	0	4379.94	4381.44	0	4383.94	4384.96	4387.99	4390.1	4390.11	1.78
980	11	1	1	20	200	0.5	50	0.5	50	0.5	-50	0.5	1	1	2	8	1	16	50	39	-50	1168.21	17.94	0	0	4391.91	4393.08	0	4395.91	4396.93	4399.97	4401.54	4401.55	1.1
981	11	1	1	21	50	0.8	-200	0.2	200	0.5	-50	0.5	1	1	2	9	0	128	-50	339	50	1885.12	-17.51	0	0	4402.67	4404.56	0	4406.67	4407.69	4410.73	4412.36	4412.36	1.29
982	11	1	1	22	200	0.5	-50	0.5	50	0.8	-200	0.2	1	1	2	10	1	355	200	341	50	1702	34.94	0	0	4413.68	4415.38	0	4417.68	4418.7	4421.74	4422.84	4422.85	1.24
983	11	1	1	23	200	0.2	-200	0.8	-50	0.8	-200	0.2	1	1	2	11	0	277	-50	356	200	2202.04	-10.98	0	0	4424.11	4426.31	0	4428.11	4429.13	4432.16	4433.76	4433.76	1.53
984	11	1	1	24	200	0.2	-50	0.8	200	0.8	50	0.2	1	1	2	12	0	88	200	239	-50	1034.6	34.25	0	0	4435.31	4436.35	0	4439.31	4440.34	4443.37	4444.29	4444.3	1.09
985	11	1	1	25	200	0.5	50	0.5	50	0.5	-50	0.5	2	1	3	1	1	245	200	191	50	2002.03	42.5	0	0	4447.42	4449.43	0	4451.42	4452.45	4455.48	4457.57	4457.58	1.41
986	11	1	1	26	200	0.2	-200	0.8	-50	0.8	-200	0.2	2	1	3	2	0	271	-50	217	-200	2235.42	12.5	0	0	4459	4461.24	0	4463	4464.02	4467.06	4468.77	4468.79	1.1
987	11	1	1	27	200	0.8	-50	0.2	200	0.5	50	0.5	2	1	3	3	0	211	200	199	200	1184.26	36.07	0	0	4469.91	4471.09	0	4473.91	4474.93	4477.97	4481.4	4481.42	1.11
988	11	1	1	28	200	0.8	-200	0.2	50	0.2	-200	0.8	2	1	3	4	1	30	-200	260	-200	1651.7	-50	0	0	4482.55	4484.2	0	4486.55	4487.57	4490.61	4491.4	4491.41	1.78
989	11	1	1	29	50	0.5	-50	0.5	50	0.5	-200	0.5	2	1	3	5	1	128	-50	350	50	1902.56	-43.45	0	0	4493.21	4495.11	0	4497.21	4498.23	4501.25	4502.17	4502.18	1.29
990	11	1	1	30	200	0.8	50	0.2	200	0.2	50	0.8	2	1	3	6	1	320	200	164	50	1251.16	23.89	0	0	4503.5	4504.75	0	4507.5	4508.52	4511.56	4512.77	4512.78	1.6
991	11	1	1	31	200	0.2	50	0.8	200	0.5	50	0.5	2	1	3	7	0	46	50	79	50	1618.53	5.93	0	0	4514.4	4516.01	0	4518.4	4519.42	4522.45	4524.37	4524.37	1.96
992	11	1	1	32	50	0.5	-50	0.5	50	0.2	-200	0.8	2	1	3	8	1	262	50	282	-200	1751.58	36.56	0	0	4526.35	4528.11	0	4530.35	4531.38	4534.41	4535.37	4535.38	1.43
993	11	1	1	33	-50	0.5	-200	0.5	200	0.8	-200	0.2	2	1	3	9	0	304	200	4	-200	1551.58	34.37	0	0	4536.83	4538.38	0	4540.83	4541.85	4544.89	4545.79	4545.8	1.69
994	11	1	1	34	200	0.8	50	0.2	200	0.5	-50	0.5	2	1	3	10	1	278	200	16	-50	1468.28	33.09	0	0	4547.52	4548.99	0	4551.52	4552.54	4555.58	4557.33	4557.35	1.76
995	11	1	1	35	200	0.8	-50	0.2	50	0.8	-50	0.2	2	1	3	11	1	254	200	263	50	1334.57	35.66	0	0	4559.11	4560.45	0	4563.11	4564.14	4567.17	4568.37	4568.39	1.43
996	11	1	1	36	-50	0.8	-200	0.2	200	0.2	-50	0.8	2	1	3	12	0	243	-50	97	-50	2652.23	-3.67	0	0	4569.84	4572.49	0	4573.84	4574.86	4577.9	4578.56	4578.58	1.66
997	11	1	1	37	200	0.2	-50	0.8	200	0.8	50	0.2	2	1	4	1	0	86	200	225	-50	1618.56	18.72	0	0	4582.27	4583.89	0	4586.27	4587.29	4590.32	4591.52	4591.52	1.11
998	11	1	1	38	50	0.8	-200	0.2	200	0.8	-200	0.2	2	1	4	2	0	277	200	299	50	2118.93	29.85	0	0	4592.66	4594.78	0	4596.66	4597.68	4600.72	4601.7	4601.72	1.93
999	11	1	1	39	50	0.2	-50	0.8	-50	0.5	-200	0.5	2	1	4	3	1	39	-50	66	-200	2668.93	10	0	0	4603.67	4606.34	0	4607.67	4608.69	4611.72	4613.15	4613.16	1.19
1000	11	1	1	40	-50	0.2	-200	0.8	50	0.8	-200	0.2	2	1	4	4	0	70	-200	177	-200	1417.8	-32.5	0	0	4614.36	4615.78	0	4618.36	4619.38	4622.42	4623.25	4623.27	1.27
1001	11	1	1	41	50	0.5	-200	0.5	50	0.8	-200	0.2	2	1	4	5	0	16	-200	36	-200	1985.36	-50	0	0	4624.55	4626.54	0	4628.55	4629.57	4632.61	4633.49	4633.51	1.8
1002	11	1	1	42	-50	0.8	-200	0.2	-50	0.5	-200	0.5	2	1	4	6	1	279	-50	113	-200	3136.25	1.6	0	0	4635.33	4638.46	0	4639.33	4640.35	4643.38	4644.55	4644.55	1.49
1003	11	1	1	43	200	0.8	50	0.2	200	0.5	-50	0.5	2	1	4	7	1	123	200	76	-50	1535.04	24.44	0	0	4646.05	4647.59	0	4650.05	4651.07	4654.11	4655.85	4655.86	1.77
1004	11	1	1	44	-50	0.8	-200	0.2	200	0.2	-200	0.8	2	1	4	8	1	327	-50	227	-200	2702.61	-0.84	0	0	4657.64	4660.35	0	4661.64	4662.67	4665.7	4668.02	4668.04	1.4
1005	11	1	1	45	200	0.5	50	0.5	200	0.8	-50	0.2	2	1	4	9	0	20	-50	141	50	1501.79	-32.23	0	0	4669.45	4670.96	0	4673.45	4674.47	4677.51	4678.47	4678.48	1.27
1006	11	1	1	46	200	0.5	-200	0.5	50	0.5	-200	0.5	2	1	4	10	1	156	-200	360	50	2151.97	-50	0	0	4679.76	4681.91	0	4683.76	4684.78	4687.82	4688.72	4688.74	1.04
1007	11	1	1	47	200	0.5	50	0.5	50	0.2	-50	0.8	2	1	4	11	1	175	50	323	50	1418.15	-9.65	0	0	4689.79	4691.21	0	4693.79	4694.81	4697.84	4699.08	4699.09	1.67
1008	11	1	1	48	200	0.5	-200	0.5	200	0.2	-200	0.8	2	1	4	12	1	141	-200	334	200	1868.29	-40.91	0	0	4700.78	4702.65	0	4704.78	4705.8	4708.84	4709.69	4709.7	1.43
1009	11	1	1	49	50	0.5	-200	0.5	200	0.5	-200	0.5	1	1	5	1	0	223	200	257	50	2018.78	27.97	0	0	4713.17	4715.19	0	4717.17	4718.19	4721.23	4722.59	4722.6	1.45
1010	11	1	1	50	50	0.2	-50	0.8	-50	0.5	-200	0.5	1	1	5	2	1	337	50	45	-200	2618.94	43.66	0	0	4724.06	4726.68	0	4728.07	4729.09	4732.12	4733.78	4733.79	1.61
1011	11	1	1	51	200	0.8	-200	0.2	50	0.2	-200	0.8	1	1	5	3	1	233	200	300	50	1785.21	18.42	0	0	4735.42	4737.21	0	4739.42	4740.45	4743.48	4744.33	4744.35	1.06
1012	11	1	1	52	-50	0.2	-200	0.8	50	0.8	-200	0.2	1	1	5	4	0	301	50	270	-200	1902.06	7.36	0	0	4745.43	4747.33	0	4749.43	4750.45	4753.47	4754.87	4754.87	1.32
1013	11	1	1	53	50	0.8	-50	0.2	200	0.2	-200	0.8	1	1	5	5	1	199	50	353	200	2235.59	7.02	0	0	4756.21	4758.44	0	4760.21	4761.23	4764.26	4765.5	4765.5	1.77
1014	11	1	1	54	-50	0.8	-200	0.2	200	0.2	-50	0.8	1	1	5	6	0	224	-50	119	-50	2736.1	-17.5	0	0	4767.28	4770.02	0	4771.28	4772.3	4775.34	4776.9	4776.91	1.7
1015	11	1	1	55	-50	0.8	-200	0.2	200	0.8	-50	0.2	1	1	5	7	0	150	200	273	-50	1734.72	17.58	0	0	4778.63	4780.36	0	4782.63	4783.65	4786.68	4787.62	4787.63	1.13
1016	11	1	1	56	50	0.2	-200	0.8	50	0.8	-200	0.2	1	1	5	8	0	351	50	251	-200	2135.12	17.14	0	0	4788.78	4790.92	0	4792.78	4793.8	4796.84	4797.73	4797.74	1.13
1017	11	1	1	57	200	0.8	-50	0.2	200	0.5	50	0.5	1	1	5	9	1	302	200	267	200	3303.24	47.39	0	0	4798.89	4802.2	0	4802.89	4803.91	4806.95	4807.8	4807.82	1.09
1018	11	1	1	58	200	0.8	-200	0.2	200	0.5	-50	0.5	1	1	5	10	1	12	-200	129	-50	1551.9	-50	0	0	4808.93	4810.49	0	4812.93	4813.95	4816.99	4818.78	4818.79	1.01
1019	11	1	1	59	200	0.5	50	0.5	200	0.8	-50	0.2	1	1	5	11	1	102	50	83	200	2002.28	-14.43	0	0	4819.83	4821.83	0	4823.83	4824.85	4827.88	4828.96	4828.97	1.42
1020	11	1	1	60	200	0.8	-200	0.2	-50	0.2	-200	0.8	1	1	5	12	1	225	200	213	-200	2002.22	28.04	0	0	4830.4	4832.4	0	4834.4	4835.42	4838.46	4840.73	4840.74	1.66
1021	11	1	1	61	200	0.5	-50	0.5	200	0.8	-200	0.2	1	1	6	1	0	126	200	18	-50	2268.87	9.55	0	0	4844.43	4846.7	0	4848.43	4849.45	4852.47	4853.49	4853.5	1.72
1022	11	1	1	62	50	0.2	-200	0.8	50	0.2	-50	0.8	1	1	6	2	0	258	-50	87	-200	2385.23	4.87	0	0	4855.24	4857.62	0	4859.24	4860.26	4863.29	4864.3	4864.31	1.53
1023	11	1	1	63	50	0.5	-50	0.5	50	0.5	-200	0.5	1	1	6	3	1	102	-50	264	50	2435.65	-32.13	0	0	4865.86	4868.3	0	4869.86	4870.88	4873.92	4875.38	4875.39	1.11
1024	11	1	1	64	50	0.8	-50	0.2	200	0.8	-50	0.2	1	1	6	4	0	50	-50	302	50	1484.76	-44.24	0	0	4876.52	4878.01	0	4880.52	4881.54	4884.58	4886.38	4886.4	1.63
1025	11	1	1	65	200	0.8	-50	0.2	50	0.8	-50	0.2	1	1	6	5	1	132	200	291	50	1451.34	16.35	0	0	4888.05	4889.5	0	4892.05	4893.07	4896.1	4897.61	4897.62	1.13
1026	11	1	1	66	50	0.5	-200	0.5	50	0.8	-200	0.2	1	1	6	6	0	316	50	177	-200	2335.34	20	0	0	4898.77	4901.11	0	4902.77	4903.79	4906.83	4908.06	4908.06	1.13
1027	11	1	1	67	50	0.2	-50	0.8	200	0.5	50	0.5	1	1	6	7	0	347	200	162	-50	1518.28	35	0	0	4909.22	4910.73	0	4913.22	4914.24	4917.27	4918.55	4918.56	1.1
1028	11	1	1	68	200	0.8	-50	0.2	50	0.8	-50	0.2	1	1	6	8	1	351	200	69	-50	1418.38	30.24	0	0	4919.67	4921.09	0	4923.67	4924.69	4927.73	4928.97	4928.98	1.14
1029	11	1	1	69	200	0.5	-200	0.5	50	0.5	-200	0.5	1	1	6	9	1	212	200	244	50	1334.55	29	0	0	4930.15	4931.48	0	4934.15	4935.17	4938.21	4939.39	4939.41	1.17
1030	11	1	1	70	-50	0.2	-200	0.8	200	0.2	-200	0.8	1	1	6	10	0	293	200	224	-200	1785.34	50	0	0	4940.59	4942.38	0	4944.59	4945.61	4948.65	4949.72	4949.73	1.2
1031	11	1	1	71	50	0.8	-200	0.2	200	0.8	-200	0.2	1	1	6	11	0	351	200	31	-200	1284.46	37.69	0	0	4950.95	4952.23	0	4954.95	4955.97	4959.01	4959.86	4959.87	1.32
1032	11	1	1	72	200	0.5	-200	0.5	200	0.8	50	0.2	1	1	6	12	0	146	200	84	-200	1334.72	35.37	0	0	4961.21	4962.54	0	4965.21	4966.23	4969.26	4970.49	4970.5	1.32
1033	11	1	1	73	-50	0.2	-200	0.8	200	0.5	-200	0.5	1	1	7	1	0	93	-200	97	-200	1318.22	-22.5	0	0	4973.85	4975.17	0	4977.85	4978.87	4981.91	4983.5	4983.51	1.22
1034	11	1	1	74	200	0.5	-50	0.5	50	0.5	-50	0.5	1	1	7	2	1	55	-50	126	-50	1618.45	-18.27	0	0	4984.74	4986.36	0	4988.74	4989.76	4992.8	4993.93	4993.95	1.25
1035	11	1	1	75	-50	0.8	-200	0.2	-50	0.5	-200	0.5	1	1	7	3	1	319	-50	34	-200	2719.41	-7.88	0	0	4995.22	4997.94	0	4999.22	5000.24	5003.27	5004.34	5004.36	1.89
1036	11	1	1	76	200	0.8	50	0.2	200	0.2	50	0.8	1	1	7	4	1	144	200	18	50	1535.04	21.52	0	0	5006.28	5007.81	0	5010.28	5011.3	5014.33	5016.04	5016.05	1.7
1037	11	1	1	77	200	0.5	-200	0.5	-50	0.2	-200	0.8	1	1	7	5	1	265	200	287	-200	1551.49	41.71	0	0	5017.77	5019.32	0	5021.77	5022.79	5025.83	5026.67	5026.68	1.56
1038	11	1	1	78	200	0.5	-200	0.5	50	0.8	-50	0.2	1	1	7	6	1	248	200	322	50	2769.5	50	0	0	5028.24	5031.01	0	5032.24	5033.27	5036.3	5036.97	5036.98	1.18
1039	11	1	1	79	50	0.8	-200	0.2	200	0.8	-200	0.2	1	1	7	7	0	17	-200	110	50	1251.12	-30.92	0	0	5038.19	5039.44	0	5042.19	5043.21	5046.24	5047.11	5047.13	1.21
1040	11	1	1	80	-50	0.8	-200	0.2	200	0.2	-200	0.8	1	1	7	8	1	260	-50	260	-200	3035.8	14.11	0	0	5048.36	5051.4	0	5052.36	5053.38	5056.42	5058.93	5058.94	1.08
1041	11	1	1	81	50	0.5	-50	0.5	50	0.2	-200	0.8	1	1	7	9	1	210	50	26	-200	2051.88	29.24	0	0	5060.04	5062.09	0	5064.04	5065.06	5068.09	5069.48	5069.49	1.91
1042	11	1	1	82	50	0.5	-50	0.5	50	0.5	-200	0.5	1	1	7	10	1	289	50	103	-200	2302.08	16.45	0	0	5071.43	5073.73	0	5075.43	5076.45	5079.49	5080.57	5080.59	1.71
1043	11	1	1	83	200	0.5	-200	0.5	200	0.2	-200	0.8	1	1	7	11	1	355	200	258	-200	1935.22	28.91	0	0	5082.31	5084.24	0	5086.31	5087.33	5090.36	5091.25	5091.26	1.56
1044	11	1	1	84	-50	0.5	-200	0.5	200	0.8	-200	0.2	1	1	7	12	0	170	200	156	-200	1684.79	30	0	0	5092.83	5094.52	0	5096.83	5097.85	5100.89	5102.83	5102.84	1.31
1045	11	1	1	85	50	0.5	-200	0.5	200	0.5	-200	0.5	2	1	8	1	0	270	200	97	-200	1601.71	33.06	0	0	5106.19	5107.79	0	5110.19	5111.21	5114.25	5115.5	5115.51	1.17
1046	11	1	1	86	50	0.2	-200	0.8	50	0.8	-200	0.2	2	1	8	2	0	111	50	233	-200	1601.44	6.07	0	0	5116.7	5118.3	0	5120.7	5121.72	5124.76	5127.69	5127.71	1.62
1047	11	1	1	87	200	0.5	-50	0.5	-50	0.5	-200	0.5	2	1	8	3	1	172	-50	131	-200	2085.2	-9.91	0	0	5129.34	5131.43	0	5133.34	5134.36	5137.4	5140.38	5140.39	1.99
1048	11	1	1	88	200	0.8	-50	0.2	50	0.8	-50	0.2	2	1	8	4	1	281	200	241	50	1901.65	16.9	0	0	5142.39	5144.29	0	5146.39	5147.41	5150.44	5151.56	5151.56	1.17
1049	11	1	1	89	-50	0.2	-200	0.8	200	0.2	-200	0.8	2	1	8	5	0	202	-200	8	-200	2452.33	1	0	0	5152.75	5155.2	0	5156.75	5157.77	5160.8	5162.37	5162.39	1.26
1050	11	1	1	90	50	0.8	-50	0.2	200	0.2	-200	0.8	2	1	8	6	1	339	50	354	200	2702.49	-3.33	0	0	5163.65	5166.36	0	5167.65	5168.68	5171.71	5175.81	5175.81	1.4
1051	11	1	1	91	200	0.5	-50	0.5	50	0.8	-200	0.2	2	1	8	7	0	323	50	289	200	3553.1	-16.88	0	0	5177.23	5180.79	0	5181.23	5182.25	5185.29	5186.27	5186.27	1.07
1052	11	1	1	92	200	0.5	-200	0.5	50	0.8	-50	0.2	2	1	8	8	0	340	50	319	200	2618.85	-31.99	0	0	5187.36	5189.98	0	5191.36	5192.38	5195.41	5197.24	5197.25	1.68
1053	11	1	1	93	-50	0.8	-200	0.2	200	0.8	-50	0.2	2	1	8	9	0	208	200	263	-50	1684.95	20	0	0	5198.95	5200.63	0	5202.95	5203.97	5207.01	5208.86	5208.87	1.4
1054	11	1	1	94	50	0.8	-50	0.2	200	0.8	-50	0.2	2	1	8	10	0	233	200	161	50	1351.48	9.92	0	0	5210.29	5211.64	0	5214.29	5215.31	5218.35	5219.28	5219.3	1.98
1055	11	1	1	95	50	0.8	-200	0.2	200	0.5	-50	0.5	2	1	8	11	0	338	200	135	50	2602.59	32.75	0	0	5221.3	5223.9	0	5225.3	5226.32	5229.36	5230.2	5230.21	1.4
1056	11	1	1	96	50	0.5	-50	0.5	50	0.5	-200	0.5	2	1	8	12	0	135	-200	306	50	2152.36	-47	0	0	5231.63	5233.78	0	5235.63	5236.65	5239.68	5241.05	5241.05	1.62
1057	12	2	1	1	-50	0.8	-200	0.2	200	0.2	-200	0.8	1	1	1	1	0	350	200	302	-50	1851.85	35.31	6713.09	6713.11	6717.18	6719.03	0	6721.19	6722.25	6725.3	6725.71	6725.72	1.14
1058	12	2	1	2	200	0.5	-50	0.5	-50	0.5	-200	0.5	1	1	1	2	1	183	200	101	-200	1167.89	50	0	6715.14	6726.89	6728.05	0	6730.9	6731.94	6734.98	6736.77	6736.78	1.56
1059	12	2	1	3	50	0.8	-50	0.2	200	0.8	-50	0.2	1	1	1	3	0	345	200	86	50	1702.01	50	0	6849.27	6738.36	6740.06	0	6742.36	6743.38	6746.42	6747.58	6747.59	1
1060	12	2	1	4	-50	0.8	-200	0.2	200	0.8	-50	0.2	1	1	1	4	0	63	-50	217	-50	1368.28	0.82	0	6985.56	6748.6	6749.97	0	6752.6	6753.62	6756.66	6758.91	6758.91	1.77
1061	12	2	1	5	50	0.5	-50	0.5	50	0.5	-200	0.5	1	1	1	5	1	92	-50	310	50	2468.96	3.24	0	7119.29	6760.7	6763.17	0	6764.7	6765.72	6768.75	6769.72	6769.72	1.85
1062	12	2	1	6	200	0.2	-200	0.8	50	0.2	-50	0.8	1	1	1	6	0	262	-50	252	-200	2269.03	-8.35	0	7254.16	6771.59	6773.86	0	6775.59	6776.61	6779.65	6782.11	6782.11	1.92
1063	12	2	1	7	-50	0.2	-200	0.8	200	0.2	-200	0.8	1	1	1	7	0	292	200	208	-200	1401.69	25.43	0	7386.47	6784.05	6785.45	0	6788.05	6789.07	6792.09	6793.76	6793.77	1.99
1064	12	2	1	8	200	0.8	-200	0.2	200	0.5	-50	0.5	1	1	1	8	1	356	200	33	-50	1534.7	50	0	7519.81	6795.78	6797.31	0	6799.78	6800.8	6803.83	6805.11	6805.12	1.51
1065	12	2	1	9	200	0.2	-50	0.8	200	0.8	50	0.2	1	1	1	9	0	22	50	185	-50	1651.57	28.77	0	7651.82	6806.63	6808.29	0	6810.63	6811.65	6814.69	6816.05	6816.06	1.27
1066	12	2	1	10	50	0.2	-50	0.8	200	0.5	50	0.5	1	1	1	10	1	201	-50	191	200	1451.76	-47.81	0	0	6817.34	6818.79	0	6821.34	6822.36	6825.4	6826.28	6826.3	1.1
1067	12	2	1	11	200	0.5	50	0.5	50	0.2	-50	0.8	1	1	1	11	1	310	200	285	-50	1518.29	35.39	0	0	6827.42	6828.94	0	6831.42	6832.44	6835.47	6837.04	6837.06	1.51
1068	12	2	1	12	50	0.5	-200	0.5	50	0.8	-200	0.2	1	1	1	12	0	271	50	163	-200	2635.38	32.36	0	0	6838.59	6841.23	0	6842.59	6843.61	6846.65	6847.65	6847.67	1.59
1069	12	2	1	13	-50	0.8	-200	0.2	200	0.2	-200	0.8	2	1	2	1	0	98	-200	40	-200	2869.4	-17.5	0	0	6851.29	6854.16	0	6855.29	6856.31	6859.34	6860.73	6860.74	1.76
1070	12	2	1	14	-50	0.2	-200	0.8	50	0.8	-200	0.2	2	1	2	2	0	256	50	351	-50	1451.6	20.27	0	0	6862.53	6863.98	0	6866.53	6867.55	6870.59	6873.29	6873.3	1.08
1071	12	2	1	15	50	0.2	-200	0.8	50	0.2	-50	0.8	2	1	2	3	0	307	50	105	-200	1801.68	50	0	0	6874.41	6876.21	0	6878.41	6879.43	6882.46	6883.88	6883.9	1.66
1072	12	2	1	16	-50	0.8	-200	0.2	-50	0.5	-200	0.5	2	1	2	4	0	92	-200	231	-50	2052.47	-32.5	0	0	6885.56	6887.62	0	6889.56	6890.59	6893.62	6895.43	6895.44	1.52
1073	12	2	1	17	200	0.5	50	0.5	50	0.2	-50	0.8	2	1	2	5	1	302	200	211	-50	1784.81	31.81	0	0	6896.97	6898.76	0	6900.97	6901.99	6905.03	6906.31	6906.31	1.17
1074	12	2	1	18	200	0.8	-50	0.2	200	0.5	50	0.5	2	1	2	6	0	211	200	22	-50	2235.56	50	0	7787.33	6907.5	6909.73	0	6911.5	6912.52	6915.56	6917.3	6917.31	1.94
1075	12	2	1	19	200	0.5	-200	0.5	-50	0.2	-200	0.8	2	1	2	7	1	298	200	69	-200	2152.31	50	0	0	6919.26	6921.41	0	6923.26	6924.28	6927.3	6929.23	6929.25	1.59
1076	12	2	1	20	50	0.8	-50	0.2	200	0.8	-50	0.2	2	1	2	8	0	298	200	142	50	1318.17	50	0	0	6930.85	6932.17	0	6934.85	6935.87	6938.91	6939.9	6939.91	1.44
1077	12	2	1	21	200	0.8	-200	0.2	50	0.2	-200	0.8	2	1	2	9	1	75	200	115	-200	1351.38	50	0	0	6941.38	6942.73	0	6945.38	6946.4	6949.43	6950.61	6950.62	1.94
1078	12	2	1	22	200	0.8	50	0.2	200	0.5	-50	0.5	2	1	2	10	1	242	200	206	200	2185.71	5.33	0	0	6952.59	6954.77	0	6956.59	6957.61	6960.64	6962.03	6962.04	1.66
1079	12	2	1	23	50	0.5	-200	0.5	50	0.8	-200	0.2	2	1	2	11	0	172	50	54	-200	1768.93	20.08	0	0	6963.71	6965.48	0	6967.71	6968.73	6971.77	6973.43	6973.44	1.45
1080	12	2	1	24	200	0.8	50	0.2	200	0.5	-50	0.5	2	1	2	12	1	199	200	12	-50	1668.56	-13.96	0	0	6974.9	6976.57	0	6978.9	6979.92	6982.96	6983.7	6983.71	1.84
1081	12	2	1	25	200	0.8	-50	0.2	200	0.5	50	0.5	1	1	3	1	0	163	50	290	200	1517.99	-15	0	0	6987.58	6989.1	0	6991.58	6992.6	6995.64	6996.98	6996.99	1.53
1082	12	2	1	26	200	0.8	50	0.2	200	0.5	-50	0.5	1	1	3	2	1	285	200	132	-50	1667.78	20.12	0	0	6998.54	7000.21	0	7002.54	7003.56	7006.6	7008.48	7008.5	1.55
1083	12	2	1	27	50	0.8	-200	0.2	200	0.5	-50	0.5	1	1	3	3	0	314	200	257	50	2418.71	34.14	0	0	7010.07	7012.48	0	7014.07	7015.09	7018.12	7019.59	7019.61	1.68
1084	12	2	1	28	200	0.2	50	0.8	200	0.5	50	0.5	1	1	3	4	0	351	200	235	50	1151	19.96	0	0	7021.31	7022.46	0	7025.31	7026.33	7029.36	7030.38	7030.4	1.37
1085	12	2	1	29	50	0.2	-50	0.8	200	0.5	50	0.5	1	1	3	5	0	149	50	212	-50	1101.32	-14.97	0	0	7031.78	7032.88	0	7035.78	7036.8	7039.84	7041.63	7041.64	1.24
1086	12	2	1	30	50	0.8	-200	0.2	200	0.8	-200	0.2	1	1	3	6	0	274	200	95	50	1901.99	50	0	0	7042.89	7044.79	0	7046.89	7047.91	7050.95	7052.46	7052.47	1.58
1087	12	2	1	31	50	0.2	-200	0.8	50	0.8	-200	0.2	1	1	3	7	0	282	50	68	-200	1734.93	31.4	0	0	7054.07	7055.8	0	7058.07	7059.09	7062.11	7063.62	7063.63	1.87
1088	12	2	1	32	200	0.5	-200	0.5	50	0.5	-200	0.5	1	1	3	8	1	358	200	289	50	2135.63	41.24	0	0	7065.51	7067.65	0	7069.51	7070.53	7073.57	7075.21	7075.22	1.41
1089	12	2	1	33	200	0.8	50	0.2	200	0.2	50	0.8	1	1	3	9	1	263	200	180	50	1301.27	32.67	0	0	7076.64	7077.94	0	7080.64	7081.66	7084.69	7086.02	7086.03	1.11
1090	12	2	1	34	-50	0.2	-200	0.8	50	0.8	-200	0.2	1	1	3	10	0	27	-200	129	-200	1734.49	-13.85	0	0	7087.16	7088.9	0	7091.16	7092.18	7095.2	7096.33	7096.33	1.44
1091	12	2	1	35	200	0.5	-200	0.5	200	0.8	50	0.2	1	1	3	11	0	70	50	328	200	1434.45	3.74	0	0	7097.8	7099.24	0	7101.8	7102.82	7105.86	7107.37	7107.38	1.3
1092	12	2	1	36	200	0.5	50	0.5	50	0.5	-50	0.5	1	1	3	12	1	270	200	15	-50	1551.73	27.61	0	0	7108.7	7110.25	0	7112.7	7113.72	7116.75	7117.85	7117.87	1.4
1093	12	2	1	37	200	0.8	-50	0.2	50	0.8	-50	0.2	1	1	4	1	0	202	50	275	200	2051.82	-17.73	0	0	7121.31	7123.36	0	7125.31	7126.33	7129.36	7130.38	7130.4	1.83
1094	12	2	1	38	200	0.5	-50	0.5	50	0.8	-200	0.2	1	1	4	2	1	180	-50	187	50	1485	-7.95	0	0	7132.25	7133.73	0	7136.25	7137.27	7140.3	7141.26	7141.27	1.4
1095	12	2	1	39	200	0.5	-50	0.5	200	0.8	-200	0.2	1	1	4	3	0	347	200	308	200	1018.09	47.32	0	0	7142.69	7143.71	0	7146.69	7147.71	7150.75	7152.48	7152.5	1.39
1096	12	2	1	40	50	0.5	-50	0.5	50	0.2	-200	0.8	1	1	4	4	1	146	-50	337	50	1968.54	-7.06	0	0	7153.9	7155.87	0	7157.9	7158.92	7161.96	7164.01	7164.02	1.36
1097	12	2	1	41	200	0.5	-200	0.5	200	0.2	-200	0.8	1	1	4	5	1	84	-200	143	-200	1451.09	-15.27	0	0	7165.41	7166.86	0	7169.41	7170.43	7173.46	7174.47	7174.48	1.14
1098	12	2	1	42	-50	0.8	-200	0.2	-50	0.5	-200	0.5	1	1	4	6	1	202	-50	273	-50	2786.07	14.21	0	0	7175.63	7178.42	0	7179.63	7180.65	7183.69	7185.32	7185.32	1.26
1099	12	2	1	43	-50	0.5	-200	0.5	200	0.8	-200	0.2	1	1	4	7	0	193	200	347	-50	2002.13	22.28	0	0	7186.61	7188.61	0	7190.61	7191.63	7194.67	7196.71	7196.72	1.09
1100	12	2	1	44	200	0.8	-200	0.2	50	0.2	-200	0.8	1	1	4	8	1	42	-200	19	-200	1000.99	2.32	0	0	7197.82	7198.82	0	7201.82	7202.84	7205.87	7207.16	7207.17	1.43
1101	12	2	1	45	-50	0.2	-200	0.8	200	0.5	-200	0.5	1	1	4	9	0	192	200	209	-200	1335.51	34.73	0	0	7208.61	7209.94	0	7212.61	7213.63	7216.67	7218.91	7218.92	1.26
1102	12	2	1	46	200	0.8	-50	0.2	50	0.8	-50	0.2	1	1	4	10	1	195	200	156	50	1335.13	10.65	0	0	7220.19	7221.52	0	7224.19	7225.21	7228.24	7229.69	7229.71	1.3
1103	12	2	1	47	50	0.8	-50	0.2	200	0.2	-200	0.8	1	1	4	11	1	257	50	7	-200	2619.36	-3.06	0	0	7231.03	7233.65	0	7235.03	7236.05	7239.08	7240.57	7240.59	1.42
1104	12	2	1	48	50	0.8	-200	0.2	200	0.8	-200	0.2	1	1	4	12	0	173	200	52	-200	1484.62	-11.82	0	0	7242.04	7243.52	0	7246.04	7247.06	7250.08	7253.02	7253.03	1.12
1105	12	2	1	49	200	0.5	-50	0.5	50	0.5	-50	0.5	1	1	5	1	1	133	-50	239	50	1485.03	-1.52	0	0	7256.18	7257.67	0	7260.18	7261.2	7264.24	7265.7	7265.72	1.5
1106	12	2	1	50	200	0.8	50	0.2	200	0.5	-50	0.5	1	1	5	2	1	101	200	72	-50	1785.4	18.23	0	0	7267.24	7269.03	0	7271.24	7272.26	7275.3	7276.23	7276.25	1.71
1107	12	2	1	51	50	0.5	-50	0.5	50	0.5	-200	0.5	1	1	5	3	1	118	-50	317	50	1868.29	-2.06	0	0	7277.97	7279.83	0	7281.97	7282.99	7286.01	7287.39	7287.41	1.24
1108	12	2	1	52	200	0.5	-200	0.5	50	0.8	-50	0.2	1	1	5	4	0	65	-50	146	-200	2135.64	-7.88	0	0	7288.66	7290.79	0	7292.66	7293.68	7296.71	7298.36	7298.37	1.79
1109	12	2	1	53	-50	0.8	-200	0.2	200	0.2	-50	0.8	1	1	5	5	0	305	200	147	-50	2001.37	40.64	0	0	7300.17	7302.17	0	7304.17	7305.19	7308.22	7309.35	7309.36	1.07
1110	12	2	1	54	200	0.5	50	0.5	200	0.8	-50	0.2	1	1	5	6	1	136	50	316	200	2168.3	9.27	0	0	7310.44	7312.61	0	7314.44	7315.46	7318.5	7319.72	7319.73	1.39
1111	12	2	1	55	50	0.5	-200	0.5	200	0.5	-200	0.5	1	1	5	7	0	294	200	168	-200	2085.46	12.49	0	0	7321.15	7323.24	0	7325.15	7326.17	7329.21	7330.93	7330.94	1
1112	12	2	1	56	200	0.2	-200	0.8	-50	0.8	-200	0.2	1	1	5	8	1	155	-200	121	-50	1551.12	-20.36	0	0	7331.96	7333.51	0	7335.96	7336.98	7340.02	7341.66	7341.67	1.22
1113	12	2	1	57	50	0.2	-50	0.8	-50	0.5	-200	0.5	1	1	5	9	1	325	50	253	-50	1318.4	17.5	0	0	7342.9	7344.22	0	7346.9	7347.92	7350.96	7352.58	7352.59	1
1114	12	2	1	58	50	0.2	-200	0.8	50	0.2	-50	0.8	1	1	5	10	0	344	50	265	-200	1868.59	7.5	0	0	7353.61	7355.48	0	7357.61	7358.63	7361.67	7363.61	7363.62	1.19
1115	12	2	1	59	200	0.5	-200	0.5	-50	0.2	-200	0.8	1	1	5	11	1	195	200	112	-200	2001.69	3.19	0	0	7364.82	7366.82	0	7368.82	7369.84	7372.88	7374.14	7374.14	1.14
1116	12	2	1	60	200	0.8	-200	0.2	-50	0.2	-200	0.8	1	1	5	12	1	66	-200	34	-200	2485.46	-7.47	0	0	7375.31	7377.8	0	7379.31	7380.33	7383.37	7385.17	7385.19	1.27
1117	12	2	1	61	50	0.5	-50	0.5	50	0.5	-200	0.5	2	1	6	1	1	4	-50	330	50	1868.67	-26.75	0	0	7388.49	7390.36	0	7392.49	7393.51	7396.55	7397.7	7397.71	1.17
1118	12	2	1	62	-50	0.2	-200	0.8	200	0.2	-200	0.8	2	1	6	2	0	11	-200	1	-200	1701.68	-23.84	0	0	7398.91	7400.62	0	7402.91	7403.93	7406.97	7408.38	7408.39	1.14
1119	12	2	1	63	50	0.2	-50	0.8	200	0.5	50	0.5	2	1	6	3	0	46	50	164	-50	1201.04	21.94	0	0	7409.54	7410.74	0	7413.54	7414.56	7417.6	7418.58	7418.6	1.6
1120	12	2	1	64	200	0.5	-200	0.5	200	0.2	-200	0.8	2	1	6	4	1	262	200	128	-200	1935.08	2.5	0	0	7420.21	7422.15	0	7424.21	7425.24	7428.27	7429.98	7429.99	1.9
1121	12	2	1	65	200	0.5	-50	0.5	50	0.8	-200	0.2	2	1	6	5	1	158	-50	158	50	1601.41	-12.31	0	0	7431.91	7433.51	0	7435.91	7436.93	7439.96	7441.26	7441.26	1.94
1122	12	2	1	66	200	0.5	50	0.5	200	0.8	-50	0.2	2	1	6	6	1	18	50	33	-50	2118.83	7.38	0	0	7443.22	7445.34	0	7447.22	7448.24	7451.27	7452.89	7452.89	1.22
1123	12	2	1	67	50	0.8	-200	0.2	200	0.8	-200	0.2	2	1	6	7	0	303	200	87	50	1601.33	30.66	0	0	7454.13	7455.73	0	7458.13	7459.15	7462.18	7463.2	7463.22	1.48
1124	12	2	1	68	200	0.5	-200	0.5	50	0.8	-50	0.2	2	1	6	8	1	347	200	177	50	1735.32	14.11	0	0	7464.72	7466.45	0	7468.72	7469.74	7472.77	7474.37	7474.39	1.38
1125	12	2	1	69	200	0.8	-200	0.2	-50	0.2	-200	0.8	2	1	6	9	1	82	200	194	-200	1167.7	50	0	0	7475.79	7476.96	0	7479.79	7480.81	7483.85	7486.21	7486.22	1.52
1126	12	2	1	70	200	0.2	-200	0.8	50	0.2	-50	0.8	2	1	6	10	1	126	-200	167	-50	2385.24	-24.52	0	0	7487.75	7490.14	0	7491.75	7492.77	7495.81	7497.44	7497.44	1.26
1127	12	2	1	71	200	0.5	-50	0.5	50	0.5	-50	0.5	2	1	6	11	1	331	200	59	-50	2151.85	13.48	0	0	7498.73	7500.88	0	7502.73	7503.75	7506.77	7508.46	7508.47	1.07
1128	12	2	1	72	50	0.2	-200	0.8	50	0.8	-200	0.2	2	1	6	12	0	156	50	208	-200	1267.76	24.5	0	0	7509.55	7510.82	0	7513.55	7514.57	7517.61	7518.35	7518.36	1.44
1129	12	2	1	73	50	0.2	-50	0.8	200	0.5	50	0.5	2	1	7	1	0	65	50	142	-50	967.62	46.22	0	0	7521.83	7522.8	0	7525.83	7526.85	7529.89	7530.2	7530.2	1.17
1130	12	2	1	74	50	0.5	-50	0.5	50	0.5	-200	0.5	2	1	7	2	0	119	-200	225	50	1401.97	-46.42	0	0	7531.39	7532.79	0	7535.39	7536.41	7539.44	7540.16	7540.16	1.03
1131	12	2	1	75	200	0.2	50	0.8	200	0.5	50	0.5	2	1	7	3	1	360	200	354	200	1918.29	36.8	0	0	7541.21	7543.13	0	7545.21	7546.23	7549.27	7550.86	7550.87	1.95
1132	12	2	1	76	-50	0.2	-200	0.8	200	0.5	-200	0.5	2	1	7	4	0	9	-200	84	-200	1918.9	-0.84	0	0	7552.84	7554.76	0	7556.84	7557.86	7560.9	7562.02	7562.03	1.43
1133	12	2	1	77	50	0.5	-200	0.5	200	0.5	-200	0.5	2	1	7	5	0	147	-200	40	-200	1951.52	-29.21	0	0	7563.48	7565.43	0	7567.48	7568.5	7571.54	7573.19	7573.2	1.96
1134	12	2	1	78	-50	0.8	-200	0.2	200	0.2	-50	0.8	2	1	7	6	0	133	-50	198	-50	1701.73	-10.93	0	0	7575.19	7576.89	0	7579.19	7580.21	7583.25	7584.45	7584.46	1.76
1135	12	2	1	79	-50	0.8	-200	0.2	200	0.8	-50	0.2	2	1	7	7	0	345	200	159	-50	1768.14	-2.68	0	0	7586.25	7588.02	0	7590.25	7591.27	7594.31	7595.6	7595.61	1.01
1136	12	2	1	80	200	0.8	-200	0.2	200	0.5	-50	0.5	2	1	7	8	1	170	200	309	200	2468.32	45.19	0	0	7596.64	7599.11	0	7600.64	7601.66	7604.7	7606.35	7606.36	1.68
1137	12	2	1	81	50	0.8	-200	0.2	200	0.5	-50	0.5	2	1	7	9	0	353	200	249	50	2185.18	24.71	0	0	7608.07	7610.25	0	7612.07	7613.09	7616.12	7617.44	7617.46	1.71
1138	12	2	1	82	200	0.5	-50	0.5	200	0.8	-200	0.2	2	1	7	10	0	247	200	49	-50	1968.3	34.97	0	0	7619.18	7621.14	0	7623.18	7624.2	7627.23	7628.46	7628.47	1.65
1139	12	2	1	83	200	0.5	50	0.5	50	0.5	-50	0.5	2	1	7	11	1	220	200	324	50	1601.74	23.11	0	0	7630.13	7631.74	0	7634.13	7635.16	7638.19	7639.87	7639.88	1.55
1140	12	2	1	84	-50	0.5	-200	0.5	200	0.8	-200	0.2	2	1	7	12	0	125	200	272	-50	2852.76	8.5	0	0	7641.44	7644.3	0	7645.44	7646.46	7649.5	7650.57	7650.58	1.22
1141	12	2	1	85	50	0.8	-200	0.2	200	0.8	-200	0.2	2	1	8	1	0	295	200	57	-200	1451.49	16.65	0	0	7653.84	7655.29	0	7657.84	7658.86	7661.89	7663.6	7663.61	1.77
1142	12	2	1	86	200	0.8	50	0.2	200	0.2	50	0.8	2	1	8	2	1	266	200	290	200	1551.36	11.46	0	0	7665.4	7666.95	0	7669.4	7670.42	7673.45	7674.34	7674.35	1.23
1143	12	2	1	87	200	0.2	-200	0.8	-50	0.8	-200	0.2	2	1	8	3	1	343	200	180	-50	1551.04	23.6	0	0	7675.6	7677.16	0	7679.6	7680.63	7683.66	7685.52	7685.53	1.37
1144	12	2	1	88	200	0.5	-200	0.5	200	0.8	50	0.2	2	1	8	4	0	300	200	268	200	1584.56	22.33	0	0	7686.91	7688.5	0	7690.91	7691.93	7694.95	7695.79	7695.8	1.89
1145	12	2	1	89	200	0.2	-50	0.8	200	0.8	50	0.2	2	1	8	5	0	223	200	165	-50	1068.03	28.97	0	0	7697.71	7698.77	0	7701.71	7702.73	7705.76	7706.57	7706.58	1.86
1146	12	2	1	90	200	0.8	-50	0.2	50	0.8	-50	0.2	2	1	8	6	1	301	200	323	50	1818.88	33.54	0	0	7708.45	7710.27	0	7712.45	7713.47	7716.49	7718.35	7718.36	1.4
1147	12	2	1	91	200	0.5	-200	0.5	50	0.5	-200	0.5	2	1	8	7	1	210	200	308	50	1935.02	44.8	0	0	7719.77	7721.71	0	7723.77	7724.79	7727.83	7728.9	7728.91	1.32
1148	12	2	1	92	50	0.5	-50	0.5	50	0.2	-200	0.8	2	1	8	8	1	319	50	147	-200	2819.01	44.44	0	0	7730.25	7733.07	0	7734.25	7735.27	7738.31	7739.26	7739.27	1.61
1149	12	2	1	93	50	0.2	-50	0.8	-50	0.5	-200	0.5	2	1	8	9	1	269	-50	56	-200	2719.21	11.14	0	0	7740.91	7743.63	0	7744.91	7745.93	7748.96	7750.99	7751	1.91
1150	12	2	1	94	200	0.8	-50	0.2	50	0.8	-50	0.2	2	1	8	10	1	219	200	92	50	1968.66	32.13	0	0	7752.93	7754.9	0	7756.93	7757.95	7760.99	7763.44	7763.46	1.91
1151	12	2	1	95	200	0.5	-50	0.5	-50	0.5	-200	0.5	2	1	8	11	1	145	-50	147	-200	1634.29	29.23	0	0	7765.39	7767.03	0	7769.39	7770.41	7773.45	7774.62	7774.63	1.59
1152	12	2	1	96	50	0.8	-50	0.2	200	0.2	-200	0.8	2	1	8	12	1	220	50	61	-200	1918.89	14.63	0	0	7776.24	7778.15	0	7780.24	7781.26	7784.29	7785.99	7785.99	1.33
1153	13	2	1	1	50	0.8	-50	0.2	200	0.8	-50	0.2	1	1	1	1	0	88	200	86	50	2685.82	30.39	8062.89	8062.9	8066.97	8069.66	0	8070.98	8072.03	8075.08	8077.39	8077.4	1.89
1154	13	2	1	2	200	0.8	-200	0.2	-50	0.2	-200	0.8	1	1	1	2	1	310	200	252	-200	1334.66	39.44	0	8064.94	8079.32	8080.65	0	8083.33	8084.37	8087.4	8088.94	8088.96	1.2
1155	13	2	1	3	50	0.5	-50	0.5	50	0.5	-200	0.5	1	1	1	3	0	186	50	235	50	3103.16	-16.26	0	8202.11	8090.17	8093.28	0	8094.17	8095.19	8098.23	8102.13	8102.13	1.4
1157	13	2	1	5	-50	0.2	-200	0.8	200	0.2	-200	0.8	1	1	1	5	0	348	200	8	-200	2268.84	40.25	0	8480.96	8109.57	8111.84	0	8113.57	8114.59	8117.63	8120.71	8120.73	1.4
1158	13	2	1	6	-50	0.2	-200	0.8	50	0.8	-200	0.2	1	1	1	6	1	45	-200	169	50	3402.62	-14.36	0	8617.05	8122.15	8125.55	0	8126.15	8127.17	8130.21	8132.86	8132.87	1.66
1159	13	2	1	7	200	0.8	-50	0.2	50	0.8	-50	0.2	1	1	1	7	1	105	200	272	50	1635.3	34.45	0	8754.04	8134.56	8136.2	0	8138.56	8139.58	8142.62	8143.89	8143.9	1.9
1160	13	2	1	8	200	0.5	-50	0.5	50	0.5	-50	0.5	1	1	1	8	1	155	-50	97	-50	3936.81	-41.46	0	8891.77	8145.82	8149.76	0	8149.82	8150.84	8153.88	8155.23	8155.24	2
1161	13	2	1	9	200	0.5	50	0.5	50	0.2	-50	0.8	1	1	1	9	1	324	200	263	-50	3669.94	10.73	0	9028.05	8157.26	8160.93	0	8161.26	8162.28	8165.32	8166.81	8166.82	1.65
1162	13	2	1	10	200	0.5	-50	0.5	50	0.8	-200	0.2	1	1	1	10	0	92	50	338	200	1251.49	-4.55	0	0	8168.49	8169.74	0	8172.49	8173.51	8176.54	8178.7	8178.71	1.11
1163	13	2	1	11	50	0.5	-200	0.5	50	0.8	-200	0.2	1	1	1	11	1	344	50	97	50	3069.61	15	0	0	8179.85	8182.92	0	8183.85	8184.87	8187.89	8189.44	8189.45	1.04
1164	13	2	1	12	200	0.8	50	0.2	200	0.5	-50	0.5	1	1	1	12	1	334	200	25	-50	1201.29	19.12	0	0	8190.51	8191.71	0	8194.51	8195.53	8198.56	8200.47	8200.48	1.62
1165	13	2	1	13	200	0.5	-50	0.5	-50	0.5	-200	0.5	1	1	2	1	1	213	200	74	-200	2101.73	27.03	0	0	8204.13	8206.23	0	8208.13	8209.15	8212.19	8214.57	8214.57	1.57
1166	13	2	1	14	200	0.8	-200	0.2	200	0.5	-50	0.5	1	1	2	2	1	288	200	181	200	3753.28	19.68	0	0	8216.16	8219.91	0	8220.16	8221.18	8224.22	8226.17	8226.18	1.96
1167	13	2	1	15	200	0.2	-200	0.8	50	0.2	-50	0.8	1	1	2	3	1	287	-200	85	-50	2352.39	-32.98	0	0	8228.17	8230.52	0	8232.17	8233.19	8236.23	8237.94	8237.94	1.75
1168	13	2	1	16	200	0.2	-200	0.8	-50	0.8	-200	0.2	1	1	2	4	1	41	-200	186	-50	2902.87	-29.62	0	0	8239.71	8242.61	0	8243.71	8244.73	8247.77	8249.35	8249.35	1.66
1169	13	2	1	17	200	0.8	50	0.2	200	0.2	50	0.8	1	1	2	5	1	332	200	180	50	1618.42	10	0	0	8251.04	8252.66	0	8255.04	8256.06	8259.09	8261.86	8261.88	1.52
1170	13	2	1	18	-50	0.8	-200	0.2	-50	0.5	-200	0.5	1	1	2	6	1	235	-50	331	-50	2268.67	-29.3	0	9164.04	8263.41	8265.68	0	8267.41	8268.43	8271.45	8272.86	8272.87	1.26
1171	13	2	1	19	50	0.2	-50	0.8	200	0.5	50	0.5	1	1	2	7	0	72	50	351	50	1885.38	2.5	0	0	8274.14	8276.02	0	8278.14	8279.16	8282.2	8284.23	8284.25	1.96
1172	13	2	1	20	50	0.2	-50	0.8	-50	0.5	-200	0.5	1	1	2	8	1	108	-50	143	-200	3352.98	-23.58	0	0	8286.23	8289.59	0	8290.23	8291.25	8294.29	8296.1	8296.11	1.54
1173	13	2	1	21	50	0.8	-200	0.2	200	0.8	-200	0.2	1	1	2	9	0	250	200	113	50	3319.96	28.26	0	0	8297.68	8301	0	8301.68	8302.7	8305.73	8307.06	8307.07	1.03
1174	13	2	1	22	-50	0.8	-200	0.2	200	0.2	-50	0.8	1	1	2	10	0	107	-50	145	-50	1952.22	-30.45	0	0	8308.12	8310.07	0	8312.12	8313.14	8316.17	8317.94	8317.96	1.7
1175	13	2	1	23	200	0.5	50	0.5	200	0.8	-50	0.2	1	1	2	11	0	214	200	39	50	3186.38	2.68	0	0	8319.68	8322.86	0	8323.68	8324.7	8327.73	8330.48	8330.48	1.52
1176	13	2	1	24	-50	0.5	-200	0.5	200	0.8	-200	0.2	1	1	2	12	0	1	-200	56	-200	1317.73	-10.21	0	0	8332.02	8333.34	0	8336.02	8337.04	8340.08	8343.01	8343.01	1.06
1177	13	2	1	25	200	0.2	-50	0.8	200	0.8	50	0.2	1	1	3	1	0	314	200	199	-50	2285.52	25.99	0	0	8346.1	8348.38	0	8350.1	8351.12	8354.15	8356.28	8356.29	1.89
1178	13	2	1	26	50	0.2	-200	0.8	50	0.8	-200	0.2	1	1	3	2	0	48	-200	326	50	1500.84	-42.92	0	0	8358.19	8359.69	0	8362.19	8363.21	8366.25	8367.78	8367.78	1.33
1179	13	2	1	27	200	0.5	50	0.5	50	0.5	-50	0.5	1	1	3	3	1	289	200	331	50	1318.04	10.28	0	0	8369.13	8370.45	0	8373.13	8374.15	8377.17	8379.21	8379.22	1.23
1180	13	2	1	28	200	0.5	-200	0.5	50	0.5	-200	0.5	1	1	3	4	1	182	200	146	-200	1651.82	12.1	0	0	8380.48	8382.13	0	8384.48	8385.5	8388.53	8390.13	8390.13	1.11
1181	13	2	1	29	-50	0.8	-200	0.2	200	0.8	-50	0.2	1	1	3	5	0	219	200	208	-50	1635.08	10.46	0	0	8391.27	8392.9	0	8395.27	8396.29	8399.32	8400.85	8400.86	1.31
1182	13	2	1	30	50	0.5	-50	0.5	50	0.5	-200	0.5	1	1	3	6	1	188	50	357	50	3303.02	9.72	0	0	8402.19	8405.5	0	8406.19	8407.21	8410.25	8413.31	8413.32	1.23
1183	13	2	1	31	50	0.2	-200	0.8	50	0.2	-50	0.8	1	1	3	7	0	149	-50	251	-200	1601.31	-12.93	0	0	8414.57	8416.17	0	8418.57	8419.59	8422.63	8424.28	8424.29	1.65
1184	13	2	1	32	-50	0.2	-200	0.8	200	0.5	-200	0.5	1	1	3	8	0	289	200	106	-200	3870.31	24.68	0	0	8425.96	8429.83	0	8429.96	8430.98	8434.02	8435.47	8435.49	1.07
1185	13	2	1	33	50	0.5	-200	0.5	200	0.5	-200	0.5	1	1	3	9	0	184	200	30	-200	2252.04	13.6	0	0	8436.57	8438.82	0	8440.57	8441.59	8444.63	8446.14	8446.14	1.28
1186	13	2	1	34	50	0.5	-50	0.5	50	0.2	-200	0.8	1	1	3	10	1	267	50	189	-200	1000.58	4.91	0	0	8447.45	8448.45	0	8451.45	8452.47	8455.5	8457.15	8457.15	1.28
1187	13	2	1	35	200	0.5	-50	0.5	200	0.8	-200	0.2	1	1	3	11	0	69	-200	295	200	1401.36	-17.87	0	0	8458.46	8459.86	0	8462.46	8463.48	8466.51	8468.13	8468.15	1.88
1188	13	2	1	36	200	0.5	-200	0.5	200	0.8	50	0.2	1	1	3	12	0	230	200	296	200	1201.12	24.16	0	0	8470.05	8471.25	0	8474.05	8475.07	8478.1	8479.48	8479.49	1.44
1189	13	2	1	37	200	0.5	-200	0.5	-50	0.2	-200	0.8	2	1	4	1	1	323	200	186	-200	1234.62	24.62	0	0	8482.98	8484.21	0	8486.98	8488.01	8491.05	8492.45	8492.47	1.76
1190	13	2	1	38	200	0.8	50	0.2	200	0.2	50	0.8	2	1	4	2	1	219	200	274	50	900.46	29.07	0	0	8494.23	8495.13	0	8498.23	8499.26	8502.29	8503.54	8503.54	1.6
1191	13	2	1	39	-50	0.2	-200	0.8	200	0.2	-200	0.8	2	1	4	3	0	31	-200	138	-200	1784.8	-22.1	0	0	8505.16	8506.94	0	8509.16	8510.18	8513.22	8514.7	8514.72	1.78
1192	13	2	1	40	-50	0.2	-200	0.8	200	0.5	-200	0.5	2	1	4	4	0	303	200	120	-200	2869.58	17.54	0	0	8516.52	8519.39	0	8520.52	8521.54	8524.58	8525.77	8525.78	1.11
1193	13	2	1	41	200	0.2	50	0.8	200	0.5	50	0.5	2	1	4	5	1	299	200	64	50	2919.64	15.37	0	0	8526.91	8529.83	0	8530.91	8531.93	8534.97	8536.77	8536.79	1.98
1194	13	2	1	42	200	0.5	-50	0.5	50	0.8	-200	0.2	2	1	4	6	1	317	200	16	-200	1217.77	40.85	0	0	8538.79	8540.01	0	8542.79	8543.81	8546.84	8547.89	8547.91	1.85
1195	13	2	1	43	200	0.8	50	0.2	200	0.5	-50	0.5	2	1	4	7	1	265	200	158	-50	950.98	17.22	0	0	8549.78	8550.73	0	8553.78	8554.8	8557.82	8559.81	8559.82	1.05
1196	13	2	1	44	200	0.8	-200	0.2	50	0.2	-200	0.8	2	1	4	8	1	353	200	144	-200	1935.09	16.05	0	0	8560.89	8562.82	0	8564.89	8565.91	8568.94	8570.7	8570.71	1.47
1197	13	2	1	45	50	0.2	-50	0.8	200	0.5	50	0.5	2	1	4	9	0	118	50	57	-50	1418.36	18.96	0	0	8572.2	8573.62	0	8576.2	8577.22	8580.24	8581.58	8581.59	1.33
1198	13	2	1	46	200	0.5	-50	0.5	50	0.5	-50	0.5	2	1	4	10	1	323	200	89	-50	1118.17	-4.32	0	0	8582.94	8584.06	0	8586.94	8587.96	8591	8592.83	8592.83	1.63
1199	13	2	1	47	-50	0.5	-200	0.5	200	0.8	-200	0.2	2	1	4	11	0	255	200	148	-200	3169.7	4.85	0	0	8594.48	8597.65	0	8598.48	8599.5	8602.54	8604	8604.01	1.23
1200	13	2	1	48	50	0.8	-200	0.2	200	0.5	-50	0.5	2	1	4	12	1	314	50	30	-50	3086.27	14.09	0	0	8605.26	8608.34	0	8609.26	8610.28	8613.31	8615.44	8615.45	1.58
1201	13	2	1	49	200	0.2	-200	0.8	50	0.2	-50	0.8	2	1	5	1	1	11	-200	272	-50	1618.51	-37.93	0	0	8619.07	8620.69	0	8623.07	8624.09	8627.13	8628.78	8628.79	1.6
1202	13	2	1	50	200	0.8	-200	0.2	-50	0.2	-200	0.8	2	1	5	2	1	78	200	245	-200	867.85	28.5	0	0	8630.41	8631.28	0	8634.41	8635.43	8638.47	8639.83	8639.84	1.6
1203	13	2	1	51	200	0.2	-50	0.8	200	0.8	50	0.2	2	1	5	3	1	307	200	202	200	1902.04	4.84	0	0	8641.45	8643.36	0	8645.45	8646.47	8649.51	8650.93	8650.94	1.45
1204	13	2	1	52	200	0.8	-50	0.2	50	0.8	-50	0.2	2	1	5	4	1	152	200	129	50	1184.27	20	0	0	8652.41	8653.6	0	8656.41	8657.43	8660.47	8662.04	8662.05	1.04
1205	13	2	1	53	50	0.2	-200	0.8	50	0.2	-50	0.8	2	1	5	5	1	93	-200	335	50	1902.24	-10.21	0	0	8663.1	8665.01	0	8667.1	8668.13	8671.16	8672.74	8672.75	1.51
1206	13	2	1	54	50	0.2	-200	0.8	50	0.8	-200	0.2	2	1	5	6	1	92	-200	156	50	3385.81	-17.41	0	0	8674.28	8677.67	0	8678.28	8679.3	8682.34	8684	8684	1.41
1207	13	2	1	55	50	0.8	-200	0.2	200	0.8	-200	0.2	2	1	5	7	1	145	50	66	-200	3653.34	-23.24	0	0	8685.44	8689.09	0	8689.44	8690.46	8693.5	8694.83	8694.85	1.11
1208	13	2	1	56	200	0.8	-50	0.2	50	0.8	-50	0.2	2	1	5	8	1	211	200	135	50	800.91	12.99	0	0	8695.98	8696.78	0	8699.98	8701	8704.04	8706.18	8706.19	1.46
1209	13	2	1	57	50	0.8	-50	0.2	200	0.8	-50	0.2	2	1	5	9	0	189	200	79	50	1601.83	19.01	0	0	8707.67	8709.28	0	8711.67	8712.69	8715.73	8717.34	8717.35	1.45
1210	13	2	1	58	200	0.5	50	0.5	50	0.5	-50	0.5	2	1	5	10	1	267	200	26	-50	1017.97	16.35	0	0	8718.82	8719.83	0	8722.82	8723.84	8726.87	8728.25	8728.26	1.55
1211	13	2	1	59	-50	0.8	-200	0.2	200	0.8	-50	0.2	2	1	5	11	0	50	-50	245	-50	1551.5	5.72	0	0	8729.83	8731.38	0	8733.83	8734.85	8737.88	8740.64	8740.65	1.81
1212	13	2	1	60	-50	0.8	-200	0.2	200	0.2	-200	0.8	2	1	5	12	0	219	-200	72	-200	1268.18	-14.9	0	0	8742.47	8743.74	0	8746.47	8747.49	8750.51	8752.31	8752.33	1.7
1213	13	2	1	61	200	0.8	-200	0.2	200	0.5	-50	0.5	2	1	6	1	1	59	-200	3	-50	884.48	-33.86	0	0	8756.06	8756.95	0	8760.06	8761.08	8764.12	8765.81	8765.82	1.87
1214	13	2	1	62	200	0.2	-200	0.8	-50	0.8	-200	0.2	2	1	6	2	1	276	-200	152	-50	1734.95	-37.38	0	0	8767.71	8769.44	0	8771.71	8772.73	8775.76	8777.03	8777.05	1.05
1215	13	2	1	63	50	0.5	-50	0.5	50	0.2	-200	0.8	2	1	6	3	1	211	50	63	-200	1618.3	-2.7	0	0	8778.11	8779.73	0	8782.11	8783.14	8786.17	8788.68	8788.69	1.22
1216	13	2	1	64	50	0.5	-50	0.5	50	0.5	-200	0.5	2	1	6	4	1	193	50	92	-200	1151.16	4	0	0	8789.92	8791.08	0	8793.92	8794.94	8797.98	8799.92	8799.93	1.46
1217	13	2	1	65	200	0.5	-200	0.5	50	0.5	-200	0.5	2	1	6	5	1	273	200	320	50	1501.77	5.91	0	0	8801.42	8802.92	0	8805.42	8806.44	8809.47	8810.97	8810.97	1.96
1218	13	2	1	66	-50	0.2	-200	0.8	50	0.8	-200	0.2	2	1	6	6	0	266	50	67	-200	1535.01	4.59	0	0	8812.94	8814.48	0	8816.94	8817.96	8821	8822.79	8822.8	1.79
1219	13	2	1	67	200	0.5	-50	0.5	200	0.8	-200	0.2	2	1	6	7	1	280	200	181	200	850.98	41.58	0	0	8824.6	8825.45	0	8828.6	8829.62	8832.66	8834.64	8834.64	1.45
1220	13	2	1	68	200	0.8	50	0.2	200	0.5	-50	0.5	2	1	6	8	1	221	200	309	200	884.48	21.05	0	0	8836.11	8837	0	8840.11	8841.13	8844.15	8845.74	8845.75	1.33
1221	13	2	1	69	50	0.5	-200	0.5	200	0.5	-200	0.5	2	1	6	9	0	108	-200	189	50	1351.67	-19.29	0	0	8847.1	8848.46	0	8851.1	8852.12	8855.16	8856.74	8856.74	1.06
1222	13	2	1	70	-50	0.8	-200	0.2	200	0.2	-50	0.8	2	1	6	10	0	205	-50	138	-50	1785.16	-0.25	0	0	8857.83	8859.61	0	8861.83	8862.85	8865.89	8867.6	8867.6	1.74
1223	13	2	1	71	200	0.8	-50	0.2	200	0.5	50	0.5	2	1	6	11	1	304	200	324	200	883.85	12.46	0	0	8869.35	8870.24	0	8873.36	8874.38	8877.41	8879.49	8879.5	1.51
1224	13	2	1	72	-50	0.8	-200	0.2	-50	0.5	-200	0.5	2	1	6	12	0	1	-200	294	-50	1201.85	-10.97	0	0	8881.01	8882.22	0	8885.01	8886.03	8889.07	8890.54	8890.56	1.2
1225	13	2	1	73	50	0.8	-50	0.2	200	0.2	-200	0.8	1	1	7	1	0	94	-200	32	-50	1451.65	-16.69	0	0	8893.79	8895.24	0	8897.79	8898.81	8901.83	8903.15	8903.15	1.43
1226	13	2	1	74	200	0.8	50	0.2	200	0.5	-50	0.5	1	1	7	2	1	153	200	123	-50	800.81	19.83	0	0	8904.6	8905.4	0	8908.6	8909.62	8912.66	8913.72	8913.74	1.17
1227	13	2	1	75	50	0.2	-50	0.8	200	0.5	50	0.5	1	1	7	3	0	108	50	334	50	1034.32	-5	0	0	8914.93	8915.96	0	8918.93	8919.95	8922.98	8925.2	8925.2	1.75
1228	13	2	1	76	-50	0.8	-200	0.2	200	0.2	-200	0.8	1	1	7	4	0	123	-200	310	-50	1267.9	-19.71	0	0	8926.97	8928.24	0	8930.97	8931.99	8935.01	8936.34	8936.36	1.37
1229	13	2	1	77	200	0.5	-200	0.5	200	0.2	-200	0.8	1	1	7	5	1	183	200	309	200	1050.94	3.21	0	0	8937.74	8938.79	0	8941.74	8942.76	8945.78	8947.62	8947.63	1.94
1230	13	2	1	78	200	0.5	-200	0.5	50	0.8	-50	0.2	1	1	7	6	1	251	200	227	50	2085.45	7.71	0	0	8949.59	8951.67	0	8953.59	8954.61	8957.64	8959	8959.01	1.02
1231	13	2	1	79	200	0.2	50	0.8	200	0.5	50	0.5	1	1	7	7	0	342	200	171	50	2619.26	14	0	0	8960.05	8962.66	0	8964.05	8965.07	8968.1	8969.51	8969.52	1.83
1232	13	2	1	80	50	0.8	-200	0.2	200	0.5	-50	0.5	1	1	7	8	0	161	-50	101	50	1468.22	-17.83	0	0	8971.37	8972.84	0	8975.37	8976.39	8979.41	8981.11	8981.11	1.63
1233	13	2	1	81	200	0.8	-50	0.2	200	0.5	50	0.5	1	1	7	9	1	316	200	169	50	934.08	19.61	0	0	8982.76	8983.7	0	8986.76	8987.78	8990.8	8992.61	8992.62	1.54
1234	13	2	1	82	200	0.8	-200	0.2	50	0.2	-200	0.8	1	1	7	10	1	269	200	169	-200	751.09	5.65	0	0	8994.17	8994.92	0	8998.17	8999.19	9002.23	9004.06	9004.06	1.65
1235	13	2	1	83	50	0.8	-200	0.2	200	0.8	-200	0.2	1	1	7	11	0	180	200	168	50	2819.39	16.27	0	0	9005.73	9008.55	0	9009.73	9010.75	9013.79	9015.91	9015.92	1.73
1236	13	2	1	84	200	0.5	-200	0.5	-50	0.2	-200	0.8	1	1	7	12	1	83	-200	31	-200	1134.88	-45.22	0	0	9017.68	9018.81	0	9021.68	9022.7	9025.73	9026.94	9026.95	1.09
1237	13	2	1	85	50	0.5	-200	0.5	50	0.8	-200	0.2	2	1	8	1	1	320	50	84	50	2035.01	-17.1	0	0	9030.07	9032.1	0	9034.07	9035.09	9038.13	9039.83	9039.84	1.88
1238	13	2	1	86	200	0.5	50	0.5	200	0.8	-50	0.2	2	1	8	2	1	257	200	315	200	2719.01	-0.44	0	0	9041.74	9044.46	0	9045.74	9046.77	9049.8	9051.63	9051.65	1.01
1239	13	2	1	87	50	0.2	-50	0.8	200	0.5	50	0.5	2	1	8	3	0	142	50	51	-50	1067.92	13.15	0	0	9052.69	9053.75	0	9056.69	9057.71	9060.74	9062.67	9062.68	1.29
1240	13	2	1	88	50	0.8	-200	0.2	200	0.8	-200	0.2	2	1	8	4	0	323	200	233	50	1201.55	9.86	0	0	9064	9065.2	0	9068	9069.02	9072.05	9073.38	9073.39	1.18
1241	13	2	1	89	200	0.5	-200	0.5	50	0.8	-50	0.2	2	1	8	5	1	6	-200	225	50	1734.81	-11.1	0	0	9074.59	9076.32	0	9078.59	9079.61	9082.64	9083.94	9083.96	1.93
1242	13	2	1	90	50	0.2	-50	0.8	-50	0.5	-200	0.5	2	1	8	6	1	190	-50	261	-50	1535	-20.38	0	0	9085.91	9087.45	0	9089.91	9090.93	9093.95	9096.49	9096.51	1.07
1243	13	2	1	91	200	0.5	50	0.5	50	0.2	-50	0.8	2	1	8	7	1	212	200	157	-50	934.47	11.79	0	0	9097.59	9098.52	0	9101.59	9102.61	9105.65	9106.71	9106.73	1.58
1244	13	2	1	92	200	0.5	-200	0.5	200	0.2	-200	0.8	2	1	8	8	1	155	-200	4	-200	1167.37	-22.98	0	0	9108.33	9109.5	0	9112.33	9113.35	9116.39	9117.82	9117.82	1.64
1245	13	2	1	93	50	0.8	-50	0.2	200	0.2	-200	0.8	2	1	8	9	0	35	-200	345	50	1134.18	-28.07	0	0	9119.47	9120.61	0	9123.47	9124.49	9127.53	9128.86	9128.88	1.65
1246	13	2	1	94	200	0.5	-200	0.5	200	0.8	50	0.2	2	1	8	10	1	320	200	89	200	1568.87	16.1	0	0	9130.55	9132.12	0	9134.55	9135.57	9138.61	9140.74	9140.76	1.86
1247	13	2	1	95	200	0.5	-50	0.5	-50	0.5	-200	0.5	2	1	8	11	1	294	200	51	-200	850.82	28.89	0	0	9142.64	9143.49	0	9146.64	9147.66	9150.7	9151.79	9151.8	1.06
1248	13	2	1	96	50	0.5	-50	0.5	50	0.5	-200	0.5	2	1	8	12	1	35	-50	127	-200	1584.93	-18.26	0	0	9152.87	9154.45	0	9156.87	9157.89	9160.92	9162.21	9162.23	1.82
1249	14	1	1	1	200	0.5	-200	0.5	200	0.8	50	0.2	1	1	1	1	0	43	50	190	200	1233.75	-21.8	10652.96	10652.98	10657.05	10658.29	0	10661.06	10662.11	10665.16	10667.02	10667.03	1.93
1250	14	1	1	2	-50	0.2	-200	0.8	50	0.8	-200	0.2	1	1	1	2	0	88	50	293	-50	1735.09	1.36	0	10655.02	10668.98	10670.71	0	10672.99	10674.02	10677.05	10678.48	10678.49	1.82
1251	14	1	1	3	50	0.8	-200	0.2	200	0.8	-200	0.2	1	1	1	3	0	137	200	257	50	1418.03	50	0	10791.31	10680.32	10681.74	0	10684.32	10685.34	10688.38	10690.13	10690.15	1.71
1252	14	1	1	4	-50	0.8	-200	0.2	200	0.2	-200	0.8	1	1	1	4	0	277	-200	92	-50	1534.91	-50	0	10925.19	10691.88	10693.42	0	10695.88	10696.9	10699.92	10702.98	10702.99	1.74
1253	14	1	1	5	200	0.5	-50	0.5	50	0.8	-200	0.2	1	1	1	5	1	247	200	224	50	2085.69	30.1	0	11062.85	10704.76	10706.84	0	10708.76	10709.8	10712.83	10714.52	10714.53	1.9
1254	14	1	1	6	-50	0.8	-200	0.2	200	0.2	-50	0.8	1	1	1	6	0	139	-50	352	-50	1818.44	-12.5	0	11195.74	10716.45	10718.27	0	10720.45	10721.47	10724.51	10726.81	10726.82	1.07
1255	14	1	1	7	200	0.8	-200	0.2	-50	0.2	-200	0.8	1	1	1	7	1	316	200	291	-50	1568.19	50	0	11328.9	10727.91	10729.48	0	10731.91	10732.93	10735.97	10737.02	10737.03	1.34
1256	14	1	1	8	50	0.8	-200	0.2	200	0.8	-200	0.2	1	1	1	8	0	204	200	33	-200	1184.65	50	0	11465.31	10738.38	10739.57	0	10742.39	10743.41	10746.44	10747.61	10747.63	1
1257	14	1	1	9	50	0.2	-50	0.8	200	0.5	50	0.5	1	1	1	9	0	128	50	192	-50	1551.7	0.16	0	11602.6	10748.64	10750.19	0	10752.64	10753.66	10756.7	10758.22	10758.23	1.83
1258	14	1	1	10	-50	0.8	-200	0.2	200	0.8	-50	0.2	1	1	1	10	0	186	200	262	-50	1417.89	50	0	0	10760.09	10761.5	0	10764.09	10765.11	10768.14	10769.37	10769.38	1.51
1259	14	1	1	11	50	0.5	-200	0.5	200	0.5	-200	0.5	1	1	1	11	0	245	200	74	-200	1067.91	50	0	0	10770.91	10771.98	0	10774.91	10775.93	10778.97	10779.84	10779.85	1.37
1260	14	1	1	12	200	0.5	-50	0.5	50	0.5	-50	0.5	1	1	1	12	1	289	200	245	50	1368.43	50	0	0	10781.24	10782.6	0	10785.24	10786.26	10789.29	10790.07	10790.08	1.23
1261	14	1	1	13	200	0.5	50	0.5	50	0.2	-50	0.8	1	1	2	1	1	33	50	328	50	1168.29	-50	0	0	10793.33	10794.5	0	10797.33	10798.35	10801.39	10802.21	10802.22	1.53
1262	14	1	1	14	200	0.5	-200	0.5	-50	0.2	-200	0.8	1	1	2	2	1	222	200	114	-200	1084.42	50	0	0	10803.77	10804.86	0	10807.77	10808.79	10811.83	10812.81	10812.83	1.29
1263	14	1	1	15	-50	0.8	-200	0.2	-50	0.5	-200	0.5	1	1	2	3	1	307	-50	53	-200	2602.64	-13.72	0	0	10814.13	10816.73	0	10818.13	10819.15	10822.19	10823.74	10823.75	1.07
1264	14	1	1	16	50	0.5	-50	0.5	50	0.5	-200	0.5	1	1	2	4	1	225	50	360	50	1902.16	4.28	0	0	10824.84	10826.74	0	10828.84	10829.86	10832.89	10836.17	10836.18	1.08
1265	14	1	1	17	-50	0.2	-200	0.8	200	0.5	-200	0.5	1	1	2	5	0	82	-200	357	-50	1101.31	-50	0	0	10837.28	10838.38	0	10841.28	10842.3	10845.34	10846.22	10846.24	1.07
1266	14	1	1	18	50	0.5	-50	0.5	50	0.5	-200	0.5	1	1	2	6	1	251	50	24	-200	1601.54	18.33	0	11736.13	10847.32	10848.92	0	10851.32	10852.34	10855.38	10856.97	10856.98	1.41
1267	14	1	1	19	200	0.8	50	0.2	200	0.2	50	0.8	1	1	2	7	1	152	200	293	200	917.84	33.36	0	0	10858.42	10859.33	0	10862.42	10863.44	10866.45	10868.07	10868.09	1.12
1268	14	1	1	20	50	0.2	-50	0.8	200	0.5	50	0.5	1	1	2	8	0	355	200	115	-50	1034.39	9.47	0	0	10869.22	10870.26	0	10873.22	10874.24	10877.26	10878.81	10878.81	1.44
1269	14	1	1	21	200	0.5	-200	0.5	50	0.8	-50	0.2	1	1	2	9	0	36	-50	149	-200	2052.02	-31.87	0	0	10880.28	10882.34	0	10884.28	10885.3	10888.34	10889.87	10889.87	1.9
1270	14	1	1	22	200	0.2	-200	0.8	50	0.2	-50	0.8	1	1	2	10	0	27	-50	230	-200	2235.24	-2.01	0	0	10891.79	10894.03	0	10895.79	10896.81	10899.85	10902.06	10902.07	1.35
1271	14	1	1	23	50	0.8	-50	0.2	200	0.2	-200	0.8	1	1	2	11	1	354	50	179	-200	1851.66	18.03	0	0	10903.44	10905.29	0	10907.44	10908.46	10911.49	10913.06	10913.06	1.12
1272	14	1	1	24	50	0.5	-50	0.5	50	0.2	-200	0.8	1	1	2	12	1	20	-50	51	-200	1434.8	-50	0	0	10914.19	10915.63	0	10918.19	10919.21	10922.25	10923.58	10923.6	1.57
1273	14	1	1	25	-50	0.2	-200	0.8	50	0.8	-200	0.2	2	1	3	1	0	202	50	168	-200	1901.25	26.92	0	0	10927.2	10929.11	0	10931.2	10932.24	10935.28	10936.34	10936.34	1.88
1274	14	1	1	26	200	0.2	-200	0.8	-50	0.8	-200	0.2	2	1	3	2	1	25	-200	324	-50	2268.29	-50	0	0	10938.25	10940.51	0	10942.25	10943.27	10946.3	10947.24	10947.25	1.35
1275	14	1	1	27	200	0.8	-50	0.2	50	0.8	-50	0.2	2	1	3	3	1	97	200	214	50	1068	34.32	0	0	10948.62	10949.69	0	10952.62	10953.64	10956.68	10958.71	10958.73	1.04
1276	14	1	1	28	200	0.2	50	0.8	200	0.5	50	0.5	2	1	3	4	0	237	200	133	50	1217.86	21.35	0	0	10959.8	10961.02	0	10963.8	10964.82	10967.85	10969.14	10969.15	1.14
1277	14	1	1	29	50	0.2	-200	0.8	50	0.8	-200	0.2	2	1	3	5	0	102	50	224	-200	1784.85	25.99	0	0	10970.32	10972.11	0	10974.32	10975.34	10978.38	10981.42	10981.43	1.08
1278	14	1	1	30	200	0.5	-200	0.5	50	0.8	-50	0.2	2	1	3	6	1	159	-200	10	-50	1851.95	-33.32	0	0	10982.53	10984.38	0	10986.53	10987.55	10990.59	10992.22	10992.22	1.74
1279	14	1	1	31	200	0.8	50	0.2	200	0.5	-50	0.5	2	1	3	7	1	220	200	74	-50	1368.33	36.79	0	0	10993.98	10995.34	0	10997.98	10999	11002.03	11004.85	11004.87	1.46
1280	14	1	1	32	-50	0.2	-200	0.8	200	0.5	-200	0.5	2	1	3	8	0	311	200	20	-200	1885.51	19.47	0	0	11006.34	11008.22	0	11010.34	11011.36	11014.39	11015.68	11015.69	1.67
1281	14	1	1	33	50	0.5	-50	0.5	50	0.5	-200	0.5	2	1	3	9	1	198	50	205	50	1785.03	22.5	0	0	11017.38	11019.16	0	11021.38	11022.4	11025.43	11026.83	11026.83	1.7
1282	14	1	1	34	200	0.8	-200	0.2	-50	0.2	-200	0.8	2	1	3	10	1	134	200	29	-200	934.42	50	0	0	11028.55	11029.49	0	11032.55	11033.57	11036.61	11037.4	11037.41	1.57
1283	14	1	1	35	-50	0.5	-200	0.5	200	0.8	-200	0.2	2	1	3	11	0	266	200	18	-200	1017.94	23.09	0	0	11038.99	11040.01	0	11042.99	11044.02	11047.05	11049.21	11049.22	1.63
1284	14	1	1	36	200	0.8	-200	0.2	200	0.5	-50	0.5	2	1	3	12	1	344	200	268	200	1468.3	50	0	0	11050.87	11052.34	0	11054.87	11055.89	11058.93	11060.95	11060.96	1.88
1285	14	1	1	37	200	0.8	-200	0.2	200	0.5	-50	0.5	1	1	4	1	1	185	200	87	-50	1885.3	50	0	0	11064.87	11066.75	0	11068.87	11069.89	11072.92	11073.63	11073.64	1.66
1286	14	1	1	38	200	0.8	-50	0.2	50	0.8	-50	0.2	1	1	4	2	1	274	200	358	50	1117.64	26.79	0	0	11075.32	11076.44	0	11079.32	11080.35	11083.38	11085.52	11085.53	1.88
1287	14	1	1	39	50	0.8	-50	0.2	200	0.8	-50	0.2	1	1	4	3	0	40	-50	272	50	1117.64	-50	0	0	11087.43	11088.55	0	11091.43	11092.45	11095.49	11096.66	11096.67	1.47
1288	14	1	1	40	50	0.2	-200	0.8	50	0.8	-200	0.2	1	1	4	4	0	264	50	156	-200	1834.97	25	0	0	11098.16	11099.99	0	11102.16	11103.18	11106.2	11107.43	11107.43	1.14
1289	14	1	1	41	50	0.5	-200	0.5	50	0.8	-200	0.2	1	1	4	5	0	163	50	35	-200	1801.88	32.9	0	0	11108.6	11110.4	0	11112.6	11113.62	11116.64	11117.7	11117.71	1.07
1290	14	1	1	42	200	0.5	50	0.5	200	0.8	-50	0.2	1	1	4	6	0	164	200	48	50	1601.71	50	0	0	11118.79	11120.39	0	11122.79	11123.81	11126.83	11128.68	11128.68	1.71
1291	14	1	1	43	200	0.5	-200	0.5	200	0.2	-200	0.8	1	1	4	7	1	298	200	111	-200	1868.12	35.47	0	0	11130.42	11132.29	0	11134.42	11135.44	11138.48	11139.46	11139.48	1.31
1292	14	1	1	44	200	0.8	50	0.2	200	0.5	-50	0.5	1	1	4	8	1	319	200	253	200	1367.97	50	0	0	11140.81	11142.18	0	11144.81	11145.83	11148.85	11150.64	11150.65	1.67
1293	14	1	1	45	200	0.8	50	0.2	200	0.5	-50	0.5	1	1	4	9	1	274	200	105	-50	951.02	18.04	0	0	11152.34	11153.29	0	11156.34	11157.36	11160.39	11161.5	11161.51	1.65
1294	14	1	1	46	200	0.2	-50	0.8	200	0.8	50	0.2	1	1	4	10	0	135	200	3	-50	917.47	30.38	0	0	11163.18	11164.1	0	11167.18	11168.2	11171.24	11172.47	11172.49	1.53
1295	14	1	1	47	-50	0.5	-200	0.5	200	0.8	-200	0.2	1	1	4	11	0	105	200	110	-200	901.13	25.7	0	0	11174.04	11174.94	0	11178.04	11179.06	11182.09	11183.19	11183.21	1.72
1296	14	1	1	48	200	0.2	-200	0.8	-50	0.8	-200	0.2	1	1	4	12	0	310	-50	338	200	2952.99	-50	0	0	11184.95	11187.9	0	11188.95	11189.97	11193	11194.21	11194.22	1.5
1297	14	1	1	49	-50	0.8	-200	0.2	200	0.8	-50	0.2	2	1	5	1	0	204	200	173	-50	1067.8	50	0	0	11197.76	11198.82	0	11201.76	11202.78	11205.81	11206.74	11206.75	1.49
1298	14	1	1	50	200	0.5	-200	0.5	200	0.8	50	0.2	2	1	5	2	0	357	200	98	-200	1051.4	50	0	0	11208.25	11209.3	0	11212.25	11213.27	11216.29	11217.06	11217.07	1.5
1299	14	1	1	51	50	0.8	-200	0.2	200	0.5	-50	0.5	2	1	5	3	0	12	-50	311	50	2519.29	-45.03	0	0	11218.59	11221.11	0	11222.59	11223.61	11226.65	11227.98	11227.98	1.94
1300	14	1	1	52	50	0.5	-200	0.5	200	0.5	-200	0.5	2	1	5	4	0	232	200	270	50	2052.28	25.84	0	0	11229.93	11231.99	0	11233.93	11234.95	11237.99	11239.83	11239.84	1.39
1301	14	1	1	53	200	0.5	-50	0.5	-50	0.5	-200	0.5	2	1	5	5	1	343	200	196	-50	1468.42	25	0	0	11241.24	11242.71	0	11245.24	11246.26	11249.3	11251.29	11251.3	1.12
1302	14	1	1	54	200	0.5	-200	0.5	50	0.5	-200	0.5	2	1	5	6	1	209	200	330	50	1902.22	25.81	0	0	11252.43	11254.34	0	11256.43	11257.45	11260.49	11261.92	11261.92	1.24
1303	14	1	1	55	200	0.5	-50	0.5	50	0.8	-200	0.2	2	1	5	7	1	174	-50	160	50	1751.65	-33.81	0	0	11263.18	11264.93	0	11267.18	11268.2	11271.23	11272.35	11272.37	1.68
1304	14	1	1	56	200	0.8	50	0.2	200	0.2	50	0.8	2	1	5	8	1	20	50	272	50	817.87	-50	0	0	11274.07	11274.89	0	11278.07	11279.09	11282.13	11283.71	11283.73	1.84
1305	14	1	1	57	200	0.2	-200	0.8	50	0.2	-50	0.8	2	1	5	9	1	129	-200	143	-50	2469.34	-50	0	0	11285.58	11288.05	0	11289.58	11290.6	11293.63	11294.47	11294.48	1.97
1306	14	1	1	58	200	0.2	-50	0.8	200	0.8	50	0.2	2	1	5	10	0	304	200	8	-50	851.25	50	0	0	11296.47	11297.32	0	11300.47	11301.49	11304.51	11305.59	11305.61	1.22
1307	14	1	1	59	50	0.5	-200	0.5	50	0.8	-200	0.2	2	1	5	11	0	176	50	91	-200	2352	43.44	0	0	11306.85	11309.2	0	11310.85	11311.87	11314.9	11316.16	11316.17	1.76
1308	14	1	1	60	200	0.8	-50	0.2	200	0.5	50	0.5	2	1	5	12	1	73	200	78	50	1017.91	50	0	0	11317.95	11318.97	0	11321.95	11322.97	11326.01	11327.29	11327.29	1.58
1309	14	1	1	61	50	0.8	-200	0.2	200	0.8	-200	0.2	2	1	6	1	0	110	200	214	50	1251.24	30.06	0	0	11330.91	11332.17	0	11334.91	11335.94	11338.97	11344.65	11344.66	1.4
1310	14	1	1	62	-50	0.8	-200	0.2	-50	0.5	-200	0.5	2	1	6	2	1	323	-50	69	-200	2552.68	-11.12	0	0	11346.08	11348.63	0	11350.08	11351.1	11354.13	11355.65	11355.65	1.51
1311	14	1	1	63	50	0.8	-200	0.2	200	0.8	-200	0.2	2	1	6	3	0	313	200	257	50	1251.42	31.67	0	0	11357.19	11358.44	0	11361.19	11362.21	11365.24	11366.33	11366.34	1.5
1312	14	1	1	64	50	0.2	-50	0.8	200	0.5	50	0.5	2	1	6	4	0	216	200	15	-50	1535.28	18.79	0	0	11367.86	11369.4	0	11371.86	11372.88	11375.92	11377.33	11377.34	1.65
1313	14	1	1	65	50	0.5	-50	0.5	50	0.5	-200	0.5	2	1	6	5	1	186	50	3	-200	1351.64	35.04	0	0	11379	11380.36	0	11383	11384.02	11387.06	11387.84	11387.84	1.74
1314	14	1	1	66	200	0.5	-50	0.5	200	0.8	-200	0.2	2	1	6	6	0	315	200	341	200	1168.02	10.35	0	0	11389.61	11390.78	0	11393.61	11394.63	11397.67	11398.63	11398.64	1.3
1315	14	1	1	67	50	0.2	-50	0.8	-50	0.5	-200	0.5	2	1	6	7	1	128	-50	88	-200	2085.29	-18.76	0	0	11399.95	11402.04	0	11403.95	11404.97	11408.01	11409.7	11409.71	1.09
1316	14	1	1	68	200	0.5	-50	0.5	50	0.5	-50	0.5	2	1	6	8	1	221	200	109	-50	1435.09	50	0	0	11410.81	11412.25	0	11414.81	11415.83	11418.85	11420.56	11420.57	1.83
1317	14	1	1	69	-50	0.8	-200	0.2	200	0.2	-200	0.8	2	1	6	9	1	287	-50	282	-200	1952.08	-11.97	0	0	11422.42	11424.37	0	11426.42	11427.44	11430.48	11431.89	11431.9	1.39
1318	14	1	1	70	200	0.5	50	0.5	200	0.8	-50	0.2	2	1	6	10	0	256	200	20	50	1034.48	50	0	0	11433.3	11434.33	0	11437.3	11438.32	11441.34	11442.32	11442.32	1.78
1319	14	1	1	71	200	0.8	-50	0.2	50	0.8	-50	0.2	2	1	6	11	1	59	-50	41	-50	1201.01	-50	0	0	11444.12	11445.32	0	11448.12	11449.14	11452.18	11454.14	11454.15	1.18
1320	14	1	1	72	-50	0.2	-200	0.8	200	0.2	-200	0.8	2	1	6	12	0	307	200	174	-200	2485.93	50	0	0	11455.33	11457.82	0	11459.33	11460.35	11463.39	11464.18	11464.19	1.11
1321	14	1	1	73	200	0.5	-200	0.5	-50	0.2	-200	0.8	2	1	7	1	1	68	-200	89	-200	834.34	-1.84	0	0	11467.33	11468.16	0	11471.33	11472.35	11475.38	11476.47	11476.48	1.91
1322	14	1	1	74	50	0.8	-50	0.2	200	0.2	-200	0.8	2	1	7	2	1	220	50	280	-200	2335.29	0.81	0	0	11478.4	11480.74	0	11482.4	11483.42	11486.46	11489	11489.01	1.88
1323	14	1	1	75	200	0.8	50	0.2	200	0.5	-50	0.5	2	1	7	3	1	10	50	357	200	1101.32	-11.43	0	0	11490.91	11492.01	0	11494.91	11495.93	11498.97	11499.84	11499.85	2
1324	14	1	1	76	200	0.8	-200	0.2	50	0.2	-200	0.8	2	1	7	4	1	120	200	63	-200	1484.96	29.12	0	0	11501.87	11503.35	0	11505.87	11506.89	11509.93	11510.99	11511.01	1.86
1325	14	1	1	77	200	0.5	-200	0.5	200	0.2	-200	0.8	2	1	7	5	1	208	200	271	-200	1234.87	31.03	0	0	11512.9	11514.13	0	11516.9	11517.92	11520.95	11521.8	11521.82	1.04
1326	14	1	1	78	-50	0.8	-200	0.2	200	0.2	-50	0.8	2	1	7	6	0	52	-50	129	-50	3619.84	-8.07	0	0	11522.87	11526.49	0	11526.87	11527.89	11530.93	11532.57	11532.58	1.54
1327	14	1	1	79	50	0.2	-200	0.8	50	0.2	-50	0.8	2	1	7	7	0	100	-50	122	-200	2435.95	-25.12	0	0	11534.15	11536.58	0	11538.15	11539.17	11542.2	11543.14	11543.15	2
1328	14	1	1	80	200	0.5	50	0.5	50	0.5	-50	0.5	2	1	7	8	1	289	200	180	-50	1384.78	50	0	0	11545.17	11546.56	0	11549.17	11550.19	11553.23	11555.48	11555.5	1.51
1329	14	1	1	81	50	0.5	-50	0.5	50	0.2	-200	0.8	2	1	7	9	1	314	50	261	-200	2152.17	41.08	0	0	11557.03	11559.18	0	11561.03	11562.05	11565.09	11566.33	11566.34	1.87
1330	14	1	1	82	50	0.2	-50	0.8	200	0.5	50	0.5	2	1	7	10	0	199	200	65	-50	1318.32	50	0	0	11568.22	11569.54	0	11572.22	11573.24	11576.28	11577.41	11577.41	1.07
1331	14	1	1	83	50	0.8	-50	0.2	200	0.8	-50	0.2	2	1	7	11	0	292	200	215	50	950.91	29.46	0	0	11578.5	11579.45	0	11582.5	11583.52	11586.54	11587.76	11587.77	1.99
1332	14	1	1	84	200	0.5	50	0.5	50	0.2	-50	0.8	2	1	7	12	1	319	200	77	-50	1384.6	27.58	0	0	11589.77	11591.16	0	11593.77	11594.8	11597.81	11600.66	11600.67	1.92
1333	14	1	1	85	200	0.5	50	0.5	50	0.5	-50	0.5	1	1	8	1	1	163	50	5	-50	1101.3	-27.5	0	0	11604.62	11605.72	0	11608.62	11609.64	11612.68	11614.56	11614.58	1.56
1334	14	1	1	86	200	0.5	-50	0.5	200	0.8	-200	0.2	1	1	8	2	0	90	200	343	200	1084.18	44.25	0	0	11616.16	11617.25	0	11620.16	11621.18	11624.22	11624.91	11624.92	1.43
1335	14	1	1	87	200	0.8	-50	0.2	50	0.8	-50	0.2	1	1	8	3	1	156	200	300	50	1184.28	42.7	0	0	11626.37	11627.56	0	11630.37	11631.39	11634.43	11636.41	11636.43	1.34
1336	14	1	1	88	-50	0.2	-200	0.8	200	0.2	-200	0.8	1	1	8	4	0	138	-200	164	-200	1985.72	-8.68	0	0	11637.78	11639.77	0	11641.78	11642.8	11645.84	11647.43	11647.44	1.72
1337	14	1	1	89	200	0.5	-50	0.5	-50	0.5	-200	0.5	1	1	8	5	1	267	200	266	-50	1133.82	41.4	0	0	11649.17	11650.31	0	11653.17	11654.19	11657.23	11658.46	11658.46	1.01
1338	14	1	1	90	200	0.8	-200	0.2	50	0.2	-200	0.8	1	1	8	6	1	184	200	286	-200	901.26	31.42	0	0	11659.5	11660.4	0	11663.5	11664.52	11667.55	11669.01	11669.02	1.37
1339	14	1	1	91	50	0.2	-200	0.8	50	0.2	-50	0.8	1	1	8	7	0	141	-50	306	50	2985.8	-16	0	0	11670.41	11673.39	0	11674.41	11675.43	11678.46	11679.35	11679.36	1.92
1340	14	1	1	92	50	0.8	-200	0.2	200	0.5	-50	0.5	1	1	8	8	0	189	200	352	50	1785.06	31.76	0	0	11681.3	11683.08	0	11685.3	11686.32	11689.36	11690.55	11690.56	1.55
1341	14	1	1	93	200	0.5	-200	0.5	50	0.5	-200	0.5	1	1	8	9	1	75	-200	117	-200	1567.91	-50	0	0	11692.12	11693.69	0	11696.12	11697.14	11700.16	11701.11	11701.11	1.47
1342	14	1	1	94	200	0.2	50	0.8	200	0.5	50	0.5	1	1	8	10	0	119	50	136	50	1351.05	-41.5	0	0	11702.6	11703.95	0	11706.6	11707.62	11710.64	11711.77	11711.77	1.5
1343	14	1	1	95	200	0.8	-50	0.2	200	0.5	50	0.5	1	1	8	11	1	295	200	192	200	1351.66	42.24	0	0	11713.29	11714.64	0	11717.29	11718.31	11721.35	11722.2	11722.21	1.31
1344	14	1	1	96	50	0.2	-50	0.8	-50	0.5	-200	0.5	1	1	8	12	1	279	-50	44	-200	1968.84	-50	0	0	11723.55	11725.52	0	11727.55	11728.57	11731.61	11734.17	11734.17	1.95
1345	15	2	1	1	200	0.5	-50	0.5	-50	0.5	-200	0.5	2	1	1	1	1	104	-50	131	-200	1100.76	-40.96	13110.64	13110.66	13114.73	13115.83	0	13118.73	13119.78	13122.83	13125.65	13125.67	1.75
1346	15	2	1	2	-50	0.8	-200	0.2	200	0.2	-200	0.8	2	1	1	2	0	126	-200	309	-50	1818.19	-50	0	13112.69	13127.44	13129.25	0	13131.44	13132.49	13135.53	13137.42	13137.43	1.73
1347	15	2	1	3	200	0.5	-50	0.5	50	0.8	-200	0.2	2	1	1	3	1	344	200	75	50	901.09	-2.5	0	13255.56	13139.18	13140.08	0	13143.18	13144.2	13147.24	13149.59	13149.6	1.72
1348	15	2	1	4	200	0.2	-50	0.8	200	0.8	50	0.2	2	1	1	4	0	331	200	222	-50	1934.51	41.96	0	13391.73	13151.34	13153.27	0	13155.34	13156.36	13159.4	13161	13161.01	1.13
1349	15	2	1	5	-50	0.2	-200	0.8	200	0.2	-200	0.8	2	1	1	5	0	268	-200	253	-200	2435.02	-46.52	0	13539.02	13162.16	13164.6	0	13166.16	13167.18	13170.22	13171.93	13171.94	1.45
1350	15	2	1	6	200	0.8	-50	0.2	200	0.5	50	0.5	2	1	1	6	0	14	50	91	200	1818.77	-18.74	0	13676.21	13173.41	13175.23	0	13177.41	13178.43	13181.46	13182.86	13182.88	1.51
1351	15	2	1	7	50	0.5	-50	0.5	50	0.5	-200	0.5	2	1	1	7	1	233	50	101	-200	1551.29	-15.32	0	13815.13	13184.42	13185.97	0	13188.42	13189.44	13192.47	13194.37	13194.39	1.53
1352	15	2	1	8	200	0.8	-200	0.2	200	0.5	-50	0.5	2	1	1	8	1	89	200	108	-50	2985.68	3.88	0	13955.96	13195.94	13198.93	0	13199.94	13200.96	13204	13205.27	13205.28	1.86
1353	15	2	1	9	50	0.2	-200	0.8	50	0.8	-200	0.2	2	1	1	9	0	310	50	321	50	1268.25	-6.62	0	14094.02	13207.15	13208.42	0	13211.15	13212.17	13215.21	13219.7	13219.71	1.68
1354	15	2	1	10	50	0.8	-200	0.2	200	0.5	-50	0.5	2	1	1	10	0	320	200	144	50	1167.73	30.58	0	0	13221.41	13222.58	0	13225.41	13226.43	13229.45	13231.49	13231.5	1.81
1355	15	2	1	11	-50	0.2	-200	0.8	200	0.5	-200	0.5	2	1	1	11	0	223	200	349	-50	1268.34	34.78	0	0	13233.32	13234.59	0	13237.32	13238.34	13241.38	13242.8	13242.81	1.53
1356	15	2	1	12	200	0.5	50	0.5	50	0.2	-50	0.8	2	1	1	12	1	298	200	237	-50	1351.43	48.28	0	0	13244.36	13245.72	0	13248.36	13249.38	13252.42	13253.58	13253.59	1.96
1357	15	2	1	13	-50	0.8	-200	0.2	-50	0.5	-200	0.5	1	1	2	1	1	91	-50	15	-200	1984.97	-23.88	0	0	13257.57	13259.56	0	13261.58	13262.63	13265.66	13267.21	13267.22	1.07
1358	15	2	1	14	200	0.8	-50	0.2	50	0.8	-50	0.2	1	1	2	2	1	131	200	229	50	884.12	20.08	0	0	13268.3	13269.18	0	13272.3	13273.32	13276.36	13278.74	13278.74	1.54
1359	15	2	1	15	200	0.5	-200	0.5	50	0.5	-200	0.5	1	1	2	3	1	75	-200	273	50	868.12	-34.99	0	0	13280.29	13281.16	0	13284.29	13285.31	13288.35	13290.44	13290.45	1.28
1360	15	2	1	16	-50	0.8	-200	0.2	200	0.8	-50	0.2	1	1	2	4	0	58	-50	171	-50	1068.16	-50	0	0	13291.75	13292.82	0	13295.75	13296.77	13299.81	13300.61	13300.63	1.48
1361	15	2	1	17	50	0.5	-50	0.5	50	0.5	-200	0.5	1	1	2	5	1	172	-50	42	-200	1501.48	-26.56	0	0	13302.13	13303.63	0	13306.13	13307.15	13310.18	13312.23	13312.24	1.68
1362	15	2	1	18	200	0.8	-200	0.2	50	0.2	-200	0.8	1	1	2	6	1	229	200	36	-200	634.15	25.88	0	14229.06	13313.94	13314.57	0	13317.94	13318.96	13321.98	13324.1	13324.11	1.21
1363	15	2	1	19	50	0.2	-200	0.8	50	0.2	-50	0.8	1	1	2	7	0	15	-50	13	-200	1701.18	-27.01	0	0	13325.35	13327.05	0	13329.35	13330.37	13333.4	13334.39	13334.4	1.61
1364	15	2	1	20	200	0.5	-200	0.5	50	0.8	-50	0.2	1	1	2	8	0	136	50	248	200	2369.18	14.34	0	0	13336.04	13338.41	0	13340.04	13341.06	13344.09	13346.06	13346.06	1.33
1365	15	2	1	21	-50	0.2	-200	0.8	200	0.2	-200	0.8	1	1	2	9	0	18	-200	275	-200	2785.78	-46.69	0	0	13347.41	13350.2	0	13351.41	13352.43	13355.47	13356.41	13356.42	1.88
1366	15	2	1	22	50	0.5	-200	0.5	200	0.5	-200	0.5	1	1	2	10	0	166	-200	253	50	1818.74	-50	0	0	13358.32	13360.14	0	13362.32	13363.34	13366.38	13368.61	13368.61	1.13
1367	15	2	1	23	50	0.8	-50	0.2	200	0.2	-200	0.8	1	1	2	11	1	123	50	62	-200	1300.84	-14.77	0	0	13369.77	13371.07	0	13373.77	13374.79	13377.82	13379.02	13379.02	1.1
1368	15	2	1	24	50	0.2	-50	0.8	-50	0.5	-200	0.5	1	1	2	12	1	332	50	82	-200	1284.39	9.86	0	0	13380.14	13381.42	0	13384.14	13385.16	13388.2	13389.76	13389.76	1.96
1369	15	2	1	25	50	0.2	-50	0.8	200	0.5	50	0.5	2	1	3	1	0	31	50	117	-50	1300.95	-0.58	0	0	13393.75	13395.05	0	13397.75	13398.77	13401.81	13403.72	13403.73	1.15
1370	15	2	1	26	200	0.8	-50	0.2	50	0.8	-50	0.2	2	1	3	2	1	300	200	326	50	1284.33	33.34	0	0	13404.89	13406.18	0	13408.89	13409.91	13412.95	13415.03	13415.05	1.15
1371	15	2	1	27	200	0.8	50	0.2	200	0.2	50	0.8	2	1	3	3	1	138	200	108	50	784.59	42.29	0	0	13416.22	13417	0	13420.22	13421.24	13424.28	13425.98	13425.99	1.16
1372	15	2	1	28	200	0.8	50	0.2	200	0.5	-50	0.5	2	1	3	4	1	317	200	333	200	1400.75	30.57	0	0	13427.16	13428.56	0	13431.16	13432.18	13435.22	13437.15	13437.17	1.09
1373	15	2	1	29	200	0.5	-200	0.5	-50	0.2	-200	0.8	2	1	3	5	1	174	-200	47	-200	1150.56	-42.63	0	0	13438.27	13439.42	0	13442.27	13443.29	13446.33	13448.77	13448.78	1.45
1374	15	2	1	30	50	0.5	-200	0.5	50	0.8	-200	0.2	2	1	3	6	0	71	-200	319	50	1967.89	-50	0	0	13450.25	13452.22	0	13454.25	13455.27	13458.3	13461.26	13461.27	1.67
1375	15	2	1	31	-50	0.8	-200	0.2	200	0.2	-50	0.8	2	1	3	7	0	114	-50	196	-50	2468.87	-37.28	0	0	13462.96	13465.43	0	13466.96	13467.98	13471.01	13472.97	13472.98	1.83
1376	15	2	1	32	200	0.5	-200	0.5	50	0.5	-200	0.5	2	1	3	8	1	285	200	303	50	1267.91	5.81	0	0	13474.83	13476.1	0	13478.83	13479.85	13482.89	13486.6	13486.61	1.79
1377	15	2	1	33	200	0.5	-200	0.5	200	0.8	50	0.2	2	1	3	9	0	232	200	151	-200	1501.74	38.44	0	0	13488.41	13489.91	0	13492.41	13493.43	13496.47	13498.53	13498.54	1.71
1378	15	2	1	34	200	0.2	-200	0.8	50	0.2	-50	0.8	2	1	3	10	0	244	-50	223	-200	3902.99	8.11	0	0	13500.27	13504.17	0	13504.27	13505.29	13508.33	13513.81	13513.81	1.47
1379	15	2	1	35	50	0.5	-50	0.5	50	0.5	-200	0.5	2	1	3	11	1	125	-50	132	-200	2017.96	-12.12	0	0	13515.3	13517.32	0	13519.3	13520.32	13523.36	13524.88	13524.89	1.71
1380	15	2	1	36	200	0.5	-50	0.5	200	0.8	-200	0.2	2	1	3	12	0	178	200	287	200	1151.55	26.83	0	0	13526.63	13527.78	0	13530.63	13531.65	13534.68	13537.05	13537.05	1.96
1381	15	2	1	37	200	0.5	-50	0.5	50	0.5	-50	0.5	1	1	4	1	1	280	200	86	-50	1551.36	21.86	0	0	13541.04	13542.59	0	13545.04	13546.06	13549.09	13550.91	13550.93	1.51
1382	15	2	1	38	200	0.5	-50	0.5	-50	0.5	-200	0.5	1	1	4	2	1	294	200	305	-50	1251.43	27.56	0	0	13552.45	13553.7	0	13556.45	13557.47	13560.5	13561.88	13561.89	1.31
1383	15	2	1	39	-50	0.5	-200	0.5	200	0.8	-200	0.2	1	1	4	3	0	311	200	138	-200	1117.85	11.52	0	0	13563.21	13564.32	0	13567.21	13568.23	13571.26	13572.93	13572.95	1.79
1384	15	2	1	40	200	0.2	-50	0.8	200	0.8	50	0.2	1	1	4	4	0	251	200	206	-50	984.73	46.89	0	0	13574.75	13575.73	0	13578.75	13579.77	13582.79	13584.44	13584.46	1.24
1385	15	2	1	41	200	0.2	-200	0.8	50	0.2	-50	0.8	1	1	4	5	1	197	-200	230	-50	1417.47	1.47	0	0	13585.71	13587.12	0	13589.71	13590.73	13593.76	13595.31	13595.31	1.23
1386	15	2	1	42	200	0.5	50	0.5	50	0.2	-50	0.8	1	1	4	6	1	334	200	311	50	884.64	39.79	0	0	13596.57	13597.45	0	13600.57	13601.59	13604.62	13606.45	13606.46	1.46
1387	15	2	1	43	-50	0.8	-200	0.2	200	0.2	-200	0.8	1	1	4	7	0	88	-200	65	-200	2551.71	-50	0	0	13607.94	13610.49	0	13611.94	13612.96	13616	13617.03	13617.03	1.62
1388	15	2	1	44	200	0.2	-200	0.8	-50	0.8	-200	0.2	1	1	4	8	1	72	-200	354	-50	3286.12	-50	0	0	13618.67	13621.95	0	13622.67	13623.69	13626.72	13629.17	13629.19	1.62
1389	15	2	1	45	200	0.5	-50	0.5	50	0.8	-200	0.2	1	1	4	9	1	64	-50	309	50	1734.43	-33.04	0	0	13630.83	13632.56	0	13634.83	13635.85	13638.88	13640.47	13640.48	1.12
1390	15	2	1	46	-50	0.2	-200	0.8	200	0.5	-200	0.5	1	1	4	10	0	206	200	347	-50	1218.24	-11.55	0	0	13641.62	13642.84	0	13645.62	13646.64	13649.68	13650.8	13650.81	1.12
1391	15	2	1	47	200	0.8	-50	0.2	50	0.8	-50	0.2	1	1	4	11	1	64	-50	185	50	967.76	-41.85	0	0	13651.94	13652.91	0	13655.94	13656.96	13660	13663.25	13663.25	1.28
1392	15	2	1	48	200	0.8	-50	0.2	200	0.5	50	0.5	1	1	4	12	0	178	50	60	-50	1934.97	8.96	0	0	13664.55	13666.49	0	13668.55	13669.58	13672.61	13674.45	13674.46	1.74
1393	15	2	1	49	50	0.5	-200	0.5	200	0.5	-200	0.5	2	1	5	1	0	225	200	72	-200	2868.7	10.15	0	0	13678.23	13681.1	0	13682.23	13683.25	13686.27	13688.12	13688.12	1.41
1394	15	2	1	50	200	0.5	-50	0.5	50	0.5	-50	0.5	2	1	5	2	1	115	-50	192	50	1117.9	-14.13	0	0	13689.56	13690.68	0	13693.56	13694.58	13697.61	13699.12	13699.13	1.83
1395	15	2	1	51	200	0.5	-200	0.5	50	0.8	-50	0.2	2	1	5	3	0	131	50	217	200	2068.77	-17.95	0	0	13700.98	13703.05	0	13704.98	13706	13709.04	13711.39	13711.41	1.94
1396	15	2	1	52	50	0.2	-50	0.8	-50	0.5	-200	0.5	2	1	5	4	1	329	50	231	-50	1901.64	37.58	0	0	13713.36	13715.26	0	13717.36	13718.38	13721.42	13722.33	13722.33	1.4
1397	15	2	1	53	200	0.8	-200	0.2	50	0.2	-200	0.8	2	1	5	5	1	244	200	269	-200	767.54	46.06	0	0	13723.75	13724.52	0	13727.75	13728.77	13731.81	13734.04	13734.06	1.05
1398	15	2	1	54	200	0.5	-200	0.5	200	0.2	-200	0.8	2	1	5	6	1	186	200	55	-200	1118.21	50	0	0	13735.13	13736.25	0	13739.13	13740.15	13743.18	13744.11	13744.12	1.57
1399	15	2	1	55	-50	0.2	-200	0.8	50	0.8	-200	0.2	2	1	5	7	0	62	-200	296	-50	1001.02	-35.72	0	0	13745.7	13746.7	0	13749.7	13750.72	13753.76	13754.92	13754.93	1.75
1400	15	2	1	56	200	0.5	50	0.5	200	0.8	-50	0.2	2	1	5	8	0	291	200	348	200	1050.89	35.46	0	0	13756.7	13757.75	0	13760.7	13761.72	13764.74	13765.78	13765.79	1.32
1401	15	2	1	57	200	0.8	50	0.2	200	0.5	-50	0.5	2	1	5	9	1	360	200	23	-50	1251.51	41.07	0	0	13767.12	13768.37	0	13771.12	13772.14	13775.18	13776.31	13776.31	1.49
1402	15	2	1	58	200	0.5	50	0.5	50	0.5	-50	0.5	2	1	5	10	1	146	50	145	-50	1168.22	20.38	0	0	13777.83	13779	0	13781.83	13782.85	13785.89	13788.96	13788.97	1.22
1403	15	2	1	59	200	0.2	-200	0.8	-50	0.8	-200	0.2	2	1	5	11	1	153	-200	221	-50	967.13	-29.17	0	0	13790.21	13791.17	0	13794.21	13795.23	13798.26	13799.21	13799.23	1.94
1404	15	2	1	60	50	0.2	-50	0.8	200	0.5	50	0.5	2	1	5	12	0	128	50	80	-50	1001.16	15.37	0	0	13801.18	13802.18	0	13805.18	13806.2	13809.24	13813.62	13813.62	1.48
1405	15	2	1	61	50	0.8	-50	0.2	200	0.8	-50	0.2	1	1	6	1	0	68	-50	105	50	1784.65	-11.27	0	0	13817.14	13818.93	0	13821.14	13822.17	13825.2	13828.15	13828.15	1.54
1406	15	2	1	62	200	0.5	50	0.5	50	0.5	-50	0.5	1	1	6	2	1	162	50	88	-50	1501.84	10.58	0	0	13829.7	13831.21	0	13833.7	13834.73	13837.76	13840.47	13840.48	1.22
1407	15	2	1	63	200	0.5	-50	0.5	200	0.8	-200	0.2	1	1	6	3	0	330	200	191	200	1234.97	41.32	0	0	13841.71	13842.95	0	13845.71	13846.74	13849.77	13851.35	13851.37	1.1
1408	15	2	1	64	50	0.8	-200	0.2	200	0.5	-50	0.5	1	1	6	4	0	43	-50	211	50	1501.01	-31.19	0	0	13852.49	13853.99	0	13856.49	13857.51	13860.55	13862.35	13862.36	1.06
1409	15	2	1	65	200	0.8	50	0.2	200	0.2	50	0.8	1	1	6	5	1	214	200	319	200	1802.3	34.67	0	0	13863.43	13865.23	0	13867.43	13868.45	13871.49	13873.21	13873.22	1.82
1410	15	2	1	66	-50	0.8	-200	0.2	200	0.2	-50	0.8	1	1	6	6	0	26	-50	219	-50	1951.46	-8.87	0	0	13875.06	13877.01	0	13879.06	13880.08	13883.11	13884.52	13884.53	1.77
1411	15	2	1	67	50	0.5	-50	0.5	50	0.5	-200	0.5	1	1	6	7	1	232	50	38	-200	1418.26	17.5	0	0	13886.32	13887.74	0	13890.32	13891.34	13894.37	13896.05	13896.06	1.2
1412	15	2	1	68	50	0.8	-200	0.2	200	0.8	-200	0.2	1	1	6	8	0	31	-200	143	50	1768.17	-42.48	0	0	13897.28	13899.04	0	13901.28	13902.3	13905.32	13906.7	13906.7	1.9
1413	15	2	1	69	50	0.8	-200	0.2	200	0.8	-200	0.2	1	1	6	9	0	82	200	90	50	1134.39	-7.5	0	0	13908.62	13909.75	0	13912.62	13913.64	13916.68	13920.17	13920.18	1.68
1414	15	2	1	70	50	0.2	-50	0.8	200	0.5	50	0.5	1	1	6	10	0	198	200	272	-50	1234.13	40.85	0	0	13921.88	13923.11	0	13925.88	13926.9	13929.94	13932.16	13932.17	1.66
1415	15	2	1	71	200	0.8	50	0.2	200	0.5	-50	0.5	1	1	6	11	1	228	200	355	200	1517.83	37.12	0	0	13933.84	13935.36	0	13937.84	13938.86	13941.88	13943.73	13943.73	1.99
1416	15	2	1	72	50	0.5	-200	0.5	50	0.8	-200	0.2	1	1	6	12	0	328	50	217	50	1484.32	15.96	0	0	13945.73	13947.22	0	13949.73	13950.75	13953.79	13954.89	13954.91	1.03
1417	15	2	1	73	50	0.5	-50	0.5	50	0.2	-200	0.8	2	1	7	1	1	121	-50	345	50	1651.08	0.03	0	0	13957.98	13959.63	0	13961.98	13963	13966.03	13966.64	13966.65	1.42
1418	15	2	1	74	-50	0.5	-200	0.5	200	0.8	-200	0.2	2	1	7	2	0	260	200	217	-50	967.72	24.53	0	0	13968.08	13969.05	0	13972.08	13973.1	13976.14	13977.21	13977.22	1.49
1419	15	2	1	75	50	0.2	-200	0.8	50	0.2	-50	0.8	2	1	7	3	0	30	-50	77	-200	1785.02	5.16	0	0	13978.73	13980.51	0	13982.73	13983.75	13986.78	13988.41	13988.42	1.58
1420	15	2	1	76	200	0.8	-200	0.2	-50	0.2	-200	0.8	2	1	7	4	1	313	200	202	-200	984.41	34.29	0	0	13990.02	13991	0	13994.02	13995.04	13998.07	14000.65	14000.66	1.08
1421	15	2	1	77	50	0.8	-200	0.2	200	0.8	-200	0.2	2	1	7	5	0	279	200	155	50	1351.38	37.59	0	0	14001.76	14003.11	0	14005.76	14006.78	14009.82	14011.64	14011.65	1.66
1422	15	2	1	78	200	0.2	50	0.8	200	0.5	50	0.5	2	1	7	6	0	58	50	237	50	1334.48	9.5	0	0	14013.34	14014.67	0	14017.34	14018.36	14021.39	14022.99	14022.99	1.05
1423	15	2	1	79	200	0.8	-50	0.2	50	0.8	-50	0.2	2	1	7	7	1	182	200	136	50	1118.16	33.6	0	0	14024.06	14025.18	0	14028.06	14029.08	14032.12	14034.56	14034.57	1.56
1424	15	2	1	80	50	0.8	-50	0.2	200	0.2	-200	0.8	2	1	7	8	1	124	50	280	-200	1284.96	16.53	0	0	14036.14	14037.42	0	14040.14	14041.16	14044.2	14045.49	14045.5	1.71
1425	15	2	1	81	-50	0.8	-200	0.2	-50	0.5	-200	0.5	2	1	7	9	1	257	-50	174	-200	1684.79	-3.57	0	0	14047.23	14048.92	0	14051.23	14052.25	14055.29	14057.57	14057.59	1.49
1426	15	2	1	82	-50	0.8	-200	0.2	200	0.8	-50	0.2	2	1	7	10	0	187	200	338	-50	917.85	42.12	0	0	14059.09	14060.01	0	14063.09	14064.11	14067.15	14068.19	14068.2	1.62
1427	15	2	1	83	50	0.8	-50	0.2	200	0.8	-50	0.2	2	1	7	11	0	315	200	79	50	1234.68	49.92	0	0	14069.83	14071.07	0	14073.83	14074.85	14077.89	14081.58	14081.59	1.21
1428	15	2	1	84	50	0.8	-200	0.2	200	0.8	-200	0.2	2	1	7	12	0	8	-200	168	50	1034.75	-36.89	0	0	14082.83	14083.86	0	14086.83	14087.85	14090.88	14092.35	14092.37	1.65
1429	15	2	1	85	200	0.5	50	0.5	200	0.8	-50	0.2	1	1	8	1	1	65	50	60	-50	1584.47	5.15	0	0	14096.04	14097.62	0	14100.04	14101.06	14104.09	14107	14107.01	1.38
1430	15	2	1	86	200	0.8	-200	0.2	200	0.5	-50	0.5	1	1	8	2	0	77	-50	249	200	3703.19	-34.12	0	0	14108.41	14112.12	0	14112.41	14113.43	14116.47	14118.28	14118.29	1.1
1431	15	2	1	87	200	0.2	50	0.8	200	0.5	50	0.5	1	1	8	3	0	181	200	277	50	1835.06	50	0	0	14119.41	14121.24	0	14123.41	14124.43	14127.46	14129.07	14129.08	1.38
1432	15	2	1	88	200	0.8	-200	0.2	-50	0.2	-200	0.8	1	1	8	4	1	21	-200	158	-200	1084.57	-50	0	0	14130.48	14131.57	0	14134.48	14135.5	14138.54	14139.44	14139.46	1.26
1433	15	2	1	89	50	0.2	-50	0.8	200	0.5	50	0.5	1	1	8	5	0	297	200	204	-50	984.23	45.06	0	0	14140.74	14141.72	0	14144.74	14145.76	14148.8	14149.7	14149.71	1.24
1434	15	2	1	90	50	0.2	-200	0.8	50	0.8	-200	0.2	1	1	8	6	0	1	-200	109	-200	1684.42	-50	0	0	14150.98	14152.67	0	14154.98	14156	14159.04	14159.93	14159.94	1.62
1435	15	2	1	91	200	0.5	-200	0.5	200	0.8	50	0.2	1	1	8	7	0	271	200	276	200	2218.13	31.26	0	0	14161.57	14163.79	0	14165.57	14166.59	14169.63	14171.14	14171.15	1.52
1436	15	2	1	92	200	0.8	50	0.2	200	0.5	-50	0.5	1	1	8	8	1	126	200	55	-50	1101.39	45.96	0	0	14172.68	14173.78	0	14176.68	14177.7	14180.72	14182.63	14182.64	1.41
1437	15	2	1	93	200	0.5	-200	0.5	200	0.2	-200	0.8	1	1	8	9	1	292	200	228	-200	1451.77	43.22	0	0	14184.08	14185.53	0	14188.08	14189.1	14192.13	14193.77	14193.78	1.22
1438	15	2	1	94	-50	0.2	-200	0.8	50	0.8	-200	0.2	1	1	8	10	0	263	50	231	-200	1484.53	7.81	0	0	14195.02	14196.5	0	14199.02	14200.04	14203.07	14204.59	14204.61	1.86
1439	15	2	1	95	50	0.5	-50	0.5	50	0.2	-200	0.8	1	1	8	11	1	226	50	66	-200	1284.7	14.81	0	0	14206.49	14207.78	0	14210.49	14211.51	14214.55	14216.63	14216.63	1.86
1440	15	2	1	96	200	0.5	-200	0.5	-50	0.2	-200	0.8	1	1	8	12	1	59	-200	327	-50	1334.7	-31.94	0	0	14218.52	14219.85	0	14222.52	14223.54	14226.58	14227.76	14227.78	1.28
1441	16	2	1	1	-50	0.8	-200	0.2	200	0.8	-50	0.2	2	1	1	1	0	54	-50	55	-200	1868.45	0.07	15865.97	15865.99	15870.06	15871.92	0	15874.06	15875.08	15878.13	15879.89	15879.9	1.69
1442	16	2	1	2	-50	0.2	-200	0.8	200	0.2	-200	0.8	2	1	1	2	0	283	-200	121	-200	1985.27	-8.27	0	15868.02	15881.62	15883.6	0	15885.62	15886.65	15889.69	15893.33	15893.34	1.03
1443	16	2	1	3	200	0.5	-200	0.5	50	0.5	-200	0.5	2	1	1	3	1	168	-200	48	-200	1518.36	-50	0	16012.42	15894.39	15895.91	0	15898.39	15899.41	15902.45	15904.01	15904.02	1.49
1444	16	2	1	4	200	0.5	50	0.5	200	0.8	-50	0.2	2	1	1	4	0	301	200	243	200	1417.82	31.4	0	16153.5	15905.52	15906.94	0	15909.52	15910.54	15913.58	15915.39	15915.41	1.97
1445	16	2	1	5	50	0.8	-200	0.2	200	0.8	-200	0.2	2	1	1	5	0	353	200	355	50	1935.07	32.41	0	16288.76	15917.39	15919.33	0	15921.4	15922.42	15925.45	15928.92	15928.94	1.11
1446	16	2	1	6	-50	0.8	-200	0.2	200	0.2	-200	0.8	2	1	1	6	1	225	-50	263	-200	2435.18	17.83	0	16423.35	15930.07	15932.51	0	15934.07	15935.09	15938.13	15943.08	15943.1	1.74
1447	16	2	1	7	200	0.5	-50	0.5	50	0.5	-50	0.5	2	1	1	7	1	306	200	69	-50	1651.63	32.5	0	16558.81	15944.87	15946.52	0	15948.87	15949.89	15952.92	15955.09	15955.11	1.64
1448	16	2	1	8	50	0.5	-50	0.5	50	0.5	-200	0.5	2	1	1	8	1	2	-50	56	-200	1852.06	12.11	0	16691	15956.76	15958.61	0	15960.76	15961.78	15964.82	15967.04	15967.05	1.59
1449	16	2	1	9	200	0.8	-50	0.2	50	0.8	-50	0.2	2	1	1	9	1	184	200	139	50	1452.03	46.86	0	16824.28	15968.65	15970.1	0	15972.65	15973.67	15976.71	15979.1	15979.11	1.5
1450	16	2	1	10	200	0.8	50	0.2	200	0.5	-50	0.5	2	1	1	10	1	2	50	294	200	2352.13	-50	0	0	15980.63	15982.98	0	15984.63	15985.65	15988.69	15989.77	15989.79	1.57
1451	16	2	1	11	200	0.5	50	0.5	50	0.5	-50	0.5	2	1	1	11	1	162	50	88	-50	1868.41	-39.99	0	0	15991.37	15993.24	0	15995.37	15996.39	15999.43	16000.68	16000.7	1.43
1452	16	2	1	12	-50	0.8	-200	0.2	200	0.2	-50	0.8	2	1	1	12	0	307	200	297	-50	2468.67	45.39	0	0	16002.15	16004.62	0	16006.15	16007.17	16010.19	16011.32	16011.34	1.08
1453	16	2	1	13	50	0.2	-50	0.8	200	0.5	50	0.5	2	1	2	1	0	303	200	350	50	1618.21	34.18	0	0	16014.44	16016.06	0	16018.44	16019.46	16022.5	16024.12	16024.13	1.29
1454	16	2	1	14	200	0.8	50	0.2	200	0.5	-50	0.5	2	1	2	2	1	86	200	295	200	1985.24	16.52	0	0	16025.43	16027.42	0	16029.43	16030.45	16033.49	16034.38	16034.39	1.56
1455	16	2	1	15	50	0.2	-50	0.8	-50	0.5	-200	0.5	2	1	2	3	1	168	-50	343	-50	2668.9	1.01	0	0	16035.97	16038.64	0	16039.97	16040.99	16044.03	16048.3	16048.32	1.63
1456	16	2	1	16	200	0.5	-50	0.5	200	0.8	-200	0.2	2	1	2	4	0	207	200	276	200	2952.8	-3.19	0	0	16049.97	16052.92	0	16053.97	16054.99	16058.01	16060.43	16060.44	1.93
1457	16	2	1	17	-50	0.2	-200	0.8	200	0.5	-200	0.5	2	1	2	5	0	60	-200	179	-200	1885.32	1.27	0	0	16062.4	16064.28	0	16066.4	16067.42	16070.45	16073.41	16073.42	1.98
1458	16	2	1	18	200	0.8	-200	0.2	200	0.5	-50	0.5	2	1	2	6	0	201	200	107	200	2686.17	-0.17	0	16957.54	16075.42	16078.11	0	16079.42	16080.44	16083.48	16084.46	16084.48	1.09
1459	16	2	1	19	200	0.5	-50	0.5	-50	0.5	-200	0.5	2	1	2	7	1	25	-50	61	-200	2168.83	-1.92	0	0	16085.6	16087.77	0	16089.6	16090.62	16093.64	16095.9	16095.91	1.66
1460	16	2	1	20	-50	0.2	-200	0.8	50	0.8	-200	0.2	2	1	2	8	0	256	50	292	-50	1851.83	6.65	0	0	16097.59	16099.44	0	16101.59	16102.61	16105.65	16108.24	16108.25	1.6
1461	16	2	1	21	-50	0.5	-200	0.5	200	0.8	-200	0.2	2	1	2	9	0	356	200	360	-50	1701.85	50	0	0	16109.87	16111.57	0	16113.87	16114.89	16117.92	16118.98	16118.99	1.47
1462	16	2	1	22	200	0.8	-200	0.2	-50	0.2	-200	0.8	2	1	2	10	1	346	200	191	-200	1768.53	32.22	0	0	16120.48	16122.24	0	16124.48	16125.5	16128.53	16129.91	16129.92	1.36
1463	16	2	1	23	200	0.8	50	0.2	200	0.2	50	0.8	2	1	2	11	1	113	200	323	200	984.65	-10.37	0	0	16131.28	16132.27	0	16135.28	16136.31	16139.34	16140.88	16140.89	1.48
1464	16	2	1	24	200	0.5	50	0.5	50	0.2	-50	0.8	2	1	2	12	1	1	50	231	-50	1417.94	-31.46	0	0	16142.39	16143.81	0	16146.39	16147.41	16150.45	16151.81	16151.82	1.67
1465	16	2	1	25	-50	0.5	-200	0.5	200	0.8	-200	0.2	1	1	3	1	0	24	-200	89	-200	1968.49	-50	0	0	16155.52	16157.49	0	16159.53	16160.56	16163.59	16165.19	16165.19	1.96
1466	16	2	1	26	-50	0.2	-200	0.8	200	0.2	-200	0.8	1	1	3	2	0	175	-200	37	-200	2968.95	-50	0	0	16167.18	16170.15	0	16171.18	16172.2	16175.24	16176.87	16176.89	1.09
1467	16	2	1	27	200	0.2	-200	0.8	50	0.2	-50	0.8	1	1	3	3	0	320	50	138	-200	2952.55	-50	0	0	16177.99	16180.94	0	16181.99	16183.01	16186.05	16187.02	16187.03	1.8
1468	16	2	1	28	200	0.5	-200	0.5	200	0.2	-200	0.8	1	1	3	4	1	103	-200	18	-200	1801.98	-50	0	0	16188.85	16190.65	0	16192.85	16193.87	16196.9	16198.53	16198.54	1.59
1469	16	2	1	29	-50	0.8	-200	0.2	-50	0.5	-200	0.5	1	1	3	5	1	87	-50	11	-200	2369.24	-11.51	0	0	16200.14	16202.51	0	16204.14	16205.16	16208.18	16209.93	16209.95	1.91
1470	16	2	1	30	200	0.8	-200	0.2	200	0.5	-50	0.5	1	1	3	6	1	3	-200	220	200	1584.97	-50	0	0	16211.88	16213.47	0	16215.88	16216.9	16219.94	16221.86	16221.87	1.1
1471	16	2	1	31	200	0.8	-50	0.2	50	0.8	-50	0.2	1	1	3	7	1	90	200	235	50	1484.84	35.29	0	0	16222.99	16224.48	0	16226.99	16228.01	16231.05	16232.42	16232.43	1.29
1472	16	2	1	32	-50	0.2	-200	0.8	200	0.5	-200	0.5	1	1	3	8	0	193	200	38	-200	1852.02	23.15	0	0	16233.75	16235.6	0	16237.75	16238.77	16241.81	16244.17	16244.18	1.05
1473	16	2	1	33	50	0.2	-50	0.8	200	0.5	50	0.5	1	1	3	9	0	240	200	319	50	1251.44	17.5	0	0	16245.24	16246.5	0	16249.24	16250.26	16253.3	16254.74	16254.75	1.5
1474	16	2	1	34	200	0.2	-50	0.8	200	0.8	50	0.2	1	1	3	10	0	291	200	275	-50	917.89	21.51	0	0	16256.27	16257.19	0	16260.27	16261.29	16264.33	16265.71	16265.73	1.77
1475	16	2	1	35	200	0.8	50	0.2	200	0.5	-50	0.5	1	1	3	11	1	256	200	248	200	1101.51	41.89	0	0	16267.51	16268.61	0	16271.51	16272.53	16275.57	16276.88	16276.89	1.28
1476	16	2	1	36	50	0.2	-50	0.8	200	0.5	50	0.5	1	1	3	12	0	315	200	192	-50	1251.22	33.13	0	0	16278.19	16279.44	0	16282.19	16283.21	16286.23	16287.52	16287.53	1.23
1477	16	2	1	37	200	0.8	-200	0.2	-50	0.2	-200	0.8	1	1	4	1	1	181	200	156	-200	834.15	14.25	0	0	16290.78	16291.61	0	16294.78	16295.8	16298.84	16300.4	16300.42	1.33
1478	16	2	1	38	200	0.2	50	0.8	200	0.5	50	0.5	1	1	4	2	0	354	200	227	50	1135.33	25.42	0	0	16301.77	16302.91	0	16305.77	16306.79	16309.83	16311.09	16311.1	1.45
1479	16	2	1	39	200	0.5	50	0.5	50	0.2	-50	0.8	1	1	4	3	1	303	200	169	-50	901.23	44.53	0	0	16312.56	16313.47	0	16316.56	16317.59	16320.62	16321.77	16321.79	1.74
1480	16	2	1	40	50	0.5	-200	0.5	200	0.5	-200	0.5	1	1	4	4	0	229	200	65	-200	1818.54	31.91	0	0	16323.54	16325.36	0	16327.54	16328.56	16331.6	16333.35	16333.36	1.51
1481	16	2	1	41	-50	0.8	-200	0.2	200	0.2	-200	0.8	1	1	4	5	1	193	-50	173	-200	1685.2	-9.26	0	0	16334.9	16336.58	0	16338.9	16339.92	16342.96	16344.7	16344.71	1.38
1482	16	2	1	42	200	0.8	50	0.2	200	0.5	-50	0.5	1	1	4	6	1	34	50	318	200	867.93	-18.01	0	0	16346.11	16346.98	0	16350.11	16351.13	16354.17	16355.69	16355.7	1.91
1483	16	2	1	43	50	0.2	-50	0.8	-50	0.5	-200	0.5	1	1	4	7	1	185	-50	245	-50	2135.42	-0.82	0	0	16357.62	16359.75	0	16361.62	16362.64	16365.67	16366.64	16366.64	1.97
1484	16	2	1	44	200	0.8	-50	0.2	50	0.8	-50	0.2	1	1	4	8	1	173	200	116	50	834.36	26.6	0	0	16368.63	16369.46	0	16372.63	16373.65	16376.68	16377.7	16377.7	1.63
1485	16	2	1	45	200	0.5	-200	0.5	-50	0.2	-200	0.8	1	1	4	9	1	329	200	246	-200	1384.92	19.28	0	0	16379.35	16380.74	0	16383.35	16384.37	16387.41	16388.87	16388.88	1.13
1486	16	2	1	46	50	0.5	-50	0.5	50	0.5	-200	0.5	1	1	4	10	1	36	-50	184	50	1902.17	-8.12	0	0	16390.03	16391.93	0	16394.03	16395.05	16398.08	16399.14	16399.15	1.62
1487	16	2	1	47	50	0.5	-200	0.5	50	0.8	-200	0.2	1	1	4	11	0	248	50	197	50	1951.88	15.3	0	0	16400.79	16402.74	0	16404.79	16405.81	16408.84	16410.17	16410.18	1.38
1488	16	2	1	48	50	0.2	-200	0.8	50	0.8	-200	0.2	1	1	4	12	0	144	50	280	-200	1285.1	8.52	0	0	16411.58	16412.86	0	16415.58	16416.6	16419.63	16421.35	16421.35	1.99
1489	16	2	1	49	200	0.8	50	0.2	200	0.2	50	0.8	1	1	5	1	1	111	200	22	50	1050.93	17.41	0	0	16425.37	16426.42	0	16429.37	16430.39	16433.43	16434.54	16434.56	1.29
1490	16	2	1	50	200	0.8	-50	0.2	200	0.5	50	0.5	1	1	5	2	1	30	-50	343	200	834.31	-50	0	0	16435.86	16436.7	0	16439.86	16440.89	16443.92	16445.53	16445.54	1.71
1491	16	2	1	51	50	0.2	-200	0.8	50	0.2	-50	0.8	1	1	5	3	0	5	-50	42	-200	1985.54	-17.56	0	0	16447.26	16449.24	0	16451.26	16452.28	16455.31	16457.16	16457.18	1.54
1492	16	2	1	52	-50	0.8	-200	0.2	200	0.8	-50	0.2	1	1	5	4	0	232	200	5	-200	1268.04	29.27	0	0	16458.73	16460	0	16462.73	16463.75	16466.79	16468.1	16468.11	1.19
1493	16	2	1	53	200	0.5	50	0.5	50	0.5	-50	0.5	1	1	5	5	1	89	50	70	-50	1618.04	-0.67	0	0	16469.33	16470.94	0	16473.33	16474.35	16477.38	16478.38	16478.38	1.69
1494	16	2	1	54	50	0.8	-50	0.2	200	0.2	-200	0.8	1	1	5	6	1	133	50	3	-200	1802.03	15.18	0	0	16480.08	16481.89	0	16484.08	16485.1	16488.14	16490.58	16490.59	1.05
1495	16	2	1	55	200	0.2	-200	0.8	-50	0.8	-200	0.2	1	1	5	7	0	111	-50	173	-200	2051.79	18.78	0	0	16491.66	16493.71	0	16495.66	16496.68	16499.72	16501.17	16501.18	1.18
1496	16	2	1	56	200	0.5	-50	0.5	200	0.8	-200	0.2	1	1	5	8	0	95	200	303	200	2468.77	50	0	0	16502.39	16504.85	0	16506.39	16507.41	16510.44	16512.46	16512.46	1.05
1497	16	2	1	57	200	0.5	-200	0.5	50	0.8	-50	0.2	1	1	5	9	0	123	50	161	-200	1484.88	7.5	0	0	16513.53	16515.01	0	16517.53	16518.55	16521.58	16523.9	16523.92	1.89
1498	16	2	1	58	50	0.5	-50	0.5	50	0.2	-200	0.8	1	1	5	10	1	354	50	226	-200	1801.92	-2.52	0	0	16525.82	16527.62	0	16529.82	16530.84	16533.88	16534.89	16534.89	1.84
1499	16	2	1	59	200	0.5	-200	0.5	200	0.8	50	0.2	1	1	5	11	0	209	200	45	-200	1618.02	11.41	0	0	16536.75	16538.36	0	16540.75	16541.77	16544.8	16545.94	16545.95	1.12
1500	16	2	1	60	200	0.5	-200	0.5	50	0.5	-200	0.5	1	1	5	12	1	97	-200	199	50	2469.2	-50	0	0	16547.09	16549.56	0	16551.09	16552.11	16555.14	16557.39	16557.4	1.41
1501	16	2	1	61	200	0.5	-200	0.5	200	0.8	50	0.2	2	1	6	1	0	21	50	245	200	1534.39	-50	0	0	16560.83	16562.37	0	16564.83	16565.85	16568.89	16569.7	16569.71	1.12
1502	16	2	1	62	200	0.2	-200	0.8	50	0.2	-50	0.8	2	1	6	2	1	104	-200	28	-50	2602.7	-50	0	0	16570.84	16573.44	0	16574.84	16575.86	16578.9	16580.1	16580.11	1.57
1503	16	2	1	63	50	0.2	-200	0.8	50	0.8	-200	0.2	2	1	6	3	0	143	50	305	50	1968.84	-2.38	0	0	16581.7	16583.67	0	16585.7	16586.72	16589.76	16590.86	16590.87	1.95
1504	16	2	1	64	200	0.5	-200	0.5	-50	0.2	-200	0.8	2	1	6	4	1	155	-200	150	-200	1685.3	-24.92	0	0	16592.84	16594.53	0	16596.84	16597.86	16600.88	16602.2	16602.22	1.26
1505	16	2	1	65	200	0.8	-50	0.2	200	0.5	50	0.5	2	1	6	5	1	147	200	343	200	2001.31	7.5	0	0	16603.48	16605.49	0	16607.48	16608.5	16611.54	16613.16	16613.17	1.99
1506	16	2	1	66	200	0.5	-50	0.5	50	0.8	-200	0.2	2	1	6	6	1	343	200	125	50	2552.24	29.2	0	0	16615.18	16617.73	0	16619.18	16620.2	16623.23	16624.59	16624.6	1.35
1507	16	2	1	67	50	0.5	-200	0.5	50	0.8	-200	0.2	2	1	6	7	0	76	50	320	50	2035.01	15.85	0	0	16625.97	16628	0	16629.97	16630.99	16634.03	16635.44	16635.44	1.21
1508	16	2	1	68	50	0.5	-200	0.5	200	0.5	-200	0.5	2	1	6	8	0	326	200	188	50	1885	37.27	0	0	16636.68	16638.56	0	16640.68	16641.7	16644.73	16645.55	16645.57	1.67
1509	16	2	1	69	50	0.2	-200	0.8	50	0.2	-50	0.8	2	1	6	9	0	29	-50	78	-200	2035.09	15.26	0	0	16647.25	16649.29	0	16651.25	16652.27	16655.31	16656.52	16656.53	1.97
1510	16	2	1	70	200	0.2	-50	0.8	200	0.8	50	0.2	2	1	6	10	0	136	200	218	-50	851.25	37.5	0	0	16658.51	16659.36	0	16662.51	16663.53	16666.55	16668.93	16668.94	1.62
1511	16	2	1	71	50	0.8	-50	0.2	200	0.2	-200	0.8	2	1	6	11	1	286	50	121	-200	1852.02	5.12	0	0	16670.57	16672.42	0	16674.57	16675.59	16678.63	16679.6	16679.61	1.06
1512	16	2	1	72	50	0.5	-50	0.5	50	0.2	-200	0.8	2	1	6	12	1	74	-50	346	50	1534.34	-25.56	0	0	16680.7	16682.23	0	16684.7	16685.72	16688.75	16689.61	16689.62	1.37
1513	16	2	1	73	50	0.8	-200	0.2	200	0.5	-50	0.5	1	1	7	1	1	61	-200	160	-50	2318.56	-50	0	0	16693.02	16695.34	0	16697.02	16698.04	16701.08	16701.74	16701.75	1.17
1514	16	2	1	74	200	0.5	50	0.5	200	0.8	-50	0.2	1	1	7	2	0	191	200	335	200	1451.08	9.95	0	0	16702.93	16704.38	0	16706.93	16707.95	16710.99	16712.22	16712.22	1.23
1515	16	2	1	75	200	0.5	-50	0.5	-50	0.5	-200	0.5	1	1	7	3	1	246	200	333	-50	2035.17	-0.12	0	0	16713.47	16715.51	0	16717.47	16718.49	16721.53	16722.66	16722.66	1.05
1516	16	2	1	76	200	0.5	-50	0.5	50	0.5	-50	0.5	1	1	7	4	1	147	-50	113	-50	2035.39	-15.26	0	0	16723.73	16725.77	0	16727.73	16728.75	16731.79	16733.4	16733.42	1.9
1517	16	2	1	77	-50	0.2	-200	0.8	50	0.8	-200	0.2	1	1	7	5	0	177	50	321	-50	1468.11	5.13	0	0	16735.34	16736.81	0	16739.34	16740.36	16743.4	16745.54	16745.55	1.79
1518	16	2	1	78	-50	0.8	-200	0.2	200	0.2	-50	0.8	1	1	7	6	0	198	-50	118	-50	2685.34	4.62	0	0	16747.37	16750.05	0	16751.37	16752.39	16755.41	16756.81	16756.82	1.37
1519	16	2	1	79	50	0.8	-200	0.2	200	0.8	-200	0.2	1	1	7	7	0	244	200	323	50	1284.58	-1.57	0	0	16758.21	16759.49	0	16762.21	16763.23	16766.27	16767.92	16767.93	1.83
1520	16	2	1	80	200	0.8	-200	0.2	50	0.2	-200	0.8	1	1	7	8	1	40	-200	101	-200	984.57	-50	0	0	16769.79	16770.77	0	16773.79	16774.81	16777.84	16779.18	16779.19	1.75
1521	16	2	1	81	50	0.8	-50	0.2	200	0.8	-50	0.2	1	1	7	9	0	13	-50	78	50	1251.42	-32.12	0	0	16780.96	16782.21	0	16784.96	16785.98	16789.02	16790.73	16790.73	1.62
1522	16	2	1	82	50	0.5	-50	0.5	50	0.5	-200	0.5	1	1	7	10	1	338	50	95	-200	1718.62	15.01	0	0	16792.37	16794.09	0	16796.37	16797.39	16800.43	16802.41	16802.43	1.39
1523	16	2	1	83	200	0.5	-50	0.5	50	0.8	-200	0.2	1	1	7	11	1	130	-50	10	-200	2285.27	-21.97	0	0	16803.85	16806.13	0	16807.85	16808.87	16811.9	16812.85	16812.87	1.36
1524	16	2	1	84	50	0.8	-200	0.2	200	0.8	-200	0.2	1	1	7	12	0	94	200	298	50	1651.7	12.76	0	0	16814.25	16815.91	0	16818.25	16819.28	16822.31	16823.16	16823.18	1.09
1525	16	2	1	85	200	0.2	-200	0.8	-50	0.8	-200	0.2	2	1	8	1	0	238	-50	89	-200	2035.64	21.93	0	0	16826.3	16828.33	0	16830.3	16831.32	16834.35	16835.4	16835.42	1.34
1526	16	2	1	86	200	0.2	50	0.8	200	0.5	50	0.5	2	1	8	2	0	5	50	238	50	1434.65	-5.11	0	0	16836.79	16838.22	0	16840.79	16841.81	16844.85	16846.9	16846.91	1.55
1527	16	2	1	87	50	0.5	-50	0.5	50	0.5	-200	0.5	2	1	8	3	1	141	-50	13	-200	2486.03	-20.01	0	0	16848.48	16850.97	0	16852.48	16853.5	16856.54	16857.98	16857.99	1.46
1528	16	2	1	88	50	0.2	-50	0.8	200	0.5	50	0.5	2	1	8	4	0	332	200	258	-50	1418.96	-25.35	0	0	16859.46	16860.88	0	16863.46	16864.48	16867.51	16868.87	16868.88	1.65
1529	16	2	1	89	200	0.5	-200	0.5	200	0.2	-200	0.8	2	1	8	5	1	355	200	323	200	1584.94	-10.25	0	0	16870.55	16872.13	0	16874.55	16875.57	16878.61	16880.24	16880.26	1.51
1530	16	2	1	90	200	0.8	-200	0.2	50	0.2	-200	0.8	2	1	8	6	1	289	200	200	-200	934.39	-3.23	0	0	16881.79	16882.73	0	16885.79	16886.81	16889.85	16890.78	16890.8	1.81
1531	16	2	1	91	50	0.8	-200	0.2	200	0.8	-200	0.2	2	1	8	7	0	236	200	46	-200	1134.83	-12.74	0	0	16892.63	16893.77	0	16896.63	16897.66	16900.69	16902.46	16902.46	1.1
1532	16	2	1	92	-50	0.8	-200	0.2	-50	0.5	-200	0.5	2	1	8	8	1	99	-50	303	-50	2718.76	-43.49	0	0	16903.58	16906.3	0	16907.58	16908.6	16911.63	16912.59	16912.6	1.46
1533	16	2	1	93	50	0.8	-200	0.2	200	0.5	-50	0.5	2	1	8	9	1	137	50	97	-50	1351.47	2.5	0	0	16914.09	16915.44	0	16918.09	16919.11	16922.14	16924.01	16924.01	1.59
1534	16	2	1	94	200	0.5	-200	0.5	50	0.8	-50	0.2	2	1	8	10	0	114	50	228	200	2202.28	18.41	0	0	16925.61	16927.81	0	16929.61	16930.63	16933.67	16934.78	16934.78	1.19
1535	16	2	1	95	200	0.8	-50	0.2	50	0.8	-50	0.2	2	1	8	11	1	180	200	266	50	851.22	-5.82	0	0	16935.99	16936.84	0	16939.99	16941.01	16944.04	16945.67	16945.68	1.61
1536	16	2	1	96	50	0.8	-50	0.2	200	0.8	-50	0.2	2	1	8	12	0	208	200	218	50	1200.87	3.89	0	0	16947.31	16948.51	0	16951.31	16952.33	16955.37	16956.47	16956.49	1.05
1537	17	2	1	1	50	0.5	-50	0.5	50	0.5	-200	0.5	1	1	1	1	1	47	-50	360	50	2385.26	-46.48	3986.56	3986.57	3990.64	3993.02	0	3994.65	3995.69	3998.74	4001.62	4001.63	1.13
1538	17	2	1	2	200	0.5	-200	0.5	200	0.2	-200	0.8	1	1	1	2	1	12	-200	203	-200	2469.36	-50	0	3988.6	4002.78	4005.25	0	4006.78	4007.8	4010.84	4012.39	4012.39	1.94
1539	17	2	1	3	50	0.2	-50	0.8	200	0.5	50	0.5	1	1	1	3	0	69	50	241	-50	1268.12	-15.38	0	4125.4	4014.36	4015.63	0	4018.36	4019.38	4022.41	4023.56	4023.56	1.96
1540	17	2	1	4	200	0.8	-200	0.2	-50	0.2	-200	0.8	1	1	1	4	1	166	200	354	-50	1751.94	19.87	0	4259.62	4025.53	4027.28	0	4029.53	4030.55	4033.59	4035.78	4035.79	1.58
1541	17	2	1	5	200	0.8	-50	0.2	50	0.8	-50	0.2	1	1	1	5	1	308	200	233	50	1417.91	36.19	0	4392.06	4037.39	4038.81	0	4041.39	4042.41	4045.45	4047.5	4047.5	1.06
1542	17	2	1	6	200	0.8	50	0.2	200	0.2	50	0.8	1	1	1	6	1	69	50	155	50	2235.19	3.54	0	4524.24	4048.58	4050.82	0	4052.59	4053.61	4056.64	4058.84	4058.86	1.23
1543	17	2	1	7	200	0.8	-50	0.2	200	0.5	50	0.5	1	1	1	7	0	213	200	44	-50	1851.53	32.97	0	4655.29	4060.11	4061.96	0	4064.11	4065.13	4068.17	4069.32	4069.33	1.35
1544	17	2	1	8	50	0.8	-200	0.2	200	0.5	-50	0.5	1	1	1	8	0	210	200	139	50	2068.66	18.66	0	4783.43	4070.7	4072.77	0	4074.7	4075.72	4078.76	4080.44	4080.44	1.82
1545	17	2	1	9	200	0.8	50	0.2	200	0.5	-50	0.5	1	1	1	9	1	105	200	223	200	1968.79	42.12	0	4911.75	4082.28	4084.25	0	4086.28	4087.3	4090.34	4091.66	4091.67	1.02
1546	17	2	1	10	200	0.5	-200	0.5	50	0.8	-50	0.2	1	1	1	10	0	354	50	297	200	2202.22	3.18	0	0	4092.7	4094.91	0	4096.7	4097.72	4100.74	4102.2	4102.21	1.04
1547	17	2	1	11	-50	0.5	-200	0.5	200	0.8	-200	0.2	1	1	1	11	0	211	200	124	-200	2118.71	35.38	0	0	4103.28	4105.4	0	4107.28	4108.3	4111.34	4112.21	4112.22	1.17
1548	17	2	1	12	200	0.5	50	0.5	50	0.5	-50	0.5	1	1	1	12	1	327	200	317	50	2068.66	21.92	0	0	4113.4	4115.47	0	4117.4	4118.42	4121.46	4123.71	4123.73	1.65
1549	17	2	1	13	-50	0.8	-200	0.2	200	0.2	-50	0.8	1	1	2	1	0	214	-50	94	-50	2168.62	-14.59	0	0	4127.42	4129.58	0	4131.42	4132.44	4135.47	4136.81	4136.82	1.73
1550	17	2	1	14	200	0.8	-200	0.2	50	0.2	-200	0.8	1	1	2	2	1	154	200	113	-200	2034.97	41.5	0	0	4138.57	4140.61	0	4142.57	4143.59	4146.63	4147.71	4147.73	1.65
1551	17	2	1	15	200	0.8	-50	0.2	50	0.8	-50	0.2	1	1	2	3	1	65	-50	153	50	1200.84	-7.13	0	0	4149.4	4150.6	0	4153.4	4154.42	4157.46	4158.71	4158.72	1.45
1552	17	2	1	16	50	0.2	-50	0.8	200	0.5	50	0.5	1	1	2	4	0	170	50	216	-50	1518.57	4.09	0	0	4160.19	4161.71	0	4164.19	4165.21	4168.25	4170.77	4170.78	1.55
1553	17	2	1	17	200	0.5	50	0.5	50	0.2	-50	0.8	1	1	2	5	1	252	200	230	-50	1551.84	23.42	0	0	4172.35	4173.9	0	4176.35	4177.37	4180.41	4181.49	4181.49	1.3
1554	17	2	1	18	200	0.2	-200	0.8	50	0.2	-50	0.8	1	1	2	6	0	116	-50	25	-200	2902.62	-22.63	0	5041.41	4182.81	4185.71	0	4186.81	4187.83	4190.87	4192.19	4192.2	1.74
1555	17	2	1	19	50	0.8	-50	0.2	200	0.2	-200	0.8	1	1	2	7	1	236	50	147	-200	2518.93	19.78	0	0	4193.97	4196.49	0	4197.97	4198.99	4202.03	4203.3	4203.31	1.19
1556	17	2	1	20	50	0.2	-50	0.8	-50	0.5	-200	0.5	1	1	2	8	1	259	-50	349	-50	2602.53	-7.5	0	0	4204.51	4207.11	0	4208.51	4209.53	4212.57	4214.32	4214.33	1.69
1557	17	2	1	21	200	0.2	-200	0.8	-50	0.8	-200	0.2	1	1	2	9	1	118	-200	39	-200	2335.81	-50	0	0	4216.04	4218.37	0	4220.04	4221.06	4224.09	4225.58	4225.59	1.18
1558	17	2	1	22	200	0.5	-200	0.5	200	0.8	50	0.2	1	1	2	10	0	153	200	281	200	1701.86	50	0	0	4226.8	4228.5	0	4230.8	4231.82	4234.84	4235.73	4235.74	1.37
1559	17	2	1	23	50	0.5	-200	0.5	200	0.5	-200	0.5	1	1	2	11	0	56	-200	96	-200	2552.62	-50	0	0	4237.12	4239.67	0	4241.12	4242.14	4245.16	4246.96	4246.96	1.63
1560	17	2	1	24	-50	0.2	-200	0.8	50	0.8	-200	0.2	1	1	2	12	0	190	50	159	-200	1985.23	5.47	0	0	4248.61	4250.6	0	4252.61	4253.63	4256.67	4257.81	4257.82	1.78
1561	17	2	1	25	50	0.8	-50	0.2	200	0.8	-50	0.2	2	1	3	1	0	187	200	316	50	1517.54	33.49	0	0	4261.64	4263.16	0	4265.64	4266.66	4269.7	4270.55	4270.56	1.08
1562	17	2	1	26	-50	0.8	-200	0.2	-50	0.5	-200	0.5	2	1	3	2	1	230	-50	345	-50	3386.1	-5.73	0	0	4271.66	4275.05	0	4275.67	4276.69	4279.72	4280.6	4280.6	1.93
1563	17	2	1	27	200	0.2	-200	0.8	-50	0.8	-200	0.2	2	1	3	3	1	244	-200	105	-50	2752.42	-50	0	0	4282.56	4285.31	0	4286.56	4287.58	4290.61	4291.7	4291.71	1.78
1564	17	2	1	28	200	0.5	-200	0.5	50	0.5	-200	0.5	2	1	3	4	1	251	200	25	-200	1835.36	50	0	0	4293.52	4295.35	0	4297.52	4298.54	4301.56	4302.45	4302.46	1.49
1565	17	2	1	29	-50	0.2	-200	0.8	200	0.2	-200	0.8	2	1	3	5	0	241	-200	81	-200	2335.46	-50	0	0	4303.96	4306.29	0	4307.96	4308.98	4312	4312.92	4312.93	1.44
1566	17	2	1	30	50	0.2	-200	0.8	50	0.2	-50	0.8	2	1	3	6	0	281	-50	125	-200	2519.26	-14.21	0	0	4314.38	4316.9	0	4318.38	4319.4	4322.42	4323.92	4323.94	1.45
1567	17	2	1	31	50	0.2	-50	0.8	-50	0.5	-200	0.5	2	1	3	7	0	217	-50	3	-50	2318.8	-13.51	0	0	4325.41	4327.73	0	4329.41	4330.43	4333.46	4335.88	4335.88	1.31
1568	17	2	1	32	50	0.5	-200	0.5	200	0.5	-200	0.5	2	1	3	8	0	1	-200	330	50	2218.98	-31.35	0	0	4337.2	4339.42	0	4341.2	4342.22	4345.26	4347.2	4347.21	1.51
1569	17	2	1	33	200	0.8	-50	0.2	50	0.8	-50	0.2	2	1	3	9	1	153	200	166	50	1585.03	15.37	0	0	4348.74	4350.33	0	4352.74	4353.76	4356.8	4357.96	4357.97	1.51
1570	17	2	1	34	200	0.2	-50	0.8	200	0.8	50	0.2	2	1	3	10	0	283	200	117	-50	2368.72	50	0	0	4359.5	4361.87	0	4363.5	4364.52	4367.56	4368.4	4368.41	1.82
1571	17	2	1	35	50	0.5	-50	0.5	50	0.5	-200	0.5	2	1	3	11	1	13	-50	64	-200	1451.21	-32.5	0	0	4370.24	4371.7	0	4374.24	4375.27	4378.3	4379.52	4379.53	1.79
1572	17	2	1	36	200	0.8	50	0.2	200	0.5	-50	0.5	2	1	3	12	1	171	200	55	-50	1685.12	47.87	0	0	4381.35	4383.04	0	4385.35	4386.37	4389.41	4390.4	4390.41	1.64
1573	17	2	1	37	50	0.2	-50	0.8	200	0.5	50	0.5	2	1	4	1	0	70	50	219	-50	1317.81	26.27	0	0	4394.08	4395.4	0	4398.08	4399.1	4402.14	4404	4404.02	1.38
1574	17	2	1	38	200	0.8	50	0.2	200	0.5	-50	0.5	2	1	4	2	1	88	200	331	200	1601.84	15.05	0	0	4405.42	4407.02	0	4409.42	4410.44	4413.48	4414.68	4414.7	1.81
1575	17	2	1	39	-50	0.8	-200	0.2	200	0.2	-50	0.8	2	1	4	3	0	68	-50	276	-50	2185.17	-12.89	0	0	4416.53	4418.72	0	4420.53	4421.55	4424.59	4425.87	4425.87	1.53
1576	17	2	1	40	-50	0.5	-200	0.5	200	0.8	-200	0.2	2	1	4	4	0	208	200	33	-200	2452.01	43.46	0	0	4427.42	4429.88	0	4431.42	4432.44	4435.48	4437.13	4437.15	1.35
1577	17	2	1	41	200	0.5	-50	0.5	50	0.5	-50	0.5	2	1	4	5	1	197	200	154	-50	1818.2	43.2	0	0	4438.52	4440.33	0	4442.52	4443.54	4446.57	4447.43	4447.44	1.94
1578	17	2	1	42	200	0.8	-200	0.2	50	0.2	-200	0.8	2	1	4	6	1	234	200	245	-200	1718.59	44.24	0	0	4449.39	4451.11	0	4453.39	4454.41	4457.45	4458.55	4458.57	1.88
1579	17	2	1	43	50	0.8	-200	0.2	200	0.8	-200	0.2	2	1	4	7	0	76	200	341	50	2435.26	50	0	0	4460.47	4462.9	0	4464.47	4465.49	4468.51	4470.44	4470.46	1.55
1580	17	2	1	44	50	0.2	-200	0.8	50	0.8	-200	0.2	2	1	4	8	0	43	-200	86	-200	3169.69	-50	0	0	4472.03	4475.2	0	4476.03	4477.05	4480.08	4480.95	4480.97	1.62
1581	17	2	1	45	50	0.5	-200	0.5	50	0.8	-200	0.2	2	1	4	9	0	166	50	163	-200	1868.58	34.67	0	0	4482.6	4484.47	0	4486.6	4487.62	4490.64	4491.93	4491.94	1.59
1582	17	2	1	46	-50	0.2	-200	0.8	50	0.8	-200	0.2	2	1	4	10	0	127	50	278	-200	1651.77	31.81	0	0	4493.54	4495.2	0	4497.54	4498.56	4501.6	4502.49	4502.5	1.21
1583	17	2	1	47	200	0.2	50	0.8	200	0.5	50	0.5	2	1	4	11	0	304	200	150	50	1935.16	50	0	0	4503.74	4505.67	0	4507.74	4508.76	4511.79	4512.42	4512.43	1.3
1584	17	2	1	48	200	0.5	-200	0.5	-50	0.2	-200	0.8	2	1	4	12	1	93	-200	221	-200	1635.26	-50	0	0	4513.74	4515.38	0	4517.74	4518.76	4521.8	4522.75	4522.75	1.47
1585	17	2	1	49	200	0.8	-200	0.2	200	0.5	-50	0.5	2	1	5	1	1	195	200	314	200	2085.45	12.49	0	0	4526.25	4528.34	0	4530.25	4531.27	4534.31	4535.35	4535.36	1.23
1586	17	2	1	50	200	0.5	-50	0.5	-50	0.5	-200	0.5	2	1	5	2	1	115	-50	43	-200	1484.85	-29.04	0	0	4536.61	4538.1	0	4540.61	4541.63	4544.67	4545.74	4545.75	1.84
1587	17	2	1	51	200	0.8	-200	0.2	-50	0.2	-200	0.8	2	1	5	3	1	233	200	173	-200	1985.07	50	0	0	4547.62	4549.61	0	4551.62	4552.64	4555.68	4556.53	4556.54	1.19
1588	17	2	1	52	-50	0.2	-200	0.8	200	0.5	-200	0.5	2	1	5	4	0	234	200	197	-200	2218.79	47.3	0	0	4557.76	4559.98	0	4561.76	4562.78	4565.82	4566.75	4566.75	1.23
1589	17	2	1	53	50	0.8	-200	0.2	200	0.8	-200	0.2	2	1	5	5	0	189	200	260	50	1485.09	49.9	0	0	4568	4569.49	0	4572	4573.02	4576.06	4576.96	4576.98	1.17
1590	17	2	1	54	200	0.2	-200	0.8	50	0.2	-50	0.8	2	1	5	6	0	39	-50	79	-200	2319.09	-14.97	0	0	4578.16	4580.48	0	4582.16	4583.18	4586.22	4587.54	4587.55	1.23
1591	17	2	1	55	200	0.5	50	0.5	50	0.5	-50	0.5	2	1	5	7	1	23	50	146	-50	2218.55	0.38	0	0	4588.8	4591.02	0	4592.8	4593.82	4596.86	4599.05	4599.06	1.44
1592	17	2	1	56	200	0.5	50	0.5	200	0.8	-50	0.2	2	1	5	8	1	132	50	275	200	1784.84	-19.26	0	0	4600.51	4602.3	0	4604.51	4605.53	4608.57	4610.17	4610.19	1.31
1593	17	2	1	57	200	0.8	-50	0.2	50	0.8	-50	0.2	2	1	5	9	1	278	200	336	50	1451.45	50	0	0	4611.52	4612.97	0	4615.52	4616.54	4619.58	4620.64	4620.65	1.92
1594	17	2	1	58	200	0.5	-200	0.5	50	0.8	-50	0.2	2	1	5	10	0	50	-50	70	-200	2769.22	-10	0	0	4622.58	4625.35	0	4626.58	4627.6	4630.62	4632.41	4632.42	1.43
1595	17	2	1	59	-50	0.8	-200	0.2	200	0.8	-50	0.2	2	1	5	11	0	190	200	34	-200	1551.69	30.82	0	0	4633.87	4635.43	0	4637.87	4638.89	4641.93	4642.86	4642.86	1.18
1596	17	2	1	60	200	0.5	-200	0.5	200	0.8	50	0.2	2	1	5	12	0	175	200	311	200	1017.57	17.34	0	0	4644.07	4645.08	0	4648.07	4649.09	4652.12	4653.36	4653.37	1.9
1597	17	2	1	61	200	0.5	-200	0.5	200	0.2	-200	0.8	2	1	6	1	1	242	200	267	-200	1534.64	26.59	0	0	4657.31	4658.84	0	4661.31	4662.33	4665.37	4666.02	4666.03	1.98
1598	17	2	1	62	50	0.8	-50	0.2	200	0.2	-200	0.8	2	1	6	2	1	126	50	54	-200	2602.38	15.64	0	0	4668.03	4670.64	0	4672.03	4673.06	4676.09	4677.37	4677.39	1.44
1599	17	2	1	63	50	0.5	-50	0.5	50	0.2	-200	0.8	2	1	6	3	1	95	-50	17	-200	1935.07	-9.66	0	0	4678.84	4680.78	0	4682.84	4683.86	4686.9	4688.15	4688.17	1.11
1600	17	2	1	64	50	0.8	-200	0.2	200	0.5	-50	0.5	2	1	6	4	0	160	-50	88	50	1501.62	-27.5	0	0	4689.3	4690.8	0	4693.3	4694.32	4697.36	4698.71	4698.73	1.26
1601	17	2	1	65	200	0.5	-50	0.5	200	0.8	-200	0.2	2	1	6	5	1	130	-50	266	200	2201.59	-50	0	0	4700.01	4702.21	0	4704.01	4705.03	4708.07	4708.88	4708.9	1.41
1602	17	2	1	66	200	0.8	50	0.2	200	0.2	50	0.8	2	1	6	6	1	247	200	254	50	1752.1	37.69	0	0	4710.32	4712.07	0	4714.32	4715.34	4718.38	4719.08	4719.09	1.59
1603	17	2	1	67	200	0.5	50	0.5	50	0.2	-50	0.8	2	1	6	7	1	8	50	120	-50	1368.43	9.18	0	0	4720.71	4722.08	0	4724.71	4725.73	4728.77	4729.49	4729.5	1.26
1604	17	2	1	68	50	0.5	-50	0.5	50	0.5	-200	0.5	2	1	6	8	1	98	-50	71	-200	2035.39	-26.81	0	0	4730.79	4732.82	0	4734.79	4735.81	4738.82	4739.71	4739.73	1.6
1605	17	2	1	69	200	0.5	-50	0.5	50	0.8	-200	0.2	2	1	6	9	1	155	-50	320	50	1868.94	-39.7	0	0	4741.34	4743.21	0	4745.34	4746.36	4749.4	4750.17	4750.18	1.71
1606	17	2	1	70	50	0.2	-50	0.8	200	0.5	50	0.5	2	1	6	10	0	143	50	277	-50	1785	9.2	0	0	4751.92	4753.7	0	4755.92	4756.94	4759.98	4761.25	4761.26	1.22
1607	17	2	1	71	-50	0.8	-200	0.2	200	0.2	-200	0.8	2	1	6	11	0	136	-200	272	-50	2752.74	-50	0	0	4762.49	4765.25	0	4766.49	4767.51	4770.55	4771.41	4771.42	1.12
1608	17	2	1	72	200	0.8	-50	0.2	200	0.5	50	0.5	2	1	6	12	0	342	200	285	200	1167.81	6.55	0	0	4772.55	4773.72	0	4776.55	4777.57	4780.61	4782.11	4782.11	1.3
1609	17	2	1	73	50	0.2	-200	0.8	50	0.8	-200	0.2	1	1	7	1	0	158	50	242	-200	1918.43	50	0	0	4785.45	4787.36	0	4789.45	4790.47	4793.5	4794.95	4794.97	1.32
1610	17	2	1	74	200	0.5	-200	0.5	-50	0.2	-200	0.8	1	1	7	2	1	277	200	61	-200	1501.52	39.22	0	0	4796.3	4797.81	0	4800.3	4801.32	4804.36	4805.28	4805.29	1.42
1611	17	2	1	75	200	0.5	-200	0.5	50	0.5	-200	0.5	1	1	7	3	1	357	200	186	50	1251.45	30.62	0	0	4806.73	4807.98	0	4810.73	4811.75	4814.79	4815.62	4815.64	1.51
1612	17	2	1	76	200	0.5	-50	0.5	50	0.8	-200	0.2	1	1	7	4	1	212	200	56	-200	1851.72	34.74	0	0	4817.15	4819.01	0	4821.16	4822.18	4825.19	4826.13	4826.14	1.09
1613	17	2	1	77	50	0.5	-50	0.5	50	0.5	-200	0.5	1	1	7	5	1	147	-50	270	50	1534.96	-30	0	0	4827.25	4828.78	0	4831.25	4832.27	4835.3	4836.51	4836.52	1.26
1614	17	2	1	78	200	0.5	-50	0.5	200	0.8	-200	0.2	1	1	7	6	1	285	200	115	200	1935.94	28.97	0	0	4837.79	4839.72	0	4841.79	4842.81	4845.84	4846.55	4846.56	1.8
1615	17	2	1	79	-50	0.2	-200	0.8	200	0.2	-200	0.8	1	1	7	7	0	41	-200	33	-200	2002.14	-50	0	0	4848.38	4850.38	0	4852.38	4853.4	4856.44	4857.18	4857.19	1.03
1616	17	2	1	80	50	0.8	-200	0.2	200	0.8	-200	0.2	1	1	7	8	0	179	200	245	50	1384.45	50	0	0	4858.24	4859.62	0	4862.24	4863.26	4866.29	4867.22	4867.23	1.93
1617	17	2	1	81	50	0.2	-200	0.8	50	0.2	-50	0.8	1	1	7	9	0	54	-50	179	-200	1601.85	-32.97	0	0	4869.16	4870.76	0	4873.16	4874.18	4877.22	4878.56	4878.57	1.73
1618	17	2	1	82	200	0.2	-50	0.8	200	0.8	50	0.2	1	1	7	10	0	202	200	307	200	1218.23	30.27	0	0	4880.32	4881.54	0	4884.32	4885.34	4888.38	4889.54	4889.55	1.49
1619	17	2	1	83	-50	0.8	-200	0.2	200	0.2	-200	0.8	1	1	7	11	0	210	-200	251	-50	2085.6	-41.21	0	0	4891.05	4893.13	0	4895.05	4896.07	4899.1	4900	4900	1.58
1620	17	2	1	84	-50	0.2	-200	0.8	200	0.5	-200	0.5	1	1	7	12	0	357	200	317	-50	2602.36	36.91	0	0	4901.61	4904.21	0	4905.61	4906.63	4909.66	4910.48	4910.5	1.24
1621	17	2	1	85	50	0.8	-200	0.2	200	0.8	-200	0.2	1	1	8	1	0	221	200	312	50	1818.46	17.28	0	0	4913.77	4915.58	0	4917.77	4918.79	4921.82	4922.73	4922.74	1.46
1622	17	2	1	86	200	0.5	-50	0.5	-50	0.5	-200	0.5	1	1	8	2	1	190	200	173	-200	1251.59	39.79	0	0	4924.22	4925.48	0	4928.22	4929.25	4932.28	4932.96	4932.96	1.96
1623	17	2	1	87	-50	0.8	-200	0.2	-50	0.5	-200	0.5	1	1	8	3	1	83	-50	180	-200	2018.34	-23.23	0	0	4934.95	4936.97	0	4938.95	4939.97	4943.01	4944.39	4944.41	1.55
1624	17	2	1	88	200	0.8	-200	0.2	200	0.5	-50	0.5	1	1	8	4	1	207	200	305	200	1851.49	41.77	0	0	4945.98	4947.83	0	4949.98	4951	4954.03	4954.77	4954.78	1.52
1625	17	2	1	89	50	0.5	-200	0.5	50	0.8	-200	0.2	1	1	8	5	0	89	50	211	50	1919.07	20.81	0	0	4956.32	4958.24	0	4960.32	4961.34	4964.37	4965.73	4965.74	1.23
1626	17	2	1	90	50	0.8	-50	0.2	200	0.8	-50	0.2	1	1	8	6	0	226	200	31	-50	1234.64	17.65	0	0	4966.99	4968.23	0	4970.99	4972.01	4975.05	4976.28	4976.28	1.49
1627	17	2	1	91	200	0.5	50	0.5	200	0.8	-50	0.2	1	1	8	7	1	263	200	321	200	1935.06	20.11	0	0	4977.78	4979.72	0	4981.78	4982.81	4985.84	4987.34	4987.36	1.62
1628	17	2	1	92	200	0.8	50	0.2	200	0.5	-50	0.5	1	1	8	8	1	277	200	210	200	1801.37	41.63	0	0	4988.99	4990.79	0	4992.99	4994.01	4997.05	4997.57	4997.58	1.68
1629	17	2	1	93	50	0.5	-50	0.5	50	0.2	-200	0.8	1	1	8	9	1	209	50	7	-200	2052.22	18.91	0	0	4999.27	5001.32	0	5003.27	5004.29	5007.32	5008.54	5008.54	1.4
1630	17	2	1	94	200	0.5	-50	0.5	50	0.5	-50	0.5	1	1	8	10	1	311	200	175	-50	2018.95	32.31	0	0	5009.96	5011.98	0	5013.96	5014.98	5018.02	5018.71	5018.72	1.37
1631	17	2	1	95	200	0.2	50	0.8	200	0.5	50	0.5	1	1	8	11	0	199	200	76	50	1368.76	31.65	0	0	5020.1	5021.47	0	5024.1	5025.12	5028.14	5028.87	5028.89	1.99
1632	17	2	1	96	-50	0.8	-200	0.2	200	0.8	-50	0.2	1	1	8	12	0	222	200	12	-200	1151.07	42.81	0	0	5030.89	5032.04	0	5034.89	5035.91	5038.95	5040.35	5040.37	1.04
1633	18	2	1	1	-50	0.2	-200	0.8	200	0.2	-200	0.8	1	1	1	1	0	235	-200	81	-200	2585.42	-31.72	9490.2	9490.21	9494.28	9496.86	0	9498.28	9499.33	9502.38	9504.93	9504.93	1.23
1634	18	2	1	2	200	0.5	-200	0.5	-50	0.2	-200	0.8	1	1	1	2	1	140	-200	52	-200	2235.83	-27.28	0	9492.24	9506.19	9508.42	0	9510.19	9511.24	9514.28	9516.02	9516.03	1.73
1635	18	2	1	3	200	0.5	-200	0.5	200	0.8	50	0.2	1	1	1	3	0	67	50	152	-200	2468.55	-5.43	0	9638.88	9517.78	9520.25	0	9521.78	9522.8	9525.84	9528.3	9528.3	1.97
1636	18	2	1	4	-50	0.2	-200	0.8	200	0.5	-200	0.5	1	1	1	4	0	303	200	134	-200	2652.4	17.94	0	9779.41	9530.29	9532.94	0	9534.29	9535.31	9538.35	9542.56	9542.58	1.87
1637	18	2	1	5	200	0.5	-50	0.5	50	0.5	-50	0.5	1	1	1	5	1	206	200	64	-50	2836.09	28.13	0	9917.57	9544.47	9547.3	0	9548.47	9549.49	9552.52	9555.84	9555.84	1.09
1638	18	2	1	6	50	0.5	-50	0.5	50	0.2	-200	0.8	1	1	1	6	1	96	-50	333	50	2519.48	8.61	0	10065.12	9556.94	9559.46	0	9560.94	9561.96	9565	9567.37	9567.39	1.37
1639	18	2	1	7	200	0.8	50	0.2	200	0.2	50	0.8	1	1	1	7	1	135	200	32	50	2619.53	38.31	0	10221.78	9568.77	9571.39	0	9572.77	9573.79	9576.83	9578.53	9578.54	1.37
1640	18	2	1	8	200	0.2	-200	0.8	-50	0.8	-200	0.2	1	1	1	8	1	66	-200	17	-200	2002.14	4.61	0	10364.83	9579.93	9581.93	0	9583.93	9584.95	9587.99	9590.15	9590.15	1.69
1641	18	2	1	9	200	0.5	-200	0.5	50	0.8	-50	0.2	1	1	1	9	1	126	-200	238	50	2151.84	-29.92	0	10503.27	9591.86	9594.01	0	9595.86	9596.88	9599.89	9602.29	9602.3	1.6
1642	18	2	1	10	50	0.8	-200	0.2	200	0.8	-200	0.2	1	1	1	10	1	226	50	8	-200	2569.03	-11.45	0	0	9603.91	9606.48	0	9607.92	9608.94	9611.97	9614.13	9614.14	1.79
1643	18	2	1	11	-50	0.8	-200	0.2	200	0.2	-200	0.8	1	1	1	11	0	269	-200	289	-50	2118.61	-35.59	0	0	9615.94	9618.06	0	9619.94	9620.96	9624	9625.05	9625.06	1.37
1644	18	2	1	12	200	0.8	-200	0.2	-50	0.2	-200	0.8	1	1	1	12	1	138	200	223	-200	1451.1	-19.44	0	0	9626.45	9627.9	0	9630.45	9631.47	9634.51	9637.65	9637.66	1.21
1645	18	2	1	13	-50	0.2	-200	0.8	200	0.5	-200	0.5	2	1	2	1	0	100	-200	191	-200	1935.42	13.24	0	0	9640.89	9642.83	0	9644.9	9645.92	9648.95	9652.47	9652.49	1.09
1646	18	2	1	14	200	0.8	-50	0.2	50	0.8	-50	0.2	2	1	2	2	1	163	200	82	50	1901.95	19.75	0	0	9653.59	9655.49	0	9657.59	9658.61	9661.64	9662.84	9662.85	1.77
1647	18	2	1	15	-50	0.8	-200	0.2	200	0.2	-50	0.8	2	1	2	3	0	11	-50	355	-50	2302.64	3.53	0	0	9664.63	9666.93	0	9668.63	9669.65	9672.69	9674.54	9674.55	1.21
1648	18	2	1	16	50	0.5	-200	0.5	200	0.5	-200	0.5	2	1	2	4	0	289	200	32	-200	2752.72	29.92	0	0	9675.77	9678.53	0	9679.77	9680.79	9683.83	9686.15	9686.16	1.39
1649	18	2	1	17	200	0.5	-200	0.5	50	0.5	-200	0.5	2	1	2	5	1	25	-200	339	50	2185.35	-4.74	0	0	9687.57	9689.75	0	9691.57	9692.59	9695.62	9697.56	9697.57	1.55
1650	18	2	1	18	200	0.5	-50	0.5	-50	0.5	-200	0.5	2	1	2	6	1	247	200	283	-50	1768.59	29.76	0	10639.77	9699.14	9700.91	0	9703.14	9704.16	9707.2	9708.9	9708.92	1.23
1651	18	2	1	19	200	0.8	-50	0.2	50	0.8	-50	0.2	2	1	2	7	1	319	200	324	50	2052.11	43.46	0	0	9710.17	9712.22	0	9714.17	9715.19	9718.22	9721.32	9721.33	1.64
1652	18	2	1	20	200	0.8	-50	0.2	200	0.5	50	0.5	2	1	2	8	0	79	50	50	-50	2151.97	33.33	0	0	9722.99	9725.15	0	9726.99	9728.02	9731.05	9732.57	9732.58	1.48
1653	18	2	1	21	50	0.8	-50	0.2	200	0.2	-200	0.8	2	1	2	9	1	16	-50	39	-200	2502.13	9.25	0	0	9734.09	9736.59	0	9738.09	9739.11	9742.14	9744.21	9744.21	1.15
1654	18	2	1	22	200	0.5	-50	0.5	50	0.8	-200	0.2	2	1	2	10	1	339	200	128	50	2285.75	24.93	0	0	9745.38	9747.66	0	9749.38	9750.4	9753.44	9754.95	9754.97	1.78
1655	18	2	1	23	50	0.5	-200	0.5	50	0.8	-200	0.2	2	1	2	11	1	355	50	341	50	2652.52	10.44	0	0	9756.77	9759.42	0	9760.77	9761.79	9764.83	9767.28	9767.28	1.1
1656	18	2	1	24	-50	0.8	-200	0.2	200	0.8	-50	0.2	2	1	2	12	0	277	200	356	-50	2419.62	27.49	0	0	9768.4	9770.82	0	9772.4	9773.42	9776.45	9778.1	9778.11	1.29
1657	18	2	1	25	-50	0.8	-200	0.2	-50	0.5	-200	0.5	1	1	3	1	1	239	-50	88	-200	2852.56	-5.06	0	0	9781.42	9784.28	0	9785.42	9786.45	9789.48	9793.23	9793.23	1.24
1658	18	2	1	26	200	0.5	-50	0.5	-50	0.5	-200	0.5	1	1	3	2	1	245	200	191	-50	1902.11	16.52	0	0	9794.49	9796.39	0	9798.49	9799.51	9802.54	9804.35	9804.36	1.53
1659	18	2	1	27	50	0.5	-200	0.5	200	0.5	-200	0.5	1	1	3	3	0	271	200	217	50	2719.04	21.75	0	0	9805.91	9808.63	0	9809.91	9810.93	9813.97	9815.72	9815.74	1.09
1660	18	2	1	28	50	0.8	-200	0.2	200	0.8	-200	0.2	1	1	3	4	0	211	200	199	50	2269.08	27.87	0	0	9816.85	9819.12	0	9820.85	9821.87	9824.91	9825.92	9825.93	1.41
1661	18	2	1	29	50	0.2	-50	0.8	-50	0.5	-200	0.5	1	1	3	5	1	30	-50	260	-50	2018.61	8.19	0	0	9827.34	9829.36	0	9831.34	9832.37	9835.4	9837.43	9837.44	1.1
1662	18	2	1	30	200	0.8	-200	0.2	50	0.2	-200	0.8	1	1	3	6	1	128	200	350	50	1968.28	18.57	0	0	9838.55	9840.52	0	9842.55	9843.57	9846.61	9848.04	9848.04	1.11
1663	18	2	1	31	-50	0.2	-200	0.8	50	0.8	-200	0.2	1	1	3	7	0	164	50	320	-50	1851.88	20.79	0	0	9849.18	9851.03	0	9853.18	9854.2	9857.24	9858.68	9858.69	1.78
1664	18	2	1	32	50	0.8	-50	0.2	200	0.2	-200	0.8	1	1	3	8	1	79	50	46	-200	2235.18	14.05	0	0	9860.49	9862.72	0	9864.49	9865.51	9868.54	9870.27	9870.28	1.29
1665	18	2	1	33	200	0.8	-50	0.2	50	0.8	-50	0.2	1	1	3	9	1	262	200	282	50	1301.74	26.39	0	0	9871.6	9872.9	0	9875.6	9876.62	9879.65	9881.77	9881.79	1.6
1666	18	2	1	34	-50	0.8	-200	0.2	200	0.8	-50	0.2	1	1	3	10	0	304	200	4	-200	1718.29	25.93	0	0	9883.41	9885.13	0	9887.41	9888.43	9891.45	9892.64	9892.65	1.96
1667	18	2	1	35	50	0.2	-200	0.8	50	0.8	-200	0.2	1	1	3	11	0	16	-200	278	-200	2185.51	-15.94	0	0	9894.63	9896.82	0	9898.63	9899.65	9902.69	9905.41	9905.42	1.43
1668	18	2	1	36	200	0.8	-50	0.2	200	0.5	50	0.5	1	1	3	12	1	254	200	263	200	2485.65	39.37	0	0	9906.88	9909.36	0	9910.88	9911.9	9914.92	9915.86	9915.87	1.69
1669	18	2	1	37	200	0.5	50	0.5	200	0.8	-50	0.2	2	1	4	1	1	97	50	243	200	2002.27	-16.91	0	0	9919.59	9921.59	0	9923.59	9924.61	9927.64	9930.28	9930.29	1.76
1670	18	2	1	38	50	0.8	-200	0.2	200	0.5	-50	0.5	2	1	4	2	0	86	-50	225	50	1969.01	-36.84	0	0	9932.08	9934.05	0	9936.08	9937.1	9940.12	9942.28	9942.29	1.43
1671	18	2	1	39	50	0.5	-50	0.5	50	0.5	-200	0.5	2	1	4	3	1	299	50	277	50	2001.61	-13.67	0	0	9943.74	9945.74	0	9947.74	9948.76	9951.8	9955.04	9955.05	1.66
1672	18	2	1	40	200	0.2	-200	0.8	50	0.2	-50	0.8	2	1	4	4	0	66	-50	39	-200	2619.1	11.22	0	0	9956.72	9959.34	0	9960.72	9961.74	9964.77	9968.55	9968.56	1.11
1673	18	2	1	41	-50	0.2	-200	0.8	200	0.2	-200	0.8	2	1	4	5	0	70	-200	177	-200	2769.5	-2.65	0	0	9969.69	9972.46	0	9973.69	9974.71	9977.75	9979.97	9979.98	1.93
1674	18	2	1	42	200	0.8	-200	0.2	200	0.5	-50	0.5	2	1	4	6	1	36	-200	16	-50	2168.56	-37.64	0	0	9981.94	9984.1	0	9985.94	9986.96	9989.99	9993.2	9993.21	1.19
1675	18	2	1	43	200	0.5	-200	0.5	-50	0.2	-200	0.8	2	1	4	7	1	279	200	113	-200	2018.67	37.5	0	0	9994.41	9996.43	0	9998.41	9999.43	10002.47	10004.47	10004.49	1.27
1676	18	2	1	44	50	0.2	-50	0.8	200	0.5	50	0.5	2	1	4	8	0	76	50	123	-50	2802.94	23.86	0	0	10005.77	10008.58	0	10009.77	10010.79	10013.83	10016.54	10016.55	1.8
1677	18	2	1	45	200	0.5	-50	0.5	50	0.5	-50	0.5	2	1	4	9	1	327	200	227	50	1851.56	24.1	0	0	10018.37	10020.22	0	10022.37	10023.39	10026.42	10028.96	10028.97	1.49
1678	18	2	1	46	50	0.2	-50	0.8	200	0.5	50	0.5	2	1	4	10	0	20	50	141	-50	1984.88	39.44	0	0	10030.48	10032.46	0	10034.48	10035.5	10038.53	10040.91	10040.92	1.77
1679	18	2	1	47	200	0.5	-200	0.5	200	0.8	50	0.2	2	1	4	11	0	360	200	156	-200	2001.95	50	0	0	10042.7	10044.7	0	10046.7	10047.72	10050.76	10052.81	10052.83	1.4
1680	18	2	1	48	50	0.8	-200	0.2	200	0.8	-200	0.2	2	1	4	12	0	323	200	175	50	2502.3	42.77	0	0	10054.24	10056.75	0	10058.24	10059.27	10062.3	10063.82	10063.84	1.27
1681	18	2	1	49	50	0.5	-50	0.5	50	0.5	-200	0.5	1	1	5	1	1	141	-50	334	50	2118.65	-5	0	0	10067.14	10069.26	0	10071.14	10072.16	10075.2	10077.22	10077.23	1.04
1682	18	2	1	50	200	0.5	-200	0.5	200	0.2	-200	0.8	1	1	5	2	1	257	200	223	-200	2285.57	20	0	0	10078.28	10080.57	0	10082.28	10083.3	10086.34	10088.65	10088.66	1.67
1683	18	2	1	51	-50	0.5	-200	0.5	200	0.8	-200	0.2	1	1	5	3	0	45	-200	337	-50	2285.47	4.09	0	0	10090.34	10092.63	0	10094.34	10095.36	10098.4	10100.56	10100.57	1.43
1684	18	2	1	52	200	0.8	50	0.2	200	0.5	-50	0.5	1	1	5	4	1	233	200	300	200	2018.39	27.97	0	0	10102.02	10104.04	0	10106.02	10107.04	10110.06	10113.18	10113.19	1.45
1685	18	2	1	53	50	0.2	-50	0.8	200	0.5	50	0.5	1	1	5	5	0	301	200	270	-50	1567.56	38.66	0	0	10114.66	10116.23	0	10118.66	10119.68	10122.72	10125.08	10125.08	1.61
1686	18	2	1	54	200	0.2	-200	0.8	50	0.2	-50	0.8	1	1	5	6	0	353	50	199	-200	2335.28	30.92	0	0	10126.72	10129.06	0	10130.72	10131.74	10134.78	10135.67	10135.68	1.06
1687	18	2	1	55	200	0.2	50	0.8	200	0.5	50	0.5	1	1	5	7	0	224	200	119	50	2435.42	34.86	0	0	10136.76	10139.2	0	10140.76	10141.78	10144.82	10148.32	10148.32	1.32
1688	18	2	1	56	200	0.2	-50	0.8	200	0.8	50	0.2	1	1	5	8	0	150	200	273	-50	1651.72	35	0	0	10149.66	10151.31	0	10153.66	10154.68	10157.71	10168.44	10168.45	1.77
1689	18	2	1	57	200	0.5	-50	0.5	50	0.8	-200	0.2	1	1	5	9	1	251	200	351	50	2636.08	37.5	0	0	10170.24	10172.87	0	10174.24	10175.26	10178.28	10179.89	10179.9	1.7
1690	18	2	1	58	200	0.5	50	0.5	200	0.8	-50	0.2	1	1	5	10	1	302	200	267	200	1568.73	40.08	0	0	10181.61	10183.18	0	10185.61	10186.63	10189.67	10193.8	10193.81	1.13
1691	18	2	1	59	200	0.5	50	0.5	50	0.5	-50	0.5	1	1	5	11	1	12	50	129	-50	2001.93	39.64	0	0	10194.96	10196.96	0	10198.96	10199.98	10203.01	10208.06	10208.07	1.13
1692	18	2	1	60	50	0.8	-200	0.2	200	0.5	-50	0.5	1	1	5	12	0	83	-50	102	50	2552.56	39.89	0	0	10209.22	10211.77	0	10213.22	10214.24	10217.28	10220.68	10220.68	1.09
1693	18	2	1	61	200	0.8	50	0.2	200	0.5	-50	0.5	2	1	6	1	1	225	200	213	200	1918.83	24.01	0	0	10223.8	10225.72	0	10227.8	10228.82	10231.85	10236.83	10236.84	1.01
1694	18	2	1	62	200	0.5	-50	0.5	200	0.8	-200	0.2	2	1	6	2	1	18	-50	126	200	1818.31	-42.5	0	0	10237.88	10239.69	0	10241.88	10242.9	10245.93	10251.82	10251.84	1.42
1695	18	2	1	63	200	0.8	50	0.2	200	0.5	-50	0.5	2	1	6	3	1	87	200	258	200	1801.66	8.04	0	0	10253.27	10255.07	0	10257.27	10258.29	10261.33	10264.98	10265	1.66
1696	18	2	1	64	200	0.5	50	0.5	50	0.5	-50	0.5	2	1	6	4	1	102	50	264	50	2102.14	19.55	0	0	10266.67	10268.77	0	10270.67	10271.69	10274.72	10276.68	10276.69	1.72
1697	18	2	1	65	200	0.2	-200	0.8	-50	0.8	-200	0.2	2	1	6	5	1	302	200	50	-200	2201.97	50	0	0	10278.43	10280.63	0	10282.43	10283.45	10286.48	10288.43	10288.45	1.53
1698	18	2	1	66	200	0.5	-200	0.5	50	0.8	-50	0.2	2	1	6	6	0	291	50	132	-200	2819.48	50	0	0	10290	10292.82	0	10294	10295.02	10298.06	10299.24	10299.26	1.11
1699	18	2	1	67	50	0.2	-200	0.8	50	0.8	-200	0.2	2	1	6	7	0	316	50	177	-200	2618.98	50	0	0	10300.39	10303.01	0	10304.39	10305.41	10308.45	10309.27	10309.28	1.63
1700	18	2	1	68	50	0.8	-50	0.2	200	0.8	-50	0.2	2	1	6	8	0	347	200	162	50	2202.04	50	0	0	10310.94	10313.14	0	10314.94	10315.96	10318.99	10320.98	10320.99	1.13
1701	18	2	1	69	200	0.8	50	0.2	200	0.2	50	0.8	2	1	6	9	1	351	200	69	50	1918.58	50	0	0	10322.14	10324.06	0	10326.14	10327.17	10330.2	10331	10331.02	1.13
1702	18	2	1	70	200	0.2	50	0.8	200	0.5	50	0.5	2	1	6	10	0	244	200	212	50	2451.6	50	0	0	10332.17	10334.62	0	10336.17	10337.19	10340.23	10341.26	10341.28	1.1
1703	18	2	1	71	50	0.5	-50	0.5	50	0.2	-200	0.8	2	1	6	11	1	224	50	293	50	2552.29	47.74	0	0	10342.39	10344.95	0	10346.39	10347.41	10350.45	10353.15	10353.17	1.14
1704	18	2	1	72	-50	0.5	-200	0.5	200	0.8	-200	0.2	2	1	6	12	0	351	200	31	-200	2319.07	50	0	0	10354.34	10356.66	0	10358.34	10359.36	10362.39	10363.63	10363.64	1.17
1705	18	2	1	73	200	0.5	-200	0.5	200	0.2	-200	0.8	2	1	7	1	1	84	-200	146	-200	1802.08	50	0	0	10366.85	10368.65	0	10370.85	10371.87	10374.9	10377.66	10377.67	1.2
1706	18	2	1	74	200	0.8	-200	0.2	-50	0.2	-200	0.8	2	1	7	2	1	97	200	93	-200	1785.04	50	0	0	10378.89	10380.67	0	10382.89	10383.91	10386.93	10387.82	10387.83	1.32
1707	18	2	1	75	50	0.2	-200	0.8	50	0.2	-50	0.8	2	1	7	3	0	126	-50	55	-200	2769.1	50	0	0	10389.17	10391.93	0	10393.17	10394.19	10397.22	10398.5	10398.52	1.32
1708	18	2	1	76	200	0.2	-50	0.8	200	0.8	50	0.2	2	1	7	4	0	34	50	319	200	1500.92	25	0	0	10399.86	10401.36	0	10403.86	10404.88	10407.91	10411.71	10411.72	1.22
1709	18	2	1	77	50	0.8	-200	0.2	200	0.8	-200	0.2	2	1	7	5	0	18	-200	144	50	1785.06	-15.77	0	0	10412.95	10414.74	0	10416.95	10417.97	10421.01	10423.09	10423.09	1.25
1710	18	2	1	78	50	0.2	-50	0.8	-50	0.5	-200	0.5	2	1	7	6	1	265	-50	287	-50	1851.74	4.62	0	0	10424.36	10426.21	0	10428.36	10429.38	10432.42	10435.46	10435.47	1.89
1711	18	2	1	79	-50	0.2	-200	0.8	50	0.8	-200	0.2	2	1	7	7	0	322	50	248	-200	1618.11	41.52	0	0	10437.39	10439.01	0	10441.39	10442.41	10445.44	10446.9	10446.91	1.7
1712	18	2	1	80	200	0.8	-200	0.2	50	0.2	-200	0.8	2	1	7	8	1	110	200	17	-200	1951.93	50	0	0	10448.63	10450.58	0	10452.63	10453.65	10456.69	10457.77	10457.79	1.56
1713	18	2	1	81	-50	0.8	-200	0.2	-50	0.5	-200	0.5	2	1	7	9	1	260	-50	260	-50	2852.6	9.4	0	0	10459.35	10462.21	0	10463.35	10464.38	10467.41	10469.04	10469.05	1.18
1714	18	2	1	82	50	0.5	-50	0.5	50	0.5	-200	0.5	2	1	7	10	1	210	50	26	-200	1985.1	34.08	0	0	10470.25	10472.23	0	10474.25	10475.27	10478.3	10480.2	10480.2	1.21
1715	18	2	1	83	-50	0.8	-200	0.2	200	0.2	-200	0.8	2	1	7	11	1	289	-50	103	-200	1784.74	41.61	0	0	10481.44	10483.22	0	10485.44	10486.46	10489.5	10490.35	10490.36	1.08
1716	18	2	1	84	200	0.5	50	0.5	50	0.2	-50	0.8	2	1	7	12	1	355	200	258	-50	1101.47	39.24	0	0	10491.46	10492.57	0	10495.46	10496.49	10499.52	10501.33	10501.34	1.91
1717	18	2	1	85	200	0.8	-200	0.2	200	0.5	-50	0.5	1	1	8	1	1	156	200	170	-50	1585.37	33.95	0	0	10505.29	10506.88	0	10509.29	10510.31	10513.35	10515.34	10515.35	1.71
1718	18	2	1	86	50	0.8	-50	0.2	200	0.8	-50	0.2	1	1	8	2	0	270	200	97	50	1501.37	28.91	0	0	10517.07	10518.57	0	10521.07	10522.09	10525.12	10526.34	10526.34	1.56
1719	18	2	1	87	-50	0.8	-200	0.2	200	0.2	-50	0.8	1	1	8	3	1	233	-50	111	-50	1768.37	-14.77	0	0	10527.93	10529.7	0	10531.93	10532.95	10535.98	10537.44	10537.45	1.31
1720	18	2	1	88	200	0.5	-50	0.5	200	0.8	-200	0.2	1	1	8	4	1	172	-50	131	200	2319.34	-24.44	0	0	10538.79	10541.1	0	10542.79	10543.81	10546.84	10548.56	10548.58	1.17
1721	18	2	1	89	50	0.2	-200	0.8	50	0.2	-50	0.8	1	1	8	5	0	241	-50	281	-200	2418.42	-36.43	0	0	10549.76	10552.18	0	10553.76	10554.78	10557.8	10559.26	10559.27	1.62
1722	18	2	1	90	200	0.8	50	0.2	200	0.5	-50	0.5	1	1	8	6	1	8	50	202	200	1118.03	7.5	0	0	10560.9	10562.02	0	10564.9	10565.92	10568.96	10570.68	10570.69	1.99
1723	18	2	1	91	50	0.5	-50	0.5	50	0.5	-200	0.5	1	1	8	7	1	339	50	354	50	1351.54	24.4	0	0	10572.7	10574.05	0	10576.7	10577.72	10580.75	10582.05	10582.05	1.17
1724	18	2	1	92	50	0.2	-50	0.8	200	0.5	50	0.5	1	1	8	8	0	323	200	289	50	1585.24	50	0	0	10583.24	10584.82	0	10587.24	10588.26	10591.29	10593.72	10593.73	1.26
1725	18	2	1	93	50	0.5	-200	0.5	50	0.8	-200	0.2	1	1	8	9	0	340	50	319	50	2185.44	45	0	0	10595.01	10597.2	0	10599.01	10600.04	10603.05	10605.56	10605.57	1.4
1726	18	2	1	94	200	0.5	50	0.5	50	0.2	-50	0.8	1	1	8	10	1	263	200	208	-50	934.45	50	0	0	10606.99	10607.93	0	10610.99	10612.01	10615.05	10616.22	10616.23	1.07
1727	18	2	1	95	200	0.8	-50	0.2	50	0.8	-50	0.2	1	1	8	11	1	161	200	233	50	951.15	50	0	0	10617.32	10618.27	0	10621.32	10622.34	10625.36	10626.58	10626.59	1.68
1728	18	2	1	96	200	0.5	-200	0.5	50	0.5	-200	0.5	1	1	8	12	1	135	-200	338	50	1384.71	-40.3	0	0	10628.29	10629.68	0	10632.29	10633.31	10636.35	10638.35	10638.37	1.4
1729	19	1	1	1	200	0.8	-50	0.2	50	0.8	-50	0.2	1	1	1	1	1	179	200	232	50	1402.38	28.41	13492.88	13492.9	13496.97	13498.37	0	13500.98	13502.03	13505.08	13506.31	13506.31	1.91
1730	19	1	1	2	200	0.2	-200	0.8	-50	0.8	-200	0.2	1	1	1	2	1	302	200	350	-50	1251.66	44.16	0	13494.94	13508.25	13509.5	0	13512.26	13513.29	13516.3	13518.14	13518.16	1.11
1731	19	1	1	3	50	0.2	-50	0.8	200	0.5	50	0.5	1	1	1	3	0	101	50	183	-50	1518.49	38.26	0	13630.8	13519.29	13520.81	0	13523.29	13524.33	13527.36	13529.71	13529.71	1.52
1732	19	1	1	4	200	0.5	-200	0.5	50	0.8	-50	0.2	1	1	1	4	1	86	-200	345	50	1401.44	-7.19	0	13765.39	13531.25	13532.65	0	13535.25	13536.27	13539.31	13540.58	13540.59	1.14
1733	19	1	1	5	50	0.5	-50	0.5	50	0.5	-200	0.5	1	1	1	5	0	63	-200	217	50	3820.37	-25.76	0	13898.63	13541.76	13545.58	0	13545.76	13546.78	13549.81	13550.71	13550.71	1.56
1734	19	1	1	6	50	0.8	-200	0.2	200	0.5	-50	0.5	1	1	1	6	0	310	200	92	50	1751.74	35.44	0	14027.1	13552.3	13554.05	0	13556.3	13557.32	13560.36	13561.99	13562.01	1
1735	19	1	1	7	200	0.2	50	0.8	200	0.5	50	0.5	1	1	1	7	1	252	50	262	200	1685.5	-6.68	0	14157.2	13563.03	13564.71	0	13567.03	13568.05	13571.08	13572.62	13572.63	1.77
1736	19	1	1	8	50	0.2	-50	0.8	200	0.5	50	0.5	1	1	1	8	0	292	200	208	-50	1184.5	40.74	0	14289.76	13574.42	13575.6	0	13578.42	13579.44	13582.47	13583.88	13583.89	1.85
1737	19	1	1	9	50	0.8	-200	0.2	200	0.8	-200	0.2	1	1	1	9	0	33	-200	356	50	2117.93	-23.35	0	14424.65	13585.76	13587.88	0	13589.76	13590.78	13593.82	13594.98	13595	1.92
1738	19	1	1	10	50	0.2	-200	0.8	50	0.8	-200	0.2	1	1	1	10	0	22	-200	185	-200	2018.79	-22.07	0	0	13596.94	13598.95	0	13600.94	13601.96	13604.99	13606.29	13606.29	1.99
1739	19	1	1	11	200	0.5	-200	0.5	50	0.5	-200	0.5	1	1	1	11	1	201	200	191	50	1552	38.65	0	0	13608.29	13609.85	0	13612.29	13613.32	13616.33	13618.08	13618.09	1.51
1740	19	1	1	12	200	0.8	50	0.2	200	0.2	50	0.8	1	1	1	12	1	310	200	285	50	2485.6	43.77	0	0	13619.6	13622.09	0	13623.6	13624.62	13627.66	13629.51	13629.51	1.27
1741	19	1	1	13	-50	0.8	-200	0.2	200	0.8	-50	0.2	1	1	2	1	0	271	200	163	-50	2018.54	32.19	0	0	13632.81	13634.83	0	13636.81	13637.84	13640.87	13642.34	13642.36	1.1
1742	19	1	1	14	200	0.5	-200	0.5	200	0.8	50	0.2	1	1	2	2	0	98	200	40	-200	1835.24	47.89	0	0	13643.47	13645.31	0	13647.47	13648.49	13651.53	13652.99	13653	1.51
1743	19	1	1	15	200	0.5	50	0.5	50	0.5	-50	0.5	1	1	2	3	1	351	200	256	50	1467.93	42.36	0	0	13654.52	13655.98	0	13658.52	13659.54	13662.57	13663.77	13663.79	1.59
1744	19	1	1	16	200	0.2	-50	0.8	200	0.8	50	0.2	1	1	2	4	0	307	200	105	-50	1635.23	39.87	0	0	13665.39	13667.03	0	13669.39	13670.41	13673.45	13674.94	13674.95	1.76
1745	19	1	1	17	200	0.8	50	0.2	200	0.5	-50	0.5	1	1	2	5	1	231	200	92	-50	2301.76	35	0	0	13676.73	13679.04	0	13680.73	13681.75	13684.79	13686.24	13686.24	1.08
1746	19	1	1	18	200	0.5	-50	0.5	200	0.8	-200	0.2	1	1	2	6	0	211	200	302	200	2303.5	44.98	0	14563.73	13687.34	13689.65	0	13691.34	13692.36	13695.4	13697.16	13697.17	1.66
1747	19	1	1	19	-50	0.8	-200	0.2	-50	0.5	-200	0.5	1	1	2	7	1	22	-200	211	-50	3203.16	-15.85	0	0	13698.85	13702.05	0	13702.85	13703.87	13706.91	13708.1	13708.11	1.52
1748	19	1	1	20	200	0.5	-200	0.5	200	0.2	-200	0.8	1	1	2	8	1	298	200	69	-200	2035.21	14.31	0	0	13709.64	13711.68	0	13713.64	13714.66	13717.7	13719.17	13719.18	1.17
1749	19	1	1	21	-50	0.2	-200	0.8	50	0.8	-200	0.2	1	1	2	9	0	298	50	142	-200	1734.77	25.42	0	0	13720.37	13722.1	0	13724.37	13725.39	13728.41	13730.07	13730.08	1.94
1750	19	1	1	22	-50	0.8	-200	0.2	200	0.2	-200	0.8	1	1	2	10	0	115	-200	75	-50	1517.58	-9.36	0	0	13732.03	13733.55	0	13736.03	13737.05	13740.08	13741.83	13741.84	1.59
1751	19	1	1	23	200	0.8	-200	0.2	50	0.2	-200	0.8	1	1	2	11	1	242	200	206	-200	1701.67	43.57	0	0	13743.44	13745.14	0	13747.44	13748.46	13751.49	13752.61	13752.63	1.44
1752	19	1	1	24	-50	0.2	-200	0.8	200	0.2	-200	0.8	1	1	2	12	0	172	-200	54	-200	3186.31	-10.63	0	0	13754.08	13757.27	0	13758.08	13759.1	13762.14	13763.43	13763.44	1.94
1753	19	1	1	25	200	0.2	-200	0.8	50	0.2	-50	0.8	1	1	3	1	1	199	-200	12	-50	2652.64	-24.67	0	0	13767.41	13770.06	0	13771.41	13772.43	13775.46	13777.17	13777.18	1.66
1754	19	1	1	26	50	0.8	-50	0.2	200	0.2	-200	0.8	1	1	3	2	1	290	50	163	-200	2652.16	27.58	0	0	13778.85	13781.5	0	13782.85	13783.87	13786.91	13788.29	13788.31	1.45
1755	19	1	1	27	50	0.5	-200	0.5	200	0.5	-200	0.5	1	1	3	3	0	132	-200	285	50	2519.05	-18.96	0	0	13789.77	13792.29	0	13793.77	13794.8	13797.83	13799.21	13799.22	1.84
1756	19	1	1	28	200	0.5	-50	0.5	50	0.5	-50	0.5	1	1	3	4	1	257	200	314	50	1668.37	6.38	0	0	13801.07	13802.74	0	13805.07	13806.09	13809.12	13810.25	13810.26	1.53
1757	19	1	1	29	-50	0.2	-200	0.8	200	0.5	-200	0.5	1	1	3	5	0	351	200	235	-200	2435.41	50	0	0	13811.81	13814.24	0	13815.81	13816.83	13819.87	13821.4	13821.42	1.55
1758	19	1	1	30	50	0.8	-50	0.2	200	0.8	-50	0.2	1	1	3	6	0	149	200	212	50	1784.84	39.14	0	0	13822.98	13824.77	0	13826.98	13828.01	13831.04	13832.3	13832.31	1.68
1759	19	1	1	31	50	0.5	-200	0.5	50	0.8	-200	0.2	1	1	3	7	0	274	50	95	-200	2235.43	37.46	0	0	13834.01	13836.25	0	13838.01	13839.03	13842.07	13844.33	13844.33	1.37
1760	19	1	1	32	200	0.5	-50	0.5	-50	0.5	-200	0.5	1	1	3	8	1	68	-50	282	-50	2418.68	-4.97	0	0	13845.72	13848.14	0	13849.72	13850.74	13853.78	13854.52	13854.53	1.24
1761	19	1	1	33	200	0.5	50	0.5	50	0.2	-50	0.8	1	1	3	9	1	358	200	289	50	2402.38	31.81	0	0	13855.78	13858.18	0	13859.78	13860.8	13863.83	13865.28	13865.29	1.58
1762	19	1	1	34	200	0.5	-50	0.5	50	0.8	-200	0.2	1	1	3	10	1	263	200	180	50	2219.06	41.4	0	0	13866.89	13869.11	0	13870.89	13871.91	13874.93	13875.84	13875.84	1.87
1763	19	1	1	35	200	0.5	-200	0.5	-50	0.2	-200	0.8	1	1	3	11	1	129	-200	27	-200	2068.9	-18.76	0	0	13877.73	13879.8	0	13881.73	13882.75	13885.79	13887.16	13887.17	1.41
1764	19	1	1	36	50	0.2	-50	0.8	-50	0.5	-200	0.5	1	1	3	12	1	328	50	70	-200	2585.86	17.67	0	0	13888.59	13891.17	0	13892.59	13893.61	13896.64	13897.49	13897.49	1.11
1765	19	1	1	37	200	0.2	-200	0.8	50	0.2	-50	0.8	2	1	4	1	0	15	-50	270	-200	3069.23	13.65	0	0	13900.65	13903.72	0	13904.65	13905.67	13908.7	13909.58	13909.59	1.44
1766	19	1	1	38	200	0.5	-50	0.5	50	0.5	-50	0.5	2	1	4	2	1	275	200	202	50	1635.53	33.74	0	0	13911.06	13912.69	0	13915.06	13916.08	13919.11	13920.11	13920.13	1.3
1767	19	1	1	39	200	0.5	-200	0.5	50	0.5	-200	0.5	2	1	4	3	1	180	-200	187	50	2268.65	-12.39	0	0	13921.45	13923.72	0	13925.45	13926.47	13929.5	13930.2	13930.2	1.4
1768	19	1	1	40	200	0.5	-200	0.5	-50	0.2	-200	0.8	2	1	4	4	1	308	200	347	-50	2335.47	39.77	0	0	13931.62	13933.96	0	13935.62	13936.64	13939.68	13940.85	13940.86	1.83
1769	19	1	1	41	200	0.8	50	0.2	200	0.2	50	0.8	2	1	4	5	1	146	200	337	200	2051.77	32.05	0	0	13942.71	13944.77	0	13946.71	13947.74	13950.77	13951.56	13951.57	1.4
1770	19	1	1	42	200	0.8	-200	0.2	200	0.5	-50	0.5	2	1	4	6	1	84	200	143	-50	1734.99	50	0	0	13952.99	13954.72	0	13956.99	13958.01	13961.05	13962.48	13962.5	1.39
1771	19	1	1	43	200	0.5	-200	0.5	200	0.8	50	0.2	2	1	4	7	0	273	200	202	200	1584.86	47.94	0	0	13963.9	13965.48	0	13967.9	13968.92	13971.95	13973.36	13973.37	1.36
1772	19	1	1	44	-50	0.8	-200	0.2	200	0.2	-50	0.8	2	1	4	8	0	193	-50	347	-50	1951.57	-0.27	0	0	13974.76	13976.71	0	13978.76	13979.78	13982.81	13983.76	13983.76	1.14
1773	19	1	1	45	200	0.8	-50	0.2	50	0.8	-50	0.2	2	1	4	9	1	42	-50	19	-50	1751.58	-0.79	0	0	13984.92	13986.67	0	13988.92	13989.94	13992.97	13994.35	13994.36	1.26
1774	19	1	1	46	50	0.2	-200	0.8	50	0.2	-50	0.8	2	1	4	10	0	192	-50	209	-200	2085.21	17.28	0	0	13995.64	13997.73	0	13999.64	14000.66	14003.7	14004.73	14004.73	1.09
1775	19	1	1	47	-50	0.8	-200	0.2	-50	0.5	-200	0.5	2	1	4	11	1	195	-50	156	-200	2435.44	-7.68	0	0	14005.83	14008.27	0	14009.83	14010.85	14013.89	14015.42	14015.44	1.43
1776	19	1	1	48	50	0.8	-200	0.2	200	0.8	-200	0.2	2	1	4	12	0	7	-200	257	50	1818.78	-20.27	0	0	14016.89	14018.71	0	14020.89	14021.91	14024.93	14025.82	14025.83	1.26
1777	19	1	1	49	200	0.2	-50	0.8	200	0.8	50	0.2	2	1	5	1	0	173	200	52	-50	1918.7	38.15	0	0	14029.12	14031.04	0	14033.12	14034.14	14037.17	14037.99	14037.99	1.3
1778	19	1	1	50	200	0.8	-200	0.2	-50	0.2	-200	0.8	2	1	5	2	1	133	200	239	-200	1317.57	41.94	0	0	14039.31	14040.63	0	14043.31	14044.33	14047.37	14048.37	14048.38	1.42
1779	19	1	1	51	50	0.8	-50	0.2	200	0.2	-200	0.8	2	1	5	3	1	101	50	72	-200	1885.3	30.68	0	0	14049.83	14051.72	0	14053.83	14054.86	14057.89	14058.83	14058.84	1.12
1780	19	1	1	52	50	0.2	-50	0.8	200	0.5	50	0.5	2	1	5	4	0	317	200	118	-50	1518.03	40.98	0	0	14059.98	14061.49	0	14063.98	14065	14068.03	14069.48	14069.5	1.5
1781	19	1	1	53	50	0.2	-50	0.8	-50	0.5	-200	0.5	2	1	5	5	1	146	-50	65	-200	1735.29	0.73	0	0	14071.02	14072.75	0	14075.02	14076.04	14079.07	14080.31	14080.31	1.71
1782	19	1	1	54	200	0.2	50	0.8	200	0.5	50	0.5	2	1	5	6	0	305	200	147	50	1784.77	37.94	0	0	14082.03	14083.81	0	14086.03	14087.05	14090.08	14091.58	14091.58	1.24
1783	19	1	1	55	-50	0.2	-200	0.8	200	0.5	-200	0.5	2	1	5	7	0	316	200	136	-200	2052.1	37.5	0	0	14092.85	14094.9	0	14096.85	14097.87	14100.91	14102.1	14102.11	1.79
1784	19	1	1	56	50	0.8	-200	0.2	200	0.8	-200	0.2	2	1	5	8	0	294	200	168	50	1602	40.64	0	0	14103.91	14105.51	0	14107.91	14108.93	14111.97	14113.57	14113.59	1.07
1785	19	1	1	57	200	0.5	-50	0.5	-50	0.5	-200	0.5	2	1	5	9	1	155	-50	121	-200	1351.36	-10.73	0	0	14114.69	14116.04	0	14118.69	14119.71	14122.74	14123.43	14123.44	1.39
1786	19	1	1	58	-50	0.5	-200	0.5	200	0.8	-200	0.2	2	1	5	10	0	253	200	325	-50	1968.28	29.99	0	0	14124.86	14126.83	0	14128.86	14129.88	14132.92	14134.19	14134.2	1
1787	19	1	1	59	200	0.5	-50	0.5	200	0.8	-200	0.2	2	1	5	11	1	265	200	344	200	2902.71	34.64	0	0	14135.22	14138.12	0	14139.22	14140.24	14143.28	14144.51	14144.53	1.22
1788	19	1	1	60	50	0.8	-200	0.2	200	0.5	-50	0.5	2	1	5	12	0	112	-50	195	50	1801.6	-21.28	0	0	14145.76	14147.56	0	14149.76	14150.78	14153.82	14156.18	14156.19	1
1789	19	1	1	61	50	0.2	-200	0.8	50	0.2	-50	0.8	1	1	6	1	0	34	-50	66	-200	2419.18	-2.85	0	0	14159.22	14161.64	0	14163.22	14164.24	14167.28	14168.79	14168.8	1.19
1790	19	1	1	62	50	0.8	-200	0.2	200	0.8	-200	0.2	1	1	6	2	0	330	200	4	-200	1785.28	30.69	0	0	14170	14171.78	0	14174	14175.02	14178.05	14179.59	14179.61	1.14
1791	19	1	1	63	50	0.5	-50	0.5	50	0.2	-200	0.8	1	1	6	3	1	1	-50	11	-200	1918.31	-4.97	0	0	14180.77	14182.69	0	14184.77	14185.79	14188.83	14190.37	14190.38	1.27
1792	19	1	1	64	200	0.8	-50	0.2	50	0.8	-50	0.2	1	1	6	4	1	164	200	46	-50	1402.24	33.25	0	0	14191.66	14193.07	0	14195.67	14196.69	14199.72	14200.97	14200.99	1.17
1793	19	1	1	65	200	0.8	-200	0.2	-50	0.2	-200	0.8	1	1	6	5	1	262	200	128	-200	1251.73	46.16	0	0	14202.17	14203.43	0	14206.17	14207.19	14210.23	14211.31	14211.31	1.14
1794	19	1	1	66	200	0.5	50	0.5	200	0.8	-50	0.2	1	1	6	6	1	158	50	158	200	1868.76	14.44	0	0	14212.47	14214.33	0	14216.47	14217.49	14220.52	14222.11	14222.12	1.6
1795	19	1	1	67	-50	0.5	-200	0.5	200	0.8	-200	0.2	1	1	6	7	0	33	-200	18	-200	1568.02	-22.5	0	0	14223.74	14225.31	0	14227.74	14228.76	14231.8	14232.58	14232.6	1.9
1796	19	1	1	68	50	0.5	-50	0.5	50	0.5	-200	0.5	1	1	6	8	1	87	-50	303	50	1517.92	-2.31	0	0	14234.52	14236.03	0	14238.52	14239.54	14242.57	14243.91	14243.92	1.94
1797	19	1	1	69	200	0.8	50	0.2	200	0.5	-50	0.5	1	1	6	9	1	347	200	177	-50	1651.89	19.88	0	0	14245.88	14247.53	0	14249.88	14250.9	14253.93	14255.06	14255.07	1.22
1798	19	1	1	70	200	0.8	-50	0.2	200	0.5	50	0.5	1	1	6	10	0	194	200	82	200	1601.27	40.66	0	0	14256.3	14257.9	0	14260.3	14261.32	14264.36	14265.71	14265.72	1.48
1799	19	1	1	71	200	0.8	-200	0.2	200	0.5	-50	0.5	1	1	6	11	1	126	200	167	-50	1818.4	41.61	0	0	14267.23	14269.04	0	14271.23	14272.25	14275.28	14276.89	14276.9	1.38
1800	19	1	1	72	-50	0.8	-200	0.2	200	0.2	-50	0.8	1	1	6	12	0	59	-50	331	-50	2602.46	-1.73	0	0	14278.3	14280.9	0	14282.3	14283.32	14286.36	14288.21	14288.23	1.52
1801	19	1	1	73	200	0.5	50	0.5	50	0.2	-50	0.8	2	1	7	1	1	208	200	156	-50	1885.39	17.5	0	0	14291.78	14293.66	0	14295.78	14296.8	14299.84	14301.14	14301.15	1.26
1802	19	1	1	74	50	0.8	-50	0.2	200	0.8	-50	0.2	2	1	7	2	0	65	-50	142	50	2252.47	-21.52	0	0	14302.44	14304.69	0	14306.44	14307.46	14310.49	14311.22	14311.23	1.07
1803	19	1	1	75	50	0.2	-200	0.8	50	0.8	-200	0.2	2	1	7	3	0	119	50	225	-200	2035.4	9.5	0	0	14312.31	14314.35	0	14316.31	14317.33	14320.37	14323.01	14323.02	1.44
1804	19	1	1	76	-50	0.8	-200	0.2	200	0.2	-200	0.8	2	1	7	4	0	354	200	360	-50	2135.6	47.5	0	0	14324.47	14326.61	0	14328.47	14329.49	14332.51	14335.83	14335.83	1.17
1805	19	1	1	77	-50	0.8	-200	0.2	200	0.8	-50	0.2	2	1	7	5	0	9	-50	84	-50	1534.94	-18.92	0	0	14337.02	14338.55	0	14341.02	14342.04	14345.07	14346.41	14346.42	1.03
1806	19	1	1	78	50	0.5	-50	0.5	50	0.5	-200	0.5	2	1	7	6	1	40	-50	147	-200	1985.07	-13.2	0	0	14347.47	14349.46	0	14351.47	14352.5	14355.53	14356.37	14356.38	1.95
1807	19	1	1	79	-50	0.2	-200	0.8	50	0.8	-200	0.2	2	1	7	7	0	133	50	198	-200	2085.71	16.66	0	0	14358.35	14360.44	0	14362.35	14363.37	14366.41	14367.39	14367.41	1.43
1808	19	1	1	80	50	0.2	-50	0.8	200	0.5	50	0.5	2	1	7	8	0	345	200	159	-50	1067.87	30.79	0	0	14368.86	14369.93	0	14372.86	14373.88	14376.91	14378.79	14378.8	1.96
1809	19	1	1	81	200	0.8	-50	0.2	200	0.5	50	0.5	2	1	7	9	0	309	200	170	200	1317.94	21.57	0	0	14380.78	14382.1	0	14384.78	14385.81	14388.84	14390.19	14390.19	1.76
1810	19	1	1	82	200	0.2	-200	0.8	-50	0.8	-200	0.2	2	1	7	10	0	353	-50	249	-200	2285.43	12.32	0	0	14391.98	14394.26	0	14395.98	14397	14400.02	14401.43	14401.43	1.01
1811	19	1	1	83	50	0.5	-50	0.5	50	0.5	-200	0.5	2	1	7	11	1	49	-50	247	50	1835.08	-4.81	0	0	14402.45	14404.29	0	14406.45	14407.47	14410.49	14411.76	14411.78	1.68
1812	19	1	1	84	200	0.8	-200	0.2	50	0.2	-200	0.8	2	1	7	12	1	220	200	324	50	1735.18	37.21	0	0	14413.48	14415.21	0	14417.48	14418.5	14421.53	14422.92	14422.93	1.71
1813	19	1	1	85	200	0.8	50	0.2	200	0.5	-50	0.5	2	1	8	1	1	272	200	125	-50	1651.59	29.97	0	0	14426.67	14428.32	0	14430.67	14431.69	14434.73	14435.91	14435.91	1.65
1814	19	1	1	86	50	0.5	-200	0.5	50	0.8	-200	0.2	2	1	8	2	0	295	50	57	-200	2034.89	18.11	0	0	14437.58	14439.62	0	14441.58	14442.6	14445.64	14447.05	14447.05	1.55
1815	19	1	1	87	200	0.5	-50	0.5	50	0.8	-200	0.2	2	1	8	3	1	266	200	290	50	2285.37	38.5	0	0	14448.62	14450.91	0	14452.62	14453.64	14456.68	14459.41	14459.41	1.22
1816	19	1	1	88	200	0.8	50	0.2	200	0.5	-50	0.5	2	1	8	4	1	343	200	180	-50	1534.72	31.65	0	0	14460.65	14462.18	0	14464.65	14465.67	14468.71	14470.96	14470.97	1.77
1817	19	1	1	89	-50	0.2	-200	0.8	200	0.2	-200	0.8	2	1	8	5	0	300	200	268	-200	2635.73	50	0	0	14472.76	14475.39	0	14476.76	14477.78	14480.8	14483.4	14483.4	1.23
1818	19	1	1	90	200	0.8	-50	0.2	50	0.8	-50	0.2	2	1	8	6	1	165	200	223	50	1585.08	31.1	0	0	14484.65	14486.24	0	14488.65	14489.67	14492.71	14494.17	14494.18	1.37
1819	19	1	1	91	200	0.5	-200	0.5	200	0.2	-200	0.8	2	1	8	7	1	301	200	323	200	2118.4	42.33	0	0	14495.56	14497.68	0	14499.56	14500.58	14503.62	14505.39	14505.4	1.89
1820	19	1	1	92	50	0.5	-200	0.5	200	0.5	-200	0.5	2	1	8	8	0	308	200	210	50	2202.31	41.47	0	0	14507.3	14509.51	0	14511.3	14512.32	14515.36	14516.3	14516.31	1.86
1821	19	1	1	93	200	0.5	50	0.5	200	0.8	-50	0.2	2	1	8	9	1	319	200	147	200	1868.4	42.5	0	0	14518.18	14520.05	0	14522.18	14523.2	14526.24	14528.94	14528.95	1.4
1822	19	1	1	94	200	0.5	50	0.5	50	0.5	-50	0.5	2	1	8	10	1	269	200	56	-50	1551.68	50	0	0	14530.37	14531.92	0	14534.37	14535.39	14538.43	14539.29	14539.3	1.32
1823	19	1	1	95	200	0.5	-200	0.5	50	0.8	-50	0.2	2	1	8	11	0	92	50	219	200	2035.51	9.44	0	0	14540.63	14542.67	0	14544.63	14545.65	14548.69	14550.7	14550.72	1.61
1824	19	1	1	96	50	0.5	-50	0.5	50	0.2	-200	0.8	2	1	8	12	1	145	-50	147	-200	2001.87	-11.36	0	0	14552.34	14554.34	0	14556.34	14557.36	14560.4	14561.81	14561.81	1.91
