# Supplementary material for: Parsing cultural impacts on regret and risk in Iran, China and the United Kingdom
Source: Sci Rep. 2018 Sep 14;8:13862. doi: 10.1038/s41598-018-30680-7 (PMC6138714; doi:10.1038/s41598-018-30680-7)
Supplement: Supplementary file 3 — Supporting Information S2 [file 41598_2018_30680_MOESM3_ESM.csv]

	subj	gender	session	trial	x1	p1	y1	p2	x2	q1	y2	q2	condition	context	block	blockposition	choice	anglec	outcomec	angleuc	outcomeuc	RT	rating	onset_trigger	onset_instruction	onset_choicephase	onset_respose	onset_socialinformation	onset_spinning	onset_outcome	onset_rating	onset_ratingfinish	onset_samllblack	ISI
1	7	1	1	1	50	0.8	-50	0.2	200	0.5	-50	0.5	2	1	1	34	0	296	200	71	-50	1468.16	50	1363678.5	1363678.51	1363680.6	1363682.07	0	1363684.63	1363685.67	1363688.72	1363689.75	1363689.76	1.07
2	7	1	1	2	200	0.8	-50	0.2	200	0.5	50	0.5	1	1	1	12	0	141	50	320	200	2068.36	-9.28	0	0	1363690.86	1363692.93	0	1363694.86	1363695.88	1363698.91	1363699.97	1363699.98	1.25
3	7	1	1	3	100	0.2	-50	0.8	50	0.8	-200	0.2	1	1	1	18	1	143	-50	292	50	3319.41	-30.93	0	0	1363701.25	1363704.57	0	1363705.25	1363706.27	1363709.31	1363710.26	1363710.27	1.22
4	7	1	1	4	200	0.5	-200	0.5	50	0.8	-200	0.2	2	1	1	39	1	136	-200	78	50	2552.11	-50	0	0	1363711.53	1363714.08	0	1363715.53	1363716.55	1363719.58	1363721.33	1363721.35	1.67
5	7	1	1	5	50	0.8	-200	0.2	200	0.5	-200	0.5	1	1	1	14	0	118	-200	342	50	1567.97	-50	0	0	1363723.03	1363724.6	0	1363727.03	1363728.06	1363731.07	1363732.49	1363732.49	1.84
6	7	1	1	6	200	0.5	50	0.5	100	0.8	50	0.2	2	1	1	53	1	158	50	301	100	2685.52	-50	0	0	1363734.36	1363737.05	0	1363738.36	1363739.38	1363742.42	1363743.32	1363743.33	1.34
7	7	1	1	7	200	0.5	-200	0.5	200	0.2	-50	0.8	2	1	1	60	0	311	200	61	-200	3302.84	50	0	0	1363744.7	1363748.01	0	1363748.7	1363749.72	1363752.76	1363754.44	1363754.44	1.78
8	7	1	1	8	-100	0.8	-200	0.2	-50	0.5	-200	0.5	2	1	1	49	0	319	-50	186	-100	3602.99	-21.02	0	0	1363756.25	1363759.85	0	1363760.25	1363761.27	1363764.3	1363766.6	1363766.6	1.68
9	7	1	1	9	50	0.2	-50	0.8	50	0.5	-200	0.5	1	1	1	22	1	56	-50	72	-200	3219.44	-12.94	0	0	1363768.31	1363771.52	0	1363772.31	1363773.33	1363776.36	1363777.14	1363777.16	1.01
10	7	1	1	10	200	0.5	-50	0.5	100	0.8	50	0.2	2	1	1	35	0	298	100	270	200	2618.77	-24.55	0	0	1363778.18	1363780.8	0	1363782.18	1363783.2	1363786.24	1363787.07	1363787.09	1.6
11	7	1	1	11	50	0.5	-100	0.5	100	0.2	-200	0.8	1	1	1	7	1	115	-100	193	-200	3185.92	-21.07	0	0	1363788.71	1363791.89	0	1363792.71	1363793.73	1363796.76	1363797.83	1363797.85	1.39
12	7	1	1	12	200	0.8	50	0.2	200	0.5	100	0.5	2	1	1	56	0	50	100	41	50	3002.47	29.47	0	0	1363799.25	1363802.25	0	1363803.25	1363804.27	1363807.3	1363808.17	1363808.19	1.92
13	7	1	1	13	50	0.5	-50	0.5	100	0.5	-200	0.5	2	1	1	55	0	69	-200	179	-50	3653.03	-50	0	0	1363810.12	1363813.78	0	1363814.12	1363815.14	1363818.18	1363819.56	1363819.58	1
14	7	1	1	14	200	0.2	-50	0.8	100	0.8	50	0.2	2	1	1	51	0	20	50	54	-50	2652.19	24.39	0	0	1363820.6	1363823.25	0	1363824.6	1363825.62	1363828.66	1363829.46	1363829.47	1.46
16	7	1	1	16	100	0.5	-50	0.5	50	0.8	-50	0.2	2	1	1	36	1	210	100	294	50	2218.52	42.25	0	0	1363836.41	1363838.63	0	1363840.41	1363841.43	1363844.47	1363845.6	1363845.6	1.46
17	7	1	1	17	100	0.8	50	0.2	200	0.2	50	0.8	1	1	1	1	1	357	100	1	50	1568.11	32.5	0	0	1363847.09	1363848.65	0	1363851.09	1363852.11	1363855.14	1363857.62	1363857.63	1.77
18	7	1	1	18	200	0.8	50	0.2	200	0.5	100	0.5	1	1	1	26	0	357	200	221	200	1884.91	50	0	1364334.88	1363859.41	1363861.3	0	1363863.41	1363864.43	1363867.47	1363868.81	1363868.82	1.32
19	7	1	1	19	-100	0.8	-200	0.2	-50	0.5	-200	0.5	1	1	1	19	0	289	-50	173	-100	2535.4	-17.5	0	0	1363870.16	1363872.69	0	1363874.16	1363875.18	1363878.21	1363880.54	1363880.55	1.78
20	7	1	1	20	200	0.5	-200	0.5	50	0.8	-200	0.2	1	1	1	9	1	180	-200	325	50	2835.56	-50	0	0	1363882.35	1363885.18	0	1363886.35	1363887.37	1363890.41	1363891.11	1363891.12	1.47
21	7	1	1	21	200	0.2	-100	0.8	50	0.8	-200	0.2	1	1	1	10	0	266	50	305	200	3903.22	-1.14	0	0	1363892.61	1363896.51	0	1363896.61	1363897.63	1363900.66	1363902.23	1363902.23	1.04
22	7	1	1	22	50	0.8	-50	0.2	200	0.8	-100	0.2	1	1	1	24	0	240	200	89	50	1434.53	50	0	0	1363903.28	1363904.72	0	1363907.28	1363908.3	1363911.34	1363912.56	1363912.57	1.18
23	7	1	1	23	200	0.5	-50	0.5	100	0.8	50	0.2	1	1	1	5	1	226	200	238	100	3970.14	50	0	0	1363913.77	1363917.75	0	1363917.78	1363918.8	1363921.83	1363922.89	1363922.9	1.72
24	7	1	1	24	50	0.5	-100	0.5	100	0.2	-200	0.8	2	1	1	37	1	321	50	354	100	3152.62	-35.92	0	0	1363924.63	1363927.79	0	1363928.63	1363929.65	1363932.69	1363933.4	1363933.41	1.47
25	7	1	1	25	100	0.8	-200	0.2	200	0.5	-50	0.5	1	1	1	29	0	335	200	210	100	1834.81	50	0	0	1363934.91	1363936.74	0	1363938.91	1363939.93	1363942.97	1363943.87	1363943.88	1.15
26	7	1	1	26	200	0.2	-100	0.8	50	0.8	-50	0.2	2	1	1	46	0	44	-50	7	-100	3069.2	12.79	0	0	1363945.05	1363948.12	0	1363949.05	1363950.07	1363953.11	1363953.79	1363953.79	1.34
27	7	1	1	27	100	0.5	-50	0.5	200	0.2	-50	0.8	2	1	1	47	1	175	-50	305	200	2552	-50	0	0	1363955.16	1363957.71	0	1363959.16	1363960.18	1363963.22	1363965.03	1363965.03	1.61
28	7	1	1	28	200	0.5	-200	0.5	50	0.8	-50	0.2	2	1	1	41	1	199	200	227	50	1668.29	27.5	0	0	1363966.67	1363968.34	0	1363970.67	1363971.69	1363974.73	1363975.65	1363975.66	1.19
29	7	1	1	29	200	0.5	-50	0.5	50	0.8	-50	0.2	1	1	1	2	1	222	200	131	50	1167.53	50	0	0	1363976.88	1363978.04	0	1363980.88	1363981.9	1363984.93	1363985.71	1363985.72	1.74
30	7	1	1	30	50	0.8	-50	0.2	200	0.2	-50	0.8	1	1	1	3	0	70	-50	177	50	3119.2	-48.3	0	0	1363987.47	1363990.59	0	1363991.47	1363992.49	1363995.53	1363996.7	1363996.71	1.24
31	7	1	1	31	-50	0.5	-100	0.5	-50	0.8	-200	0.2	1	1	1	20	0	53	-200	74	-100	2318.81	-50	0	0	1363997.98	1364000.3	0	1364001.98	1364003	1364006.03	1364006.81	1364006.82	1.92
32	7	1	1	32	200	0.5	-50	0.5	50	0.8	-50	0.2	2	1	1	32	1	16	-50	229	50	2401.99	-50	0	0	1364008.75	1364011.16	0	1364012.75	1364013.77	1364016.81	1364018.37	1364018.38	1.27
33	7	1	1	33	200	0.8	-50	0.2	200	0.5	50	0.5	2	1	1	42	0	251	200	194	200	2135.1	50	0	0	1364019.66	1364021.8	0	1364023.66	1364024.68	1364027.72	1364029.01	1364029.02	1.77
34	7	1	1	34	200	0.5	50	0.5	100	0.8	50	0.2	1	1	1	23	1	193	200	161	100	1301.06	50	0	0	1364030.8	1364032.11	0	1364034.81	1364035.83	1364038.86	1364040.38	1364040.4	1.19
35	7	1	1	35	50	0.2	-50	0.8	50	0.5	-200	0.5	2	1	1	52	1	177	-50	308	50	3769.79	-50	0	0	1364041.6	1364045.37	0	1364045.6	1364046.62	1364049.65	1364051.08	1364051.09	1.29
36	7	1	1	36	100	0.2	-50	0.8	50	0.8	-200	0.2	2	1	1	48	0	76	50	98	-50	2602.15	50	0	0	1364052.39	1364054.99	0	1364056.39	1364057.41	1364060.45	1364061.21	1364061.23	1.09
37	7	1	1	37	100	0.8	-200	0.2	200	0.5	-50	0.5	2	1	1	59	0	151	-50	231	100	2869.01	-50	0	0	1364062.35	1364065.22	0	1364066.35	1364067.37	1364070.4	1364072.24	1364072.26	1.58
38	7	1	1	38	50	0.8	-50	0.2	200	0.2	-50	0.8	2	1	1	33	1	342	50	30	-50	3719.78	29.35	0	0	1364073.86	1364077.58	0	1364077.86	1364078.88	1364081.91	1364083.91	1364083.92	1.68
39	7	1	1	39	200	0.2	-50	0.8	100	0.8	50	0.2	1	1	1	21	0	60	50	52	-50	2168.46	-17.86	0	0	1364085.62	1364087.79	0	1364089.62	1364090.64	1364093.67	1364094.85	1364094.86	1.55
40	7	1	1	40	100	0.5	-50	0.5	50	0.8	-50	0.2	1	1	1	6	1	207	100	19	-50	2418.73	50	0	0	1364096.43	1364098.84	0	1364100.43	1364101.45	1364104.48	1364105.32	1364105.33	1.43
41	7	1	1	41	50	0.5	-200	0.5	50	0.2	-50	0.8	2	1	1	38	0	266	-50	263	50	2885.67	-32.99	0	0	1364106.78	1364109.67	0	1364110.78	1364111.8	1364114.84	1364116.01	1364116.02	1.64
42	7	1	1	42	-50	0.5	-100	0.5	-50	0.8	-200	0.2	2	1	1	50	0	337	-50	310	-50	2201.8	-15.23	0	0	1364117.69	1364119.89	0	1364121.69	1364122.71	1364125.75	1364126.53	1364126.55	1.65
44	7	1	1	44	50	0.8	-50	0.2	200	0.5	-50	0.5	1	1	1	4	0	144	-50	64	-50	1601.32	-50	0	0	1364133.92	1364135.52	0	1364137.92	1364138.94	1364141.98	1364144.03	1364144.05	1.64
45	7	1	1	45	200	0.2	-200	0.8	50	0.2	-50	0.8	1	1	1	15	0	339	50	12	-200	2402	50	0	0	1364145.7	1364148.1	0	1364149.7	1364150.72	1364153.76	1364155.42	1364155.44	1.95
46	7	1	1	46	50	0.5	-200	0.5	50	0.2	-50	0.8	1	1	1	8	0	120	-50	107	-200	2018.34	-45.55	0	0	1364157.41	1364159.43	0	1364161.41	1364162.43	1364165.47	1364166.6	1364166.62	1.21
47	7	1	1	47	200	0.2	-100	0.8	50	0.8	-50	0.2	1	1	1	16	0	10	-50	234	-100	1668.06	-42.01	0	0	1364167.85	1364169.52	0	1364171.85	1364172.87	1364175.91	1364177.45	1364177.46	1.71
48	7	1	1	48	100	0.5	-200	0.5	50	0.8	-200	0.2	1	1	1	27	1	202	100	308	50	1501.2	50	0	0	1364179.19	1364180.7	0	1364183.19	1364184.21	1364187.25	1364188.88	1364188.9	1.24
49	7	1	1	49	100	0.8	50	0.2	200	0.2	50	0.8	2	1	1	31	1	161	100	20	50	3986.88	19.24	0	0	1364195.17	1364199.16	0	1364199.18	1364200.19	1364203.23	1364210.85	1364210.87	1.12
50	7	1	1	50	200	0.2	-200	0.8	-50	0.8	-200	0.2	1	1	1	28	0	120	-50	239	-200	2668.84	-38.72	0	0	1364212	1364214.67	0	1364216	1364217.02	1364220.06	1364221.63	1364221.65	1.61
51	7	1	1	51	50	0.8	-50	0.2	200	0.8	-100	0.2	2	1	1	54	0	356	200	43	-50	1084.48	50	0	0	1364223.28	1364224.36	0	1364227.28	1364228.3	1364231.34	1364233.84	1364233.86	1.45
52	7	1	1	52	200	0.5	-200	0.5	200	0.2	-50	0.8	1	1	1	30	1	255	200	360	200	1250.92	50	0	0	1364235.32	1364236.57	0	1364239.32	1364240.34	1364243.38	1364244.63	1364244.63	1.46
53	7	1	1	53	100	0.5	-200	0.5	50	0.8	-200	0.2	2	1	1	57	1	150	-200	168	50	2302.06	-50	0	0	1364246.12	1364248.42	0	1364250.12	1364251.14	1364254.17	1364255.11	1364255.12	1.66
54	7	1	1	54	200	0.2	-100	0.8	50	0.8	-200	0.2	2	1	1	40	0	37	-200	295	200	1634.68	-50	0	0	1364256.81	1364258.44	0	1364260.81	1364261.83	1364264.86	1364266.21	1364266.23	1.77
55	7	1	1	55	200	0.2	-200	0.8	-50	0.8	-200	0.2	2	1	1	58	1	130	-200	21	-200	1517.93	-50	0	0	1364268.02	1364269.53	0	1364272.02	1364273.04	1364276.07	1364278.11	1364278.13	1.35
56	7	1	1	56	200	0.5	-200	0.5	50	0.8	-50	0.2	1	1	1	11	1	121	-200	64	-50	1200.99	-50	0	0	1364279.51	1364280.71	0	1364283.51	1364284.53	1364287.57	1364288.88	1364288.88	1.66
57	7	1	1	57	50	0.8	-200	0.2	200	0.5	-200	0.5	2	1	1	44	0	244	200	326	50	3669.94	50	0	0	1364290.57	1364294.24	0	1364294.57	1364295.59	1364298.63	1364300.19	1364300.21	1.42
58	7	1	1	58	100	0.5	-50	0.5	200	0.2	-50	0.8	1	1	1	17	1	329	100	38	-50	2869.01	13.09	0	0	1364301.64	1364304.51	0	1364305.64	1364306.67	1364309.7	1364310.69	1364310.7	1.84
59	7	1	1	59	50	0.2	-50	0.8	200	0.2	-100	0.8	2	1	1	43	1	266	-50	203	-100	3653.05	-25.07	0	0	1364312.57	1364316.22	0	1364316.57	1364317.59	1364320.63	1364322.23	1364322.24	1.83
60	7	1	1	60	200	0.2	-200	0.8	50	0.2	-50	0.8	2	1	1	45	0	108	-50	215	-200	1901.58	22.03	0	0	1364324.1	1364326	0	1364328.1	1364329.12	1364332.15	1364333.61	1364333.62	1.26
61	10	2	1	1	50	0.8	-50	0.2	200	0.8	-100	0.2	1	1	1	24	0	160	200	343	50	3786.6	43.57	1369789.59	1369789.6	1369791.68	1369795.47	0	1369795.72	1369796.75	1369799.81	1369801.21	1369801.22	1.11
62	10	2	1	2	200	0.8	50	0.2	200	0.5	100	0.5	1	1	1	26	0	228	200	313	200	1935.01	33.29	0	0	1369802.36	1369804.29	0	1369806.36	1369807.38	1369810.42	1369812.07	1369812.08	1.63
63	10	2	1	3	100	0.5	-50	0.5	200	0.2	-50	0.8	2	1	1	47	1	359	100	81	-50	2785.87	29.05	0	0	1369813.74	1369816.52	0	1369817.74	1369818.76	1369821.79	1369823.27	1369823.28	1.13
64	10	2	1	4	200	0.2	-100	0.8	50	0.8	-200	0.2	2	1	1	40	0	140	50	218	-100	2818.87	36.39	0	0	1369824.43	1369827.25	0	1369828.43	1369829.45	1369832.48	1369833.36	1369833.37	1.13
65	10	2	1	5	100	0.5	-200	0.5	50	0.8	-200	0.2	2	1	1	57	0	152	50	10	-200	2702.34	30.93	0	0	1369834.52	1369837.22	0	1369838.52	1369839.54	1369842.58	1369845.94	1369845.96	1.1
66	10	2	1	6	50	0.5	-50	0.5	100	0.5	-200	0.5	1	1	1	25	1	262	50	134	-200	2468.74	21.56	0	0	1369847.08	1369849.55	0	1369851.08	1369852.1	1369855.14	1369857.35	1369857.35	1.14
67	10	2	1	7	200	0.2	-100	0.8	50	0.8	-50	0.2	1	1	1	16	0	206	50	265	-100	2318.75	16.87	0	0	1369858.52	1369860.84	0	1369862.52	1369863.54	1369866.58	1369869.69	1369869.7	1.17
69	10	2	1	9	200	0.5	50	0.5	100	0.8	50	0.2	2	1	1	53	1	81	50	135	100	3269.51	-4.34	0	0	1369876.1	1369879.37	0	1369880.1	1369881.12	1369884.16	1369885.49	1369885.49	1.32
70	10	2	1	10	200	0.2	-200	0.8	50	0.2	-50	0.8	1	1	1	15	0	66	-50	231	-200	3135.95	-13.67	0	0	1369886.83	1369889.96	0	1369890.83	1369891.85	1369894.89	1369896.81	1369896.82	1.32
71	10	2	1	11	100	0.5	-200	0.5	50	0.8	-200	0.2	1	1	1	27	0	126	50	261	100	2602.3	6.22	0	0	1369898.15	1369900.76	0	1369902.15	1369903.18	1369906.21	1369909.27	1369909.28	1.22
72	10	2	1	12	200	0.5	-200	0.5	50	0.8	-200	0.2	2	1	1	39	0	226	50	139	-200	3036	4.85	0	0	1369910.51	1369913.55	0	1369914.52	1369915.54	1369918.57	1369920.86	1369920.87	1.25
73	10	2	1	13	100	0.5	-50	0.5	200	0.2	-50	0.8	1	1	1	17	1	328	100	289	200	2785.62	20	0	0	1369922.14	1369924.93	0	1369926.14	1369927.16	1369930.2	1369931.8	1369931.82	1.89
74	10	2	1	14	50	0.2	-50	0.8	200	0.2	-100	0.8	2	1	1	43	1	293	50	138	-100	2452.28	10	0	0	1369933.73	1369936.19	0	1369937.73	1369938.75	1369941.79	1369943.33	1369943.34	1.7
75	10	2	1	15	200	0.5	-50	0.5	100	0.8	50	0.2	2	1	1	35	0	191	100	208	200	2251.89	18.86	0	0	1369945.06	1369947.31	0	1369949.06	1369950.08	1369953.12	1369954.47	1369954.48	1.56
76	10	2	1	16	50	0.2	-50	0.8	200	0.2	-100	0.8	1	1	1	13	1	90	-50	163	-100	2969.28	-10.9	0	0	1369956.05	1369959.02	0	1369960.05	1369961.07	1369964.11	1369966.96	1369966.98	1.18
77	10	2	1	17	50	0.5	-50	0.5	100	0.5	-200	0.5	2	1	1	55	1	290	50	355	100	2919.15	2.5	0	0	1369968.18	1369971.1	0	1369972.18	1369973.2	1369976.24	1369978.23	1369978.24	1.21
78	10	2	1	18	50	0.5	-100	0.5	100	0.2	-200	0.8	1	1	1	7	1	193	50	32	-200	1718.09	9.16	0	1370473.44	1369979.47	1369981.19	0	1369983.47	1369984.49	1369987.53	1369990.04	1369990.05	1.08
79	10	2	1	19	50	0.2	-50	0.8	50	0.5	-200	0.5	1	1	1	22	0	25	-200	357	50	3352.76	-34.73	0	0	1369991.15	1369994.5	0	1369995.15	1369996.17	1369999.2	1370000.59	1370000.61	1.91
80	10	2	1	20	100	0.2	-50	0.8	50	0.8	-200	0.2	1	1	1	18	0	247	50	7	-50	2535.48	2.86	0	0	1370002.54	1370005.08	0	1370006.54	1370007.56	1370010.6	1370012.16	1370012.18	1.71
81	10	2	1	21	50	0.5	-100	0.5	100	0.2	-200	0.8	2	1	1	37	1	193	50	319	100	2218.48	5.35	0	0	1370013.92	1370016.14	0	1370017.92	1370018.94	1370021.97	1370023.47	1370023.49	1.56
82	10	2	1	22	200	0.5	-50	0.5	100	0.8	50	0.2	1	1	1	5	0	50	50	226	200	3119.18	-5.91	0	0	1370025.08	1370028.2	0	1370029.08	1370030.1	1370033.13	1370034.48	1370034.48	1.31
83	10	2	1	23	100	0.8	-200	0.2	200	0.5	-50	0.5	1	1	1	29	0	16	-50	66	-200	3586.31	-2.03	0	0	1370035.82	1370039.4	0	1370039.82	1370040.84	1370043.87	1370046.26	1370046.28	1.17
84	10	2	1	24	50	0.5	-200	0.5	50	0.2	-50	0.8	1	1	1	8	1	222	50	339	50	2602.17	16.16	0	0	1370047.46	1370050.06	0	1370051.46	1370052.48	1370055.52	1370057.08	1370057.09	1.62
85	10	2	1	25	200	0.2	-100	0.8	50	0.8	-200	0.2	1	1	1	10	0	355	50	148	-100	1918.14	5.92	0	0	1370058.72	1370060.64	0	1370062.72	1370063.74	1370066.78	1370068.71	1370068.71	1.99
86	10	2	1	26	200	0.8	50	0.2	200	0.5	100	0.5	2	1	1	56	1	244	200	356	200	2802.41	24.86	0	0	1370070.71	1370073.52	0	1370074.71	1370075.73	1370078.77	1370080.84	1370080.86	1.17
87	10	2	1	27	200	0.2	-50	0.8	100	0.8	50	0.2	1	1	1	21	0	239	100	122	-50	1918.23	22.02	0	0	1370082.04	1370083.96	0	1370086.04	1370087.06	1370090.1	1370092.38	1370092.4	1.26
88	10	2	1	28	200	0.5	-200	0.5	50	0.8	-50	0.2	2	1	1	41	0	245	50	107	-200	2885.81	20	0	0	1370093.68	1370096.57	0	1370097.68	1370098.7	1370101.74	1370102.92	1370102.94	1.4
89	10	2	1	29	200	0.5	-200	0.5	200	0.2	-50	0.8	2	1	1	60	1	149	-200	217	-50	3486.22	-42.42	0	0	1370104.36	1370107.84	0	1370108.36	1370109.38	1370112.41	1370114.06	1370114.07	1.07
90	10	2	1	30	200	0.5	-50	0.5	50	0.8	-50	0.2	2	1	1	32	0	199	50	211	200	1868.22	-0.36	0	0	1370115.17	1370117.04	0	1370119.17	1370120.19	1370123.22	1370125.59	1370125.61	1.68
91	10	2	1	31	100	0.2	-50	0.8	50	0.8	-200	0.2	2	1	1	48	0	30	-200	185	-50	3269.38	-25.11	0	0	1370127.31	1370130.58	0	1370131.31	1370132.33	1370135.37	1370136.92	1370136.93	1.4
92	10	2	1	32	200	0.2	-50	0.8	100	0.8	50	0.2	2	1	1	51	0	128	100	359	200	2902.39	6.51	0	0	1370138.35	1370141.26	0	1370142.35	1370143.37	1370146.41	1370148.47	1370148.48	1.98
93	10	2	1	33	50	0.8	-50	0.2	200	0.2	-50	0.8	2	1	1	33	1	125	50	320	200	2085.02	8.07	0	0	1370150.48	1370152.56	0	1370154.48	1370155.5	1370158.54	1370160.14	1370160.15	1.4
94	10	2	1	34	50	0.8	-200	0.2	200	0.5	-200	0.5	2	1	1	44	1	149	50	79	-200	3970.1	8.04	0	0	1370161.57	1370165.54	0	1370165.58	1370166.59	1370169.63	1370171.33	1370171.35	1.62
95	10	2	1	35	200	0.5	-200	0.5	50	0.8	-200	0.2	1	1	1	9	0	262	50	112	-200	2018.36	4.55	0	0	1370172.98	1370175	0	1370176.98	1370178	1370181.04	1370183.75	1370183.76	1.15
96	10	2	1	36	100	0.8	-200	0.2	200	0.5	-50	0.5	2	1	1	59	1	250	100	4	-50	1951.63	12.5	0	0	1370184.92	1370186.88	0	1370188.92	1370189.95	1370192.98	1370195	1370195.02	1.38
97	10	2	1	37	50	0.8	-200	0.2	200	0.5	-200	0.5	1	1	1	14	1	333	50	278	200	2368.83	15.37	0	0	1370196.42	1370198.79	0	1370200.42	1370201.44	1370204.47	1370205.51	1370205.52	1.16
99	10	2	1	39	200	0.2	-200	0.8	-50	0.8	-200	0.2	2	1	1	58	0	97	-50	81	-200	3486.37	6.35	0	0	1370212.5	1370215.98	0	1370216.5	1370217.52	1370220.55	1370222.57	1370222.59	1.87
100	10	2	1	40	100	0.5	-50	0.5	50	0.8	-50	0.2	2	1	1	36	0	225	50	172	-50	2401.95	2.11	0	0	1370224.47	1370226.88	0	1370228.47	1370229.49	1370232.53	1370235.51	1370235.52	1.35
101	10	2	1	41	50	0.2	-50	0.8	50	0.5	-200	0.5	2	1	1	52	0	299	50	64	-50	3986.79	14.47	0	0	1370236.88	1370240.87	0	1370240.89	1370241.9	1370244.94	1370246.73	1370246.74	1.69
102	10	2	1	42	200	0.2	-200	0.8	-50	0.8	-200	0.2	1	1	1	28	0	39	-200	337	200	3853.18	-24.76	0	0	1370248.44	1370252.3	0	1370252.44	1370253.46	1370256.5	1370258.5	1370258.52	1.29
103	10	2	1	43	-50	0.5	-100	0.5	-50	0.8	-200	0.2	1	1	1	20	0	177	-50	36	-100	3302.92	-21	0	0	1370259.84	1370263.14	0	1370263.84	1370264.86	1370267.89	1370269.12	1370269.13	1.53
104	10	2	1	44	200	0.5	-50	0.5	50	0.8	-50	0.2	1	1	1	2	1	323	200	36	-50	3653.02	18.26	0	0	1370270.68	1370274.33	0	1370274.68	1370275.7	1370278.73	1370280.43	1370280.45	1.83
105	10	2	1	45	200	0.2	-100	0.8	50	0.8	-50	0.2	2	1	1	46	0	279	50	201	-100	1851.68	22.69	0	0	1370282.3	1370284.16	0	1370286.3	1370287.33	1370290.36	1370293.02	1370293.03	1.6
106	10	2	1	46	100	0.8	50	0.2	200	0.2	50	0.8	2	1	1	31	1	65	50	123	50	3936.41	10.37	0	0	1370299.67	1370303.61	0	1370303.67	1370304.69	1370307.73	1370311.03	1370311.04	1.34
107	10	2	1	47	50	0.8	-50	0.2	200	0.5	-50	0.5	2	1	1	34	0	327	200	184	50	2735.7	26.42	0	0	1370312.4	1370315.13	0	1370316.4	1370317.42	1370320.45	1370322.78	1370322.8	1.3
108	10	2	1	48	200	0.8	-50	0.2	200	0.5	50	0.5	2	1	1	42	1	37	-50	141	50	2018.55	-10.77	0	0	1370324.12	1370326.14	0	1370328.12	1370329.14	1370332.18	1370333.51	1370333.51	1.45
109	10	2	1	49	50	0.8	-50	0.2	200	0.2	-50	0.8	1	1	1	3	1	181	50	156	-50	2452.02	4.62	0	0	1370334.98	1370337.43	0	1370338.98	1370340	1370343.04	1370344.65	1370344.66	1.42
110	10	2	1	50	200	0.5	50	0.5	100	0.8	50	0.2	1	1	1	23	0	175	100	293	200	3653.05	21.52	0	0	1370346.09	1370349.74	0	1370350.09	1370351.11	1370354.15	1370355.39	1370355.4	1.36
111	10	2	1	51	50	0.8	-50	0.2	200	0.8	-100	0.2	2	1	1	54	0	141	200	50	-50	3069.14	14.21	0	0	1370356.78	1370359.85	0	1370360.78	1370361.8	1370364.84	1370366.01	1370366.02	1.56
112	10	2	1	52	-100	0.8	-200	0.2	-50	0.5	-200	0.5	2	1	1	49	0	257	-50	331	-100	3819.78	-3.1	0	0	1370367.61	1370371.43	0	1370371.61	1370372.63	1370375.66	1370378.43	1370378.43	1.74
113	10	2	1	53	200	0.5	-200	0.5	50	0.8	-50	0.2	1	1	1	11	0	337	50	124	-200	2852.52	4.08	0	0	1370380.2	1370383.05	0	1370384.2	1370385.22	1370388.26	1370390.19	1370390.19	1.42
114	10	2	1	54	200	0.8	-50	0.2	200	0.5	50	0.5	1	1	1	12	1	264	200	233	200	3219.34	11.61	0	0	1370391.64	1370394.86	0	1370395.65	1370396.67	1370399.7	1370401.25	1370401.25	1.43
115	10	2	1	55	100	0.5	-50	0.5	50	0.8	-50	0.2	1	1	1	6	1	144	-50	270	50	2835.68	-5.76	0	0	1370402.7	1370405.54	0	1370406.7	1370407.72	1370410.76	1370413.71	1370413.73	1.12
116	10	2	1	56	100	0.8	50	0.2	200	0.2	50	0.8	1	1	1	1	1	117	100	199	50	3853.57	11.45	0	0	1370414.88	1370418.73	0	1370418.88	1370419.9	1370422.94	1370424.39	1370424.41	1.02
117	10	2	1	57	200	0.5	-200	0.5	200	0.2	-50	0.8	1	1	1	30	1	198	200	119	-50	3035.81	31.41	0	0	1370425.46	1370428.49	0	1370429.46	1370430.48	1370433.51	1370436.16	1370436.18	1.29
118	10	2	1	58	200	0.2	-200	0.8	50	0.2	-50	0.8	2	1	1	45	0	273	-50	130	-200	2852.53	-2.27	0	0	1370437.5	1370440.35	0	1370441.5	1370442.52	1370445.56	1370447.97	1370447.97	1.32
119	10	2	1	59	-50	0.5	-100	0.5	-50	0.8	-200	0.2	2	1	1	50	0	251	-50	178	-100	2818.94	-1.94	0	0	1370449.31	1370452.13	0	1370453.31	1370454.33	1370457.37	1370460.39	1370460.4	1.65
120	10	2	1	60	50	0.5	-200	0.5	50	0.2	-50	0.8	2	1	1	38	0	302	50	118	-200	3236.16	28.57	0	0	1370462.07	1370465.31	0	1370466.07	1370467.09	1370470.13	1370471.47	1370471.48	1.96
121	11	1	1	1	50	0.5	-200	0.5	50	0.2	-50	0.8	2	1	1	38	0	19	-50	166	-200	2952.62	-11.01	1376503.61	1376503.61	1376505.7	1376508.65	0	1376509.73	1376510.77	1376513.82	1376516.51	1376516.52	1.78
122	11	1	1	2	100	0.5	-50	0.5	200	0.2	-50	0.8	2	1	1	47	1	301	100	6	-50	1651.54	34.54	0	0	1376518.34	1376519.99	0	1376522.34	1376523.36	1376526.4	1376529.76	1376529.77	1.88
123	11	1	1	3	100	0.2	-50	0.8	50	0.8	-200	0.2	1	1	1	18	0	241	50	29	-50	1751.49	34.65	0	0	1376531.67	1376533.42	0	1376535.67	1376536.69	1376539.73	1376542.09	1376542.09	1.91
124	11	1	1	4	200	0.2	-50	0.8	100	0.8	50	0.2	1	1	1	21	0	206	100	79	-50	2318.56	27.5	0	0	1376544.03	1376546.35	0	1376548.03	1376549.05	1376552.09	1376554.76	1376554.77	1.56
125	11	1	1	5	200	0.2	-200	0.8	-50	0.8	-200	0.2	1	1	1	28	1	242	-200	216	-50	2985.76	-36.57	0	0	1376556.36	1376559.34	0	1376560.36	1376561.38	1376564.41	1376566.61	1376566.63	1.6
126	11	1	1	6	50	0.5	-200	0.5	50	0.2	-50	0.8	1	1	1	8	1	21	-200	55	-50	2952.48	-50	0	0	1376568.25	1376571.2	0	1376572.25	1376573.27	1376576.31	1376579.97	1376579.98	1.15
127	11	1	1	7	200	0.2	-100	0.8	50	0.8	-200	0.2	2	1	1	40	0	300	50	157	-100	2035.07	7.08	0	0	1376581.14	1376583.18	0	1376585.14	1376586.16	1376589.2	1376589.93	1376589.93	1.9
128	11	1	1	8	50	0.8	-50	0.2	200	0.8	-100	0.2	1	1	1	24	0	311	200	188	50	2118.54	47.19	0	0	1376591.85	1376593.97	0	1376595.85	1376596.87	1376599.91	1376602.49	1376602.49	1.45
129	11	1	1	9	50	0.8	-50	0.2	200	0.2	-50	0.8	2	1	1	33	1	327	50	39	-50	2118.45	27.85	0	0	1376603.96	1376606.08	0	1376607.96	1376608.98	1376612.02	1376613.57	1376613.59	1.21
130	11	1	1	10	200	0.5	-200	0.5	50	0.8	-50	0.2	1	1	1	11	0	202	50	52	-200	2118.43	6.55	0	0	1376614.8	1376616.92	0	1376618.8	1376619.83	1376622.86	1376625.88	1376625.9	1.9
131	11	1	1	11	200	0.5	-50	0.5	100	0.8	50	0.2	1	1	1	5	0	306	100	277	200	1634.71	20.57	0	0	1376627.82	1376629.45	0	1376631.82	1376632.84	1376635.87	1376637.7	1376637.71	1.76
132	11	1	1	12	50	0.2	-50	0.8	50	0.5	-200	0.5	1	1	1	22	0	182	50	356	50	2585.65	35.5	0	0	1376639.47	1376642.06	0	1376643.47	1376644.5	1376647.53	1376649.71	1376649.72	1.88
133	11	1	1	13	200	0.8	-50	0.2	200	0.5	50	0.5	1	1	1	12	0	183	200	37	-50	2068.38	49.18	0	0	1376651.62	1376653.69	0	1376655.62	1376656.64	1376659.67	1376661.82	1376661.84	1.28
134	11	1	1	14	50	0.2	-50	0.8	200	0.2	-100	0.8	2	1	1	43	0	30	-100	275	-50	2752.29	-25.4	0	0	1376663.14	1376665.9	0	1376667.14	1376668.16	1376671.2	1376672.92	1376672.94	1.67
135	11	1	1	15	200	0.8	-50	0.2	200	0.5	50	0.5	2	1	1	42	1	187	200	62	50	1884.85	50	0	0	1376674.62	1376676.51	0	1376678.62	1376679.64	1376682.68	1376684.94	1376684.95	1.66
136	11	1	1	16	50	0.5	-100	0.5	100	0.2	-200	0.8	2	1	1	37	1	213	50	159	-200	1918.35	46.46	0	0	1376686.63	1376688.55	0	1376690.63	1376691.65	1376694.69	1376697.75	1376697.76	1.12
137	11	1	1	17	50	0.8	-50	0.2	200	0.5	-50	0.5	1	1	1	4	0	163	-50	237	50	2702.21	-21.38	0	0	1376698.89	1376701.59	0	1376702.89	1376703.91	1376706.95	1376709.34	1376709.35	1.41
138	11	1	1	18	100	0.8	50	0.2	200	0.2	50	0.8	1	1	1	1	0	200	50	192	100	1918.18	2.66	0	1377196.81	1376710.78	1376712.7	0	1376714.78	1376715.8	1376718.84	1376721.52	1376721.53	1.28
139	11	1	1	19	100	0.5	-200	0.5	50	0.8	-200	0.2	1	1	1	27	0	87	50	133	-200	1901.82	9.45	0	0	1376722.83	1376724.73	0	1376726.83	1376727.85	1376730.88	1376732.05	1376732.07	1.72
140	11	1	1	20	200	0.2	-100	0.8	50	0.8	-200	0.2	1	1	1	10	0	147	50	313	200	1851.53	11.35	0	0	1376733.8	1376735.65	0	1376737.8	1376738.82	1376741.86	1376742.64	1376742.66	1.28
141	11	1	1	21	200	0.8	50	0.2	200	0.5	100	0.5	2	1	1	56	1	160	200	109	100	1868.21	46.86	0	0	1376743.96	1376745.83	0	1376747.96	1376748.98	1376752.02	1376753.32	1376753.34	1.9
142	11	1	1	22	100	0.8	-200	0.2	200	0.5	-50	0.5	2	1	1	59	1	301	100	146	-50	2252.01	38.62	0	0	1376755.25	1376757.51	0	1376759.25	1376760.27	1376763.31	1376764.06	1376764.08	1.83
143	11	1	1	23	200	0.5	-200	0.5	50	0.8	-200	0.2	1	1	1	9	0	51	-200	130	-200	1367.94	-49.39	0	0	1376765.93	1376767.3	0	1376769.93	1376770.95	1376773.99	1376776.53	1376776.54	1.39
144	11	1	1	24	50	0.8	-200	0.2	200	0.5	-200	0.5	2	1	1	44	1	32	-200	155	-200	2235.11	-30.92	0	0	1376777.94	1376780.17	0	1376781.94	1376782.96	1376786	1376786.8	1376786.81	1.5
145	11	1	1	25	50	0.2	-50	0.8	50	0.5	-200	0.5	2	1	1	52	1	108	-50	153	-200	2201.79	-24.14	0	0	1376788.33	1376790.53	0	1376792.33	1376793.35	1376796.39	1376797.37	1376797.37	1.69
146	11	1	1	26	100	0.8	50	0.2	200	0.2	50	0.8	2	1	1	31	1	179	100	255	50	1701.21	39.79	0	0	1376804.11	1376805.81	0	1376808.11	1376809.13	1376812.17	1376813.01	1376813.03	1.83
147	11	1	1	27	200	0.2	-50	0.8	100	0.8	50	0.2	2	1	1	51	0	27	50	283	-50	1934.94	26.84	0	0	1376814.89	1376816.82	0	1376818.89	1376819.91	1376822.94	1376828.02	1376828.03	1.61
148	11	1	1	28	100	0.5	-200	0.5	50	0.8	-200	0.2	2	1	1	57	0	80	50	2	-200	1684.63	22.88	0	0	1376829.67	1376831.35	0	1376833.67	1376834.69	1376837.72	1376840.01	1376840.02	1.57
149	11	1	1	29	200	0.8	50	0.2	200	0.5	100	0.5	1	1	1	26	1	69	50	52	100	1735.01	-31.22	0	0	1376841.62	1376843.36	0	1376845.62	1376846.65	1376849.68	1376851.22	1376851.23	1.33
150	11	1	1	30	200	0.5	-200	0.5	50	0.8	-200	0.2	2	1	1	39	0	50	-200	63	-200	1451.2	-25.56	0	0	1376852.58	1376854.04	0	1376856.58	1376857.6	1376860.64	1376862.61	1376862.63	1.46
151	11	1	1	31	100	0.8	-200	0.2	200	0.5	-50	0.5	1	1	1	29	1	325	100	339	200	1884.81	33.19	0	0	1376864.09	1376865.98	0	1376868.09	1376869.11	1376872.15	1376873.44	1376873.45	1.71
152	11	1	1	32	200	0.5	-50	0.5	50	0.8	-50	0.2	1	1	1	2	1	174	-50	136	50	2285.18	-29.79	0	0	1376875.19	1376877.47	0	1376879.19	1376880.21	1376883.24	1376884.02	1376884.03	1.88
153	11	1	1	33	-100	0.8	-200	0.2	-50	0.5	-200	0.5	1	1	1	19	1	96	-100	25	-200	2668.9	-4.61	0	0	1376885.93	1376888.6	0	1376889.93	1376890.95	1376893.97	1376894.98	1376895	1.72
154	11	1	1	34	200	0.5	-50	0.5	50	0.8	-50	0.2	2	1	1	32	1	63	-50	10	-50	3186.13	-7.21	0	0	1376896.74	1376899.92	0	1376900.74	1376901.76	1376904.79	1376905.3	1376905.31	1.02
155	11	1	1	35	50	0.5	-50	0.5	100	0.5	-200	0.5	1	1	1	25	1	156	-50	347	100	2001.65	-10.89	0	0	1376906.34	1376908.35	0	1376910.35	1376911.37	1376914.4	1376917.85	1376917.85	1.67
156	11	1	1	36	50	0.2	-50	0.8	200	0.2	-100	0.8	1	1	1	13	1	3	-50	245	-100	2018.57	-5.49	0	0	1376919.56	1376921.57	0	1376923.56	1376924.58	1376927.61	1376928.9	1376928.91	1.44
157	11	1	1	37	50	0.5	-50	0.5	100	0.5	-200	0.5	2	1	1	55	0	199	100	233	50	2501.97	42.04	0	0	1376930.36	1376932.87	0	1376934.36	1376935.39	1376938.42	1376940.32	1376940.34	1.44
158	11	1	1	38	200	0.2	-100	0.8	50	0.8	-50	0.2	2	1	1	46	0	83	50	279	-100	2585.52	22.02	0	0	1376941.79	1376944.38	0	1376945.79	1376946.81	1376949.85	1376950.62	1376950.63	1.12
159	11	1	1	39	100	0.2	-50	0.8	50	0.8	-200	0.2	2	1	1	48	0	309	50	321	100	1818.13	-15.31	0	0	1376951.77	1376953.58	0	1376955.77	1376956.79	1376959.82	1376960.48	1376960.49	1.81
160	11	1	1	40	50	0.8	-200	0.2	200	0.5	-200	0.5	1	1	1	14	1	115	50	220	200	1568.19	19.2	0	0	1376962.32	1376963.89	0	1376966.32	1376967.34	1376970.38	1376971.54	1376971.55	1.32
161	11	1	1	41	200	0.5	-200	0.5	200	0.2	-50	0.8	1	1	1	30	0	213	-50	328	200	1784.76	-16.83	0	0	1376972.9	1376974.68	0	1376976.9	1376977.92	1376980.94	1376982.54	1376982.54	1.25
162	11	1	1	42	-50	0.5	-100	0.5	-50	0.8	-200	0.2	2	1	1	50	0	160	-50	308	-50	3352.74	8.15	0	0	1376983.81	1376987.16	0	1376987.81	1376988.83	1376991.87	1376993.57	1376993.58	1.34
163	11	1	1	43	200	0.5	50	0.5	100	0.8	50	0.2	2	1	1	53	1	12	50	192	100	2502.24	-11.29	0	0	1376994.95	1376997.45	0	1376998.95	1376999.97	1377003.01	1377004.21	1377004.23	1.38
164	11	1	1	44	100	0.5	-50	0.5	50	0.8	-50	0.2	2	1	1	36	1	65	-50	122	50	1818.38	-23.02	0	0	1377005.63	1377007.44	0	1377009.63	1377010.65	1377013.68	1377015.23	1377015.23	1.55
165	11	1	1	45	100	0.5	-50	0.5	50	0.8	-50	0.2	1	1	1	6	0	146	50	116	-50	2468.73	12.65	0	0	1377016.8	1377019.27	0	1377020.8	1377021.82	1377024.86	1377026.02	1377026.04	1.56
166	11	1	1	46	50	0.8	-50	0.2	200	0.5	-50	0.5	2	1	1	34	0	199	200	18	-50	2552.14	50	0	0	1377027.63	1377030.18	0	1377031.63	1377032.65	1377035.68	1377036.99	1377037	1.4
167	11	1	1	47	50	0.8	-50	0.2	200	0.2	-50	0.8	1	1	1	3	1	87	50	88	-50	2135.04	23.14	0	0	1377038.42	1377040.56	0	1377042.42	1377043.44	1377046.48	1377047.17	1377047.18	1.4
168	11	1	1	48	200	0.2	-100	0.8	50	0.8	-50	0.2	1	1	1	16	0	337	50	345	200	1668.11	18.5	0	0	1377048.6	1377050.26	0	1377052.6	1377053.62	1377056.65	1377058.34	1377058.35	1.52
169	11	1	1	49	200	0.5	-50	0.5	100	0.8	50	0.2	2	1	1	35	0	64	50	263	200	1534.61	-12.08	0	0	1377059.89	1377061.42	0	1377063.89	1377064.91	1377067.94	1377071.4	1377071.41	1.66
170	11	1	1	50	50	0.8	-50	0.2	200	0.8	-100	0.2	2	1	1	54	0	1	-100	68	-50	2152	-33.86	0	0	1377073.1	1377075.25	0	1377077.1	1377078.12	1377081.16	1377082.4	1377082.41	1.95
171	11	1	1	51	200	0.2	-200	0.8	50	0.2	-50	0.8	2	1	1	45	0	226	-50	252	-200	1568	27.56	0	0	1377084.37	1377085.94	0	1377088.38	1377089.4	1377092.43	1377093.12	1377093.13	1.72
172	11	1	1	52	200	0.5	50	0.5	100	0.8	50	0.2	1	1	1	23	0	104	100	159	50	2718.86	30.93	0	0	1377094.87	1377097.59	0	1377098.87	1377099.89	1377102.92	1377106.2	1377106.21	1.4
173	11	1	1	53	200	0.5	-200	0.5	50	0.8	-50	0.2	2	1	1	41	0	275	50	275	200	1534.63	10.53	0	0	1377107.63	1377109.16	0	1377111.63	1377112.65	1377115.67	1377117.29	1377117.3	1.83
174	11	1	1	54	100	0.5	-50	0.5	200	0.2	-50	0.8	1	1	1	17	1	270	100	233	-50	2385.27	36.88	0	0	1377119.15	1377121.54	0	1377123.15	1377124.17	1377127.21	1377128.26	1377128.26	1.13
175	11	1	1	55	200	0.2	-200	0.8	-50	0.8	-200	0.2	2	1	1	58	0	126	-50	182	-200	2635.49	44.52	0	0	1377129.41	1377132.05	0	1377133.41	1377134.43	1377137.47	1377138.17	1377138.19	1.06
176	11	1	1	56	200	0.5	-200	0.5	200	0.2	-50	0.8	2	1	1	60	1	54	-200	72	-50	3236.03	-44.08	0	0	1377139.27	1377142.51	0	1377143.27	1377144.29	1377147.33	1377150.03	1377150.05	1.08
177	11	1	1	57	-100	0.8	-200	0.2	-50	0.5	-200	0.5	2	1	1	49	1	156	-100	250	-50	3269.35	-39.44	0	0	1377151.15	1377154.42	0	1377155.15	1377156.17	1377159.2	1377162.06	1377162.07	1.16
178	11	1	1	58	200	0.2	-200	0.8	50	0.2	-50	0.8	1	1	1	15	0	192	-50	4	-200	2318.46	-9.07	0	0	1377163.26	1377165.58	0	1377167.26	1377168.28	1377171.31	1377172.77	1377172.78	1.32
179	11	1	1	59	-50	0.5	-100	0.5	-50	0.8	-200	0.2	1	1	1	20	0	327	-50	341	-50	3986.78	28.99	0	0	1377174.13	1377178.12	0	1377178.14	1377179.15	1377182.19	1377184.03	1377184.04	1.3
180	11	1	1	60	50	0.5	-100	0.5	100	0.2	-200	0.8	1	1	1	7	1	9	-100	242	-200	1718.11	-35.91	0	0	1377185.36	1377187.08	0	1377189.36	1377190.38	1377193.41	1377195.78	1377195.8	1.01
181	12	1	1	1	200	0.2	-100	0.8	50	0.8	-200	0.2	1	1	1	10	0	65	-200	113	-100	2568.67	-50	1365122.59	1365122.6	1365124.65	1365127.22	0	1365128.66	1365129.67	1365132.73	1365135.38	1365135.4	1.18
182	12	1	1	2	200	0.5	-200	0.5	50	0.8	-200	0.2	2	1	1	39	1	76	-200	184	50	1751.53	-49.84	0	0	1365136.61	1365138.37	0	1365140.62	1365141.65	1365144.69	1365146.47	1365146.49	1.73
183	12	1	1	3	50	0.8	-50	0.2	200	0.8	-100	0.2	2	1	1	54	0	37	-100	227	50	1251.09	-50	0	0	1365148.24	1365149.49	0	1365152.24	1365153.26	1365156.3	1365159.22	1365159.23	1.37
184	12	1	1	4	200	0.2	-200	0.8	-50	0.8	-200	0.2	1	1	1	28	1	20	-200	181	-50	1834.82	-43.32	0	0	1365160.62	1365162.45	0	1365164.62	1365165.65	1365168.69	1365170.27	1365170.27	1.84
185	12	1	1	5	200	0.8	-50	0.2	200	0.5	50	0.5	2	1	1	42	1	360	200	293	200	2852.26	50	0	0	1365172.14	1365175	0	1365176.14	1365177.16	1365180.2	1365182.12	1365182.13	1.73
186	12	1	1	6	50	0.5	-200	0.5	50	0.2	-50	0.8	1	1	1	8	0	50	-50	323	50	2535.37	-23.76	0	0	1365183.89	1365186.42	0	1365187.89	1365188.91	1365191.98	1365193.34	1365193.36	1.57
187	12	1	1	7	100	0.8	-200	0.2	200	0.5	-50	0.5	2	1	1	59	0	331	200	334	100	2301.77	50	0	0	1365194.95	1365197.25	0	1365198.95	1365199.97	1365203	1365204.77	1365204.79	1.18
188	12	1	1	8	200	0.5	-200	0.5	200	0.2	-50	0.8	1	1	1	30	1	223	200	124	-50	2652.25	50	0	0	1365205.99	1365208.64	0	1365209.99	1365211.01	1365214.04	1365215.34	1365215.35	1.96
189	12	1	1	9	200	0.5	-200	0.5	50	0.8	-50	0.2	2	1	1	41	0	264	50	45	-200	2318.84	40.52	0	0	1365217.33	1365219.65	0	1365221.33	1365222.35	1365225.37	1365226.89	1365226.9	1.27
190	12	1	1	10	50	0.8	-50	0.2	200	0.2	-50	0.8	1	1	1	3	1	300	50	144	-50	1551.17	37.78	0	0	1365228.19	1365229.74	0	1365232.19	1365233.21	1365236.25	1365237.32	1365237.33	1.92
191	12	1	1	11	-100	0.8	-200	0.2	-50	0.5	-200	0.5	2	1	1	49	0	117	-200	301	-100	3669.48	50	0	0	1365239.28	1365242.95	0	1365243.28	1365244.3	1365247.34	1365248.76	1365248.77	1.22
192	12	1	1	12	50	0.8	-200	0.2	200	0.5	-200	0.5	2	1	1	44	0	198	200	353	50	3302.79	50	0	0	1365250.04	1365253.34	0	1365254.04	1365255.06	1365258.1	1365259.39	1365259.4	1.37
193	12	1	1	13	100	0.5	-50	0.5	50	0.8	-50	0.2	1	1	1	6	1	224	100	130	50	2301.86	50	0	0	1365260.78	1365263.08	0	1365264.78	1365265.8	1365268.84	1365269.76	1365269.77	1.09
194	12	1	1	14	100	0.8	-200	0.2	200	0.5	-50	0.5	1	1	1	29	1	150	100	178	-50	2235.25	45.85	0	0	1365270.87	1365273.11	0	1365274.87	1365275.9	1365278.93	1365279.87	1365279.88	1.64
195	12	1	1	15	100	0.5	-50	0.5	200	0.2	-50	0.8	1	1	1	17	1	351	100	118	-50	1768.06	40.18	0	0	1365281.55	1365283.32	0	1365285.55	1365286.57	1365289.62	1365290.88	1365290.89	1.18
196	12	1	1	16	100	0.8	50	0.2	200	0.2	50	0.8	2	1	1	31	1	267	100	344	200	2818.88	30.86	0	0	1365297.11	1365299.93	0	1365301.11	1365302.13	1365305.17	1365306.51	1365306.52	1.05
197	12	1	1	17	200	0.2	-50	0.8	100	0.8	50	0.2	1	1	1	21	0	239	100	129	-50	1534.59	28.68	0	0	1365307.59	1365309.12	0	1365311.59	1365312.61	1365315.64	1365318.05	1365318.06	1.72
198	12	1	1	18	50	0.2	-50	0.8	50	0.5	-200	0.5	1	1	1	22	1	83	-50	257	50	1918.23	-27.5	0	1365819.39	1365319.8	1365321.72	0	1365323.8	1365324.82	1365327.85	1365331.1	1365331.11	1.35
199	12	1	1	19	200	0.5	-200	0.5	50	0.8	-50	0.2	1	1	1	11	1	213	200	238	50	2235.15	50	0	0	1365332.48	1365334.71	0	1365336.48	1365337.5	1365340.53	1365342.28	1365342.3	1.66
200	12	1	1	20	50	0.8	-200	0.2	200	0.5	-200	0.5	1	1	1	14	0	163	-200	126	50	1834.76	-50	0	0	1365343.98	1365345.82	0	1365347.98	1365349.01	1365352.04	1365354.48	1365354.49	1.38
201	12	1	1	21	100	0.8	50	0.2	200	0.2	50	0.8	1	1	1	1	0	309	200	258	100	3235.94	50	0	0	1365355.89	1365359.13	0	1365359.89	1365360.92	1365363.95	1365365.52	1365365.54	1.63
202	12	1	1	22	200	0.8	50	0.2	200	0.5	100	0.5	2	1	1	56	1	264	200	50	100	2084.91	50	0	0	1365367.19	1365369.27	0	1365371.19	1365372.21	1365375.24	1365376.89	1365376.91	1.02
203	12	1	1	23	50	0.5	-200	0.5	50	0.2	-50	0.8	2	1	1	38	0	212	-50	50	-200	3202.57	2.14	0	0	1365377.95	1365381.15	0	1365381.95	1365382.97	1365386	1365388.28	1365388.3	1.91
204	12	1	1	24	100	0.5	-200	0.5	50	0.8	-200	0.2	2	1	1	57	0	182	50	291	100	2985.86	6.15	0	0	1365390.27	1365393.26	0	1365394.27	1365395.29	1365398.33	1365401.6	1365401.62	1.8
205	12	1	1	25	200	0.5	-200	0.5	50	0.8	-200	0.2	1	1	1	9	1	316	200	128	50	1718.05	50	0	0	1365403.43	1365405.15	0	1365407.43	1365408.45	1365411.52	1365413.16	1365413.17	1.75
206	12	1	1	26	50	0.5	-50	0.5	100	0.5	-200	0.5	2	1	1	55	1	347	50	16	-200	2902.51	33.84	0	0	1365414.94	1365417.85	0	1365418.94	1365419.96	1365423	1365424.76	1365424.78	1.81
207	12	1	1	27	100	0.2	-50	0.8	50	0.8	-200	0.2	2	1	1	48	0	241	50	69	-50	2551.99	36.77	0	0	1365426.62	1365429.17	0	1365430.62	1365431.64	1365434.68	1365437.49	1365437.51	1.38
208	12	1	1	28	200	0.5	-50	0.5	50	0.8	-50	0.2	2	1	1	32	1	244	200	130	50	2518.72	47.57	0	0	1365438.91	1365441.43	0	1365442.91	1365443.93	1365446.97	1365449.1	1365449.12	1.62
209	12	1	1	29	50	0.5	-50	0.5	100	0.5	-200	0.5	1	1	1	25	1	293	50	7	-200	1668.02	15.89	0	0	1365450.76	1365452.42	0	1365454.76	1365455.78	1365458.81	1365460.27	1365460.28	1.58
210	12	1	1	30	200	0.2	-200	0.8	50	0.2	-50	0.8	1	1	1	15	0	235	-50	351	200	2702.1	-2.39	0	0	1365461.88	1365464.58	0	1365465.88	1365466.9	1365469.95	1365471.58	1365471.59	1.53
211	12	1	1	31	200	0.2	-200	0.8	50	0.2	-50	0.8	2	1	1	45	0	44	-50	146	-200	2135.1	10.79	0	0	1365473.14	1365475.28	0	1365477.14	1365478.16	1365481.2	1365486.08	1365486.1	1.28
212	12	1	1	32	50	0.2	-50	0.8	200	0.2	-100	0.8	1	1	1	13	0	120	-100	93	-50	2835.58	-23.12	0	0	1365487.4	1365490.24	0	1365491.4	1365492.42	1365495.46	1365496.97	1365496.98	1.25
213	12	1	1	33	200	0.5	-50	0.5	100	0.8	50	0.2	1	1	1	5	1	126	-50	44	50	1484.49	-47.5	0	0	1365498.25	1365499.73	0	1365502.25	1365503.27	1365506.3	1365509.6	1365509.62	1.45
214	12	1	1	34	200	0.2	-100	0.8	50	0.8	-50	0.2	2	1	1	46	0	335	50	34	-100	1568.07	25	0	0	1365511.09	1365512.66	0	1365515.09	1365516.11	1365519.15	1365521.07	1365521.08	1.23
215	12	1	1	35	200	0.2	-100	0.8	50	0.8	-200	0.2	2	1	1	40	0	124	50	18	-100	2168.32	42.23	0	0	1365522.33	1365524.5	0	1365526.33	1365527.35	1365530.4	1365533.06	1365533.07	1.8
216	12	1	1	36	50	0.2	-50	0.8	200	0.2	-100	0.8	2	1	1	43	1	287	-50	197	-100	1784.76	-10.4	0	0	1365534.89	1365536.68	0	1365538.89	1365539.91	1365542.95	1365545.93	1365545.93	1.99
217	12	1	1	37	100	0.5	-50	0.5	50	0.8	-50	0.2	2	1	1	36	0	20	-50	322	100	3102.51	-45.73	0	0	1365547.94	1365551.04	0	1365551.94	1365552.96	1365555.99	1365557.9	1365557.91	1.03
218	12	1	1	38	200	0.5	50	0.5	100	0.8	50	0.2	1	1	1	23	1	17	50	71	50	1351.15	-12.18	0	0	1365558.96	1365560.31	0	1365562.96	1365563.98	1365567.02	1365569.75	1365569.79	1.54
219	12	1	1	39	-50	0.5	-100	0.5	-50	0.8	-200	0.2	1	1	1	20	1	260	-50	317	-50	2368.54	20.43	0	0	1365571.34	1365573.71	0	1365575.34	1365576.36	1365579.4	1365581.81	1365581.83	1.09
220	12	1	1	40	200	0.2	-50	0.8	100	0.8	50	0.2	2	1	1	51	0	333	100	26	-50	3035.76	37.95	0	0	1365582.93	1365585.97	0	1365586.93	1365587.95	1365591	1365592.08	1365592.09	1.8
221	12	1	1	41	200	0.2	-100	0.8	50	0.8	-50	0.2	1	1	1	16	0	196	50	103	-100	1634.63	27.43	0	0	1365593.91	1365595.54	0	1365597.91	1365598.93	1365601.96	1365603.74	1365603.75	1.99
222	12	1	1	42	-50	0.5	-100	0.5	-50	0.8	-200	0.2	2	1	1	50	0	303	-50	258	-50	3002.41	-20.59	0	0	1365605.75	1365608.75	0	1365609.75	1365610.77	1365613.81	1365615.93	1365615.94	1.07
223	12	1	1	43	100	0.5	-50	0.5	200	0.2	-50	0.8	2	1	1	47	1	170	-50	202	-50	1551.19	-5.2	0	0	1365617.03	1365618.58	0	1365621.03	1365622.05	1365625.08	1365627.12	1365627.13	1.94
224	12	1	1	44	50	0.2	-50	0.8	50	0.5	-200	0.5	2	1	1	52	1	270	-50	182	50	1884.98	-42.25	0	0	1365629.12	1365631	0	1365633.12	1365634.14	1365637.18	1365638.4	1365638.41	1.02
225	12	1	1	45	100	0.5	-200	0.5	50	0.8	-200	0.2	1	1	1	27	0	50	-200	111	-200	2251.86	-50	0	0	1365639.44	1365641.7	0	1365643.44	1365644.47	1365647.5	1365648.88	1365648.9	1.68
226	12	1	1	46	200	0.5	-50	0.5	100	0.8	50	0.2	2	1	1	35	0	284	100	131	-50	1868.22	50	0	0	1365650.64	1365652.51	0	1365654.64	1365655.66	1365658.69	1365660.91	1365660.93	1.78
227	12	1	1	47	200	0.2	-200	0.8	-50	0.8	-200	0.2	2	1	1	58	0	49	-200	241	-200	3169.19	-32.5	0	0	1365662.73	1365665.9	0	1365666.73	1365667.75	1365670.8	1365672.47	1365672.47	1.53
228	12	1	1	48	200	0.8	50	0.2	200	0.5	100	0.5	1	1	1	26	1	202	200	109	100	1851.56	50	0	0	1365674.02	1365675.87	0	1365678.02	1365679.04	1365682.08	1365682.9	1365682.91	1.89
229	12	1	1	49	50	0.8	-50	0.2	200	0.5	-50	0.5	1	1	1	4	0	104	-50	354	50	1984.89	-38.31	0	0	1365684.82	1365686.8	0	1365688.82	1365689.84	1365692.87	1365694.63	1365694.64	1.9
230	12	1	1	50	200	0.5	50	0.5	100	0.8	50	0.2	2	1	1	53	1	323	200	216	100	1834.78	50	0	0	1365696.56	1365698.39	0	1365700.56	1365701.58	1365704.62	1365705.27	1365705.28	1.63
231	12	1	1	51	50	0.8	-50	0.2	200	0.5	-50	0.5	2	1	1	34	0	198	200	340	50	2168.57	50	0	0	1365706.93	1365709.1	0	1365710.93	1365711.95	1365714.99	1365716.92	1365716.94	1.14
232	12	1	1	52	100	0.2	-50	0.8	50	0.8	-200	0.2	1	1	1	18	0	10	-200	208	-50	2385.25	50	0	0	1365718.09	1365720.48	0	1365722.09	1365723.11	1365726.15	1365727.94	1365727.95	1.22
233	12	1	1	53	200	0.5	-200	0.5	200	0.2	-50	0.8	2	1	1	60	0	188	-50	233	200	2752.44	-50	0	0	1365729.22	1365731.97	0	1365733.22	1365734.24	1365737.28	1365738.28	1365738.29	1.18
234	12	1	1	54	200	0.8	-50	0.2	200	0.5	50	0.5	1	1	1	12	0	299	200	338	200	1734.75	50	0	0	1365739.49	1365741.23	0	1365743.49	1365744.51	1365747.55	1365748.89	1365748.9	1.04
235	12	1	1	55	50	0.5	-100	0.5	100	0.2	-200	0.8	2	1	1	37	1	135	-100	214	-200	1801.58	29.32	0	0	1365750	1365751.8	0	1365754	1365755.02	1365758.06	1365761.49	1365761.49	1.11
236	12	1	1	56	50	0.8	-50	0.2	200	0.2	-50	0.8	2	1	1	33	1	337	50	241	-50	1734.65	39.59	0	0	1365762.61	1365764.35	0	1365766.61	1365767.63	1365770.7	1365771.93	1365771.94	1.62
237	12	1	1	57	-100	0.8	-200	0.2	-50	0.5	-200	0.5	1	1	1	19	1	236	-100	26	-200	3302.79	-17.5	0	0	1365773.57	1365776.87	0	1365777.57	1365778.59	1365781.63	1365783.66	1365783.66	1.94
238	12	1	1	58	50	0.5	-100	0.5	100	0.2	-200	0.8	1	1	1	7	1	241	50	337	100	3219.26	19.42	0	0	1365785.61	1365788.83	0	1365789.61	1365790.64	1365793.67	1365796.5	1365796.51	1.35
239	12	1	1	59	200	0.5	-50	0.5	50	0.8	-50	0.2	1	1	1	2	1	175	-50	273	50	2218.45	-29.27	0	0	1365797.87	1365800.09	0	1365801.88	1365802.9	1365805.93	1365807.06	1365807.07	1.41
240	12	1	1	60	50	0.8	-50	0.2	200	0.8	-100	0.2	1	1	1	24	0	356	200	350	50	1284.35	44.75	0	0	1365808.5	1365809.78	0	1365812.5	1365813.52	1365816.56	1365817.39	1365817.41	1.98
241	13	2	1	1	50	0.8	-50	0.2	200	0.2	-50	0.8	1	1	1	3	0	57	-50	151	50	1234.56	-16.96	1396137.84	1396137.85	1396139.94	1396141.17	0	1396143.97	1396145.01	1396148.08	1396149.66	1396149.68	1.3
242	13	2	1	2	200	0.2	-100	0.8	50	0.8	-50	0.2	2	1	1	46	0	266	50	225	-100	1101.06	-6.33	0	0	1396151.01	1396152.11	0	1396155.01	1396156.03	1396159.07	1396159.67	1396159.69	1.58
243	13	2	1	3	200	0.5	50	0.5	100	0.8	50	0.2	1	1	1	23	1	25	50	343	100	1000.96	-26.34	0	0	1396161.29	1396162.29	0	1396165.29	1396166.31	1396169.34	1396170.47	1396170.48	1.53
244	13	2	1	4	100	0.5	-50	0.5	200	0.2	-50	0.8	1	1	1	17	1	272	100	268	-50	1134.39	-45.08	0	0	1396172.03	1396173.16	0	1396176.03	1396177.05	1396180.09	1396180.49	1396180.5	1.9
245	13	2	1	5	50	0.8	-200	0.2	200	0.5	-200	0.5	2	1	1	44	0	165	-200	57	-200	1117.72	2.46	0	0	1396182.42	1396183.54	0	1396186.42	1396187.44	1396190.48	1396193.44	1396193.45	1.54
246	13	2	1	6	200	0.2	-100	0.8	50	0.8	-50	0.2	1	1	1	16	0	301	50	336	200	884.17	9.11	0	0	1396195.01	1396195.9	0	1396199.01	1396200.04	1396203.07	1396204.91	1396204.92	1.43
247	13	2	1	7	200	0.2	-200	0.8	-50	0.8	-200	0.2	1	1	1	28	1	210	-200	210	-50	1201.09	-25.6	0	0	1396206.37	1396207.58	0	1396210.37	1396211.39	1396214.43	1396216.17	1396216.18	1.54
248	13	2	1	8	50	0.5	-100	0.5	100	0.2	-200	0.8	2	1	1	37	1	13	-100	319	100	1184.44	-48.39	0	0	1396217.75	1396218.93	0	1396221.75	1396222.77	1396225.81	1396226.82	1396226.84	1.71
249	13	2	1	9	-100	0.8	-200	0.2	-50	0.5	-200	0.5	2	1	1	49	0	269	-50	14	-200	1484.68	-23.36	0	0	1396228.58	1396230.06	0	1396232.58	1396233.6	1396236.63	1396237.88	1396237.9	1.02
250	13	2	1	10	50	0.8	-200	0.2	200	0.5	-200	0.5	1	1	1	14	0	219	200	52	-200	1101.57	50	0	0	1396238.93	1396240.04	0	1396242.93	1396243.95	1396246.99	1396247.8	1396247.82	1.8
251	13	2	1	11	50	0.8	-50	0.2	200	0.5	-50	0.5	2	1	1	34	1	117	50	145	-50	1534.93	27.5	0	0	1396249.64	1396251.18	0	1396253.64	1396254.66	1396257.7	1396259.21	1396259.22	1.14
252	13	2	1	12	200	0.8	50	0.2	200	0.5	100	0.5	2	1	1	56	1	140	200	220	200	1184.52	36.39	0	0	1396260.38	1396261.57	0	1396264.39	1396265.41	1396268.44	1396270.32	1396270.33	1.48
253	13	2	1	13	200	0.5	-50	0.5	100	0.8	50	0.2	1	1	1	5	0	35	50	68	-50	1518.03	14.53	0	0	1396271.83	1396273.35	0	1396275.83	1396276.85	1396279.88	1396281.26	1396281.27	1.26
254	13	2	1	14	200	0.5	-50	0.5	50	0.8	-50	0.2	2	1	1	32	0	85	50	278	200	1785.01	2.62	0	0	1396282.55	1396284.34	0	1396286.55	1396287.57	1396290.61	1396292.66	1396292.68	1.37
255	13	2	1	15	-50	0.5	-100	0.5	-50	0.8	-200	0.2	1	1	1	20	1	250	-50	297	-50	1718.1	-18.82	0	0	1396294.06	1396295.78	0	1396298.06	1396299.08	1396302.12	1396303.02	1396303.04	1.66
256	13	2	1	16	50	0.2	-50	0.8	200	0.2	-100	0.8	1	1	1	13	0	112	-100	106	-50	1251.16	-21.29	0	0	1396304.72	1396305.97	0	1396308.72	1396309.74	1396312.78	1396313.89	1396313.91	1.17
257	13	2	1	17	200	0.8	-50	0.2	200	0.5	50	0.5	1	1	1	12	0	300	200	118	200	1601.43	49.76	0	0	1396315.1	1396316.7	0	1396319.1	1396320.12	1396323.15	1396324.34	1396324.35	1.28
258	13	2	1	18	200	0.5	-200	0.5	50	0.8	-50	0.2	2	1	1	41	0	95	50	201	200	1668.3	-3.88	0	1396813.75	1396325.66	1396327.32	0	1396329.66	1396330.68	1396333.71	1396334.6	1396334.61	1.2
259	13	2	1	19	100	0.8	-200	0.2	200	0.5	-50	0.5	2	1	1	59	0	165	-50	85	100	2085.05	-16.07	0	0	1396335.83	1396337.92	0	1396339.83	1396340.85	1396343.89	1396345.08	1396345.09	1.2
260	13	2	1	20	50	0.5	-200	0.5	50	0.2	-50	0.8	1	1	1	8	0	358	50	194	50	1868.32	27.5	0	0	1396346.31	1396348.17	0	1396350.31	1396351.33	1396354.36	1396356.04	1396356.05	1.33
261	13	2	1	21	50	0.2	-50	0.8	200	0.2	-100	0.8	2	1	1	43	0	85	-100	353	50	2268.68	-33.84	0	0	1396357.4	1396359.67	0	1396361.4	1396362.42	1396365.45	1396367.63	1396367.64	1.88
262	13	2	1	22	200	0.2	-100	0.8	50	0.8	-200	0.2	1	1	1	10	0	273	50	19	-100	1101.04	6.56	0	0	1396369.54	1396370.64	0	1396373.54	1396374.56	1396377.6	1396378.93	1396378.93	1.47
263	13	2	1	23	100	0.5	-200	0.5	50	0.8	-200	0.2	2	1	1	57	0	356	50	309	100	3286.15	20.27	0	0	1396380.42	1396383.7	0	1396384.42	1396385.44	1396388.47	1396389.45	1396389.46	1.4
264	13	2	1	24	200	0.2	-200	0.8	50	0.2	-50	0.8	2	1	1	45	0	1	-50	148	-200	1985.14	-6.67	0	0	1396390.88	1396392.86	0	1396394.88	1396395.9	1396398.93	1396400.32	1396400.33	1.18
265	13	2	1	25	200	0.2	-50	0.8	100	0.8	50	0.2	1	1	1	21	0	79	100	75	-50	1151.24	38.42	0	0	1396401.53	1396402.69	0	1396405.53	1396406.56	1396409.59	1396411.12	1396411.13	1.97
266	13	2	1	26	50	0.5	-200	0.5	50	0.2	-50	0.8	2	1	1	38	1	35	-200	270	-50	3302.94	-50	0	0	1396413.11	1396416.41	0	1396417.11	1396418.13	1396421.17	1396422.65	1396422.65	1.41
267	13	2	1	27	200	0.8	50	0.2	200	0.5	100	0.5	1	1	1	26	0	122	100	196	200	1401.31	50	0	0	1396424.09	1396425.49	0	1396428.09	1396429.11	1396432.14	1396433.51	1396433.53	1.84
268	13	2	1	28	100	0.5	-50	0.5	200	0.2	-50	0.8	2	1	1	47	1	199	100	345	200	2168.32	38.33	0	0	1396435.4	1396437.56	0	1396439.4	1396440.42	1396443.45	1396445.04	1396445.05	1.62
269	13	2	1	29	200	0.2	-200	0.8	50	0.2	-50	0.8	1	1	1	15	0	197	-50	129	-200	1951.71	-12.6	0	0	1396446.69	1396448.64	0	1396450.69	1396451.71	1396454.75	1396456.79	1396456.8	1.38
270	13	2	1	30	50	0.8	-50	0.2	200	0.5	-50	0.5	1	1	1	4	1	225	50	287	200	2451.96	5.29	0	0	1396458.2	1396460.65	0	1396462.2	1396463.22	1396466.24	1396470.33	1396470.34	1.88
271	13	2	1	31	50	0.8	-50	0.2	200	0.2	-50	0.8	2	1	1	33	1	46	-50	297	200	1785.08	-50	0	0	1396472.24	1396474.03	0	1396476.24	1396477.26	1396480.3	1396481.74	1396481.75	1.78
272	13	2	1	32	-50	0.5	-100	0.5	-50	0.8	-200	0.2	2	1	1	50	1	150	-100	264	-50	2135.24	-50	0	0	1396483.55	1396485.69	0	1396487.55	1396488.57	1396491.61	1396493.18	1396493.19	1.46
273	13	2	1	33	200	0.5	-200	0.5	50	0.8	-200	0.2	1	1	1	9	1	133	-200	269	50	2685.57	-50	0	0	1396494.68	1396497.36	0	1396498.68	1396499.7	1396502.73	1396504.19	1396504.2	1.81
274	13	2	1	34	50	0.2	-50	0.8	50	0.5	-200	0.5	1	1	1	22	1	88	-50	47	-200	2986.02	-50	0	0	1396506.04	1396509.02	0	1396510.04	1396511.06	1396514.09	1396515.08	1396515.09	1.9
275	13	2	1	35	200	0.5	-200	0.5	50	0.8	-200	0.2	2	1	1	39	0	104	50	127	-200	1267.88	-1.78	0	0	1396517.01	1396518.28	0	1396521.01	1396522.03	1396525.07	1396526.71	1396526.72	1.43
276	13	2	1	36	100	0.8	50	0.2	200	0.2	50	0.8	1	1	1	1	0	214	50	19	50	2335.48	-0.14	0	0	1396528.17	1396530.51	0	1396532.17	1396533.19	1396536.23	1396538.82	1396538.83	1.33
277	13	2	1	37	50	0.2	-50	0.8	50	0.5	-200	0.5	2	1	1	52	1	302	50	61	-200	1734.79	28.24	0	0	1396540.18	1396541.92	0	1396544.18	1396545.2	1396548.24	1396549.68	1396549.69	1.6
278	13	2	1	38	200	0.8	-50	0.2	200	0.5	50	0.5	2	1	1	42	0	128	50	360	200	1484.66	6.08	0	0	1396551.31	1396552.79	0	1396555.31	1396556.33	1396559.36	1396561.38	1396561.4	1.9
279	13	2	1	39	100	0.8	50	0.2	200	0.2	50	0.8	2	1	1	31	1	77	100	144	50	1667.85	25.75	0	0	1396568.34	1396570.01	0	1396572.34	1396573.36	1396576.4	1396578.48	1396578.5	1.7
280	13	2	1	40	50	0.5	-100	0.5	100	0.2	-200	0.8	1	1	1	7	1	83	-100	338	100	1734.78	-34.09	0	0	1396580.22	1396581.95	0	1396584.22	1396585.24	1396588.27	1396590.13	1396590.14	1.38
281	13	2	1	41	50	0.5	-50	0.5	100	0.5	-200	0.5	1	1	1	25	1	347	50	158	-200	1701.52	2.31	0	0	1396591.54	1396593.24	0	1396595.54	1396596.56	1396599.6	1396601.85	1396601.87	1.73
282	13	2	1	42	100	0.5	-200	0.5	50	0.8	-200	0.2	1	1	1	27	1	3	-200	220	50	1784.78	-40.6	0	0	1396603.62	1396605.4	0	1396607.62	1396608.64	1396611.67	1396613.11	1396613.13	1.95
283	13	2	1	43	200	0.2	-200	0.8	-50	0.8	-200	0.2	2	1	1	58	1	84	-200	336	-50	1818.21	-50	0	0	1396615.09	1396616.91	0	1396619.09	1396620.11	1396623.15	1396624.14	1396624.15	1.54
284	13	2	1	44	100	0.2	-50	0.8	50	0.8	-200	0.2	2	1	1	48	0	207	50	298	100	1551.61	-3.41	0	0	1396625.72	1396627.27	0	1396629.72	1396630.74	1396633.78	1396635.28	1396635.29	1.54
285	13	2	1	45	200	0.5	50	0.5	100	0.8	50	0.2	2	1	1	53	1	119	50	81	100	934.17	-14.38	0	0	1396636.85	1396637.78	0	1396640.85	1396641.87	1396644.9	1396646.3	1396646.32	1.31
286	13	2	1	46	200	0.5	-50	0.5	100	0.8	50	0.2	2	1	1	35	0	299	100	211	200	1217.82	-0.1	0	0	1396647.65	1396648.87	0	1396651.65	1396652.67	1396655.71	1396657.94	1396657.95	1.07
287	13	2	1	47	-100	0.8	-200	0.2	-50	0.5	-200	0.5	1	1	1	19	0	311	-50	145	-100	2068.55	-15.42	0	0	1396659.03	1396661.1	0	1396663.03	1396664.05	1396667.09	1396667.81	1396667.82	1.18
288	13	2	1	48	200	0.2	-50	0.8	100	0.8	50	0.2	2	1	1	51	0	74	100	357	200	1301.23	0	0	0	1396669.02	1396670.32	0	1396673.02	1396674.04	1396677.08	1396679.32	1396679.33	1.09
289	13	2	1	49	50	0.8	-50	0.2	200	0.8	-100	0.2	1	1	1	24	1	244	50	90	200	2252.06	-0.66	0	0	1396680.45	1396682.7	0	1396684.45	1396685.47	1396688.5	1396691.6	1396691.62	1.46
290	13	2	1	50	200	0.5	-200	0.5	50	0.8	-50	0.2	1	1	1	11	0	216	50	144	-200	1451.41	19.16	0	0	1396693.11	1396694.56	0	1396697.11	1396698.13	1396701.16	1396702.03	1396702.05	1.01
291	13	2	1	51	100	0.2	-50	0.8	50	0.8	-200	0.2	1	1	1	18	0	296	50	38	-50	2652.49	12.9	0	0	1396703.08	1396705.74	0	1396707.08	1396708.1	1396711.14	1396714.21	1396714.23	1.92
292	13	2	1	52	100	0.5	-50	0.5	50	0.8	-50	0.2	2	1	1	36	0	155	50	128	-50	2235.27	10.83	0	0	1396716.16	1396718.4	0	1396720.16	1396721.18	1396724.22	1396725.53	1396725.53	1.64
293	13	2	1	53	200	0.5	-200	0.5	200	0.2	-50	0.8	1	1	1	30	0	268	-50	253	200	2352.08	-36.62	0	0	1396727.2	1396729.56	0	1396731.2	1396732.22	1396735.26	1396736.49	1396736.51	1
294	13	2	1	54	200	0.2	-100	0.8	50	0.8	-200	0.2	2	1	1	40	0	155	50	141	-100	1351.27	23.53	0	0	1396737.53	1396738.88	0	1396741.53	1396742.55	1396745.58	1396747.51	1396747.52	1.03
295	13	2	1	55	200	0.5	-200	0.5	200	0.2	-50	0.8	2	1	1	60	0	306	200	207	200	2852.68	40.95	0	0	1396748.57	1396751.42	0	1396752.57	1396753.59	1396756.63	1396757.42	1396757.43	1.21
296	13	2	1	56	50	0.8	-50	0.2	200	0.8	-100	0.2	2	1	1	54	0	212	200	225	50	1501.39	50	0	0	1396758.66	1396760.16	0	1396762.66	1396763.68	1396766.72	1396767.5	1396767.52	1.45
297	13	2	1	57	100	0.8	-200	0.2	200	0.5	-50	0.5	1	1	1	29	0	181	200	31	-200	1484.71	50	0	0	1396768.99	1396770.47	0	1396772.99	1396774.01	1396777.04	1396777.87	1396777.88	1.13
298	13	2	1	58	50	0.5	-50	0.5	100	0.5	-200	0.5	2	1	1	55	1	33	-50	326	100	2135.1	-50	0	0	1396779.03	1396781.16	0	1396783.03	1396784.05	1396787.09	1396787.98	1396787.99	1.01
299	13	2	1	59	100	0.5	-50	0.5	50	0.8	-50	0.2	1	1	1	6	0	282	50	159	-50	1384.73	25.44	0	0	1396789.02	1396790.41	0	1396793.02	1396794.04	1396797.08	1396797.88	1396797.89	1.73
300	13	2	1	60	200	0.5	-50	0.5	50	0.8	-50	0.2	1	1	1	2	0	94	50	224	200	1768.34	7.13	0	0	1396799.65	1396801.41	0	1396803.65	1396804.67	1396807.7	1396812.37	1396812.39	1.35
301	16	2	1	1	200	0.2	-100	0.8	50	0.8	-50	0.2	1	1	1	16	0	143	50	245	-100	2001.57	20.85	1428776.14	1428776.15	1428778.21	1428780.21	0	1428782.21	1428783.23	1428786.28	1428787.38	1428787.4	1.87
302	16	2	1	2	100	0.2	-50	0.8	50	0.8	-200	0.2	1	1	1	18	1	356	100	14	-200	2501.99	28.58	0	0	1428789.3	1428791.8	0	1428793.31	1428794.34	1428797.37	1428798.44	1428798.46	1.58
303	16	2	1	3	200	0.5	-200	0.5	50	0.8	-50	0.2	2	1	1	41	0	287	50	329	200	2969.01	0	0	0	1428800.06	1428803.03	0	1428804.06	1428805.08	1428808.11	1428810.41	1428810.42	1.55
304	16	2	1	4	200	0.5	-50	0.5	50	0.8	-50	0.2	2	1	1	32	1	95	-50	121	50	3135.94	-15.52	0	0	1428811.98	1428815.12	0	1428815.98	1428817	1428820.04	1428821.36	1428821.37	1.14
305	16	2	1	5	50	0.5	-50	0.5	100	0.5	-200	0.5	1	1	1	25	1	50	-50	260	100	1784.73	-18.07	0	0	1428822.54	1428824.33	0	1428826.54	1428827.56	1428830.6	1428832.26	1428832.27	1.85
306	16	2	1	6	200	0.5	50	0.5	100	0.8	50	0.2	2	1	1	53	0	178	100	236	200	2301.81	-14.64	0	0	1428834.14	1428836.44	0	1428838.14	1428839.16	1428842.19	1428844.1	1428844.11	1.62
307	16	2	1	7	200	0.5	-200	0.5	50	0.8	-200	0.2	2	1	1	39	1	258	200	326	50	3786.38	50	0	0	1428845.74	1428849.53	0	1428849.74	1428850.77	1428853.8	1428855.14	1428855.15	1.35
308	16	2	1	8	100	0.5	-50	0.5	50	0.8	-50	0.2	2	1	1	36	1	121	-50	252	50	3002.41	-24.22	0	0	1428856.52	1428859.52	0	1428860.52	1428861.54	1428864.58	1428865.48	1428865.49	1.51
309	16	2	1	9	100	0.5	-200	0.5	50	0.8	-200	0.2	2	1	1	57	0	268	50	11	-200	1651.15	27.57	0	0	1428867.03	1428868.68	0	1428871.03	1428872.05	1428875.09	1428876.55	1428876.57	1.4
310	16	2	1	10	50	0.2	-50	0.8	50	0.5	-200	0.5	1	1	1	22	1	173	-50	326	50	2585.47	8.9	0	0	1428877.99	1428880.57	0	1428881.99	1428883.01	1428886.04	1428888.13	1428888.15	1.08
311	16	2	1	11	200	0.2	-100	0.8	50	0.8	-50	0.2	2	1	1	46	0	310	50	223	-100	1701.4	22.5	0	0	1428889.25	1428890.95	0	1428893.25	1428894.27	1428897.3	1428898.86	1428898.87	1.24
312	16	2	1	12	200	0.2	-200	0.8	50	0.2	-50	0.8	2	1	1	45	0	66	-50	208	-200	2251.8	5.02	0	0	1428900.12	1428902.37	0	1428904.12	1428905.14	1428908.18	1428909.18	1428909.2	1.12
313	16	2	1	13	200	0.8	50	0.2	200	0.5	100	0.5	1	1	1	26	0	11	100	320	200	1601.26	-22.75	0	0	1428910.33	1428911.93	0	1428914.33	1428915.35	1428918.39	1428919.57	1428919.57	1.18
314	16	2	1	14	50	0.5	-100	0.5	100	0.2	-200	0.8	2	1	1	37	1	61	-100	353	100	3252.56	-33.8	0	0	1428920.77	1428924.03	0	1428924.77	1428925.79	1428928.83	1428929.97	1428929.98	1.24
315	16	2	1	15	50	0.8	-50	0.2	200	0.5	-50	0.5	1	1	1	4	0	170	-50	181	50	1451.13	-50	0	0	1428931.23	1428932.68	0	1428935.23	1428936.25	1428939.29	1428940.26	1428940.27	1.42
316	16	2	1	16	50	0.8	-50	0.2	200	0.2	-50	0.8	1	1	1	3	1	246	50	16	-50	1951.68	5.12	0	0	1428941.71	1428943.66	0	1428945.71	1428946.73	1428949.76	1428952.51	1428952.52	1.05
317	16	2	1	17	50	0.8	-50	0.2	200	0.5	-50	0.5	2	1	1	34	0	35	-50	188	50	3235.94	-30.41	0	0	1428953.58	1428956.82	0	1428957.58	1428958.6	1428961.64	1428962.45	1428962.46	1.9
319	16	2	1	19	200	0.2	-200	0.8	-50	0.8	-200	0.2	2	1	1	58	1	238	-200	187	-50	2135.18	-50	0	0	1428970.4	1428972.53	0	1428974.4	1428975.42	1428978.45	1428980.06	1428980.07	1.49
320	16	2	1	20	200	0.5	-200	0.5	50	0.8	-200	0.2	1	1	1	9	0	289	50	234	200	1701.43	14.48	0	0	1428981.59	1428983.29	0	1428985.59	1428986.61	1428989.65	1428990.72	1428990.73	1.49
321	16	2	1	21	50	0.5	-200	0.5	50	0.2	-50	0.8	2	1	1	38	0	298	50	156	-200	1951.54	20.09	0	0	1428992.23	1428994.18	0	1428996.23	1428997.25	1429000.29	1429001.37	1429001.37	1.34
322	16	2	1	22	100	0.8	50	0.2	200	0.2	50	0.8	2	1	1	31	0	63	50	48	50	1901.48	7.07	0	0	1429007.76	1429009.66	0	1429011.76	1429012.78	1429015.82	1429016.8	1429016.8	1.9
323	16	2	1	23	200	0.5	-50	0.5	50	0.8	-50	0.2	1	1	1	2	1	300	200	290	50	2735.53	22.77	0	0	1429018.72	1429021.46	0	1429022.72	1429023.74	1429026.78	1429028.04	1429028.04	1.37
324	16	2	1	24	50	0.8	-50	0.2	200	0.8	-100	0.2	1	1	1	24	0	190	200	144	50	1334.38	41.07	0	0	1429029.43	1429030.76	0	1429033.43	1429034.45	1429037.49	1429038.7	1429038.7	1.11
325	16	2	1	25	50	0.2	-50	0.8	200	0.2	-100	0.8	1	1	1	13	1	237	-50	227	-100	1985.01	-18.89	0	0	1429039.84	1429041.82	0	1429043.84	1429044.86	1429047.89	1429048.88	1429048.89	1.78
326	16	2	1	26	-100	0.8	-200	0.2	-50	0.5	-200	0.5	2	1	1	49	0	6	-200	156	-100	2385.36	-45.16	0	0	1429050.7	1429053.08	0	1429054.7	1429055.72	1429058.75	1429060.22	1429060.24	1.39
327	16	2	1	27	200	0.5	50	0.5	100	0.8	50	0.2	1	1	1	23	1	61	50	39	50	1284.33	3.02	0	0	1429061.64	1429062.92	0	1429065.64	1429066.66	1429069.7	1429071.16	1429071.16	1.24
328	16	2	1	28	50	0.8	-50	0.2	200	0.2	-50	0.8	2	1	1	33	0	177	-50	72	-50	2652.08	3.48	0	0	1429072.43	1429075.08	0	1429076.43	1429077.45	1429080.49	1429081.68	1429081.69	1.4
329	16	2	1	29	50	0.8	-200	0.2	200	0.5	-200	0.5	1	1	1	14	1	343	50	332	200	2018.27	7.5	0	0	1429083.11	1429085.12	0	1429087.11	1429088.13	1429091.16	1429094.09	1429094.1	1.1
330	16	2	1	30	200	0.2	-100	0.8	50	0.8	-200	0.2	2	1	1	40	0	97	50	266	-100	1267.82	-2.03	0	0	1429095.22	1429096.48	0	1429099.22	1429100.24	1429103.27	1429104.86	1429104.87	1.13
331	16	2	1	31	-50	0.5	-100	0.5	-50	0.8	-200	0.2	1	1	1	20	1	198	-50	340	-50	3536.2	-13.61	0	0	1429106.03	1429109.56	0	1429110.03	1429111.05	1429114.08	1429115.75	1429115.77	1.94
332	16	2	1	32	200	0.8	-50	0.2	200	0.5	50	0.5	2	1	1	42	0	109	50	354	200	1717.96	3.61	0	0	1429117.74	1429119.45	0	1429121.74	1429122.76	1429125.79	1429127.14	1429127.16	1.96
333	16	2	1	33	50	0.2	-50	0.8	200	0.2	-100	0.8	2	1	1	43	0	195	-100	240	-50	2735.57	-44.19	0	0	1429129.13	1429131.86	0	1429133.13	1429134.15	1429137.18	1429139.13	1429139.15	1.58
334	16	2	1	34	50	0.8	-200	0.2	200	0.5	-200	0.5	2	1	1	44	1	240	50	65	-200	1868.2	38.37	0	0	1429140.75	1429142.62	0	1429144.75	1429145.77	1429148.81	1429149.85	1429149.86	1.06
335	16	2	1	35	200	0.5	-200	0.5	200	0.2	-50	0.8	1	1	1	30	0	62	-50	360	200	2818.92	-10.51	0	0	1429150.95	1429153.76	0	1429154.95	1429155.97	1429159	1429161.1	1429161.12	1.23
336	16	2	1	36	100	0.5	-50	0.5	50	0.8	-50	0.2	1	1	1	6	1	203	100	318	50	2802.22	21.22	0	0	1429162.37	1429165.17	0	1429166.37	1429167.39	1429170.43	1429171.51	1429171.53	1.35
337	16	2	1	37	100	0.5	-50	0.5	200	0.2	-50	0.8	1	1	1	17	1	69	-50	133	-50	1768.03	-17.22	0	0	1429172.9	1429174.67	0	1429176.9	1429177.92	1429180.95	1429181.76	1429181.77	1.82
338	16	2	1	38	200	0.8	50	0.2	200	0.5	100	0.5	2	1	1	56	0	57	100	354	200	1351.05	21.12	0	0	1429183.61	1429184.96	0	1429187.61	1429188.63	1429191.66	1429192.53	1429192.53	1.02
339	16	2	1	39	200	0.8	-50	0.2	200	0.5	50	0.5	1	1	1	12	0	136	50	233	200	3119.16	4.67	0	0	1429193.56	1429196.68	0	1429197.56	1429198.58	1429201.62	1429204.29	1429204.31	1.04
340	16	2	1	40	50	0.2	-50	0.8	50	0.5	-200	0.5	2	1	1	52	1	155	-50	174	-200	1918.21	6.74	0	0	1429205.37	1429207.29	0	1429209.37	1429210.39	1429213.43	1429214.96	1429214.98	1.17
341	16	2	1	41	200	0.5	-50	0.5	100	0.8	50	0.2	2	1	1	35	0	82	100	213	200	1284.37	-17.83	0	0	1429216.17	1429217.45	0	1429220.17	1429221.19	1429224.22	1429225.85	1429225.86	1.65
342	16	2	1	42	200	0.5	-200	0.5	200	0.2	-50	0.8	2	1	1	60	0	91	-50	210	200	2285.13	-43.12	0	0	1429227.53	1429229.81	0	1429231.53	1429232.55	1429235.58	1429236.36	1429236.37	1.73
343	16	2	1	43	200	0.5	-50	0.5	100	0.8	50	0.2	1	1	1	5	0	96	100	223	200	1517.89	22.42	0	0	1429238.12	1429239.64	0	1429242.12	1429243.14	1429246.17	1429247.09	1429247.11	1.65
344	16	2	1	44	100	0.8	-200	0.2	200	0.5	-50	0.5	1	1	1	29	0	263	200	354	100	1651.34	33.29	0	0	1429248.78	1429250.43	0	1429252.78	1429253.8	1429256.83	1429257.61	1429257.62	1.45
345	16	2	1	45	50	0.5	-200	0.5	50	0.2	-50	0.8	1	1	1	8	0	39	-50	211	50	1617.93	-7.5	0	0	1429259.08	1429260.7	0	1429263.08	1429264.11	1429267.14	1429268.46	1429268.48	1.55
346	16	2	1	46	100	0.8	-200	0.2	200	0.5	-50	0.5	2	1	1	59	0	295	200	317	100	2685.47	28.75	0	0	1429270.04	1429272.73	0	1429274.04	1429275.06	1429278.1	1429279.48	1429279.48	1.3
347	16	2	1	47	100	0.8	50	0.2	200	0.2	50	0.8	1	1	1	1	0	9	50	214	100	2018.36	-19.9	0	0	1429280.8	1429282.82	0	1429284.8	1429285.82	1429288.86	1429289.93	1429289.94	1.74
348	16	2	1	48	100	0.5	-50	0.5	200	0.2	-50	0.8	2	1	1	47	0	59	-50	113	-50	2518.62	0.42	0	0	1429291.71	1429294.23	0	1429295.71	1429296.73	1429299.77	1429301.19	1429301.2	1.19
349	16	2	1	49	200	0.2	-50	0.8	100	0.8	50	0.2	2	1	1	51	0	34	50	153	-50	2602.08	5	0	0	1429302.4	1429305.01	0	1429306.4	1429307.42	1429310.46	1429312.17	1429312.18	1.69
350	16	2	1	50	50	0.8	-50	0.2	200	0.8	-100	0.2	2	1	1	54	1	170	50	251	200	2118.38	-1.97	0	0	1429313.88	1429316	0	1429317.88	1429318.9	1429321.94	1429324.1	1429324.12	1.18
351	16	2	1	51	50	0.5	-100	0.5	100	0.2	-200	0.8	1	1	1	7	1	230	50	13	-200	2135.08	18.86	0	0	1429325.32	1429327.46	0	1429329.32	1429330.34	1429333.38	1429334.26	1429334.28	1.37
352	16	2	1	52	100	0.5	-200	0.5	50	0.8	-200	0.2	1	1	1	27	0	192	50	116	-200	1751.4	-4.65	0	0	1429335.66	1429337.42	0	1429339.66	1429340.69	1429343.72	1429344.87	1429344.87	1.63
353	16	2	1	53	-100	0.8	-200	0.2	-50	0.5	-200	0.5	1	1	1	19	0	296	-50	147	-100	2385.25	36.23	0	0	1429346.52	1429348.91	0	1429350.52	1429351.54	1429354.58	1429355.81	1429355.83	1.78
354	16	2	1	54	-50	0.5	-100	0.5	-50	0.8	-200	0.2	2	1	1	50	0	192	-50	349	-50	1951.64	50	0	0	1429357.63	1429359.58	0	1429361.63	1429362.65	1429365.67	1429366.92	1429366.94	1.08
355	16	2	1	55	200	0.2	-200	0.8	-50	0.8	-200	0.2	1	1	1	28	0	220	-50	39	-200	3286.08	20	0	0	1429368.04	1429371.33	0	1429372.04	1429373.06	1429376.1	1429377.45	1429377.47	1.93
356	16	2	1	56	50	0.5	-50	0.5	100	0.5	-200	0.5	2	1	1	55	1	153	-50	33	-200	1717.95	-17.82	0	0	1429379.42	1429381.14	0	1429383.42	1429384.44	1429387.47	1429388.27	1429388.27	1.78
357	16	2	1	57	200	0.2	-200	0.8	50	0.2	-50	0.8	1	1	1	15	0	102	-50	56	-200	2168.36	-22.89	0	0	1429390.08	1429392.24	0	1429394.08	1429395.1	1429398.13	1429398.99	1429399	1.49
358	16	2	1	58	200	0.2	-50	0.8	100	0.8	50	0.2	1	1	1	21	0	165	100	190	-50	1184.19	18.16	0	0	1429400.5	1429401.69	0	1429404.5	1429405.52	1429408.56	1429409.64	1429409.64	1.44
359	16	2	1	59	200	0.5	-200	0.5	50	0.8	-50	0.2	1	1	1	11	0	340	50	187	200	1767.98	21.39	0	0	1429411.09	1429412.86	0	1429415.09	1429416.11	1429419.15	1429420.18	1429420.2	1.45
360	16	2	1	60	200	0.2	-100	0.8	50	0.8	-200	0.2	1	1	1	10	0	87	50	345	200	2435.31	12.41	0	0	1429421.67	1429424.1	0	1429425.67	1429426.69	1429429.73	1429430.44	1429430.46	1.31
361	17	2	1	1	200	0.2	-100	0.8	50	0.8	-50	0.2	1	1	1	16	1	245	-100	143	50	1134.45	0.85	1454296.8	1454296.82	1454298.9	1454300.04	0	1454302.94	1454303.97	1454307.03	1454307.89	1454307.91	1.87
362	17	2	1	2	100	0.2	-50	0.8	50	0.8	-200	0.2	1	1	1	18	1	356	100	14	-200	1334.63	23.58	0	0	1454309.81	1454311.15	0	1454313.81	1454314.83	1454317.87	1454318.77	1454318.79	1.58
363	17	2	1	3	200	0.5	-200	0.5	50	0.8	-50	0.2	2	1	1	41	0	287	50	329	200	1684.72	9.26	0	0	1454320.39	1454322.07	0	1454324.39	1454325.41	1454328.44	1454330.24	1454330.26	1.55
364	17	2	1	4	200	0.5	-50	0.5	50	0.8	-50	0.2	2	1	1	32	1	95	-50	121	50	1084.38	6.98	0	0	1454331.83	1454332.91	0	1454335.83	1454336.85	1454339.89	1454341.37	1454341.39	1.14
365	17	2	1	5	50	0.5	-50	0.5	100	0.5	-200	0.5	1	1	1	25	1	50	-50	260	100	1801.66	9.43	0	0	1454342.55	1454344.36	0	1454346.55	1454347.58	1454350.61	1454352.45	1454352.46	1.85
366	17	2	1	6	200	0.5	50	0.5	100	0.8	50	0.2	2	1	1	53	1	236	200	178	100	1584.6	7.86	0	0	1454354.33	1454355.92	0	1454358.33	1454359.35	1454362.39	1454363.51	1454363.52	1.62
367	17	2	1	7	200	0.5	-200	0.5	50	0.8	-200	0.2	2	1	1	39	1	258	200	326	50	1734.73	27.5	0	0	1454365.16	1454366.89	0	1454369.16	1454370.18	1454373.21	1454374.9	1454374.91	1.35
368	17	2	1	8	100	0.5	-50	0.5	50	0.8	-50	0.2	2	1	1	36	1	121	-50	252	50	1184.28	10.78	0	0	1454376.28	1454377.47	0	1454380.28	1454381.3	1454384.34	1454386.44	1454386.46	1.51
369	17	2	1	9	100	0.5	-200	0.5	50	0.8	-200	0.2	2	1	1	57	0	268	50	11	-200	2101.71	10.07	0	0	1454387.99	1454390.09	0	1454391.99	1454393.01	1454396.05	1454397.56	1454397.58	1.4
370	17	2	1	10	50	0.2	-50	0.8	50	0.5	-200	0.5	1	1	1	22	1	173	-50	326	50	2018.32	18.9	0	0	1454399	1454401.02	0	1454403	1454404.02	1454407.06	1454408.93	1454408.94	1.08
371	17	2	1	11	200	0.2	-100	0.8	50	0.8	-50	0.2	2	1	1	46	0	310	50	223	-100	1884.93	37.59	0	0	1454410.04	1454411.93	0	1454414.04	1454415.06	1454418.1	1454419.13	1454419.15	1.24
372	17	2	1	12	200	0.2	-200	0.8	50	0.2	-50	0.8	2	1	1	45	0	66	-50	208	-200	1568	5.02	0	0	1454420.4	1454421.97	0	1454424.4	1454425.42	1454428.46	1454429.82	1454429.83	1.12
373	17	2	1	13	200	0.8	50	0.2	200	0.5	100	0.5	1	1	1	26	1	320	200	11	100	3202.62	12.25	0	0	1454430.96	1454434.16	0	1454434.96	1454435.98	1454439.02	1454439.72	1454439.73	1.18
374	17	2	1	14	50	0.5	-100	0.5	100	0.2	-200	0.8	2	1	1	37	1	61	-100	353	100	1684.74	-18.8	0	0	1454440.94	1454442.62	0	1454444.94	1454445.96	1454448.99	1454449.84	1454449.86	1.24
375	17	2	1	15	50	0.8	-50	0.2	200	0.5	-50	0.5	1	1	1	4	1	181	50	170	-50	1918.22	5.77	0	0	1454451.11	1454453.03	0	1454455.11	1454456.13	1454459.17	1454460.68	1454460.69	1.42
376	17	2	1	16	50	0.8	-50	0.2	200	0.2	-50	0.8	1	1	1	3	1	246	50	16	-50	1818.13	-19.88	0	0	1454462.12	1454463.94	0	1454466.12	1454467.14	1454470.18	1454470.5	1454470.51	1.05
377	17	2	1	17	50	0.8	-50	0.2	200	0.5	-50	0.5	2	1	1	34	0	35	-50	188	50	1884.89	-7.91	0	0	1454471.58	1454473.46	0	1454475.58	1454476.6	1454479.63	1454481.42	1454481.44	1.9
378	17	2	1	18	100	0.2	-50	0.8	50	0.8	-200	0.2	2	1	1	48	1	295	100	261	50	2518.77	13.05	0	1454968.16	1454483.35	1454485.87	0	1454487.35	1454488.37	1454491.41	1454492.95	1454492.96	1.94
379	17	2	1	19	200	0.2	-200	0.8	-50	0.8	-200	0.2	2	1	1	58	1	238	-200	187	-50	3052.5	-18.07	0	0	1454494.93	1454497.98	0	1454498.93	1454499.95	1454502.99	1454504.69	1454504.7	1.49
380	17	2	1	20	200	0.5	-200	0.5	50	0.8	-200	0.2	1	1	1	9	0	289	50	234	200	3286.31	4.48	0	0	1454506.22	1454509.51	0	1454510.22	1454511.24	1454514.28	1454516.22	1454516.23	1.49
381	17	2	1	21	50	0.5	-200	0.5	50	0.2	-50	0.8	2	1	1	38	0	298	50	156	-200	3102.68	22.59	0	0	1454517.73	1454520.84	0	1454521.73	1454522.75	1454525.79	1454528.15	1454528.16	1.34
382	17	2	1	22	100	0.8	50	0.2	200	0.2	50	0.8	2	1	1	31	1	48	50	63	50	1317.69	12.07	0	0	1454534.53	1454535.85	0	1454538.53	1454539.55	1454542.57	1454544.11	1454544.12	1.9
383	17	2	1	23	200	0.5	-50	0.5	50	0.8	-50	0.2	1	1	1	2	0	290	50	300	200	2468.63	-27.23	0	0	1454546.04	1454548.51	0	1454550.04	1454551.06	1454554.1	1454554.45	1454554.46	1.37
384	17	2	1	24	50	0.8	-50	0.2	200	0.8	-100	0.2	1	1	1	24	1	144	50	190	200	1834.82	13.57	0	0	1454555.85	1454557.68	0	1454559.85	1454560.87	1454563.9	1454565.45	1454565.46	1.11
385	17	2	1	25	50	0.2	-50	0.8	200	0.2	-100	0.8	1	1	1	13	1	237	-50	227	-100	2218.46	1.11	0	0	1454566.59	1454568.81	0	1454570.59	1454571.61	1454574.65	1454576.27	1454576.28	1.78
386	17	2	1	26	-100	0.8	-200	0.2	-50	0.5	-200	0.5	2	1	1	49	0	6	-200	156	-100	3452.83	-12.66	0	0	1454578.08	1454581.54	0	1454582.08	1454583.1	1454586.14	1454588.49	1454588.51	1.39
387	17	2	1	27	200	0.5	50	0.5	100	0.8	50	0.2	1	1	1	23	1	61	50	39	50	1718.14	-9.48	0	0	1454589.91	1454591.63	0	1454593.91	1454594.93	1454597.97	1454600.49	1454600.5	1.24
388	17	2	1	28	50	0.8	-50	0.2	200	0.2	-50	0.8	2	1	1	33	1	72	-50	177	-50	1751.57	-31.52	0	0	1454601.77	1454603.52	0	1454605.77	1454606.79	1454609.81	1454610.74	1454610.74	1.4
389	17	2	1	29	50	0.8	-200	0.2	200	0.5	-200	0.5	1	1	1	14	1	343	50	332	200	1651.3	15	0	0	1454612.16	1454613.81	0	1454616.16	1454617.18	1454620.22	1454622.88	1454622.9	1.1
390	17	2	1	30	200	0.2	-100	0.8	50	0.8	-200	0.2	2	1	1	40	0	97	50	266	-100	1835.04	20.47	0	0	1454624.02	1454625.85	0	1454628.02	1454629.04	1454632.08	1454633.84	1454633.86	1.13
391	17	2	1	31	-50	0.5	-100	0.5	-50	0.8	-200	0.2	1	1	1	20	0	340	-50	198	-50	2351.92	-6.11	0	0	1454635.01	1454637.36	0	1454639.01	1454640.03	1454643.07	1454644.27	1454644.29	1.94
392	17	2	1	32	200	0.8	-50	0.2	200	0.5	50	0.5	2	1	1	42	0	109	50	354	200	2385.24	8.61	0	0	1454646.26	1454648.64	0	1454650.26	1454651.28	1454654.31	1454656.6	1454656.61	1.96
393	17	2	1	33	50	0.2	-50	0.8	200	0.2	-100	0.8	2	1	1	43	1	240	-50	195	-100	2685.57	13.31	0	0	1454658.58	1454661.27	0	1454662.58	1454663.6	1454666.64	1454668.76	1454668.77	1.58
394	17	2	1	34	50	0.8	-200	0.2	200	0.5	-200	0.5	2	1	1	44	1	240	50	65	-200	1901.75	13.37	0	0	1454670.37	1454672.28	0	1454674.37	1454675.4	1454678.43	1454680.08	1454680.08	1.06
395	17	2	1	35	200	0.5	-200	0.5	200	0.2	-50	0.8	1	1	1	30	0	62	-50	360	200	2068.58	4.49	0	0	1454681.17	1454683.24	0	1454685.17	1454686.19	1454689.22	1454691.48	1454691.49	1.23
396	17	2	1	36	100	0.5	-50	0.5	50	0.8	-50	0.2	1	1	1	6	0	318	50	203	100	1784.84	1.22	0	0	1454692.74	1454694.53	0	1454696.74	1454697.76	1454700.8	1454702.29	1454702.3	1.35
397	17	2	1	37	100	0.5	-50	0.5	200	0.2	-50	0.8	1	1	1	17	0	133	-50	69	-50	3069.21	-14.72	0	0	1454703.67	1454706.74	0	1454707.67	1454708.69	1454711.73	1454713.07	1454713.08	1.82
398	17	2	1	38	200	0.8	50	0.2	200	0.5	100	0.5	2	1	1	56	0	57	100	354	200	1784.77	13.62	0	0	1454714.91	1454716.7	0	1454718.91	1454719.93	1454722.97	1454725.04	1454725.05	1.02
399	17	2	1	39	200	0.8	-50	0.2	200	0.5	50	0.5	1	1	1	12	1	233	200	136	50	2552.1	14.67	0	0	1454726.09	1454728.64	0	1454730.09	1454731.11	1454734.14	1454735.86	1454735.88	1.04
400	17	2	1	40	50	0.2	-50	0.8	50	0.5	-200	0.5	2	1	1	52	1	155	-50	174	-200	2035.21	4.24	0	0	1454736.95	1454738.98	0	1454740.95	1454741.97	1454745	1454746.94	1454746.95	1.17
401	17	2	1	41	200	0.5	-50	0.5	100	0.8	50	0.2	2	1	1	35	0	82	100	213	200	1551.28	-0.33	0	0	1454748.14	1454749.69	0	1454752.14	1454753.16	1454756.2	1454757.49	1454757.5	1.65
402	17	2	1	42	200	0.5	-200	0.5	200	0.2	-50	0.8	2	1	1	60	0	91	-50	210	200	1250.99	-18.12	0	0	1454759.16	1454760.42	0	1454763.16	1454764.19	1454767.22	1454768.19	1454768.21	1.73
403	17	2	1	43	200	0.5	-50	0.5	100	0.8	50	0.2	1	1	1	5	0	96	100	223	200	1801.37	12.42	0	0	1454769.96	1454771.76	0	1454773.96	1454774.98	1454778.01	1454779.42	1454779.43	1.65
404	17	2	1	44	100	0.8	-200	0.2	200	0.5	-50	0.5	1	1	1	29	1	354	100	263	200	2585.7	18.29	0	0	1454781.1	1454783.69	0	1454785.1	1454786.12	1454789.16	1454790.84	1454790.86	1.45
405	17	2	1	45	50	0.5	-200	0.5	50	0.2	-50	0.8	1	1	1	8	0	39	-50	211	50	1617.96	1.05	0	0	1454792.33	1454793.94	0	1454796.33	1454797.35	1454800.38	1454802.59	1454802.6	1.55
406	17	2	1	46	100	0.8	-200	0.2	200	0.5	-50	0.5	2	1	1	59	1	317	100	295	200	2635.57	-3.75	0	0	1454804.17	1454806.8	0	1454808.17	1454809.19	1454812.23	1454813.68	1454813.69	1.3
407	17	2	1	47	100	0.8	50	0.2	200	0.2	50	0.8	1	1	1	1	0	9	50	214	100	1718.08	10.1	0	0	1454815.01	1454816.73	0	1454819.01	1454820.03	1454823.07	1454824.11	1454824.12	1.74
408	17	2	1	48	100	0.5	-50	0.5	200	0.2	-50	0.8	2	1	1	47	1	113	-50	59	-50	2852.57	-4.58	0	0	1454825.89	1454828.74	0	1454829.89	1454830.91	1454833.94	1454836.45	1454836.46	1.19
409	17	2	1	49	200	0.2	-50	0.8	100	0.8	50	0.2	2	1	1	51	0	34	50	153	-50	1818.13	15.39	0	0	1454837.66	1454839.48	0	1454841.66	1454842.68	1454845.72	1454847.98	1454847.99	1.69
410	17	2	1	50	50	0.8	-50	0.2	200	0.8	-100	0.2	2	1	1	54	0	251	200	170	50	2118.43	23.03	0	0	1454849.69	1454851.81	0	1454853.69	1454854.71	1454857.75	1454858.77	1454858.78	1.18
411	17	2	1	51	50	0.5	-100	0.5	100	0.2	-200	0.8	1	1	1	7	1	230	50	13	-200	1918.26	23.86	0	0	1454859.98	1454861.9	0	1454863.98	1454865	1454868.04	1454869.43	1454869.44	1.37
412	17	2	1	52	100	0.5	-200	0.5	50	0.8	-200	0.2	1	1	1	27	0	192	50	116	-200	1551.42	7.85	0	0	1454870.82	1454872.37	0	1454874.82	1454875.84	1454878.88	1454879.92	1454879.93	1.63
413	17	2	1	53	-100	0.8	-200	0.2	-50	0.5	-200	0.5	1	1	1	19	0	296	-50	147	-100	3402.79	-11.27	0	0	1454881.58	1454884.99	0	1454885.58	1454886.6	1454889.64	1454891.32	1454891.32	1.78
414	17	2	1	54	-50	0.5	-100	0.5	-50	0.8	-200	0.2	2	1	1	50	1	349	-50	192	-50	3502.91	-4.12	0	0	1454893.13	1454896.63	0	1454897.13	1454898.15	1454901.18	1454901.85	1454901.87	1.08
415	17	2	1	55	200	0.2	-200	0.8	-50	0.8	-200	0.2	1	1	1	28	0	220	-50	39	-200	2802.29	11.31	0	0	1454902.97	1454905.77	0	1454906.97	1454907.99	1454911.02	1454912.89	1454912.91	1.93
416	17	2	1	56	50	0.5	-50	0.5	100	0.5	-200	0.5	2	1	1	55	1	153	-50	33	-200	2085.07	4.68	0	0	1454914.86	1454916.94	0	1454918.86	1454919.88	1454922.92	1454924.1	1454924.12	1.78
417	17	2	1	57	200	0.2	-200	0.8	50	0.2	-50	0.8	1	1	1	15	0	102	-50	56	-200	1434.52	2.11	0	0	1454925.92	1454927.35	0	1454929.92	1454930.94	1454933.98	1454934.79	1454934.81	1.49
418	17	2	1	58	200	0.2	-50	0.8	100	0.8	50	0.2	1	1	1	21	0	165	100	190	-50	2268.54	10.66	0	0	1454936.31	1454938.58	0	1454940.31	1454941.33	1454944.37	1454946.24	1454946.25	1.44
419	17	2	1	59	200	0.5	-200	0.5	50	0.8	-50	0.2	1	1	1	11	0	340	50	187	200	2135.09	-1.11	0	0	1454947.7	1454949.84	0	1454951.7	1454952.72	1454955.76	1454956.51	1454956.53	1.45
420	17	2	1	60	200	0.2	-100	0.8	50	0.8	-200	0.2	1	1	1	10	0	87	50	345	200	1684.93	12.41	0	0	1454958	1454959.68	0	1454962	1454963.02	1454966.05	1454966.84	1454966.85	1.31
421	23	2	1	1	200	0.8	50	0.2	200	0.5	100	0.5	2	1	1	56	1	198	200	18	100	1918.45	47.5	1466098.48	1466098.49	1466100.57	1466102.49	0	1466104.61	1466105.64	1466108.7	1466116.42	1466116.44	1.06
422	23	2	1	2	50	0.8	-50	0.2	200	0.2	-50	0.8	1	1	1	3	1	99	50	87	-50	1584.66	24.51	0	0	1466117.52	1466119.11	0	1466121.52	1466122.54	1466125.58	1466128.47	1466128.48	1.06
423	23	2	1	3	200	0.2	-50	0.8	100	0.8	50	0.2	1	1	1	21	0	345	100	56	-50	1918.26	38.14	0	0	1466129.55	1466131.47	0	1466133.55	1466134.57	1466137.6	1466143.73	1466143.74	1.15
424	23	2	1	4	200	0.2	-50	0.8	100	0.8	50	0.2	2	1	1	51	0	263	100	295	200	1234.54	11.86	0	0	1466144.91	1466146.15	0	1466148.91	1466149.93	1466152.97	1466155.53	1466155.54	1.02
425	23	2	1	5	100	0.5	-50	0.5	200	0.2	-50	0.8	1	1	1	17	1	130	-50	68	-50	2135.14	-38.99	0	0	1466156.57	1466158.71	0	1466160.57	1466161.59	1466164.63	1466167.54	1466167.56	1.44
426	23	2	1	6	100	0.5	-50	0.5	50	0.8	-50	0.2	2	1	1	36	0	252	50	114	-50	1951.64	47.41	0	0	1466169.01	1466170.97	0	1466173.01	1466174.03	1466177.07	1466179.48	1466179.49	1.83
427	23	2	1	7	-100	0.8	-200	0.2	-50	0.5	-200	0.5	2	1	1	49	0	159	-200	196	-100	2768.96	-48.11	0	0	1466181.34	1466184.11	0	1466185.34	1466186.36	1466189.4	1466192.01	1466192.03	1.62
428	23	2	1	8	50	0.5	-50	0.5	100	0.5	-200	0.5	2	1	1	55	0	275	100	181	50	1801.62	37.84	0	0	1466193.67	1466195.47	0	1466197.67	1466198.69	1466201.72	1466203.96	1466203.98	1.52
429	23	2	1	9	200	0.2	-200	0.8	-50	0.8	-200	0.2	2	1	1	58	1	208	-200	270	-50	1884.91	-45	0	0	1466205.51	1466207.4	0	1466209.51	1466210.53	1466213.57	1466219.76	1466219.77	1.86
430	23	2	1	10	50	0.5	-200	0.5	50	0.2	-50	0.8	1	1	1	8	1	45	-200	182	-50	1234.36	-50	0	0	1466221.66	1466222.89	0	1466225.66	1466226.68	1466229.71	1466233.19	1466233.2	1.1
431	23	2	1	11	200	0.8	-50	0.2	200	0.5	50	0.5	1	1	1	12	1	34	-50	54	50	1968.28	-50	0	0	1466234.32	1466236.29	0	1466238.32	1466239.34	1466242.37	1466244.57	1466244.58	1.91
432	23	2	1	12	100	0.5	-200	0.5	50	0.8	-200	0.2	2	1	1	57	0	156	50	243	100	2335.32	6.75	0	0	1466246.51	1466248.85	0	1466250.51	1466251.53	1466254.57	1466257.43	1466257.44	1.11
433	23	2	1	13	50	0.8	-50	0.2	200	0.2	-50	0.8	2	1	1	33	1	93	50	4	-50	1534.77	11.81	0	0	1466258.57	1466260.11	0	1466262.57	1466263.59	1466266.63	1466269.06	1466269.08	1.52
434	23	2	1	14	200	0.8	50	0.2	200	0.5	100	0.5	1	1	1	26	0	341	200	101	200	1818.19	29.99	0	0	1466270.61	1466272.43	0	1466274.61	1466275.63	1466278.67	1466281.01	1466281.02	1.14
435	23	2	1	15	200	0.5	-50	0.5	100	0.8	50	0.2	2	1	1	35	1	142	-50	9	50	2101.86	-36.14	0	0	1466282.19	1466284.29	0	1466286.19	1466287.21	1466290.25	1466291.95	1466291.97	1.56
436	23	2	1	16	-50	0.5	-100	0.5	-50	0.8	-200	0.2	2	1	1	50	0	350	-50	302	-50	2769.01	-12.61	0	0	1466293.55	1466296.32	0	1466297.55	1466298.57	1466301.61	1466310.45	1466310.46	1
437	23	2	1	17	200	0.2	-200	0.8	-50	0.8	-200	0.2	1	1	1	28	1	163	-200	210	-50	2535.48	-45	0	0	1466311.48	1466314.02	0	1466315.48	1466316.5	1466319.54	1466324.42	1466324.44	1.77
438	23	2	1	18	200	0.5	-200	0.5	50	0.8	-200	0.2	1	1	1	9	0	235	50	259	200	3853.37	21.44	0	1466884.96	1466326.23	1466330.08	0	1466330.23	1466331.25	1466334.28	1466337.29	1466337.3	1.85
439	23	2	1	19	50	0.2	-50	0.8	50	0.5	-200	0.5	1	1	1	22	0	210	50	135	-50	2685.76	34.62	0	0	1466339.17	1466341.86	0	1466343.17	1466344.19	1466347.23	1466350.08	1466350.1	1.92
440	23	2	1	20	-100	0.8	-200	0.2	-50	0.5	-200	0.5	1	1	1	19	0	353	-50	21	-200	2602.16	38.27	0	0	1466352.03	1466354.63	0	1466356.03	1466357.05	1466360.09	1466361.77	1466361.79	1.99
441	23	2	1	21	200	0.5	-200	0.5	200	0.2	-50	0.8	2	1	1	60	0	347	200	215	200	2501.98	7.6	0	0	1466363.79	1466366.29	0	1466367.79	1466368.81	1466371.85	1466373.81	1466373.82	1.51
442	23	2	1	22	50	0.5	-100	0.5	100	0.2	-200	0.8	2	1	1	37	1	70	-100	123	-200	2201.86	2.38	0	0	1466375.33	1466377.54	0	1466379.33	1466380.35	1466383.39	1466384.52	1466384.54	1.27
443	23	2	1	23	200	0.8	-50	0.2	200	0.5	50	0.5	2	1	1	42	0	99	50	141	200	2268.57	-23.51	0	0	1466385.83	1466388.09	0	1466389.83	1466390.85	1466393.88	1466395.41	1466395.42	1.1
444	23	2	1	24	50	0.8	-200	0.2	200	0.5	-200	0.5	2	1	1	44	1	143	50	135	-200	2085.01	47.5	0	0	1466396.53	1466398.62	0	1466400.53	1466401.56	1466404.59	1466408.36	1466408.38	1.51
445	23	2	1	25	50	0.2	-50	0.8	200	0.2	-100	0.8	1	1	1	13	0	33	-100	157	-50	2635.52	-6.37	0	0	1466409.91	1466412.55	0	1466413.91	1466414.93	1466417.97	1466424.68	1466424.69	1.59
446	23	2	1	26	100	0.5	-200	0.5	50	0.8	-200	0.2	1	1	1	27	0	207	50	4	-200	2585.46	12.39	0	0	1466426.29	1466428.88	0	1466430.29	1466431.31	1466434.35	1466436.23	1466436.23	1.76
447	23	2	1	27	100	0.8	-200	0.2	200	0.5	-50	0.5	1	1	1	29	0	162	-50	85	100	1801.65	-12.39	0	0	1466438.02	1466439.82	0	1466442.02	1466443.04	1466446.08	1466449.34	1466449.34	1.08
448	23	2	1	28	50	0.5	-100	0.5	100	0.2	-200	0.8	1	1	1	7	1	23	-100	179	-200	2268.44	-14.53	0	0	1466450.45	1466452.71	0	1466454.45	1466455.47	1466458.5	1466461.27	1466461.29	1.66
449	23	2	1	29	200	0.5	-200	0.5	200	0.2	-50	0.8	1	1	1	30	1	80	-200	302	200	1067.66	-34.44	0	0	1466462.97	1466464.04	0	1466466.97	1466467.99	1466471.03	1466475.19	1466475.2	1.52
450	23	2	1	30	200	0.5	-200	0.5	50	0.8	-50	0.2	2	1	1	41	0	183	50	305	200	1868.43	-16.34	0	0	1466476.73	1466478.6	0	1466480.73	1466481.75	1466484.79	1466487.21	1466487.23	1.17
451	23	2	1	31	100	0.2	-50	0.8	50	0.8	-200	0.2	1	1	1	18	0	86	50	269	-50	1134.27	11.24	0	0	1466488.41	1466489.54	0	1466492.41	1466493.43	1466496.47	1466498.13	1466498.13	1.94
452	23	2	1	32	200	0.5	50	0.5	100	0.8	50	0.2	2	1	1	53	1	224	200	217	100	2135.1	50	0	0	1466500.09	1466502.22	0	1466504.09	1466505.11	1466508.14	1466510.14	1466510.14	1.59
453	23	2	1	33	200	0.2	-200	0.8	50	0.2	-50	0.8	2	1	1	45	0	92	-50	33	-200	2118.69	18	0	0	1466511.76	1466513.88	0	1466515.76	1466516.78	1466519.82	1466521.35	1466521.35	1.44
454	23	2	1	34	50	0.8	-200	0.2	200	0.5	-200	0.5	1	1	1	14	1	328	50	252	200	2185.3	15.6	0	0	1466522.82	1466525.01	0	1466526.82	1466527.84	1466530.88	1466537.95	1466537.97	1.94
455	23	2	1	35	200	0.5	50	0.5	100	0.8	50	0.2	1	1	1	23	1	83	50	208	100	2085.02	2.01	0	0	1466539.94	1466542.02	0	1466543.94	1466544.96	1466547.99	1466551.52	1466551.53	1.66
456	23	2	1	36	200	0.2	-200	0.8	50	0.2	-50	0.8	1	1	1	15	0	356	50	146	-200	2051.67	12.73	0	0	1466553.2	1466555.25	0	1466557.2	1466558.22	1466561.25	1466565.83	1466565.84	1.45
457	23	2	1	37	100	0.5	-50	0.5	200	0.2	-50	0.8	2	1	1	47	1	116	-50	185	-50	1968.3	5	0	0	1466567.31	1466569.28	0	1466571.31	1466572.33	1466575.37	1466590.43	1466590.44	1.84
458	23	2	1	38	200	0.2	-100	0.8	50	0.8	-50	0.2	2	1	1	46	0	201	50	262	-100	1601.48	47.24	0	0	1466592.31	1466593.91	0	1466596.31	1466597.33	1466600.37	1466601.53	1466601.54	1.53
459	23	2	1	39	-50	0.5	-100	0.5	-50	0.8	-200	0.2	1	1	1	20	0	310	-50	299	-50	2151.92	15.3	0	0	1466603.09	1466605.24	0	1466607.09	1466608.11	1466611.14	1466615.07	1466615.08	1.55
460	23	2	1	40	200	0.2	-100	0.8	50	0.8	-200	0.2	2	1	1	40	0	163	50	115	-100	1818.18	35	0	0	1466616.65	1466618.47	0	1466620.65	1466621.67	1466624.71	1466634.05	1466634.06	1.68
461	23	2	1	41	100	0.8	-200	0.2	200	0.5	-50	0.5	2	1	1	59	0	40	-50	40	-200	2118.45	36.59	0	0	1466635.77	1466637.88	0	1466639.77	1466640.79	1466643.82	1466647.88	1466647.89	1.37
462	23	2	1	42	100	0.2	-50	0.8	50	0.8	-200	0.2	2	1	1	48	0	351	50	189	-50	1584.79	35.64	0	0	1466649.28	1466650.86	0	1466653.28	1466654.3	1466657.33	1466659.91	1466659.94	1.24
463	23	2	1	43	50	0.2	-50	0.8	200	0.2	-100	0.8	2	1	1	43	0	105	-100	113	-50	1918.25	-9.76	0	0	1466661.19	1466663.1	0	1466665.19	1466666.21	1466669.24	1466673.67	1466673.68	1.58
464	23	2	1	44	200	0.5	-50	0.5	100	0.8	50	0.2	1	1	1	5	0	231	100	329	200	2251.87	31.8	0	0	1466675.28	1466677.53	0	1466679.28	1466680.3	1466683.34	1466685.29	1466685.31	1.87
465	23	2	1	45	200	0.2	-100	0.8	50	0.8	-50	0.2	1	1	1	16	0	302	50	32	-100	1668	20.86	0	0	1466687.19	1466688.86	0	1466691.19	1466692.21	1466695.25	1466697.54	1466697.55	1.41
466	23	2	1	46	200	0.5	-50	0.5	50	0.8	-50	0.2	2	1	1	32	0	22	-50	342	200	1884.85	-50	0	0	1466698.97	1466700.85	0	1466702.97	1466703.99	1466707.02	1466709.04	1466709.06	1.11
467	23	2	1	47	50	0.8	-50	0.2	200	0.8	-100	0.2	1	1	1	24	0	298	200	103	50	1417.81	45	0	0	1466710.19	1466711.61	0	1466714.19	1466715.21	1466718.25	1466721.1	1466721.12	1.44
468	23	2	1	48	200	0.5	-50	0.5	50	0.8	-50	0.2	1	1	1	2	0	142	50	160	-50	1384.53	29.16	0	0	1466722.59	1466723.97	0	1466726.59	1466727.61	1466730.64	1466736.62	1466736.63	1.3
469	23	2	1	49	200	0.5	-200	0.5	50	0.8	-50	0.2	1	1	1	11	0	75	50	244	200	1634.65	8.26	0	0	1466737.95	1466739.58	0	1466741.95	1466742.97	1466746.01	1466748.11	1466748.12	1.4
470	23	2	1	50	50	0.2	-50	0.8	50	0.5	-200	0.5	2	1	1	52	1	49	-50	242	50	2068.36	-32.19	0	0	1466749.54	1466751.61	0	1466753.54	1466754.56	1466757.58	1466760.72	1466760.73	1.83
471	23	2	1	51	100	0.8	50	0.2	200	0.2	50	0.8	1	1	1	1	1	62	50	54	50	1217.73	11.74	0	0	1466762.59	1466763.8	0	1466766.59	1466767.61	1466770.64	1466772.8	1466772.81	1.4
472	23	2	1	52	50	0.8	-50	0.2	200	0.8	-100	0.2	2	1	1	54	0	199	200	327	50	1884.99	40.44	0	0	1466774.23	1466776.11	0	1466778.23	1466779.25	1466782.29	1466784.25	1466784.25	1.39
473	23	2	1	53	50	0.8	-50	0.2	200	0.5	-50	0.5	1	1	1	4	0	290	200	20	-50	1801.52	42.5	0	0	1466785.66	1466787.46	0	1466789.66	1466790.68	1466793.71	1466797.18	1466797.2	1.36
474	23	2	1	54	50	0.5	-200	0.5	50	0.2	-50	0.8	2	1	1	38	0	285	-50	138	-200	2819	3.24	0	0	1466798.58	1466801.4	0	1466802.58	1466803.6	1466806.64	1466808.79	1466808.81	1.14
475	23	2	1	55	50	0.5	-50	0.5	100	0.5	-200	0.5	1	1	1	25	0	257	100	192	50	2868.95	50	0	0	1466809.98	1466812.84	0	1466813.98	1466815	1466818.03	1466820.39	1466820.4	1.26
476	23	2	1	56	200	0.2	-100	0.8	50	0.8	-200	0.2	1	1	1	10	0	235	50	119	-100	2101.78	10.43	0	0	1466821.69	1466823.79	0	1466825.69	1466826.71	1466829.74	1466833.34	1466833.34	1.09
477	23	2	1	57	100	0.8	50	0.2	200	0.2	50	0.8	2	1	1	31	1	28	50	212	50	2768.75	1.15	0	0	1466839.47	1466842.24	0	1466843.47	1466844.49	1466847.52	1466850.05	1466850.06	1.43
478	23	2	1	58	100	0.5	-50	0.5	50	0.8	-50	0.2	1	1	1	6	0	95	50	112	-50	1251.02	13.77	0	0	1466851.51	1466852.76	0	1466855.51	1466856.53	1466859.57	1466861.25	1466861.27	1.26
479	23	2	1	59	200	0.5	-200	0.5	50	0.8	-200	0.2	2	1	1	39	0	68	-200	359	200	2435.3	-50	0	0	1466862.55	1466864.99	0	1466866.55	1466867.57	1466870.61	1466871.79	1466871.81	1.3
480	23	2	1	60	50	0.8	-50	0.2	200	0.5	-50	0.5	2	1	1	34	0	358	200	71	-50	2602.02	50	0	0	1466873.13	1466875.73	0	1466877.13	1466878.15	1466881.18	1466883.53	1466883.54	1.42
481	24	2	1	1	100	0.5	-200	0.5	50	0.8	-200	0.2	2	1	1	57	1	82	-200	127	50	1768.35	50	1472313.56	1472313.58	1472315.66	1472317.43	0	1472319.7	1472320.73	1472323.78	1472327.82	1472327.84	1.37
482	24	2	1	2	50	0.5	-100	0.5	100	0.2	-200	0.8	2	1	1	37	1	334	50	19	-200	3086.1	19.28	0	0	1472329.24	1472332.32	0	1472333.24	1472334.26	1472337.3	1472338.08	1472338.1	1.21
483	24	2	1	3	100	0.5	-50	0.5	50	0.8	-50	0.2	2	1	1	36	1	59	-50	302	50	2051.68	-50	0	0	1472339.33	1472341.38	0	1472343.33	1472344.35	1472347.39	1472351.53	1472351.54	1.44
484	24	2	1	4	50	0.2	-50	0.8	50	0.5	-200	0.5	1	1	1	22	1	181	-50	360	50	3502.87	-49.7	0	0	1472353.01	1472356.51	0	1472357.01	1472358.03	1472361.06	1472363.61	1472363.62	1.96
485	24	2	1	5	50	0.5	-200	0.5	50	0.2	-50	0.8	1	1	1	8	1	17	-200	77	-50	3436.33	-50	0	0	1472365.58	1472369.02	0	1472369.58	1472370.61	1472373.64	1472375.98	1472375.99	1.12
486	24	2	1	6	200	0.2	-100	0.8	50	0.8	-50	0.2	1	1	1	16	0	83	50	121	-100	3219.31	-19.06	0	0	1472377.14	1472380.36	0	1472381.14	1472382.16	1472385.2	1472385.21	1472385.22	1.47
487	24	2	1	7	200	0.2	-100	0.8	50	0.8	-200	0.2	1	1	1	10	0	347	50	246	-100	3586.29	2.3	0	0	1472386.7	1472390.29	0	1472390.7	1472391.72	1472394.76	1472395.9	1472395.91	1.86
488	24	2	1	8	50	0.8	-50	0.2	200	0.2	-50	0.8	2	1	1	33	1	339	50	3	-50	2385.37	30.03	0	0	1472397.78	1472400.16	0	1472401.78	1472402.8	1472405.82	1472408.4	1472408.42	1.04
489	24	2	1	9	50	0.8	-50	0.2	200	0.2	-50	0.8	1	1	1	3	1	289	50	84	-50	2285.3	48.18	0	0	1472409.49	1472411.77	0	1472413.49	1472414.51	1472417.54	1472420.68	1472420.7	1.69
490	24	2	1	10	50	0.5	-50	0.5	100	0.5	-200	0.5	2	1	1	55	1	275	50	298	100	2802.44	-1.47	0	0	1472422.41	1472425.22	0	1472426.42	1472427.44	1472430.47	1472433.38	1472433.39	1.98
492	24	2	1	12	100	0.8	50	0.2	200	0.2	50	0.8	1	1	1	1	0	211	50	113	100	3285.94	18.8	0	0	1472440.7	1472443.98	0	1472444.7	1472445.72	1472448.75	1472451.56	1472451.57	1.13
493	24	2	1	13	200	0.5	-50	0.5	100	0.8	50	0.2	1	1	1	5	0	145	100	105	-50	3236	18.06	0	0	1472452.72	1472455.96	0	1472456.72	1472457.74	1472460.78	1472462.66	1472462.66	1.69
494	24	2	1	14	100	0.5	-50	0.5	200	0.2	-50	0.8	1	1	1	17	1	222	100	357	200	1768.23	23.37	0	0	1472464.37	1472466.13	0	1472468.37	1472469.39	1472472.42	1472474.66	1472474.67	1.91
495	24	2	1	15	100	0.8	50	0.2	200	0.2	50	0.8	2	1	1	31	1	298	100	244	50	1935.09	38.14	0	0	1472481.61	1472483.55	0	1472485.61	1472486.63	1472489.67	1472491.72	1472491.72	1.61
496	24	2	1	16	50	0.2	-50	0.8	200	0.2	-100	0.8	1	1	1	13	1	172	-50	144	-100	2168.78	-11.54	0	0	1472493.36	1472495.53	0	1472497.36	1472498.38	1472501.41	1472502.93	1472502.95	1.9
497	24	2	1	17	200	0.5	-50	0.5	50	0.8	-50	0.2	1	1	1	2	1	289	200	38	-50	2685.63	31.36	0	0	1472504.87	1472507.55	0	1472508.87	1472509.89	1472512.92	1472515.5	1472515.51	1.19
498	24	2	1	18	100	0.5	-50	0.5	200	0.2	-50	0.8	2	1	1	47	1	303	100	128	-50	3052.79	50	0	1473009.33	1472516.73	1472519.78	0	1472520.73	1472521.75	1472524.78	1472527.62	1472527.63	1.75
499	24	2	1	19	50	0.5	-50	0.5	100	0.5	-200	0.5	1	1	1	25	1	207	50	253	100	2485.44	38.02	0	0	1472529.4	1472531.89	0	1472533.4	1472534.42	1472537.46	1472539.88	1472539.89	1.35
500	24	2	1	20	-100	0.8	-200	0.2	-50	0.5	-200	0.5	2	1	1	49	0	141	-200	273	-100	3452.9	-50	0	0	1472541.26	1472544.72	0	1472545.26	1472546.28	1472549.32	1472551.96	1472551.97	1.42
502	24	2	1	22	100	0.8	-200	0.2	200	0.5	-50	0.5	1	1	1	29	0	225	200	100	100	2168.55	-4.64	0	0	1472558.59	1472560.76	0	1472562.59	1472563.61	1472566.65	1472568.52	1472568.54	1.82
503	24	2	1	23	100	0.5	-50	0.5	50	0.8	-50	0.2	1	1	1	6	1	347	100	31	-50	1901.51	45.14	0	0	1472570.37	1472572.27	0	1472574.37	1472575.39	1472578.43	1472580.46	1472580.46	1.62
504	24	2	1	24	50	0.5	-100	0.5	100	0.2	-200	0.8	1	1	1	7	1	188	50	33	-200	2118.8	40.69	0	0	1472582.11	1472584.23	0	1472586.11	1472587.13	1472590.17	1472591.78	1472591.8	1.74
505	24	2	1	25	200	0.5	-200	0.5	50	0.8	-200	0.2	1	1	1	9	0	159	50	319	200	2335.29	10.2	0	0	1472593.56	1472595.89	0	1472597.56	1472598.58	1472601.61	1472602.65	1472602.66	1.81
506	24	2	1	26	200	0.2	-100	0.8	50	0.8	-200	0.2	2	1	1	40	0	224	50	54	-100	2251.91	35.72	0	0	1472604.48	1472606.73	0	1472608.48	1472609.5	1472612.54	1472613.79	1472613.81	1.07
507	24	2	1	27	200	0.2	-50	0.8	100	0.8	50	0.2	1	1	1	21	0	304	100	161	-50	2752.2	21.33	0	0	1472614.89	1472617.64	0	1472618.89	1472619.91	1472622.95	1472624.67	1472624.68	1.95
508	24	2	1	28	200	0.2	-50	0.8	100	0.8	50	0.2	2	1	1	51	0	174	100	110	-50	1918.23	50	0	0	1472626.65	1472628.57	0	1472630.65	1472631.67	1472634.71	1472635.92	1472635.92	1.5
509	24	2	1	29	50	0.2	-50	0.8	50	0.5	-200	0.5	2	1	1	52	1	288	-50	356	50	2351.97	-34.05	0	0	1472637.44	1472639.79	0	1472641.44	1472642.46	1472645.5	1472646.95	1472646.95	1.76
510	24	2	1	30	200	0.2	-200	0.8	-50	0.8	-200	0.2	2	1	1	58	1	86	-200	253	-50	3984.19	-50	0	0	1472648.72	1472652.7	0	1472652.72	1472653.74	1472656.77	1472659.19	1472659.21	1.74
511	24	2	1	31	50	0.8	-50	0.2	200	0.5	-50	0.5	2	1	1	34	1	351	50	351	200	3036.06	-10.91	0	0	1472660.98	1472664.01	0	1472664.98	1472666	1472669.03	1472670.44	1472670.45	1.83
512	24	2	1	32	100	0.2	-50	0.8	50	0.8	-200	0.2	1	1	1	18	0	145	50	310	100	1934.95	8.27	0	0	1472672.3	1472674.24	0	1472676.3	1472677.32	1472680.36	1472683.16	1472683.18	1.16
513	24	2	1	33	-100	0.8	-200	0.2	-50	0.5	-200	0.5	1	1	1	19	0	202	-50	355	-100	2251.9	-0.57	0	0	1472684.35	1472686.6	0	1472688.35	1472689.37	1472692.4	1472695.7	1472695.72	1.46
514	24	2	1	34	200	0.5	-50	0.5	100	0.8	50	0.2	2	1	1	35	0	175	100	260	200	1901.85	0.08	0	0	1472697.21	1472699.11	0	1472701.21	1472702.23	1472705.26	1472706.9	1472706.92	1.62
515	24	2	1	35	100	0.2	-50	0.8	50	0.8	-200	0.2	2	1	1	48	0	72	-200	320	100	3136.03	-50	0	0	1472708.55	1472711.69	0	1472712.55	1472713.57	1472716.61	1472717.74	1472717.74	1.93
516	24	2	1	36	50	0.8	-50	0.2	200	0.8	-100	0.2	1	1	1	24	0	145	200	358	50	2085.27	27.25	0	0	1472719.69	1472721.78	0	1472723.69	1472724.71	1472727.75	1472730.27	1472730.29	1.84
517	24	2	1	37	200	0.5	-50	0.5	50	0.8	-50	0.2	2	1	1	32	0	359	50	325	200	3302.8	-7.65	0	0	1472732.14	1472735.44	0	1472736.14	1472737.16	1472740.18	1472742.07	1472742.08	1.9
518	24	2	1	38	50	0.8	-200	0.2	200	0.5	-200	0.5	2	1	1	44	1	40	-200	14	-200	2352.29	-5.67	0	0	1472744	1472746.35	0	1472748	1472749.02	1472752.05	1472754.46	1472754.47	1.58
519	24	2	1	39	200	0.8	50	0.2	200	0.5	100	0.5	2	1	1	56	0	347	200	205	200	3536.57	1.31	0	0	1472756.07	1472759.61	0	1472760.07	1472761.09	1472764.13	1472766.15	1472766.16	1.58
520	24	2	1	40	50	0.8	-200	0.2	200	0.5	-200	0.5	1	1	1	14	1	239	50	189	200	2602.24	8.23	0	0	1472767.77	1472770.37	0	1472771.77	1472772.79	1472775.82	1472778.81	1472778.83	1.85
521	24	2	1	41	200	0.2	-100	0.8	50	0.8	-50	0.2	2	1	1	46	0	195	50	347	200	2201.82	5.26	0	0	1472780.69	1472782.9	0	1472784.69	1472785.71	1472788.75	1472789.96	1472789.97	1.03
522	24	2	1	42	200	0.5	-200	0.5	50	0.8	-200	0.2	2	1	1	39	0	188	50	251	200	3686.5	0.75	0	0	1472791.02	1472794.71	0	1472795.02	1472796.04	1472799.08	1472802.39	1472802.39	1.89
523	24	2	1	43	200	0.2	-200	0.8	-50	0.8	-200	0.2	1	1	1	28	1	321	200	119	-50	3853.31	50	0	0	1472804.3	1472808.15	0	1472808.3	1472809.32	1472812.35	1472813.38	1472813.39	1.41
524	24	2	1	44	50	0.8	-50	0.2	200	0.8	-100	0.2	2	1	1	54	0	112	200	42	-50	2969.14	50	0	0	1472814.82	1472817.79	0	1472818.82	1472819.84	1472822.88	1472826.04	1472826.05	1.04
525	24	2	1	45	200	0.8	50	0.2	200	0.5	100	0.5	1	1	1	26	1	235	200	24	100	3452.96	49.64	0	0	1472827.1	1472830.55	0	1472831.1	1472832.12	1472835.15	1472837.35	1472837.36	1.75
526	24	2	1	46	200	0.2	-200	0.8	50	0.2	-50	0.8	1	1	1	15	0	317	50	102	-200	2969.24	14.67	0	0	1472839.12	1472842.09	0	1472843.13	1472844.15	1472847.18	1472849.6	1472849.62	1.15
527	24	2	1	47	50	0.2	-50	0.8	200	0.2	-100	0.8	2	1	1	43	0	218	-100	273	-50	3035.97	-12.72	0	0	1472850.78	1472853.82	0	1472854.78	1472855.81	1472858.84	1472860.47	1472860.49	1.14
528	24	2	1	48	200	0.8	-50	0.2	200	0.5	50	0.5	2	1	1	42	0	353	200	42	-50	2735.53	50	0	0	1472861.66	1472864.4	0	1472865.66	1472866.68	1472869.72	1472870.93	1472870.93	1.61
529	24	2	1	49	200	0.5	50	0.5	100	0.8	50	0.2	1	1	1	23	1	19	50	168	100	2585.59	24.59	0	0	1472872.55	1472875.14	0	1472876.55	1472877.57	1472880.61	1472881.56	1472881.58	1.25
530	24	2	1	50	-50	0.5	-100	0.5	-50	0.8	-200	0.2	2	1	1	50	1	227	-50	83	-50	2652.19	-2.45	0	0	1472882.84	1472885.5	0	1472886.84	1472887.86	1472890.9	1472893.96	1472893.97	1.32
531	24	2	1	51	200	0.5	-200	0.5	200	0.2	-50	0.8	2	1	1	60	1	218	200	216	-50	2468.98	50	0	0	1472895.32	1472897.79	0	1472899.32	1472900.34	1472903.38	1472904.53	1472904.55	1.4
532	24	2	1	52	100	0.8	-200	0.2	200	0.5	-50	0.5	2	1	1	59	0	185	200	13	-200	2985.84	50	0	0	1472905.96	1472908.95	0	1472909.96	1472910.98	1472914	1472916.11	1472916.12	1.41
533	24	2	1	53	200	0.8	-50	0.2	200	0.5	50	0.5	1	1	1	12	0	166	50	39	-50	3402.79	-6.06	0	0	1472917.56	1472920.96	0	1472921.56	1472922.58	1472925.61	1472927.69	1472927.7	1.39
534	24	2	1	54	-50	0.5	-100	0.5	-50	0.8	-200	0.2	1	1	1	20	0	290	-50	199	-50	3085.89	0.64	0	0	1472929.1	1472932.19	0	1472933.1	1472934.12	1472937.16	1472941.09	1472941.11	1.61
535	24	2	1	55	50	0.8	-50	0.2	200	0.5	-50	0.5	1	1	1	4	0	19	-50	315	50	2585.76	-4.36	0	0	1472942.74	1472945.33	0	1472946.74	1472947.76	1472950.8	1472952.44	1472952.45	1.17
536	24	2	1	56	200	0.5	-200	0.5	50	0.8	-50	0.2	2	1	1	41	0	346	50	166	-200	3135.91	11.73	0	0	1472953.64	1472956.77	0	1472957.64	1472958.66	1472961.69	1472962.93	1472962.94	1.19
537	24	2	1	57	200	0.5	-200	0.5	50	0.8	-50	0.2	1	1	1	11	0	121	50	163	-200	2952.43	6.99	0	0	1472964.14	1472967.1	0	1472968.14	1472969.17	1472972.2	1472973.64	1472973.65	1.09
538	24	2	1	58	100	0.5	-200	0.5	50	0.8	-200	0.2	1	1	1	27	0	183	50	267	100	2469.03	16.73	0	0	1472974.77	1472977.24	0	1472978.77	1472979.79	1472982.83	1472985.4	1472985.41	1.32
539	24	2	1	59	200	0.5	50	0.5	100	0.8	50	0.2	2	1	1	53	1	154	50	61	50	2301.93	6.76	0	0	1472986.75	1472989.05	0	1472990.75	1472991.77	1472994.8	1472997.47	1472997.49	1.77
540	24	2	1	60	50	0.5	-200	0.5	50	0.2	-50	0.8	2	1	1	38	0	340	50	133	-200	2568.82	-37.04	0	0	1472999.27	1473001.84	0	1473003.27	1473004.29	1473007.33	1473008.09	1473008.1	1.23
541	26	2	1	1	50	0.8	-200	0.2	200	0.5	-200	0.5	2	1	1	44	0	107	-200	109	50	2852.46	50	3625488.8	3625488.81	3625490.89	3625493.75	0	3625494.93	3625495.97	3625499.03	3625500.05	3625500.05	1.67
542	26	2	1	2	50	0.8	-50	0.2	200	0.5	-50	0.5	2	1	1	34	1	169	50	234	200	3986.54	50	0	0	3625501.75	3625505.74	0	3625505.76	3625506.77	3625509.81	3625511.51	3625511.53	1.44
543	26	2	1	3	200	0.5	-200	0.5	200	0.2	-50	0.8	2	1	1	60	1	304	200	202	-50	3653	50	0	0	3625512.98	3625516.63	0	3625516.98	3625518	3625521.04	3625522.48	3625522.49	1.83
544	26	2	1	4	200	0.8	-50	0.2	200	0.5	50	0.5	1	1	1	12	0	161	50	126	200	2285.26	50	0	0	3625524.36	3625526.64	0	3625528.36	3625529.38	3625532.41	3625533.33	3625533.35	1.77
545	26	2	1	5	200	0.5	-50	0.5	100	0.8	50	0.2	1	1	1	5	0	239	100	64	-50	1668.01	50	0	0	3625535.13	3625536.8	0	3625539.13	3625540.15	3625543.19	3625544.37	3625544.39	1.17
546	26	2	1	6	100	0.5	-50	0.5	50	0.8	-50	0.2	1	1	1	6	0	43	-50	324	100	3719.72	50	0	0	3625545.57	3625549.29	0	3625549.57	3625550.59	3625553.63	3625554.37	3625554.38	1.86
547	26	2	1	7	50	0.8	-50	0.2	200	0.2	-50	0.8	1	1	1	3	1	195	50	255	-50	2835.93	50	0	0	3625556.26	3625559.1	0	3625560.27	3625561.29	3625564.32	3625565.68	3625565.69	1.99
548	26	2	1	8	200	0.8	50	0.2	200	0.5	100	0.5	1	1	1	26	0	150	100	104	200	1651.42	5.23	0	0	3625567.69	3625569.34	0	3625571.69	3625572.71	3625575.75	3625575.76	3625575.76	1.51
551	26	2	1	11	-100	0.8	-200	0.2	-50	0.5	-200	0.5	2	1	1	49	1	188	-100	121	-200	2168.41	50	0	0	3625593.83	3625596	0	3625597.83	3625598.85	3625601.89	3625602.83	3625602.84	1.15
552	26	2	1	12	50	0.5	-200	0.5	50	0.2	-50	0.8	2	1	1	38	1	76	-200	326	50	2502.08	50	0	0	3625604	3625606.51	0	3625608	3625609.03	3625612.06	3625613.23	3625613.25	1.2
553	26	2	1	13	200	0.2	-50	0.8	100	0.8	50	0.2	2	1	1	51	0	329	100	169	-50	1884.9	50	0	0	3625614.46	3625616.35	0	3625618.46	3625619.48	3625622.52	3625623.86	3625623.87	1.41
554	26	2	1	14	100	0.5	-200	0.5	50	0.8	-200	0.2	2	1	1	57	0	266	50	269	100	3169.37	50	0	0	3625625.29	3625628.46	0	3625629.29	3625630.31	3625633.35	3625634.68	3625634.7	1.75
555	26	2	1	15	100	0.8	-200	0.2	200	0.5	-50	0.5	2	1	1	59	1	67	-200	215	200	3853.19	50	0	0	3625636.46	3625640.32	0	3625640.46	3625641.49	3625644.52	3625645.97	3625645.97	1.83
556	26	2	1	16	200	0.5	-200	0.5	50	0.8	-200	0.2	1	1	1	9	0	77	50	49	-200	3319.24	50	0	0	3625647.82	3625651.14	0	3625651.82	3625652.84	3625655.88	3625657.14	3625657.15	1.79
557	26	2	1	17	50	0.5	-100	0.5	100	0.2	-200	0.8	1	1	1	7	1	26	-100	88	-200	3002.46	50	0	0	3625658.95	3625661.95	0	3625662.95	3625663.97	3625667.01	3625668.1	3625668.11	1.32
558	26	2	1	18	200	0.8	-50	0.2	200	0.5	50	0.5	2	1	1	42	0	5	50	160	200	1217.63	50	0	3626119.26	3625669.44	3625670.66	0	3625673.44	3625674.46	3625677.5	3625678.72	3625678.73	1.53
560	26	2	1	20	200	0.5	-50	0.5	100	0.8	50	0.2	2	1	1	35	0	37	50	165	-50	2268.45	50	0	0	3625685.42	3625687.69	0	3625689.42	3625690.44	3625693.48	3625694.82	3625694.83	1.11
561	26	2	1	21	100	0.5	-50	0.5	50	0.8	-50	0.2	2	1	1	36	0	108	50	120	-50	2735.55	50	0	0	3625695.96	3625698.7	0	3625699.96	3625700.98	3625704.02	3625704.88	3625704.89	1.14
562	26	2	1	22	50	0.5	-50	0.5	100	0.5	-200	0.5	2	1	1	55	1	108	-50	17	-200	3786.46	50	0	0	3625706.04	3625709.83	0	3625710.04	3625711.06	3625714.1	3625715.32	3625715.33	1.68
563	26	2	1	23	200	0.5	-50	0.5	50	0.8	-50	0.2	2	1	1	32	0	228	50	275	200	3886.52	50	0	0	3625717.03	3625720.92	0	3625721.03	3625722.05	3625725.09	3625726.08	3625726.09	1.5
564	26	2	1	24	200	0.5	50	0.5	100	0.8	50	0.2	1	1	1	23	0	280	100	30	50	3719.74	50	0	0	3625727.61	3625731.33	0	3625731.61	3625732.63	3625735.66	3625736.51	3625736.51	1.19
565	26	2	1	25	200	0.5	-200	0.5	50	0.8	-200	0.2	2	1	1	39	0	40	-200	193	200	2235.14	50	0	0	3625737.71	3625739.95	0	3625741.71	3625742.74	3625745.77	3625746.47	3625746.49	1.5
566	26	2	1	26	200	0.2	-100	0.8	50	0.8	-50	0.2	2	1	1	46	0	106	50	122	-100	2635.49	50	0	0	3625748.01	3625750.64	0	3625752.01	3625753.03	3625756.06	3625757.01	3625757.03	1.15
567	26	2	1	27	50	0.8	-50	0.2	200	0.2	-50	0.8	2	1	1	33	1	4	-50	18	-50	2678.02	50	0	0	3625758.21	3625760.88	0	3625762.21	3625763.24	3625766.27	3625767.25	3625767.26	1.05
568	26	2	1	28	100	0.2	-50	0.8	50	0.8	-200	0.2	1	1	1	18	0	190	50	218	-50	2818.99	50	0	0	3625768.32	3625771.14	0	3625772.32	3625773.34	3625776.38	3625777.73	3625777.75	1.85
569	26	2	1	29	50	0.5	-200	0.5	50	0.2	-50	0.8	1	1	1	8	0	282	-50	255	50	2418.47	50	0	0	3625779.63	3625782.05	0	3625783.63	3625784.65	3625787.69	3625789.05	3625789.06	1.56
570	26	2	1	30	50	0.5	-100	0.5	100	0.2	-200	0.8	2	1	1	37	1	250	50	201	-200	2051.89	50	0	0	3625790.64	3625792.69	0	3625794.64	3625795.66	3625798.7	3625799.46	3625799.48	1.93
571	26	2	1	31	50	0.8	-200	0.2	200	0.5	-200	0.5	1	1	1	14	1	23	-200	281	200	2318.71	50	0	0	3625801.43	3625803.75	0	3625805.43	3625806.45	3625809.49	3625810.36	3625810.37	1.7
572	26	2	1	32	200	0.5	-50	0.5	50	0.8	-50	0.2	1	1	1	2	0	267	50	219	200	1984.91	50	0	0	3625812.09	3625814.08	0	3625816.09	3625817.11	3625820.15	3625821.25	3625821.27	1.58
573	26	2	1	33	100	0.5	-50	0.5	200	0.2	-50	0.8	2	1	1	47	1	47	-50	198	-50	1951.6	50	0	0	3625822.88	3625824.84	0	3625826.88	3625827.91	3625830.94	3625831.9	3625831.91	1.82
574	26	2	1	34	50	0.2	-50	0.8	200	0.2	-100	0.8	1	1	1	13	1	321	50	288	-100	2051.8	50	0	0	3625833.74	3625835.8	0	3625837.74	3625838.76	3625841.8	3625842.67	3625842.68	1.88
575	26	2	1	35	200	0.5	-200	0.5	200	0.2	-50	0.8	1	1	1	30	1	19	-200	27	-50	1851.54	50	0	0	3625844.59	3625846.44	0	3625848.59	3625849.61	3625852.64	3625853.48	3625853.49	1.99
576	26	2	1	36	200	0.5	-200	0.5	50	0.8	-50	0.2	2	1	1	41	0	340	50	288	200	3469.43	50	0	0	3625855.5	3625858.96	0	3625859.5	3625860.52	3625863.55	3625864.56	3625864.57	1
578	26	2	1	38	200	0.2	-200	0.8	50	0.2	-50	0.8	2	1	1	45	0	231	-50	43	-200	2518.94	50	0	0	3625871.47	3625873.99	0	3625875.47	3625876.5	3625879.53	3625880.33	3625880.33	1.61
579	26	2	1	39	50	0.8	-50	0.2	200	0.8	-100	0.2	1	1	1	24	0	270	200	236	50	2101.7	50	0	0	3625881.97	3625884.07	0	3625885.97	3625886.99	3625890.02	3625891.19	3625891.21	1.99
580	26	2	1	40	200	0.2	-100	0.8	50	0.8	-200	0.2	2	1	1	40	0	85	50	267	-100	1601.11	50	0	0	3625893.23	3625894.83	0	3625897.23	3625898.25	3625901.28	3625902.47	3625902.48	1.53
581	26	2	1	41	50	0.2	-50	0.8	200	0.2	-100	0.8	2	1	1	43	1	350	50	313	200	1668.01	44.2	0	0	3625904.04	3625905.7	0	3625908.04	3625909.06	3625912.09	3625912.95	3625912.96	1.48
582	26	2	1	42	100	0.8	-200	0.2	200	0.5	-50	0.5	1	1	1	29	0	133	-50	132	100	2318.54	50	0	0	3625914.46	3625916.78	0	3625918.46	3625919.48	3625922.52	3625923.51	3625923.52	1.8
583	26	2	1	43	100	0.8	50	0.2	200	0.2	50	0.8	1	1	1	1	1	216	100	285	50	1668.09	50	0	0	3625925.34	3625927	0	3625929.34	3625930.36	3625933.39	3625934.22	3625934.23	1.23
584	26	2	1	44	100	0.5	-50	0.5	200	0.2	-50	0.8	1	1	1	17	1	75	-50	32	-50	3052.48	50	0	0	3625935.48	3625938.53	0	3625939.48	3625940.5	3625943.53	3625944.41	3625944.42	1.5
585	26	2	1	45	100	0.5	-200	0.5	50	0.8	-200	0.2	1	1	1	27	0	140	50	75	-200	3135.87	50	0	0	3625945.94	3625949.07	0	3625949.94	3625950.96	3625953.99	3625955.25	3625955.26	1.9
586	26	2	1	46	200	0.2	-200	0.8	50	0.2	-50	0.8	1	1	1	15	0	232	-50	83	-200	1651.33	50	0	0	3625957.18	3625958.83	0	3625961.18	3625962.2	3625965.24	3625965.93	3625965.94	1.57
587	26	2	1	47	200	0.2	-100	0.8	50	0.8	-200	0.2	1	1	1	10	0	282	50	55	-100	1701.51	50	0	0	3625967.54	3625969.24	0	3625971.54	3625972.56	3625975.59	3625976.51	3625976.53	1.85
588	26	2	1	48	50	0.8	-50	0.2	200	0.8	-100	0.2	2	1	1	54	0	86	200	106	50	1567.92	50	0	0	3625978.4	3625979.96	0	3625982.4	3625983.42	3625986.45	3625987.82	3625987.84	1.74
589	26	2	1	49	200	0.2	-200	0.8	-50	0.8	-200	0.2	1	1	1	28	0	146	-50	33	-200	2418.63	50	0	0	3625989.59	3625992.01	0	3625993.59	3625994.61	3625997.65	3625998.98	3625999	1.59
590	26	2	1	50	200	0.8	50	0.2	200	0.5	100	0.5	2	1	1	56	1	41	50	283	200	2301.87	50	0	0	3626000.6	3626002.9	0	3626004.6	3626005.62	3626008.65	3626009.8	3626009.82	1.25
591	26	2	1	51	50	0.2	-50	0.8	50	0.5	-200	0.5	1	1	1	22	1	218	-50	348	50	2502.2	50	0	0	3626011.09	3626013.59	0	3626015.09	3626016.11	3626019.15	3626020.18	3626020.2	1.67
592	26	2	1	52	-50	0.5	-100	0.5	-50	0.8	-200	0.2	2	1	1	50	0	273	-50	251	-50	2151.75	50	0	0	3626021.88	3626024.03	0	3626025.88	3626026.9	3626029.94	3626030.61	3626030.62	1.08
593	26	2	1	53	50	0.5	-50	0.5	100	0.5	-200	0.5	1	1	1	25	0	40	-200	236	50	3186.14	50	0	0	3626031.72	3626034.91	0	3626035.72	3626036.74	3626039.78	3626040.53	3626040.55	1.63
594	26	2	1	54	200	0.5	50	0.5	100	0.8	50	0.2	2	1	1	53	0	96	100	68	50	3703.2	50	0	0	3626042.2	3626045.9	0	3626046.2	3626047.22	3626050.26	3626051.19	3626051.21	1.66
595	26	2	1	55	100	0.2	-50	0.8	50	0.8	-200	0.2	2	1	1	48	0	277	50	176	-50	2985.82	50	0	0	3626052.89	3626055.88	0	3626056.89	3626057.91	3626060.95	3626061.96	3626061.98	1.73
596	26	2	1	56	200	0.2	-50	0.8	100	0.8	50	0.2	1	1	1	21	0	14	50	99	-50	1684.7	50	0	0	3626063.73	3626065.42	0	3626067.73	3626068.75	3626071.79	3626073.28	3626073.29	1.89
597	26	2	1	57	200	0.5	-200	0.5	50	0.8	-50	0.2	1	1	1	11	0	163	50	155	-200	2352.12	50	0	0	3626075.21	3626077.56	0	3626079.21	3626080.23	3626083.27	3626084.67	3626084.68	1.98
598	26	2	1	58	50	0.2	-50	0.8	50	0.5	-200	0.5	2	1	1	52	0	114	-200	22	-50	1801.47	45.89	0	0	3626086.69	3626088.49	0	3626090.69	3626091.71	3626094.74	3626095.96	3626095.98	1.77
599	26	2	1	59	200	0.2	-200	0.8	-50	0.8	-200	0.2	2	1	1	58	0	46	-200	251	-200	3986.61	50	0	0	3626097.76	3626101.75	0	3626101.76	3626102.78	3626105.82	3626107.01	3626107.04	1.58
600	26	2	1	60	200	0.2	-100	0.8	50	0.8	-50	0.2	1	1	1	16	0	3	-50	34	-100	2685.61	50	0	0	3626108.64	3626111.32	0	3626112.64	3626113.66	3626116.69	3626117.32	3626117.33	1.93
601	27	1	1	1	200	0.2	-100	0.8	50	0.8	-200	0.2	1	1	1	10	1	113	-100	65	-200	2018.47	-22.94	3635370.36	3635370.37	3635372.45	3635374.47	0	3635376.49	3635377.52	3635380.57	3635382.8	3635382.81	1.18
602	27	1	1	2	200	0.5	-200	0.5	50	0.8	-200	0.2	2	1	1	39	1	76	-200	184	50	1250.93	-27.34	0	0	3635384.03	3635385.28	0	3635388.03	3635389.05	3635392.08	3635393.93	3635393.95	1.73
603	27	1	1	3	50	0.8	-50	0.2	200	0.8	-100	0.2	2	1	1	54	0	37	-100	227	50	1468.01	-33.67	0	0	3635395.7	3635397.17	0	3635399.7	3635400.72	3635403.76	3635405.42	3635405.43	1.37
604	27	1	1	4	200	0.2	-200	0.8	-50	0.8	-200	0.2	1	1	1	28	1	20	-200	181	-50	2301.9	-25.82	0	0	3635406.81	3635409.11	0	3635410.81	3635411.83	3635414.87	3635416.39	3635416.4	1.84
605	27	1	1	5	200	0.8	-50	0.2	200	0.5	50	0.5	2	1	1	42	0	293	200	360	200	1734.74	8.67	0	0	3635418.27	3635420.01	0	3635422.27	3635423.29	3635426.33	3635428.66	3635428.68	1.73
606	27	1	1	6	50	0.5	-200	0.5	50	0.2	-50	0.8	1	1	1	8	1	323	50	50	-50	2101.75	16.24	0	0	3635430.43	3635432.53	0	3635434.43	3635435.45	3635438.49	3635440.55	3635440.56	1.57
607	27	1	1	7	100	0.8	-200	0.2	200	0.5	-50	0.5	2	1	1	59	0	331	200	334	100	1768.24	19.42	0	0	3635442.14	3635443.91	0	3635446.14	3635447.16	3635450.2	3635451.96	3635451.98	1.18
608	27	1	1	8	200	0.5	-200	0.5	200	0.2	-50	0.8	1	1	1	30	1	223	200	124	-50	1684.89	24.55	0	0	3635453.18	3635454.87	0	3635457.18	3635458.2	3635461.24	3635463.7	3635463.71	1.96
609	27	1	1	9	200	0.5	-200	0.5	50	0.8	-50	0.2	2	1	1	41	1	45	-200	264	50	1567.95	-19.48	0	0	3635465.69	3635467.26	0	3635469.69	3635470.71	3635473.75	3635475.62	3635475.64	1.27
610	27	1	1	10	50	0.8	-50	0.2	200	0.2	-50	0.8	1	1	1	3	1	300	50	144	-50	1534.59	20.28	0	0	3635476.92	3635478.45	0	3635480.92	3635481.94	3635484.98	3635486.6	3635486.61	1.92
611	27	1	1	11	-100	0.8	-200	0.2	-50	0.5	-200	0.5	2	1	1	49	0	117	-200	301	-100	2285.41	-8.84	0	0	3635488.56	3635490.85	0	3635492.56	3635493.58	3635496.62	3635498.12	3635498.14	1.22
612	27	1	1	12	50	0.8	-200	0.2	200	0.5	-200	0.5	2	1	1	44	0	198	200	353	50	1401.36	27.76	0	0	3635499.39	3635500.79	0	3635503.39	3635504.41	3635507.44	3635509.38	3635509.4	1.37
613	27	1	1	13	100	0.5	-50	0.5	50	0.8	-50	0.2	1	1	1	6	1	224	100	130	50	2685.49	7.55	0	0	3635510.78	3635513.47	0	3635514.78	3635515.8	3635518.84	3635520.42	3635520.44	1.09
614	27	1	1	14	100	0.8	-200	0.2	200	0.5	-50	0.5	1	1	1	29	0	178	-50	150	100	1901.53	-19.15	0	0	3635521.54	3635523.44	0	3635525.54	3635526.56	3635529.6	3635531.32	3635531.33	1.64
615	27	1	1	15	100	0.5	-50	0.5	200	0.2	-50	0.8	1	1	1	17	1	351	100	118	-50	2035	20.18	0	0	3635532.98	3635535.02	0	3635536.98	3635538	3635541.04	3635542.2	3635542.21	1.18
616	27	1	1	16	100	0.8	50	0.2	200	0.2	50	0.8	2	1	1	31	1	267	100	344	200	2618.71	8.36	0	0	3635548.43	3635551.05	0	3635552.43	3635553.45	3635556.47	3635558.15	3635558.17	1.05
617	27	1	1	17	200	0.2	-50	0.8	100	0.8	50	0.2	1	1	1	21	0	239	100	129	-50	1000.81	21.18	0	0	3635559.24	3635560.24	0	3635563.24	3635564.26	3635567.29	3635568.65	3635568.66	1.72
618	27	1	1	18	50	0.2	-50	0.8	50	0.5	-200	0.5	1	1	1	22	0	257	50	83	-50	2218.49	8.26	0	3636063.9	3635570.4	3635572.62	0	3635574.4	3635575.42	3635578.45	3635580.36	3635580.37	1.35
619	27	1	1	19	200	0.5	-200	0.5	50	0.8	-50	0.2	1	1	1	11	1	213	200	238	50	2535.44	21.96	0	0	3635581.74	3635584.27	0	3635585.74	3635586.76	3635589.8	3635590.82	3635590.83	1.66
620	27	1	1	20	50	0.8	-200	0.2	200	0.5	-200	0.5	1	1	1	14	0	163	-200	126	50	2118.42	-17.88	0	0	3635592.52	3635594.63	0	3635596.52	3635597.54	3635600.57	3635602.81	3635602.82	1.38
621	27	1	1	21	100	0.8	50	0.2	200	0.2	50	0.8	1	1	1	1	1	258	100	309	200	1601.32	17.95	0	0	3635604.22	3635605.83	0	3635608.22	3635609.25	3635612.28	3635614.04	3635614.05	1.63
622	27	1	1	22	200	0.8	50	0.2	200	0.5	100	0.5	2	1	1	56	1	264	200	50	100	1784.77	35	0	0	3635615.7	3635617.49	0	3635619.7	3635620.72	3635623.76	3635625.12	3635625.14	1.02
623	27	1	1	23	50	0.5	-200	0.5	50	0.2	-50	0.8	2	1	1	38	0	212	-50	50	-200	2919.04	-0.36	0	0	3635626.18	3635629.1	0	3635630.18	3635631.2	3635634.23	3635635.61	3635635.62	1.91
624	27	1	1	24	100	0.5	-200	0.5	50	0.8	-200	0.2	2	1	1	57	1	291	100	182	50	1768.31	31.15	0	0	3635637.55	3635639.32	0	3635641.55	3635642.57	3635645.61	3635646.94	3635646.96	1.8
625	27	1	1	25	200	0.5	-200	0.5	50	0.8	-200	0.2	1	1	1	9	1	316	200	128	50	1701.39	27.97	0	0	3635648.78	3635650.48	0	3635652.78	3635653.8	3635656.83	3635658.5	3635658.52	1.75
626	27	1	1	26	50	0.5	-50	0.5	100	0.5	-200	0.5	2	1	1	55	0	16	-200	347	50	1301.04	-41.16	0	0	3635660.29	3635661.59	0	3635664.29	3635665.31	3635668.34	3635671.62	3635671.63	1.81
627	27	1	1	27	100	0.2	-50	0.8	50	0.8	-200	0.2	2	1	1	48	1	69	-50	241	50	1551.33	-35	0	0	3635673.46	3635675.02	0	3635677.47	3635678.49	3635681.52	3635683.18	3635683.19	1.38
628	27	1	1	28	200	0.5	-50	0.5	50	0.8	-50	0.2	2	1	1	32	1	244	200	130	50	1634.65	35.07	0	0	3635684.59	3635686.23	0	3635688.59	3635689.61	3635692.65	3635694.43	3635694.45	1.62
629	27	1	1	29	50	0.5	-50	0.5	100	0.5	-200	0.5	1	1	1	25	0	7	-200	293	50	1601.32	-44.11	0	0	3635696.08	3635697.68	0	3635700.08	3635701.1	3635704.14	3635705.49	3635705.51	1.58
630	27	1	1	30	200	0.2	-200	0.8	50	0.2	-50	0.8	1	1	1	15	1	351	200	235	-50	2151.93	45.11	0	0	3635707.11	3635709.26	0	3635711.11	3635712.13	3635715.17	3635716.38	3635716.4	1.53
631	27	1	1	31	200	0.2	-200	0.8	50	0.2	-50	0.8	2	1	1	45	0	44	-50	146	-200	2335.22	8.29	0	0	3635717.95	3635720.29	0	3635721.95	3635722.97	3635726.01	3635727.46	3635727.48	1.28
632	27	1	1	32	50	0.2	-50	0.8	200	0.2	-100	0.8	1	1	1	13	0	120	-100	93	-50	2552.3	-15.62	0	0	3635728.78	3635731.33	0	3635732.78	3635733.8	3635736.83	3635737.91	3635737.92	1.25
633	27	1	1	33	200	0.5	-50	0.5	100	0.8	50	0.2	1	1	1	5	1	126	-50	44	50	1751.53	-20	0	0	3635739.19	3635740.94	0	3635743.19	3635744.21	3635747.24	3635749.22	3635749.23	1.45
634	27	1	1	34	200	0.2	-100	0.8	50	0.8	-50	0.2	2	1	1	46	0	335	50	34	-100	1634.72	26.82	0	0	3635750.7	3635752.33	0	3635754.7	3635755.72	3635758.75	3635760.88	3635760.89	1.23
635	27	1	1	35	200	0.2	-100	0.8	50	0.8	-200	0.2	2	1	1	40	0	124	50	18	-100	2552.29	22.23	0	0	3635762.14	3635764.69	0	3635766.14	3635767.16	3635770.19	3635772.1	3635772.11	1.8
636	27	1	1	36	50	0.2	-50	0.8	200	0.2	-100	0.8	2	1	1	43	0	197	-100	287	-50	1751.64	-22.9	0	0	3635773.93	3635775.68	0	3635777.93	3635778.95	3635781.99	3635783.56	3635783.57	1.99
637	27	1	1	37	100	0.5	-50	0.5	50	0.8	-50	0.2	2	1	1	36	1	322	100	20	-50	2485.37	29.27	0	0	3635785.57	3635788.06	0	3635789.57	3635790.59	3635793.63	3635796.17	3635796.18	1.03
638	27	1	1	38	200	0.5	50	0.5	100	0.8	50	0.2	1	1	1	23	1	17	50	71	50	1201.18	-2.18	0	0	3635797.23	3635798.43	0	3635801.23	3635802.25	3635805.29	3635808.63	3635808.64	1.54
639	27	1	1	39	-50	0.5	-100	0.5	-50	0.8	-200	0.2	1	1	1	20	1	260	-50	317	-50	2418.76	2.93	0	0	3635810.19	3635812.61	0	3635814.19	3635815.22	3635818.25	3635822.08	3635822.1	1.09
640	27	1	1	40	200	0.2	-50	0.8	100	0.8	50	0.2	2	1	1	51	0	333	100	26	-50	2768.93	42.95	0	0	3635823.21	3635825.97	0	3635827.21	3635828.23	3635831.26	3635832.91	3635832.93	1.8
641	27	1	1	41	200	0.2	-100	0.8	50	0.8	-50	0.2	1	1	1	16	0	196	50	103	-100	2168.44	47.43	0	0	3635834.75	3635836.92	0	3635838.75	3635839.77	3635842.8	3635845.19	3635845.21	1.99
642	27	1	1	42	-50	0.5	-100	0.5	-50	0.8	-200	0.2	2	1	1	50	0	303	-50	258	-50	1434.3	-5.59	0	0	3635847.21	3635848.64	0	3635851.21	3635852.23	3635855.26	3635859.87	3635859.89	1.07
643	27	1	1	43	100	0.5	-50	0.5	200	0.2	-50	0.8	2	1	1	47	1	170	-50	202	-50	1467.87	-15.2	0	0	3635860.97	3635862.44	0	3635864.97	3635865.99	3635869.03	3635871.28	3635871.29	1.94
644	27	1	1	44	50	0.2	-50	0.8	50	0.5	-200	0.5	2	1	1	52	0	182	50	270	-50	2135.12	30.25	0	0	3635873.25	3635875.38	0	3635877.25	3635878.27	3635881.3	3635882.69	3635882.7	1.02
645	27	1	1	45	100	0.5	-200	0.5	50	0.8	-200	0.2	1	1	1	27	1	111	-200	50	-200	3069.17	-7.63	0	0	3635883.74	3635886.81	0	3635887.74	3635888.76	3635891.79	3635893.69	3635893.7	1.68
646	27	1	1	46	200	0.5	-50	0.5	100	0.8	50	0.2	2	1	1	35	1	131	-50	284	100	2218.5	-50	0	0	3635895.4	3635897.62	0	3635899.4	3635900.42	3635903.45	3635906.13	3635906.14	1.78
647	27	1	1	47	200	0.2	-200	0.8	-50	0.8	-200	0.2	2	1	1	58	1	241	-200	49	-200	2702.23	-29.79	0	0	3635907.94	3635910.64	0	3635911.94	3635912.96	3635916	3635917.85	3635917.87	1.53
648	27	1	1	48	200	0.8	50	0.2	200	0.5	100	0.5	1	1	1	26	1	202	200	109	100	1968.32	22.96	0	0	3635919.42	3635921.39	0	3635923.42	3635924.44	3635927.47	3635929.24	3635929.24	1.89
649	27	1	1	49	50	0.8	-50	0.2	200	0.5	-50	0.5	1	1	1	4	0	104	-50	354	50	1851.54	-20.81	0	0	3635931.14	3635933	0	3635935.14	3635936.16	3635939.2	3635941.9	3635941.9	1.9
650	27	1	1	50	200	0.5	50	0.5	100	0.8	50	0.2	2	1	1	53	1	323	200	216	100	2385.48	40	0	0	3635943.82	3635946.21	0	3635947.82	3635948.84	3635951.88	3635954.1	3635954.11	1.63
651	27	1	1	51	50	0.8	-50	0.2	200	0.5	-50	0.5	2	1	1	34	0	198	200	340	50	1384.44	28.29	0	0	3635955.76	3635957.15	0	3635959.76	3635960.78	3635963.82	3635966.24	3635966.26	1.14
652	27	1	1	52	100	0.2	-50	0.8	50	0.8	-200	0.2	1	1	1	18	0	10	-200	208	-50	3552.96	-49.28	0	0	3635967.41	3635970.96	0	3635971.41	3635972.43	3635975.46	3635976.65	3635976.66	1.22
653	27	1	1	53	200	0.5	-200	0.5	200	0.2	-50	0.8	2	1	1	60	1	233	200	188	-50	2101.74	22.41	0	0	3635977.9	3635980	0	3635981.9	3635982.92	3635985.96	3635988.14	3635988.16	1.18
654	27	1	1	54	200	0.8	-50	0.2	200	0.5	50	0.5	1	1	1	12	1	338	200	299	200	2302.01	26.48	0	0	3635989.36	3635991.66	0	3635993.36	3635994.38	3635997.42	3635999.41	3635999.42	1.04
655	27	1	1	55	50	0.5	-100	0.5	100	0.2	-200	0.8	2	1	1	37	1	135	-100	214	-200	2402.01	-13.18	0	0	3636000.48	3636002.89	0	3636004.48	3636005.51	3636008.54	3636010.36	3636010.38	1.11
656	27	1	1	56	50	0.8	-50	0.2	200	0.2	-50	0.8	2	1	1	33	1	337	50	241	-50	1968.27	14.59	0	0	3636011.51	3636013.48	0	3636015.51	3636016.53	3636019.57	3636021.83	3636021.85	1.62
658	27	1	1	58	50	0.5	-100	0.5	100	0.2	-200	0.8	1	1	1	7	1	241	50	337	100	2084.97	4.42	0	0	3636029.46	3636031.54	0	3636033.46	3636034.48	3636037.51	3636039.96	3636039.97	1.35
659	27	1	1	59	200	0.5	-50	0.5	50	0.8	-50	0.2	1	1	1	2	1	175	-50	273	50	2735.6	-41.77	0	0	3636041.33	3636044.07	0	3636045.34	3636046.36	3636049.39	3636050.63	3636050.64	1.41
660	27	1	1	60	50	0.8	-50	0.2	200	0.8	-100	0.2	1	1	1	24	0	356	200	350	50	1317.76	27.25	0	0	3636052.08	3636053.39	0	3636056.08	3636057.1	3636060.13	3636061.9	3636061.92	1.98
661	28	1	1	1	200	0.8	50	0.2	200	0.5	100	0.5	2	1	1	56	0	18	100	198	200	2252	31.92	3646647.14	3646647.15	3646649.24	3646651.49	0	3646653.27	3646654.31	3646657.36	3646660.5	3646660.51	1.06
662	28	1	1	2	50	0.8	-50	0.2	200	0.2	-50	0.8	1	1	1	3	1	99	50	87	-50	2919.08	19.51	0	0	3646661.6	3646664.52	0	3646665.6	3646666.62	3646669.66	3646671.55	3646671.56	1.06
663	28	1	1	3	200	0.2	-50	0.8	100	0.8	50	0.2	1	1	1	21	0	345	100	56	-50	2235.15	20.64	0	0	3646672.62	3646674.86	0	3646676.62	3646677.64	3646680.68	3646681.74	3646681.75	1.15
664	28	1	1	4	200	0.2	-50	0.8	100	0.8	50	0.2	2	1	1	51	0	263	100	295	200	2368.67	29.36	0	0	3646682.92	3646685.28	0	3646686.92	3646687.94	3646690.97	3646693.11	3646693.12	1.02
665	28	1	1	5	100	0.5	-50	0.5	200	0.2	-50	0.8	1	1	1	17	1	130	-50	68	-50	2335.42	1.01	0	0	3646694.16	3646696.49	0	3646698.16	3646699.18	3646702.22	3646703.79	3646703.8	1.44
666	28	1	1	6	100	0.5	-50	0.5	50	0.8	-50	0.2	2	1	1	36	0	252	50	114	-50	1784.71	29.91	0	0	3646705.25	3646707.04	0	3646709.25	3646710.27	3646713.31	3646715.48	3646715.49	1.83
667	28	1	1	7	-100	0.8	-200	0.2	-50	0.5	-200	0.5	2	1	1	49	0	159	-200	196	-100	2702.44	-10.61	0	0	3646717.34	3646720.05	0	3646721.34	3646722.37	3646725.4	3646727.11	3646727.12	1.62
668	28	1	1	8	50	0.5	-50	0.5	100	0.5	-200	0.5	2	1	1	55	1	181	50	275	100	2318.58	15.34	0	0	3646728.75	3646731.07	0	3646732.75	3646733.77	3646736.81	3646738.77	3646738.78	1.52
669	28	1	1	9	200	0.2	-200	0.8	-50	0.8	-200	0.2	2	1	1	58	0	270	-50	208	-200	2168.44	19.57	0	0	3646740.31	3646742.48	0	3646744.31	3646745.33	3646748.37	3646749.88	3646749.89	1.86
670	28	1	1	10	50	0.5	-200	0.5	50	0.2	-50	0.8	1	1	1	8	0	182	-50	45	-200	2251.84	-12.37	0	0	3646751.77	3646754.02	0	3646755.77	3646756.79	3646759.83	3646761.57	3646761.58	1.1
671	28	1	1	11	200	0.8	-50	0.2	200	0.5	50	0.5	1	1	1	12	0	54	50	34	-50	3069.17	-1.08	0	0	3646762.7	3646765.77	0	3646766.7	3646767.72	3646770.76	3646772.03	3646772.04	1.91
672	28	1	1	12	100	0.5	-200	0.5	50	0.8	-200	0.2	2	1	1	57	1	243	100	156	50	2268.72	9.25	0	0	3646773.97	3646776.24	0	3646777.97	3646779	3646782.03	3646783.22	3646783.23	1.11
673	28	1	1	13	50	0.8	-50	0.2	200	0.2	-50	0.8	2	1	1	33	1	93	50	4	-50	2251.81	26.81	0	0	3646784.37	3646786.62	0	3646788.37	3646789.39	3646792.42	3646793.71	3646793.72	1.52
674	28	1	1	14	200	0.8	50	0.2	200	0.5	100	0.5	1	1	1	26	0	341	200	101	200	1834.77	9.99	0	0	3646795.26	3646797.09	0	3646799.26	3646800.28	3646803.32	3646804.86	3646804.88	1.14
675	28	1	1	15	200	0.5	-50	0.5	100	0.8	50	0.2	2	1	1	35	0	9	50	142	-50	1934.89	16.36	0	0	3646806.05	3646807.99	0	3646810.05	3646811.07	3646814.11	3646815.27	3646815.28	1.56
676	28	1	1	16	-50	0.5	-100	0.5	-50	0.8	-200	0.2	2	1	1	50	1	302	-50	350	-50	2568.94	9.89	0	0	3646816.86	3646819.43	0	3646820.86	3646821.88	3646824.92	3646825.88	3646825.9	1
677	28	1	1	17	200	0.2	-200	0.8	-50	0.8	-200	0.2	1	1	1	28	0	210	-50	163	-200	2268.53	40.11	0	0	3646826.92	3646829.19	0	3646830.92	3646831.94	3646834.97	3646836.03	3646836.04	1.77
678	28	1	1	18	200	0.5	-200	0.5	50	0.8	-200	0.2	1	1	1	9	0	235	50	259	200	1784.8	43.94	0	3647296.2	3646837.83	3646839.61	0	3646841.83	3646842.85	3646845.88	3646846.54	3646846.55	1.85
679	28	1	1	19	50	0.2	-50	0.8	50	0.5	-200	0.5	1	1	1	22	1	135	-50	210	50	2502.03	-27.88	0	0	3646848.42	3646850.92	0	3646852.42	3646853.44	3646856.48	3646857.41	3646857.43	1.92
680	28	1	1	20	-100	0.8	-200	0.2	-50	0.5	-200	0.5	1	1	1	19	1	21	-200	353	-50	2301.95	-1.73	0	0	3646859.36	3646861.66	0	3646863.36	3646864.38	3646867.42	3646868.33	3646868.35	1.99
681	28	1	1	21	200	0.5	-200	0.5	200	0.2	-50	0.8	2	1	1	60	1	215	200	347	200	2051.58	25.1	0	0	3646870.35	3646872.41	0	3646874.35	3646875.37	3646878.41	3646879.97	3646879.98	1.51
682	28	1	1	22	50	0.5	-100	0.5	100	0.2	-200	0.8	2	1	1	37	1	70	-100	123	-200	2185.15	-25.12	0	0	3646881.5	3646883.68	0	3646885.5	3646886.52	3646889.55	3646891.12	3646891.12	1.27
683	28	1	1	23	200	0.8	-50	0.2	200	0.5	50	0.5	2	1	1	42	0	99	50	141	200	1651.34	16.49	0	0	3646892.41	3646894.06	0	3646896.41	3646897.43	3646900.46	3646902.39	3646902.4	1.1
684	28	1	1	24	50	0.8	-200	0.2	200	0.5	-200	0.5	2	1	1	44	1	143	50	135	-200	1567.94	4.34	0	0	3646903.51	3646905.08	0	3646907.51	3646908.54	3646911.57	3646912.94	3646912.96	1.51
685	28	1	1	25	50	0.2	-50	0.8	200	0.2	-100	0.8	1	1	1	13	1	157	-50	33	-100	2351.91	31.13	0	0	3646914.49	3646916.84	0	3646918.49	3646919.51	3646922.55	3646923.85	3646923.86	1.59
686	28	1	1	26	100	0.5	-200	0.5	50	0.8	-200	0.2	1	1	1	27	1	4	-200	207	50	1868.26	-0.11	0	0	3646925.47	3646927.33	0	3646929.47	3646930.49	3646933.52	3646934.85	3646934.86	1.76
687	28	1	1	27	100	0.8	-200	0.2	200	0.5	-50	0.5	1	1	1	29	1	85	100	162	-50	2252.09	15.11	0	0	3646936.64	3646938.89	0	3646940.64	3646941.66	3646944.7	3646946.53	3646946.53	1.08
688	28	1	1	28	50	0.5	-100	0.5	100	0.2	-200	0.8	1	1	1	7	1	23	-100	179	-200	1868.23	17.97	0	0	3646947.63	3646949.5	0	3646951.63	3646952.65	3646955.69	3646957.24	3646957.24	1.66
689	28	1	1	29	200	0.5	-200	0.5	200	0.2	-50	0.8	1	1	1	30	0	302	200	80	-200	1834.97	15.56	0	0	3646958.93	3646960.76	0	3646962.93	3646963.95	3646966.98	3646968.61	3646968.62	1.52
690	28	1	1	30	200	0.5	-200	0.5	50	0.8	-50	0.2	2	1	1	41	0	183	50	305	200	1751.41	16.16	0	0	3646970.15	3646971.9	0	3646974.15	3646975.17	3646978.21	3646979.75	3646979.76	1.17
691	28	1	1	31	100	0.2	-50	0.8	50	0.8	-200	0.2	1	1	1	18	0	86	50	269	-50	2468.69	26.24	0	0	3646980.95	3646983.41	0	3646984.95	3646985.97	3646989	3646989.97	3646989.99	1.94
692	28	1	1	32	200	0.5	50	0.5	100	0.8	50	0.2	2	1	1	53	1	224	200	217	100	1984.98	15.73	0	0	3646991.94	3646993.92	0	3646995.94	3646996.96	3646999.99	3647001.95	3647001.96	1.59
693	28	1	1	33	200	0.2	-200	0.8	50	0.2	-50	0.8	2	1	1	45	0	92	-50	33	-200	1384.44	-14.5	0	0	3647003.58	3647004.96	0	3647007.58	3647008.6	3647011.64	3647013.3	3647013.32	1.44
694	28	1	1	34	50	0.8	-200	0.2	200	0.5	-200	0.5	1	1	1	14	1	328	50	252	200	1651.57	20.6	0	0	3647014.79	3647016.44	0	3647018.79	3647019.81	3647022.85	3647023.7	3647023.71	1.94
695	28	1	1	35	200	0.5	50	0.5	100	0.8	50	0.2	1	1	1	23	0	208	100	83	50	1468.06	14.51	0	0	3647025.68	3647027.15	0	3647029.68	3647030.7	3647033.74	3647034.57	3647034.59	1.66
696	28	1	1	36	200	0.2	-200	0.8	50	0.2	-50	0.8	1	1	1	15	0	356	50	146	-200	1501.22	27.73	0	0	3647036.26	3647037.76	0	3647040.26	3647041.28	3647044.31	3647045.87	3647045.88	1.45
697	28	1	1	37	100	0.5	-50	0.5	200	0.2	-50	0.8	2	1	1	47	1	116	-50	185	-50	1668.05	6.81	0	0	3647047.35	3647049.02	0	3647051.35	3647052.37	3647055.41	3647056.77	3647056.77	1.84
698	28	1	1	38	200	0.2	-100	0.8	50	0.8	-50	0.2	2	1	1	46	0	201	50	262	-100	1401.12	27.24	0	0	3647058.63	3647060.03	0	3647062.63	3647063.65	3647066.68	3647067.62	3647067.63	1.53
699	28	1	1	39	-50	0.5	-100	0.5	-50	0.8	-200	0.2	1	1	1	20	0	310	-50	299	-50	1784.78	2.8	0	0	3647069.18	3647070.97	0	3647073.18	3647074.21	3647077.24	3647078.51	3647078.53	1.55
700	28	1	1	40	200	0.2	-100	0.8	50	0.8	-200	0.2	2	1	1	40	0	163	50	115	-100	1668	24.59	0	0	3647080.09	3647081.76	0	3647084.09	3647085.11	3647088.15	3647089.34	3647089.35	1.68
701	28	1	1	41	100	0.8	-200	0.2	200	0.5	-50	0.5	2	1	1	59	0	40	-50	40	-200	1718.24	-8.41	0	0	3647091.05	3647092.77	0	3647095.05	3647096.07	3647099.11	3647100.73	3647100.74	1.37
702	28	1	1	42	100	0.2	-50	0.8	50	0.8	-200	0.2	2	1	1	48	0	351	50	189	-50	1234.33	10.64	0	0	3647102.13	3647103.36	0	3647106.13	3647107.15	3647110.18	3647111.47	3647111.49	1.24
703	28	1	1	43	50	0.2	-50	0.8	200	0.2	-100	0.8	2	1	1	43	1	113	-50	105	-100	2535.41	12.74	0	0	3647112.74	3647115.27	0	3647116.74	3647117.76	3647120.79	3647122.41	3647122.43	1.58
704	28	1	1	44	200	0.5	-50	0.5	100	0.8	50	0.2	1	1	1	5	0	231	100	329	200	1384.7	6.8	0	0	3647124.03	3647125.41	0	3647128.03	3647129.05	3647132.09	3647133.56	3647133.57	1.87
705	28	1	1	45	200	0.2	-100	0.8	50	0.8	-50	0.2	1	1	1	16	0	302	50	32	-100	900.76	10.86	0	0	3647135.46	3647136.36	0	3647139.46	3647140.48	3647143.51	3647144.74	3647144.75	1.41
706	28	1	1	46	200	0.5	-50	0.5	50	0.8	-50	0.2	2	1	1	32	0	22	-50	342	200	1551.28	16.02	0	0	3647146.16	3647147.72	0	3647150.16	3647151.19	3647154.22	3647156.08	3647156.09	1.11
707	28	1	1	47	50	0.8	-50	0.2	200	0.8	-100	0.2	1	1	1	24	1	103	50	298	200	1584.79	10.91	0	0	3647157.22	3647158.81	0	3647161.22	3647162.24	3647165.28	3647166.75	3647166.76	1.44
708	28	1	1	48	200	0.5	-50	0.5	50	0.8	-50	0.2	1	1	1	2	0	142	50	160	-50	1417.79	9.16	0	0	3647168.23	3647169.65	0	3647172.23	3647173.25	3647176.29	3647177	3647177.01	1.3
709	28	1	1	49	200	0.5	-200	0.5	50	0.8	-50	0.2	1	1	1	11	0	75	50	244	200	1301.06	3.26	0	0	3647178.32	3647179.63	0	3647182.32	3647183.35	3647186.38	3647187.49	3647187.5	1.4
710	28	1	1	50	50	0.2	-50	0.8	50	0.5	-200	0.5	2	1	1	52	0	242	50	49	-50	1301.13	35.31	0	0	3647188.92	3647190.22	0	3647192.92	3647193.94	3647196.97	3647197.73	3647197.74	1.83
711	28	1	1	51	100	0.8	50	0.2	200	0.2	50	0.8	1	1	1	1	1	62	50	54	50	1234.32	-5.76	0	0	3647199.59	3647200.83	0	3647203.59	3647204.61	3647207.63	3647208.81	3647208.82	1.4
712	28	1	1	52	50	0.8	-50	0.2	200	0.8	-100	0.2	2	1	1	54	1	327	50	199	200	2451.98	15.44	0	0	3647210.23	3647212.69	0	3647214.23	3647215.25	3647218.29	3647219.99	3647219.99	1.39
713	28	1	1	53	50	0.8	-50	0.2	200	0.5	-50	0.5	1	1	1	4	1	20	-50	290	200	1718.09	-29.18	0	0	3647221.39	3647223.11	0	3647225.39	3647226.41	3647229.45	3647231.11	3647231.13	1.36
714	28	1	1	54	50	0.5	-200	0.5	50	0.2	-50	0.8	2	1	1	38	0	285	-50	138	-200	2335.44	3.24	0	0	3647232.52	3647234.85	0	3647236.52	3647237.54	3647240.58	3647241.88	3647241.89	1.14
715	28	1	1	55	50	0.5	-50	0.5	100	0.5	-200	0.5	1	1	1	25	1	192	50	257	100	1584.81	21.65	0	0	3647243.06	3647244.65	0	3647247.06	3647248.08	3647251.12	3647252	3647252	1.26
716	28	1	1	56	200	0.2	-100	0.8	50	0.8	-200	0.2	1	1	1	10	0	235	50	119	-100	1051	-9.57	0	0	3647253.29	3647254.34	0	3647257.29	3647258.31	3647261.34	3647262.66	3647262.68	1.09
720	28	1	1	60	50	0.8	-50	0.2	200	0.5	-50	0.5	2	1	1	34	0	358	200	71	-50	1768.12	7.89	0	0	3647284.86	3647286.63	0	3647288.86	3647289.88	3647292.92	3647294.76	3647294.77	1.42
721	29	1	1	1	200	0.2	-100	0.8	50	0.8	-50	0.2	1	1	1	16	0	143	50	245	-100	2085.08	0.85	3622310.67	3622310.7	3622312.75	3622314.83	0	3622316.75	3622317.77	3622320.84	3622322.74	3622322.76	1.87
722	29	1	1	2	100	0.2	-50	0.8	50	0.8	-200	0.2	1	1	1	18	0	14	-200	356	100	1701.53	-41.42	0	0	3622324.66	3622326.36	0	3622328.67	3622329.7	3622332.73	3622335.27	3622335.28	1.58
723	29	1	1	3	200	0.5	-200	0.5	50	0.8	-50	0.2	2	1	1	41	1	329	200	287	50	2151.84	44.26	0	0	3622336.89	3622339.04	0	3622340.89	3622341.91	3622344.94	3622346.09	3622346.09	1.55
724	29	1	1	4	200	0.5	-50	0.5	50	0.8	-50	0.2	2	1	1	32	1	95	-50	121	50	2151.88	-30.52	0	0	3622347.66	3622349.81	0	3622351.66	3622352.68	3622355.7	3622359.13	3622359.14	1.14
725	29	1	1	5	50	0.5	-50	0.5	100	0.5	-200	0.5	1	1	1	25	1	50	-50	260	100	2034.82	-23.07	0	0	3622360.3	3622362.34	0	3622364.3	3622365.33	3622368.36	3622371.05	3622371.06	1.85
726	29	1	1	6	200	0.5	50	0.5	100	0.8	50	0.2	2	1	1	53	1	236	200	178	100	1984.9	30.36	0	0	3622372.93	3622374.92	0	3622376.93	3622377.95	3622380.99	3622382.46	3622382.47	1.62
727	29	1	1	7	200	0.5	-200	0.5	50	0.8	-200	0.2	2	1	1	39	0	326	50	258	200	2451.84	-8.84	0	0	3622384.11	3622386.56	0	3622388.11	3622389.13	3622392.16	3622394.27	3622394.28	1.35
728	29	1	1	8	100	0.5	-50	0.5	50	0.8	-50	0.2	2	1	1	36	0	252	50	121	-50	2151.62	10.78	0	0	3622395.65	3622397.8	0	3622399.65	3622400.67	3622403.69	3622405.56	3622405.57	1.51
729	29	1	1	9	100	0.5	-200	0.5	50	0.8	-200	0.2	2	1	1	57	0	268	50	11	-200	1985.1	5.07	0	0	3622407.09	3622409.08	0	3622411.09	3622412.11	3622415.13	3622417.06	3622417.07	1.4
730	29	1	1	10	50	0.2	-50	0.8	50	0.5	-200	0.5	1	1	1	22	1	173	-50	326	50	2802.28	-6.1	0	0	3622418.49	3622421.29	0	3622422.49	3622423.51	3622426.54	3622428.84	3622428.84	1.08
731	29	1	1	11	200	0.2	-100	0.8	50	0.8	-50	0.2	2	1	1	46	0	310	50	223	-100	1601.37	2.59	0	0	3622429.93	3622431.53	0	3622433.93	3622434.95	3622437.98	3622440.34	3622440.35	1.24
732	29	1	1	12	200	0.2	-200	0.8	50	0.2	-50	0.8	2	1	1	45	0	66	-50	208	-200	2518.88	-14.98	0	0	3622441.62	3622444.14	0	3622445.62	3622446.64	3622449.68	3622451.89	3622451.9	1.12
733	29	1	1	13	200	0.8	50	0.2	200	0.5	100	0.5	1	1	1	26	0	11	100	320	200	2368.51	4.75	0	0	3622453.03	3622455.4	0	3622457.03	3622458.05	3622461.09	3622463.45	3622463.46	1.18
734	29	1	1	14	50	0.5	-100	0.5	100	0.2	-200	0.8	2	1	1	37	1	61	-100	353	100	2018.37	-38.8	0	0	3622464.66	3622466.68	0	3622468.66	3622469.68	3622472.7	3622474.89	3622474.9	1.24
735	29	1	1	15	50	0.8	-50	0.2	200	0.5	-50	0.5	1	1	1	4	0	170	-50	181	50	2284.8	-26.73	0	0	3622476.17	3622478.45	0	3622480.17	3622481.19	3622484.22	3622485.45	3622485.47	1.42
736	29	1	1	16	50	0.8	-50	0.2	200	0.2	-50	0.8	1	1	1	3	1	246	50	16	-50	1601.25	7.62	0	0	3622486.91	3622488.51	0	3622490.91	3622491.93	3622494.97	3622497.69	3622497.7	1.05
737	29	1	1	17	50	0.8	-50	0.2	200	0.5	-50	0.5	2	1	1	34	0	35	-50	188	50	2168.36	-32.91	0	0	3622498.77	3622500.94	0	3622502.77	3622503.79	3622506.81	3622508.83	3622508.84	1.9
738	29	1	1	18	100	0.2	-50	0.8	50	0.8	-200	0.2	2	1	1	48	0	261	50	295	100	1634.49	-14.45	0	3623005.68	3622510.76	3622512.4	0	3622514.76	3622515.78	3622518.82	3622520.07	3622520.12	1.94
740	29	1	1	20	200	0.5	-200	0.5	50	0.8	-200	0.2	1	1	1	9	0	289	50	234	200	1834.9	1.98	0	0	3622527.63	3622529.46	0	3622531.63	3622532.65	3622535.68	3622537.41	3622537.42	1.49
741	29	1	1	21	50	0.5	-200	0.5	50	0.2	-50	0.8	2	1	1	38	1	156	-200	298	50	1668.19	-50	0	0	3622538.92	3622540.59	0	3622542.92	3622543.94	3622546.99	3622548.92	3622548.93	1.34
742	29	1	1	22	100	0.8	50	0.2	200	0.2	50	0.8	2	1	1	31	1	48	50	63	50	2218.59	-20.43	0	0	3622555.33	3622557.55	0	3622559.33	3622560.35	3622563.37	3622565.98	3622565.99	1.9
743	29	1	1	23	200	0.5	-50	0.5	50	0.8	-50	0.2	1	1	1	2	0	290	50	300	200	2318.69	-2.23	0	0	3622567.91	3622570.23	0	3622571.91	3622572.93	3622575.97	3622577.63	3622577.63	1.37
744	29	1	1	24	50	0.8	-50	0.2	200	0.8	-100	0.2	1	1	1	24	0	190	200	144	50	1935.09	26.07	0	0	3622579.02	3622580.95	0	3622583.02	3622584.04	3622587.07	3622588.07	3622588.09	1.11
745	29	1	1	25	50	0.2	-50	0.8	200	0.2	-100	0.8	1	1	1	13	1	237	-50	227	-100	1484.33	-18.89	0	0	3622589.23	3622590.71	0	3622593.23	3622594.25	3622597.28	3622600.69	3622600.7	1.78
746	29	1	1	26	-100	0.8	-200	0.2	-50	0.5	-200	0.5	2	1	1	49	0	6	-200	156	-100	2185.17	-45.16	0	0	3622602.5	3622604.69	0	3622606.5	3622607.52	3622610.56	3622613.53	3622613.55	1.39
747	29	1	1	27	200	0.5	50	0.5	100	0.8	50	0.2	1	1	1	23	1	61	50	39	50	1501.38	-14.48	0	0	3622614.95	3622616.45	0	3622618.95	3622619.97	3622622.99	3622625.41	3622625.42	1.24
748	29	1	1	28	50	0.8	-50	0.2	200	0.2	-50	0.8	2	1	1	33	1	72	-50	177	-50	1551.36	-21.52	0	0	3622626.69	3622628.24	0	3622630.69	3622631.71	3622634.73	3622636.32	3622636.33	1.4
749	29	1	1	29	50	0.8	-200	0.2	200	0.5	-200	0.5	1	1	1	14	1	343	50	332	200	2001.65	10	0	0	3622637.75	3622639.75	0	3622641.75	3622642.77	3622645.81	3622648.49	3622648.49	1.1
750	29	1	1	30	200	0.2	-100	0.8	50	0.8	-200	0.2	2	1	1	40	0	97	50	266	-100	1701.35	0.47	0	0	3622649.61	3622651.31	0	3622653.61	3622654.63	3622657.67	3622659.34	3622659.35	1.13
751	29	1	1	31	-50	0.5	-100	0.5	-50	0.8	-200	0.2	1	1	1	20	0	340	-50	198	-50	2185.11	3.89	0	0	3622660.5	3622662.69	0	3622664.5	3622665.52	3622668.54	3622670.3	3622670.31	1.94
752	29	1	1	32	200	0.8	-50	0.2	200	0.5	50	0.5	2	1	1	42	0	109	50	354	200	2418.62	-13.89	0	0	3622672.28	3622674.7	0	3622676.28	3622677.3	3622680.32	3622682.48	3622682.49	1.96
753	29	1	1	33	50	0.2	-50	0.8	200	0.2	-100	0.8	2	1	1	43	1	240	-50	195	-100	2318.68	-14.19	0	0	3622684.45	3622686.77	0	3622688.45	3622689.48	3622692.51	3622696.76	3622696.76	1.58
754	29	1	1	34	50	0.8	-200	0.2	200	0.5	-200	0.5	2	1	1	44	1	240	50	65	-200	2168.6	15.87	0	0	3622698.35	3622700.52	0	3622702.35	3622703.37	3622706.39	3622707.59	3622707.94	1.06
755	29	1	1	35	200	0.5	-200	0.5	200	0.2	-50	0.8	1	1	1	30	1	360	200	62	-50	1718.03	50	0	0	3622709.02	3622710.74	0	3622713.02	3622714.05	3622717.08	3622718.31	3622718.32	1.23
756	29	1	1	36	100	0.5	-50	0.5	50	0.8	-50	0.2	1	1	1	6	0	318	50	203	100	1317.88	16.22	0	0	3622719.57	3622720.88	0	3622723.57	3622724.59	3622727.62	3622730.53	3622730.54	1.35
757	29	1	1	37	100	0.5	-50	0.5	200	0.2	-50	0.8	1	1	1	17	1	69	-50	133	-50	1367.67	-22.22	0	0	3622731.91	3622733.28	0	3622735.91	3622736.93	3622739.97	3622742.53	3622742.54	1.82
758	29	1	1	38	200	0.8	50	0.2	200	0.5	100	0.5	2	1	1	56	0	57	100	354	200	1701.45	-11.38	0	0	3622744.37	3622746.07	0	3622748.37	3622749.39	3622752.43	3622754.76	3622754.76	1.02
759	29	1	1	39	200	0.8	-50	0.2	200	0.5	50	0.5	1	1	1	12	1	233	200	136	50	1651.3	24.67	0	0	3622755.8	3622757.45	0	3622759.8	3622760.82	3622763.84	3622765.3	3622765.32	1.04
760	29	1	1	40	50	0.2	-50	0.8	50	0.5	-200	0.5	2	1	1	52	1	155	-50	174	-200	2401.87	-0.76	0	0	3622766.39	3622768.79	0	3622770.39	3622771.41	3622774.43	3622776.84	3622776.86	1.17
761	29	1	1	41	200	0.5	-50	0.5	100	0.8	50	0.2	2	1	1	35	0	82	100	213	200	2201.8	19.67	0	0	3622778.05	3622780.25	0	3622782.05	3622783.07	3622786.1	3622790.48	3622790.49	1.65
762	29	1	1	42	200	0.5	-200	0.5	200	0.2	-50	0.8	2	1	1	60	1	210	200	91	-50	1367.74	50	0	0	3622792.16	3622793.53	0	3622796.16	3622797.18	3622800.22	3622802	3622802	1.73
763	29	1	1	43	200	0.5	-50	0.5	100	0.8	50	0.2	1	1	1	5	0	96	100	223	200	1851.51	9.92	0	0	3622803.75	3622805.6	0	3622807.75	3622808.77	3622811.81	3622812.75	3622812.76	1.65
764	29	1	1	44	100	0.8	-200	0.2	200	0.5	-50	0.5	1	1	1	29	1	354	100	263	200	2068.44	8.29	0	0	3622814.43	3622816.5	0	3622818.43	3622819.45	3622822.48	3622824.66	3622824.67	1.45
765	29	1	1	45	50	0.5	-200	0.5	50	0.2	-50	0.8	1	1	1	8	1	211	50	39	-50	2902.41	6.05	0	0	3622826.14	3622829.04	0	3622830.14	3622831.16	3622834.19	3622836.2	3622836.21	1.55
766	29	1	1	46	100	0.8	-200	0.2	200	0.5	-50	0.5	2	1	1	59	0	295	200	317	100	2068.31	38.75	0	0	3622837.78	3622839.85	0	3622841.78	3622842.8	3622845.84	3622848.01	3622848.02	1.3
767	29	1	1	47	100	0.8	50	0.2	200	0.2	50	0.8	1	1	1	1	1	214	100	9	50	1200.95	17.6	0	0	3622849.34	3622850.54	0	3622853.34	3622854.36	3622857.4	3622860.74	3622860.75	1.74
768	29	1	1	48	100	0.5	-50	0.5	200	0.2	-50	0.8	2	1	1	47	1	113	-50	59	-50	1785.03	-2.08	0	0	3622862.52	3622864.3	0	3622866.52	3622867.54	3622870.57	3622873.34	3622873.34	1.19
769	29	1	1	49	200	0.2	-50	0.8	100	0.8	50	0.2	2	1	1	51	0	34	50	153	-50	1401.23	-4.61	0	0	3622874.54	3622875.95	0	3622878.54	3622879.56	3622882.6	3622885.57	3622885.59	1.69
770	29	1	1	50	50	0.8	-50	0.2	200	0.8	-100	0.2	2	1	1	54	0	251	200	170	50	1634.7	33.03	0	0	3622887.29	3622888.92	0	3622891.29	3622892.31	3622895.33	3622896.89	3622896.98	1.18
771	29	1	1	51	50	0.5	-100	0.5	100	0.2	-200	0.8	1	1	1	7	1	230	50	13	-200	1601.37	8.86	0	0	3622898.18	3622899.78	0	3622902.18	3622903.2	3622906.24	3622907.54	3622907.55	1.37
772	29	1	1	52	100	0.5	-200	0.5	50	0.8	-200	0.2	1	1	1	27	0	192	50	116	-200	1951.69	7.85	0	0	3622908.94	3622910.89	0	3622912.94	3622913.96	3622917	3622918.49	3622918.5	1.63
774	29	1	1	54	-50	0.5	-100	0.5	-50	0.8	-200	0.2	2	1	1	50	0	192	-50	349	-50	2051.81	-6.62	0	0	3622925.95	3622928	0	3622929.95	3622930.97	3622934.01	3622936.45	3622936.46	1.08
775	29	1	1	55	200	0.2	-200	0.8	-50	0.8	-200	0.2	1	1	1	28	0	220	-50	39	-200	1717.91	-6.19	0	0	3622937.56	3622939.28	0	3622941.56	3622942.58	3622945.62	3622949.39	3622949.41	1.93
776	29	1	1	56	50	0.5	-50	0.5	100	0.5	-200	0.5	2	1	1	55	0	33	-200	153	-50	1934.82	-50	0	0	3622951.36	3622953.29	0	3622955.36	3622956.38	3622959.41	3622961.12	3622961.13	1.78
777	29	1	1	57	200	0.2	-200	0.8	50	0.2	-50	0.8	1	1	1	15	0	102	-50	56	-200	1684.77	-12.89	0	0	3622962.93	3622964.62	0	3622966.93	3622967.95	3622970.99	3622972.16	3622972.17	1.49
778	29	1	1	58	200	0.2	-50	0.8	100	0.8	50	0.2	1	1	1	21	0	165	100	190	-50	1434.45	10.66	0	0	3622973.68	3622975.11	0	3622977.68	3622978.7	3622981.73	3622982.86	3622982.87	1.44
779	29	1	1	59	200	0.5	-200	0.5	50	0.8	-50	0.2	1	1	1	11	1	187	200	340	50	2218.5	50	0	0	3622984.32	3622986.54	0	3622988.32	3622989.34	3622992.37	3622993.61	3622993.63	1.45
780	29	1	1	60	200	0.2	-100	0.8	50	0.8	-200	0.2	1	1	1	10	0	87	50	345	200	1467.74	9.91	0	0	3622995.09	3622996.56	0	3622999.09	3623000.11	3623003.15	3623004.35	3623004.37	1.31
781	30	2	1	1	200	0.2	-100	0.8	50	0.8	-50	0.2	1	1	1	16	0	143	50	245	-100	3352.97	15.85	3696536.71	3696536.72	3696538.81	3696542.16	0	3696542.84	3696543.88	3696546.93	3696548.48	3696548.48	1.87
782	30	2	1	2	100	0.2	-50	0.8	50	0.8	-200	0.2	1	1	1	18	0	14	-200	356	100	3769.8	-23.92	0	0	3696550.39	3696554.16	0	3696554.39	3696555.41	3696558.44	3696559.73	3696559.74	1.58
783	30	2	1	3	200	0.5	-200	0.5	50	0.8	-50	0.2	2	1	1	41	1	329	200	287	50	2335.39	31.76	0	0	3696561.34	3696563.68	0	3696565.35	3696566.37	3696569.4	3696570.27	3696570.29	1.55
784	30	2	1	4	200	0.5	-50	0.5	50	0.8	-50	0.2	2	1	1	32	1	95	-50	121	50	2218.46	-15.52	0	0	3696571.85	3696574.07	0	3696575.85	3696576.87	3696579.91	3696581.11	3696581.13	1.14
785	30	2	1	5	50	0.5	-50	0.5	100	0.5	-200	0.5	1	1	1	25	1	50	-50	260	100	3486.24	-13.07	0	0	3696582.3	3696585.78	0	3696586.3	3696587.32	3696590.35	3696592.26	3696592.27	1.85
786	30	2	1	6	200	0.5	50	0.5	100	0.8	50	0.2	2	1	1	53	1	236	200	178	100	1551.28	20.36	0	0	3696594.14	3696595.69	0	3696598.14	3696599.16	3696602.2	3696603.44	3696603.45	1.62
787	30	2	1	7	200	0.5	-200	0.5	50	0.8	-200	0.2	2	1	1	39	0	326	50	258	200	1734.72	6.16	0	0	3696605.08	3696606.82	0	3696609.08	3696610.1	3696613.14	3696614.23	3696614.26	1.35
788	30	2	1	8	100	0.5	-50	0.5	50	0.8	-50	0.2	2	1	1	36	1	121	-50	252	50	1467.93	-11.72	0	0	3696615.62	3696617.09	0	3696619.62	3696620.64	3696623.68	3696625.03	3696625.03	1.51
789	30	2	1	9	100	0.5	-200	0.5	50	0.8	-200	0.2	2	1	1	57	0	268	50	11	-200	2468.89	17.57	0	0	3696626.57	3696629.03	0	3696630.57	3696631.59	3696634.62	3696635.82	3696635.82	1.4
790	30	2	1	10	50	0.2	-50	0.8	50	0.5	-200	0.5	1	1	1	22	0	326	50	173	-50	2702.2	23.9	0	0	3696637.24	3696639.94	0	3696641.24	3696642.26	3696645.3	3696646.95	3696646.97	1.08
791	30	2	1	11	200	0.2	-100	0.8	50	0.8	-50	0.2	2	1	1	46	0	310	50	223	-100	2351.91	22.59	0	0	3696648.07	3696650.42	0	3696652.07	3696653.09	3696656.12	3696658.03	3696658.04	1.24
792	30	2	1	12	200	0.2	-200	0.8	50	0.2	-50	0.8	2	1	1	45	1	208	-200	66	-50	3969.97	-17.48	0	0	3696659.29	3696663.26	0	3696663.29	3696664.31	3696667.35	3696669.11	3696669.12	1.12
793	30	2	1	13	200	0.8	50	0.2	200	0.5	100	0.5	1	1	1	26	1	320	200	11	100	1884.85	32.25	0	0	3696670.25	3696672.14	0	3696674.25	3696675.27	3696678.31	3696680.14	3696680.16	1.18
794	30	2	1	14	50	0.5	-100	0.5	100	0.2	-200	0.8	2	1	1	37	1	61	-100	353	100	1884.89	-31.3	0	0	3696681.36	3696683.25	0	3696685.36	3696686.38	3696689.42	3696690.69	3696690.7	1.24
795	30	2	1	15	50	0.8	-50	0.2	200	0.5	-50	0.5	1	1	1	4	1	181	50	170	-50	2201.75	15.77	0	0	3696691.95	3696694.15	0	3696695.95	3696696.97	3696700.01	3696701.53	3696701.54	1.42
796	30	2	1	16	50	0.8	-50	0.2	200	0.2	-50	0.8	1	1	1	3	1	246	50	16	-50	1951.58	7.62	0	0	3696702.98	3696704.93	0	3696706.98	3696708	3696711.04	3696712.88	3696712.89	1.05
797	30	2	1	17	50	0.8	-50	0.2	200	0.5	-50	0.5	2	1	1	34	0	35	-50	188	50	1668.25	-17.91	0	0	3696713.95	3696715.62	0	3696717.95	3696718.97	3696722.01	3696723.86	3696723.88	1.9
798	30	2	1	18	100	0.2	-50	0.8	50	0.8	-200	0.2	2	1	1	48	0	261	50	295	100	2718.89	10.55	0	3697211.05	3696725.8	3696728.52	0	3696729.8	3696730.82	3696733.85	3696735.17	3696735.19	1.94
799	30	2	1	19	200	0.2	-200	0.8	-50	0.8	-200	0.2	2	1	1	58	0	187	-50	238	-200	2768.98	-5.57	0	0	3696737.16	3696739.93	0	3696741.16	3696742.18	3696745.21	3696747.01	3696747.01	1.49
800	30	2	1	20	200	0.5	-200	0.5	50	0.8	-200	0.2	1	1	1	9	1	234	200	289	50	3986.67	19.48	0	0	3696748.53	3696752.52	0	3696752.54	3696753.55	3696756.59	3696758.93	3696758.94	1.49
801	30	2	1	21	50	0.5	-200	0.5	50	0.2	-50	0.8	2	1	1	38	0	298	50	156	-200	2635.6	20.09	0	0	3696760.44	3696763.08	0	3696764.44	3696765.46	3696768.5	3696770.33	3696770.33	1.34
802	30	2	1	22	100	0.8	50	0.2	200	0.2	50	0.8	2	1	1	31	1	48	50	63	50	3536.08	12.07	0	0	3696776.71	3696780.24	0	3696780.71	3696781.73	3696784.76	3696786.47	3696786.48	1.9
803	30	2	1	23	200	0.5	-50	0.5	50	0.8	-50	0.2	1	1	1	2	1	300	200	290	50	2351.93	22.77	0	0	3696788.4	3696790.75	0	3696792.4	3696793.42	3696796.46	3696797.92	3696797.94	1.37
804	30	2	1	24	50	0.8	-50	0.2	200	0.8	-100	0.2	1	1	1	24	0	190	200	144	50	2552.16	23.57	0	0	3696799.32	3696801.88	0	3696803.32	3696804.35	3696807.38	3696809.39	3696809.4	1.11
805	30	2	1	25	50	0.2	-50	0.8	200	0.2	-100	0.8	1	1	1	13	1	237	-50	227	-100	1801.64	-18.89	0	0	3696810.53	3696812.34	0	3696814.53	3696815.55	3696818.59	3696819.61	3696819.62	1.78
806	30	2	1	26	-100	0.8	-200	0.2	-50	0.5	-200	0.5	2	1	1	49	0	6	-200	156	-100	2235.22	-35.16	0	0	3696821.43	3696823.66	0	3696825.43	3696826.45	3696829.48	3696831.46	3696831.47	1.39
807	30	2	1	27	200	0.5	50	0.5	100	0.8	50	0.2	1	1	1	23	1	61	50	39	50	1401.34	-6.98	0	0	3696832.89	3696834.29	0	3696836.89	3696837.91	3696840.94	3696842.55	3696842.56	1.24
808	30	2	1	28	50	0.8	-50	0.2	200	0.2	-50	0.8	2	1	1	33	1	72	-50	177	-50	2368.88	-14.02	0	0	3696843.83	3696846.2	0	3696847.83	3696848.85	3696851.88	3696853.3	3696853.32	1.4
809	30	2	1	29	50	0.8	-200	0.2	200	0.5	-200	0.5	1	1	1	14	1	343	50	332	200	3719.79	10.49	0	0	3696854.74	3696858.46	0	3696858.74	3696859.76	3696862.79	3696865.24	3696865.26	1.1
810	30	2	1	30	200	0.2	-100	0.8	50	0.8	-200	0.2	2	1	1	40	0	97	50	266	-100	1934.99	12.97	0	0	3696866.38	3696868.31	0	3696870.38	3696871.4	3696874.44	3696877.13	3696877.14	1.13
811	30	2	1	31	-50	0.5	-100	0.5	-50	0.8	-200	0.2	1	1	1	20	1	198	-50	340	-50	2001.69	-13.61	0	0	3696878.29	3696880.29	0	3696882.29	3696883.31	3696886.35	3696888.92	3696888.93	1.94
812	30	2	1	32	200	0.8	-50	0.2	200	0.5	50	0.5	2	1	1	42	0	109	50	354	200	3269.55	6.11	0	0	3696890.9	3696894.17	0	3696894.9	3696895.92	3696898.96	3696900.94	3696900.94	1.96
813	30	2	1	33	50	0.2	-50	0.8	200	0.2	-100	0.8	2	1	1	43	1	240	-50	195	-100	2602.13	-6.69	0	0	3696902.91	3696905.51	0	3696906.91	3696907.93	3696910.97	3696912.44	3696912.45	1.58
814	30	2	1	34	50	0.8	-200	0.2	200	0.5	-200	0.5	2	1	1	44	1	240	50	65	-200	3970.13	13.37	0	0	3696914.05	3696918.02	0	3696918.05	3696919.07	3696922.11	3696923.34	3696923.36	1.06
815	30	2	1	35	200	0.5	-200	0.5	200	0.2	-50	0.8	1	1	1	30	1	360	200	62	-50	3819.83	29.49	0	0	3696924.44	3696928.26	0	3696928.44	3696929.46	3696932.5	3696933.45	3696933.47	1.23
816	30	2	1	36	100	0.5	-50	0.5	50	0.8	-50	0.2	1	1	1	6	1	203	100	318	50	2068.34	28.72	0	0	3696934.72	3696936.79	0	3696938.72	3696939.74	3696942.78	3696944.53	3696944.54	1.35
817	30	2	1	37	100	0.5	-50	0.5	200	0.2	-50	0.8	1	1	1	17	1	69	-50	133	-50	1684.87	-17.22	0	0	3696945.91	3696947.6	0	3696949.91	3696950.93	3696953.97	3696955.45	3696955.47	1.82
818	30	2	1	38	200	0.8	50	0.2	200	0.5	100	0.5	2	1	1	56	1	354	200	57	100	3653.04	21.12	0	0	3696957.3	3696960.96	0	3696961.3	3696962.33	3696965.36	3696966.21	3696966.23	1.02
819	30	2	1	39	200	0.8	-50	0.2	200	0.5	50	0.5	1	1	1	12	0	136	50	233	200	2168.44	12.17	0	0	3696967.26	3696969.43	0	3696971.26	3696972.28	3696975.32	3696976.9	3696976.92	1.04
820	30	2	1	40	50	0.2	-50	0.8	50	0.5	-200	0.5	2	1	1	52	1	155	-50	174	-200	2568.98	9.24	0	0	3696977.99	3696980.56	0	3696981.99	3696983.01	3696986.05	3696988.06	3696988.06	1.17
821	30	2	1	41	200	0.5	-50	0.5	100	0.8	50	0.2	2	1	1	35	1	213	200	82	100	2101.72	24.67	0	0	3696989.25	3696991.35	0	3696993.25	3696994.27	3696997.3	3696998.72	3696998.74	1.65
822	30	2	1	42	200	0.5	-200	0.5	200	0.2	-50	0.8	2	1	1	60	0	91	-50	210	200	2768.92	-35.62	0	0	3697000.41	3697003.18	0	3697004.41	3697005.43	3697008.46	3697009.64	3697009.65	1.73
823	30	2	1	43	200	0.5	-50	0.5	100	0.8	50	0.2	1	1	1	5	1	223	200	96	100	2952.42	27.42	0	0	3697011.4	3697014.35	0	3697015.4	3697016.42	3697019.46	3697020.94	3697020.96	1.65
824	30	2	1	44	100	0.8	-200	0.2	200	0.5	-50	0.5	1	1	1	29	0	263	200	354	100	2118.53	38.29	0	0	3697022.63	3697024.74	0	3697026.63	3697027.65	3697030.68	3697031.86	3697031.87	1.45
825	30	2	1	45	50	0.5	-200	0.5	50	0.2	-50	0.8	1	1	1	8	0	39	-50	211	50	3019.27	-1.45	0	0	3697033.33	3697036.35	0	3697037.33	3697038.35	3697041.39	3697043.36	3697043.38	1.55
826	30	2	1	46	100	0.8	-200	0.2	200	0.5	-50	0.5	2	1	1	59	0	295	200	317	100	1734.97	31.25	0	0	3697044.94	3697046.68	0	3697048.94	3697049.96	3697053	3697054.55	3697054.57	1.3
827	30	2	1	47	100	0.8	50	0.2	200	0.2	50	0.8	1	1	1	1	0	9	50	214	100	2552.1	2.6	0	0	3697055.89	3697058.44	0	3697059.89	3697060.91	3697063.94	3697065.82	3697065.83	1.74
828	30	2	1	48	100	0.5	-50	0.5	200	0.2	-50	0.8	2	1	1	47	0	59	-50	113	-50	2919.27	-4.58	0	0	3697067.6	3697070.51	0	3697071.6	3697072.62	3697075.65	3697079.06	3697079.07	1.19
829	30	2	1	49	200	0.2	-50	0.8	100	0.8	50	0.2	2	1	1	51	0	34	50	153	-50	2035.1	15.39	0	0	3697080.27	3697082.31	0	3697084.27	3697085.29	3697088.33	3697090.3	3697090.31	1.69
830	30	2	1	50	50	0.8	-50	0.2	200	0.8	-100	0.2	2	1	1	54	0	251	200	170	50	2068.37	23.03	0	0	3697092.02	3697094.08	0	3697096.02	3697097.04	3697100.07	3697100.8	3697100.82	1.18
831	30	2	1	51	50	0.5	-100	0.5	100	0.2	-200	0.8	1	1	1	7	1	230	50	13	-200	2034.97	13.86	0	0	3697102.02	3697104.06	0	3697106.02	3697107.04	3697110.08	3697110.99	3697111	1.37
832	30	2	1	52	100	0.5	-200	0.5	50	0.8	-200	0.2	1	1	1	27	0	192	50	116	-200	1568.11	20.35	0	0	3697112.38	3697113.95	0	3697116.38	3697117.4	3697120.44	3697121.58	3697121.59	1.63
833	30	2	1	53	-100	0.8	-200	0.2	-50	0.5	-200	0.5	1	1	1	19	0	296	-50	147	-100	3186.2	18.73	0	0	3697123.24	3697126.43	0	3697127.24	3697128.26	3697131.3	3697132.28	3697132.3	1.78
834	30	2	1	54	-50	0.5	-100	0.5	-50	0.8	-200	0.2	2	1	1	50	1	349	-50	192	-50	2351.95	-4.12	0	0	3697134.1	3697136.45	0	3697138.1	3697139.12	3697142.16	3697143.44	3697143.46	1.08
835	30	2	1	55	200	0.2	-200	0.8	-50	0.8	-200	0.2	1	1	1	28	0	220	-50	39	-200	3519.6	-6.19	0	0	3697144.56	3697148.08	0	3697148.56	3697149.58	3697152.62	3697155.34	3697155.35	1.93
836	30	2	1	56	50	0.5	-50	0.5	100	0.5	-200	0.5	2	1	1	55	1	153	-50	33	-200	2735.62	4.68	0	0	3697157.3	3697160.04	0	3697161.3	3697162.32	3697165.36	3697166.75	3697166.76	1.78
837	30	2	1	57	200	0.2	-200	0.8	50	0.2	-50	0.8	1	1	1	15	0	102	-50	56	-200	2268.52	-15.39	0	0	3697168.56	3697170.83	0	3697172.56	3697173.58	3697176.62	3697178.24	3697178.25	1.49
838	30	2	1	58	200	0.2	-50	0.8	100	0.8	50	0.2	1	1	1	21	0	165	100	190	-50	1517.86	13.16	0	0	3697179.75	3697181.27	0	3697183.75	3697184.78	3697187.81	3697189.07	3697189.08	1.44
839	30	2	1	59	200	0.5	-200	0.5	50	0.8	-50	0.2	1	1	1	11	0	340	50	187	200	2618.83	13.89	0	0	3697190.53	3697193.15	0	3697194.53	3697195.55	3697198.59	3697199.6	3697199.6	1.45
840	30	2	1	60	200	0.2	-100	0.8	50	0.8	-200	0.2	1	1	1	10	0	87	50	345	200	3786.46	12.41	0	0	3697201.07	3697204.86	0	3697205.07	3697206.09	3697209.13	3697209.73	3697209.75	1.31
841	31	2	1	1	50	0.8	-50	0.2	200	0.2	-50	0.8	1	1	1	3	0	178	-50	236	50	1717.98	-50	3671654.35	3671654.37	3671656.42	3671658.14	0	3671660.42	3671661.44	3671664.46	3671666.07	3671666.08	1.05
842	31	2	1	2	50	0.5	-100	0.5	100	0.2	-200	0.8	2	1	1	37	1	258	50	326	100	2001.58	50	0	0	3671667.15	3671669.15	0	3671671.15	3671672.18	3671675.2	3671676.06	3671676.07	1.9
843	31	2	1	3	100	0.2	-50	0.8	50	0.8	-200	0.2	2	1	1	48	0	252	50	121	-50	1734.73	50	0	0	3671677.99	3671679.72	0	3671681.99	3671683.01	3671686.04	3671687.03	3671687.05	1.94
844	31	2	1	4	200	0.2	-200	0.8	-50	0.8	-200	0.2	2	1	1	58	0	268	-50	11	-200	2201.84	1.93	0	0	3671689.01	3671691.22	0	3671693.01	3671694.03	3671697.07	3671698.98	3671698.99	1.49
845	31	2	1	5	200	0.2	-100	0.8	50	0.8	-200	0.2	1	1	1	10	1	173	-100	326	50	1918.15	-50	0	0	3671700.51	3671702.42	0	3671704.51	3671705.54	3671708.58	3671709.43	3671709.45	1.49
846	31	2	1	6	200	0.2	-100	0.8	50	0.8	-200	0.2	2	1	1	40	0	310	50	223	-100	2251.78	45.09	0	0	3671710.95	3671713.2	0	3671714.95	3671715.97	3671719.01	3671720.25	3671720.27	1.34
847	31	2	1	7	50	0.8	-50	0.2	200	0.5	-50	0.5	2	1	1	34	1	208	50	66	-50	2218.77	32.07	0	0	3671721.64	3671723.86	0	3671725.64	3671726.66	3671729.7	3671731.29	3671731.3	1.9
848	31	2	1	8	200	0.5	-50	0.5	50	0.8	-50	0.2	1	1	1	2	1	320	200	11	-50	2001.55	50	0	0	3671733.22	3671735.22	0	3671737.22	3671738.24	3671741.27	3671742.37	3671742.37	1.37
849	31	2	1	9	200	0.8	50	0.2	200	0.5	100	0.5	1	1	1	26	1	61	50	353	200	1818.03	-38.93	0	0	3671743.76	3671745.58	0	3671747.76	3671748.78	3671751.82	3671753.16	3671753.17	1.11
850	31	2	1	10	200	0.2	-200	0.8	50	0.2	-50	0.8	1	1	1	15	0	170	-50	181	-200	2551.99	-18.89	0	0	3671754.3	3671756.85	0	3671758.3	3671759.32	3671762.36	3671763.01	3671763.02	1.78
851	31	2	1	11	-100	0.8	-200	0.2	-50	0.5	-200	0.5	2	1	1	49	0	16	-200	246	-100	2184.95	-50	0	0	3671764.83	3671767.01	0	3671768.83	3671769.85	3671772.88	3671773.92	3671773.93	1.39
852	31	2	1	12	50	0.5	-50	0.5	100	0.5	-200	0.5	1	1	1	25	1	188	50	35	-200	2001.56	50	0	0	3671775.33	3671777.34	0	3671779.33	3671780.36	3671783.39	3671784.22	3671784.23	1.24
853	31	2	1	13	100	0.5	-50	0.5	50	0.8	-50	0.2	2	1	1	36	1	295	100	261	50	1868.22	50	0	0	3671785.49	3671787.36	0	3671789.49	3671790.51	3671793.55	3671794.64	3671794.65	1.4
854	31	2	1	14	200	0.2	-100	0.8	50	0.8	-50	0.2	1	1	1	16	0	187	50	238	-100	2101.69	50	0	0	3671796.07	3671798.17	0	3671800.07	3671801.09	3671804.13	3671804.66	3671804.68	1.1
855	31	2	1	15	200	0.8	-50	0.2	200	0.5	50	0.5	2	1	1	42	0	289	200	234	200	1751.46	50	0	0	3671805.79	3671807.54	0	3671809.79	3671810.81	3671813.85	3671814.53	3671814.53	1.13
856	31	2	1	16	200	0.5	50	0.5	100	0.8	50	0.2	1	1	1	23	1	156	50	298	100	2502	1.39	0	0	3671815.68	3671818.19	0	3671819.68	3671820.71	3671823.74	3671825.35	3671825.36	1.94
857	31	2	1	17	50	0.8	-200	0.2	200	0.5	-200	0.5	2	1	1	44	1	48	-200	63	-200	1851.46	-50	0	0	3671827.33	3671829.18	0	3671831.33	3671832.35	3671835.38	3671836.05	3671836.07	1.96
858	31	2	1	18	200	0.2	-200	0.8	50	0.2	-50	0.8	2	1	1	45	0	290	50	300	200	2101.66	-50	0	3672291.85	3671838.04	3671840.14	0	3671842.04	3671843.06	3671846.09	3671846.84	3671846.84	1.58
859	31	2	1	19	200	0.2	-100	0.8	50	0.8	-50	0.2	2	1	1	46	0	190	50	144	-100	1934.88	43.37	0	0	3671848.44	3671850.38	0	3671852.45	3671853.47	3671856.48	3671857.16	3671857.17	1.06
860	31	2	1	20	50	0.8	-50	0.2	200	0.2	-50	0.8	2	1	1	33	1	237	50	227	-50	2385.22	31.99	0	0	3671858.25	3671860.64	0	3671862.25	3671863.27	3671866.31	3671867.52	3671867.54	1.23
861	31	2	1	21	100	0.5	-50	0.5	50	0.8	-50	0.2	1	1	1	6	0	6	-50	156	-50	2552.02	-23.78	0	0	3671868.8	3671871.35	0	3671872.8	3671873.82	3671876.85	3671877.62	3671877.64	1.35
862	31	2	1	22	-100	0.8	-200	0.2	-50	0.5	-200	0.5	1	1	1	19	1	61	-200	39	-200	2435.28	-50	0	0	3671879	3671881.44	0	3671883	3671884.02	3671887.06	3671888.23	3671888.24	1.82
863	31	2	1	23	100	0.5	-200	0.5	50	0.8	-200	0.2	2	1	1	57	0	177	50	72	-200	2435.27	50	0	0	3671890.08	3671892.51	0	3671894.08	3671895.1	3671898.14	3671898.89	3671898.9	1.02
864	31	2	1	24	50	0.8	-200	0.2	200	0.5	-200	0.5	1	1	1	14	1	343	50	332	200	1634.59	50	0	0	3671899.94	3671901.57	0	3671903.94	3671904.96	3671907.99	3671908.91	3671908.93	1.04
865	31	2	1	25	50	0.2	-50	0.8	50	0.5	-200	0.5	2	1	1	52	1	266	-50	97	-200	2752.24	6.74	0	0	3671910	3671912.75	0	3671914	3671915.02	3671918.05	3671919.93	3671919.95	1.17
866	31	2	1	26	50	0.5	-200	0.5	50	0.2	-50	0.8	2	1	1	38	0	340	50	198	50	2101.67	-20.33	0	0	3671921.14	3671923.24	0	3671925.14	3671926.16	3671929.19	3671929.46	3671929.48	1.65
867	31	2	1	27	200	0.5	-200	0.5	200	0.2	-50	0.8	2	1	1	60	0	109	-50	354	200	2068.3	-50	0	0	3671931.15	3671933.21	0	3671935.15	3671936.17	3671939.2	3671939.67	3671939.69	1.73
868	31	2	1	28	200	0.5	-50	0.5	100	0.8	50	0.2	1	1	1	5	0	195	100	240	200	2034.89	50	0	0	3671941.44	3671943.47	0	3671945.44	3671946.46	3671949.49	3671950.33	3671950.35	1.65
869	31	2	1	29	200	0.5	-50	0.5	50	0.8	-50	0.2	2	1	1	32	0	65	-50	240	200	1501.24	-50	0	0	3671952.01	3671953.51	0	3671956.01	3671957.03	3671960.07	3671961.74	3671961.75	1.45
870	31	2	1	30	50	0.5	-200	0.5	50	0.2	-50	0.8	1	1	1	8	1	360	50	62	-50	1968.22	50	0	0	3671963.22	3671965.19	0	3671967.22	3671968.24	3671971.28	3671972.31	3671972.31	1.55
871	31	2	1	31	100	0.8	-200	0.2	200	0.5	-50	0.5	2	1	1	59	1	203	100	318	200	1784.87	-50	0	0	3671973.88	3671975.67	0	3671977.88	3671978.9	3671981.94	3671982.52	3671982.54	1.3
872	31	2	1	32	100	0.8	50	0.2	200	0.2	50	0.8	1	1	1	1	0	133	50	69	50	1801.43	-47.4	0	0	3671983.86	3671985.66	0	3671987.86	3671988.88	3671991.91	3671992.7	3671992.71	1.74
873	31	2	1	33	100	0.5	-50	0.5	200	0.2	-50	0.8	2	1	1	47	1	354	100	57	-50	1784.78	45.42	0	0	3671994.48	3671996.27	0	3671998.48	3671999.5	3672002.54	3672003.42	3672003.44	1.19
874	31	2	1	34	200	0.2	-50	0.8	100	0.8	50	0.2	2	1	1	51	0	136	100	233	-50	2018.28	50	0	0	3672004.64	3672006.66	0	3672008.64	3672009.66	3672012.7	3672013.2	3672013.21	1.69
875	31	2	1	35	50	0.8	-50	0.2	200	0.8	-100	0.2	2	1	1	54	0	174	200	155	50	2034.94	50	0	0	3672014.92	3672016.95	0	3672018.92	3672019.94	3672022.97	3672023.56	3672023.57	1.18
876	31	2	1	36	50	0.5	-100	0.5	100	0.2	-200	0.8	1	1	1	7	1	213	50	82	-200	1968.22	50	0	0	3672024.77	3672026.74	0	3672028.77	3672029.79	3672032.83	3672033.5	3672033.51	1.37
877	31	2	1	37	200	0.2	-200	0.8	-50	0.8	-200	0.2	1	1	1	28	0	91	-50	210	-200	1934.87	50	0	0	3672034.9	3672036.83	0	3672038.9	3672039.92	3672042.96	3672043.56	3672043.57	1.63
878	31	2	1	38	50	0.2	-50	0.8	50	0.5	-200	0.5	1	1	1	22	1	223	-50	96	-200	2218.59	3.73	0	0	3672045.22	3672047.44	0	3672049.22	3672050.24	3672053.28	3672054.92	3672054.93	1.78
879	31	2	1	39	-50	0.5	-100	0.5	-50	0.8	-200	0.2	2	1	1	50	1	354	-50	263	-50	2034.98	-4.12	0	0	3672056.73	3672058.77	0	3672060.73	3672061.75	3672064.79	3672065.76	3672065.77	1.08
880	31	2	1	40	100	0.8	50	0.2	200	0.2	50	0.8	2	1	1	31	1	211	100	39	50	2218.53	50	0	0	3672071.9	3672074.11	0	3672075.9	3672076.92	3672079.95	3672080.55	3672080.57	1.93
881	31	2	1	41	200	0.8	50	0.2	200	0.5	100	0.5	2	1	1	56	0	295	200	317	200	1334.28	4.68	0	0	3672082.52	3672083.86	0	3672086.52	3672087.54	3672090.58	3672091	3672091.01	1.78
882	31	2	1	42	100	0.5	-50	0.5	200	0.2	-50	0.8	1	1	1	17	1	214	100	9	-50	2385.25	50	0	0	3672092.81	3672095.2	0	3672096.81	3672097.83	3672100.87	3672101.56	3672101.57	1.49
883	31	2	1	43	50	0.8	-50	0.2	200	0.8	-100	0.2	1	1	1	24	0	59	-100	113	50	2084.92	-50	0	0	3672103.07	3672105.16	0	3672107.07	3672108.09	3672111.13	3672112.39	3672112.41	1.44
884	31	2	1	44	50	0.2	-50	0.8	200	0.2	-100	0.8	1	1	1	13	1	153	-50	34	-100	2085	-36.11	0	0	3672113.86	3672115.95	0	3672117.86	3672118.88	3672121.92	3672122.77	3672122.79	1.45
885	31	2	1	45	200	0.5	-200	0.5	50	0.8	-50	0.2	1	1	1	11	0	251	50	170	-200	1701.32	12.41	0	0	3672124.26	3672125.96	0	3672128.26	3672129.28	3672132.31	3672132.97	3672132.98	1.31
886	31	2	1	46	50	0.5	-50	0.5	100	0.5	-200	0.5	2	1	1	55	1	230	50	13	-200	1634.62	50	0	0	3672134.3	3672135.93	0	3672138.3	3672139.32	3672142.35	3672142.94	3672142.95	1.51
887	31	2	1	47	200	0.5	-200	0.5	50	0.8	-50	0.2	2	1	1	41	0	192	50	116	-200	1901.51	50	0	0	3672144.49	3672146.39	0	3672148.49	3672149.51	3672152.55	3672153.25	3672153.26	1.51
888	31	2	1	48	200	0.5	-200	0.5	50	0.8	-200	0.2	2	1	1	39	0	296	50	147	-200	2118.29	50	0	0	3672154.8	3672156.92	0	3672158.8	3672159.82	3672162.85	3672163.54	3672163.55	1.82
889	31	2	1	49	200	0.8	-50	0.2	200	0.5	50	0.5	1	1	1	12	0	192	200	349	200	2068.3	50	0	0	3672165.39	3672167.46	0	3672169.39	3672170.41	3672173.45	3672174.04	3672174.06	1.79
890	31	2	1	50	200	0.5	50	0.5	100	0.8	50	0.2	2	1	1	53	1	39	50	220	100	2969.13	-46.23	0	0	3672175.88	3672178.85	0	3672179.88	3672180.9	3672183.94	3672184.76	3672184.77	1.64
891	31	2	1	51	50	0.2	-50	0.8	200	0.2	-100	0.8	2	1	1	43	1	153	-50	33	-100	1868.22	50	0	0	3672186.44	3672188.31	0	3672190.44	3672191.46	3672194.5	3672195.03	3672195.05	1.38
892	31	2	1	52	100	0.5	-200	0.5	50	0.8	-200	0.2	1	1	1	27	1	56	-200	102	50	2101.67	-50	0	0	3672196.45	3672198.55	0	3672200.45	3672201.47	3672204.5	3672205.63	3672205.64	1.81
893	31	2	1	53	200	0.5	-50	0.5	100	0.8	50	0.2	2	1	1	35	0	165	100	190	200	1584.7	29.62	0	0	3672207.46	3672209.04	0	3672211.46	3672212.48	3672215.51	3672216.33	3672216.35	1.53
894	31	2	1	54	100	0.8	-200	0.2	200	0.5	-50	0.5	1	1	1	29	0	340	200	187	100	2018.31	50	0	0	3672217.9	3672219.92	0	3672221.9	3672222.92	3672225.96	3672226.91	3672226.92	1.35
895	31	2	1	55	50	0.8	-50	0.2	200	0.5	-50	0.5	1	1	1	4	0	87	-50	345	50	1834.78	-50	0	0	3672228.29	3672230.13	0	3672232.29	3672233.31	3672236.35	3672236.93	3672236.95	1.94
896	31	2	1	56	-50	0.5	-100	0.5	-50	0.8	-200	0.2	1	1	1	20	1	105	-100	242	-50	2301.9	-50	0	0	3672238.9	3672241.2	0	3672242.9	3672243.92	3672246.96	3672247.66	3672247.67	1.88
897	31	2	1	57	200	0.5	-200	0.5	50	0.8	-200	0.2	1	1	1	9	0	92	50	25	-200	1884.82	17.97	0	0	3672249.58	3672251.46	0	3672253.58	3672254.6	3672257.63	3672258.33	3672258.35	1.55
898	31	2	1	58	100	0.2	-50	0.8	50	0.8	-200	0.2	1	1	1	18	0	304	50	241	-50	1784.72	-1.34	0	0	3672259.92	3672261.7	0	3672263.92	3672264.94	3672267.97	3672269.52	3672269.54	1.62
899	31	2	1	59	200	0.2	-50	0.8	100	0.8	50	0.2	1	1	1	21	0	244	100	281	-50	1484.49	22.12	0	0	3672271.18	3672272.66	0	3672275.18	3672276.2	3672279.23	3672279.85	3672279.87	1.59
900	31	2	1	60	200	0.5	-200	0.5	200	0.2	-50	0.8	1	1	1	30	0	140	-50	217	200	1384.41	-21.82	0	0	3672281.47	3672282.85	0	3672285.47	3672286.49	3672289.52	3672290.64	3672290.64	1.21
901	32	2	1	1	50	0.8	-200	0.2	200	0.5	-200	0.5	2	1	1	44	0	107	-200	109	50	2535.68	-19.49	3697967.52	3697967.54	3697969.62	3697972.16	0	3697973.66	3697974.69	3697977.75	3697980.75	3697980.76	1.67
902	32	2	1	2	50	0.8	-50	0.2	200	0.5	-50	0.5	2	1	1	34	1	169	50	234	200	2552.32	-0.8	0	0	3697982.47	3697985.02	0	3697986.47	3697987.49	3697990.52	3697993.4	3697993.41	1.44
903	32	2	1	3	200	0.5	-200	0.5	200	0.2	-50	0.8	2	1	1	60	0	202	-50	304	200	3302.79	-25.41	0	0	3697994.86	3697998.16	0	3697998.86	3697999.88	3698002.92	3698006.05	3698006.07	1.83
904	32	2	1	4	200	0.8	-50	0.2	200	0.5	50	0.5	1	1	1	12	1	126	200	161	50	2085.14	36.27	0	0	3698007.92	3698010.01	0	3698011.92	3698012.94	3698015.98	3698017.5	3698017.51	1.77
905	32	2	1	5	200	0.5	-50	0.5	100	0.8	50	0.2	1	1	1	5	0	239	100	64	-50	3353.06	18.43	0	0	3698019.3	3698022.65	0	3698023.3	3698024.32	3698027.35	3698029.28	3698029.29	1.17
906	32	2	1	6	100	0.5	-50	0.5	50	0.8	-50	0.2	1	1	1	6	0	43	-50	324	100	2118.62	-20.51	0	0	3698030.47	3698032.59	0	3698034.47	3698035.49	3698038.53	3698040.6	3698040.61	1.86
907	32	2	1	7	50	0.8	-50	0.2	200	0.2	-50	0.8	1	1	1	3	1	195	50	255	-50	2085.23	10.94	0	0	3698042.5	3698044.58	0	3698046.5	3698047.52	3698050.56	3698052.16	3698052.17	1.99
908	32	2	1	8	200	0.8	50	0.2	200	0.5	100	0.5	1	1	1	26	0	150	100	104	200	3019.45	5.23	0	0	3698054.19	3698057.21	0	3698058.19	3698059.21	3698062.25	3698063.48	3698063.5	1.51
909	32	2	1	9	100	0.8	50	0.2	200	0.2	50	0.8	2	1	1	31	1	276	100	295	200	2602.08	12.99	0	0	3698070.06	3698072.66	0	3698074.06	3698075.08	3698078.11	3698079	3698079.01	1.88
910	32	2	1	10	-50	0.5	-100	0.5	-50	0.8	-200	0.2	1	1	1	20	0	130	-50	65	-100	2902.38	0.7	0	0	3698080.91	3698083.82	0	3698084.91	3698085.93	3698088.97	3698091.33	3698091.34	1.59
911	32	2	1	11	-100	0.8	-200	0.2	-50	0.5	-200	0.5	2	1	1	49	0	121	-200	188	-100	3636.45	-33.53	0	0	3698092.94	3698096.58	0	3698096.94	3698097.96	3698101	3698103.42	3698103.43	1.15
912	32	2	1	12	50	0.5	-200	0.5	50	0.2	-50	0.8	2	1	1	38	1	76	-200	326	50	2051.75	-38.76	0	0	3698104.6	3698106.65	0	3698108.6	3698109.62	3698112.66	3698114.85	3698114.86	1.2
913	32	2	1	13	200	0.2	-50	0.8	100	0.8	50	0.2	2	1	1	51	0	329	100	169	-50	1401.12	7.45	0	0	3698116.08	3698117.48	0	3698120.08	3698121.1	3698124.13	3698127.6	3698127.62	1.41
915	32	2	1	15	100	0.8	-200	0.2	200	0.5	-50	0.5	2	1	1	59	1	67	-200	215	200	1584.62	-50	0	0	3698134.83	3698136.41	0	3698138.83	3698139.85	3698142.88	3698143.84	3698143.85	1.83
916	32	2	1	16	200	0.5	-200	0.5	50	0.8	-200	0.2	1	1	1	9	0	77	50	49	-200	1951.78	4.81	0	0	3698145.7	3698147.65	0	3698149.7	3698150.72	3698153.76	3698155.78	3698155.79	1.79
917	32	2	1	17	50	0.5	-100	0.5	100	0.2	-200	0.8	1	1	1	7	1	26	-100	88	-200	2001.63	-49.45	0	0	3698157.59	3698159.6	0	3698161.59	3698162.61	3698165.65	3698167.3	3698167.3	1.32
918	32	2	1	18	200	0.8	-50	0.2	200	0.5	50	0.5	2	1	1	42	1	160	200	5	50	1551.28	-0.35	0	3698651.98	3698168.64	3698170.19	0	3698172.64	3698173.66	3698176.69	3698178.77	3698178.78	1.53
919	32	2	1	19	50	0.8	-50	0.2	200	0.5	-50	0.5	1	1	1	4	1	71	-50	34	-50	2285.2	-31.09	0	0	3698180.33	3698182.61	0	3698184.33	3698185.35	3698188.39	3698189.22	3698189.24	1.09
920	32	2	1	20	200	0.5	-50	0.5	100	0.8	50	0.2	2	1	1	35	0	37	50	165	-50	1617.84	6.77	0	0	3698190.34	3698191.96	0	3698194.34	3698195.36	3698198.39	3698200.38	3698200.4	1.11
921	32	2	1	21	100	0.5	-50	0.5	50	0.8	-50	0.2	2	1	1	36	0	108	50	120	-50	1785.1	13.52	0	0	3698201.51	3698203.3	0	3698205.51	3698206.53	3698209.57	3698210.47	3698210.49	1.14
922	32	2	1	22	50	0.5	-50	0.5	100	0.5	-200	0.5	2	1	1	55	1	108	-50	17	-200	2752.28	-21.81	0	0	3698211.64	3698214.39	0	3698215.64	3698216.66	3698219.69	3698220.91	3698220.91	1.68
923	32	2	1	23	200	0.5	-50	0.5	50	0.8	-50	0.2	2	1	1	32	0	228	50	275	200	1784.91	3.86	0	0	3698222.61	3698224.4	0	3698226.61	3698227.63	3698230.67	3698232.09	3698232.11	1.5
924	32	2	1	24	200	0.5	50	0.5	100	0.8	50	0.2	1	1	1	23	0	280	100	30	50	1701.52	19.52	0	0	3698233.62	3698235.32	0	3698237.62	3698238.64	3698241.68	3698242.83	3698242.85	1.19
925	32	2	1	25	200	0.5	-200	0.5	50	0.8	-200	0.2	2	1	1	39	0	40	-200	193	200	1901.52	-50	0	0	3698244.05	3698245.95	0	3698248.05	3698249.07	3698252.11	3698253.78	3698253.79	1.5
926	32	2	1	26	200	0.2	-100	0.8	50	0.8	-50	0.2	2	1	1	46	0	106	50	122	-100	1484.55	3.58	0	0	3698255.31	3698256.79	0	3698259.31	3698260.33	3698263.36	3698264.3	3698264.31	1.15
927	32	2	1	27	50	0.8	-50	0.2	200	0.2	-50	0.8	2	1	1	33	1	4	-50	18	-50	2018.3	-17.98	0	0	3698265.48	3698267.5	0	3698269.48	3698270.5	3698273.54	3698275.35	3698275.36	1.05
928	32	2	1	28	100	0.2	-50	0.8	50	0.8	-200	0.2	1	1	1	18	0	190	50	218	-50	1918.3	-2.61	0	0	3698276.43	3698278.34	0	3698280.43	3698281.45	3698284.48	3698288.31	3698288.32	1.85
929	32	2	1	29	50	0.5	-200	0.5	50	0.2	-50	0.8	1	1	1	8	1	255	50	282	-50	2035.02	11.54	0	0	3698290.19	3698292.22	0	3698294.19	3698295.21	3698298.24	3698299.75	3698299.76	1.56
930	32	2	1	30	50	0.5	-100	0.5	100	0.2	-200	0.8	2	1	1	37	1	250	50	201	-200	1601.28	20.3	0	0	3698301.35	3698302.95	0	3698305.35	3698306.37	3698309.4	3698310.97	3698310.99	1.93
931	32	2	1	31	50	0.8	-200	0.2	200	0.5	-200	0.5	1	1	1	14	1	23	-200	281	200	2001.81	-27.61	0	0	3698312.94	3698314.94	0	3698316.94	3698317.96	3698320.99	3698322.89	3698322.9	1.7
932	32	2	1	32	200	0.5	-50	0.5	50	0.8	-50	0.2	1	1	1	2	0	267	50	219	200	1517.88	7.03	0	0	3698324.61	3698326.13	0	3698328.61	3698329.64	3698332.67	3698334.34	3698334.36	1.58
933	32	2	1	33	100	0.5	-50	0.5	200	0.2	-50	0.8	2	1	1	47	1	47	-50	198	-50	1601.35	-29.15	0	0	3698335.96	3698337.56	0	3698339.96	3698340.98	3698344.01	3698345.18	3698345.2	1.82
934	32	2	1	34	50	0.2	-50	0.8	200	0.2	-100	0.8	1	1	1	13	1	321	50	288	-100	2251.82	6.5	0	0	3698347.03	3698349.29	0	3698351.03	3698352.05	3698355.09	3698355.78	3698355.79	1.88
935	32	2	1	35	200	0.5	-200	0.5	200	0.2	-50	0.8	1	1	1	30	1	19	-200	27	-50	1601.29	-50	0	0	3698357.69	3698359.29	0	3698361.69	3698362.71	3698365.73	3698366.97	3698366.98	1.99
936	32	2	1	36	200	0.5	-200	0.5	50	0.8	-50	0.2	2	1	1	41	0	340	50	288	200	1467.84	-8.3	0	0	3698368.98	3698370.45	0	3698372.98	3698374.01	3698377.04	3698378.06	3698378.08	1
937	32	2	1	37	-100	0.8	-200	0.2	-50	0.5	-200	0.5	1	1	1	19	1	48	-200	261	-50	3152.58	-50	0	0	3698379.09	3698382.25	0	3698383.09	3698384.11	3698387.15	3698388	3698388.02	1.87
938	32	2	1	38	200	0.2	-200	0.8	50	0.2	-50	0.8	2	1	1	45	0	231	-50	43	-200	2935.83	0	0	0	3698389.9	3698392.84	0	3698393.9	3698394.92	3698397.96	3698399.73	3698399.74	1.61
939	32	2	1	39	50	0.8	-50	0.2	200	0.8	-100	0.2	1	1	1	24	0	270	200	236	50	1484.58	28.21	0	0	3698401.38	3698402.86	0	3698405.38	3698406.4	3698409.43	3698411.6	3698411.62	1.99
940	32	2	1	40	200	0.2	-100	0.8	50	0.8	-200	0.2	2	1	1	40	0	85	50	267	-100	1551.33	8.07	0	0	3698413.62	3698415.17	0	3698417.62	3698418.64	3698421.68	3698424.36	3698424.38	1.53
941	32	2	1	41	50	0.2	-50	0.8	200	0.2	-100	0.8	2	1	1	43	1	350	50	313	200	2051.82	-0.8	0	0	3698425.93	3698427.98	0	3698429.93	3698430.95	3698433.99	3698435.2	3698435.21	1.48
942	32	2	1	42	100	0.8	-200	0.2	200	0.5	-50	0.5	1	1	1	29	1	132	100	133	-50	2318.55	-33.35	0	0	3698436.71	3698439.03	0	3698440.71	3698441.73	3698444.76	3698445.39	3698445.41	1.8
943	32	2	1	43	100	0.8	50	0.2	200	0.2	50	0.8	1	1	1	1	1	216	100	285	50	1150.92	27.1	0	0	3698447.23	3698448.38	0	3698451.23	3698452.25	3698455.29	3698456.72	3698456.74	1.23
944	32	2	1	44	100	0.5	-50	0.5	200	0.2	-50	0.8	1	1	1	17	1	75	-50	32	-50	1551.23	-10.13	0	0	3698457.99	3698459.54	0	3698461.99	3698463.01	3698466.05	3698467.25	3698467.27	1.5
945	32	2	1	45	100	0.5	-200	0.5	50	0.8	-200	0.2	1	1	1	27	0	140	50	75	-200	1534.48	5.21	0	0	3698468.78	3698470.32	0	3698472.78	3698473.8	3698476.84	3698478.91	3698478.93	1.9
946	32	2	1	46	200	0.2	-200	0.8	50	0.2	-50	0.8	1	1	1	15	1	83	-200	232	-50	1968.42	-29.38	0	0	3698480.84	3698482.81	0	3698484.84	3698485.86	3698488.9	3698490.09	3698490.1	1.57
947	32	2	1	47	200	0.2	-100	0.8	50	0.8	-200	0.2	1	1	1	10	0	282	50	55	-100	1067.8	0.37	0	0	3698491.7	3698492.77	0	3698495.7	3698496.72	3698499.76	3698501.05	3698501.06	1.85
948	32	2	1	48	50	0.8	-50	0.2	200	0.8	-100	0.2	2	1	1	54	1	106	50	86	200	1985.26	3.78	0	0	3698502.93	3698504.91	0	3698506.93	3698507.95	3698510.99	3698512.78	3698512.79	1.74
949	32	2	1	49	200	0.2	-200	0.8	-50	0.8	-200	0.2	1	1	1	28	0	146	-50	33	-200	1985.05	3.84	0	0	3698514.54	3698516.52	0	3698518.54	3698519.56	3698522.59	3698524.79	3698524.81	1.59
950	32	2	1	50	200	0.8	50	0.2	200	0.5	100	0.5	2	1	1	56	1	41	50	283	200	2268.51	6.04	0	0	3698526.41	3698528.68	0	3698530.41	3698531.44	3698534.47	3698536.63	3698536.64	1.25
951	32	2	1	51	50	0.2	-50	0.8	50	0.5	-200	0.5	1	1	1	22	1	218	-50	348	50	1651.34	-36.56	0	0	3698537.91	3698539.56	0	3698541.91	3698542.93	3698545.96	3698547.54	3698547.55	1.67
952	32	2	1	52	-50	0.5	-100	0.5	-50	0.8	-200	0.2	2	1	1	50	1	251	-50	273	-50	2669.06	-1.56	0	0	3698549.23	3698551.9	0	3698553.23	3698554.25	3698557.29	3698559.06	3698559.07	1.08
953	32	2	1	53	50	0.5	-50	0.5	100	0.5	-200	0.5	1	1	1	25	1	236	50	40	-200	1935.08	8.39	0	0	3698560.18	3698562.11	0	3698564.18	3698565.2	3698568.23	3698570.48	3698570.5	1.63
954	32	2	1	54	200	0.5	50	0.5	100	0.8	50	0.2	2	1	1	53	0	96	100	68	50	1751.64	6.06	0	0	3698572.15	3698573.9	0	3698576.15	3698577.17	3698580.21	3698581.49	3698581.51	1.66
955	32	2	1	55	100	0.2	-50	0.8	50	0.8	-200	0.2	2	1	1	48	1	176	-50	277	50	2151.87	-50	0	0	3698583.19	3698585.35	0	3698587.19	3698588.22	3698591.25	3698592.59	3698592.6	1.73
956	32	2	1	56	200	0.2	-50	0.8	100	0.8	50	0.2	1	1	1	21	0	14	50	99	-50	1017.6	-7.24	0	0	3698594.35	3698595.37	0	3698598.35	3698599.37	3698602.41	3698603.9	3698603.91	1.89
957	32	2	1	57	200	0.5	-200	0.5	50	0.8	-50	0.2	1	1	1	11	0	163	50	155	-200	2518.95	2.36	0	0	3698605.83	3698608.35	0	3698609.83	3698610.85	3698613.89	3698615.6	3698615.6	1.98
958	32	2	1	58	50	0.2	-50	0.8	50	0.5	-200	0.5	2	1	1	52	1	22	-50	114	-200	2135.13	3.39	0	0	3698617.61	3698619.74	0	3698621.61	3698622.63	3698625.66	3698627.47	3698627.48	1.77
959	32	2	1	59	200	0.2	-200	0.8	-50	0.8	-200	0.2	2	1	1	58	0	46	-200	251	-200	2552.11	-24.41	0	0	3698629.27	3698631.82	0	3698633.27	3698634.29	3698637.32	3698638.98	3698638.99	1.58
960	32	2	1	60	200	0.2	-100	0.8	50	0.8	-50	0.2	1	1	1	16	0	3	-50	34	-100	1250.99	-26.09	0	0	3698640.59	3698641.84	0	3698644.59	3698645.61	3698648.65	3698650.04	3698650.05	1.93
961	33	1	1	1	50	0.5	-200	0.5	50	0.2	-50	0.8	1	1	1	8	1	324	50	43	-50	1751.58	27.5	3673347.84	3673347.86	3673349.91	3673351.67	0	3673353.92	3673354.93	3673358	3673364.46	3673364.48	1.79
962	33	1	1	2	50	0.8	-50	0.2	200	0.5	-50	0.5	1	1	1	4	0	255	200	195	50	2068.39	45.55	0	0	3673366.29	3673368.36	0	3673370.3	3673371.33	3673374.37	3673375.38	3673375.38	1.32
963	33	1	1	3	200	0.5	-200	0.5	50	0.8	-50	0.2	2	1	1	41	0	150	50	104	-200	1701.53	12.15	0	0	3673376.74	3673378.44	0	3673380.74	3673381.76	3673384.79	3673387.66	3673387.68	1.53
964	33	1	1	4	50	0.8	-50	0.2	200	0.2	-50	0.8	1	1	1	3	1	276	50	295	200	1601.48	16.41	0	0	3673389.23	3673390.83	0	3673393.23	3673394.25	3673397.29	3673399.75	3673399.75	1.09
965	33	1	1	5	50	0.8	-50	0.2	200	0.2	-50	0.8	2	1	1	33	1	65	-50	130	-50	1568.06	-42.5	0	0	3673400.87	3673402.44	0	3673404.87	3673405.89	3673408.96	3673411.03	3673411.05	1.11
966	33	1	1	6	50	0.8	-50	0.2	200	0.5	-50	0.5	2	1	1	34	1	188	50	121	-50	2401.99	33.52	0	0	3673412.18	3673414.58	0	3673416.18	3673417.2	3673420.26	3673421.29	3673421.31	1.14
967	33	1	1	7	50	0.5	-50	0.5	100	0.5	-200	0.5	2	1	1	55	1	76	-50	326	100	2085.49	-50	0	0	3673422.46	3673424.54	0	3673426.46	3673427.48	3673430.51	3673433.95	3673433.97	1.68
968	33	1	1	8	200	0.5	-200	0.5	200	0.2	-50	0.8	1	1	1	30	1	169	-200	329	200	1918.35	-50	0	0	3673435.72	3673437.64	0	3673439.72	3673440.74	3673443.77	3673444.62	3673444.64	1.5
969	33	1	1	9	200	0.2	-50	0.8	100	0.8	50	0.2	1	1	1	21	0	266	100	269	-50	1100.85	17.02	0	0	3673446.16	3673447.26	0	3673450.16	3673451.18	3673454.23	3673455.79	3673455.8	1.19
970	33	1	1	10	50	0.5	-200	0.5	50	0.2	-50	0.8	2	1	1	38	1	67	-200	215	-50	2185.01	-50	0	0	3673457	3673459.19	0	3673461	3673462.02	3673465.06	3673466.02	3673466.03	1.5
971	33	1	1	11	50	0.8	-200	0.2	200	0.5	-200	0.5	2	1	1	44	1	49	-200	77	-200	1934.83	-8.92	0	0	3673467.54	3673469.48	0	3673471.54	3673472.56	3673475.58	3673476.82	3673476.83	1.15
972	33	1	1	12	200	0.5	-50	0.5	50	0.8	-50	0.2	2	1	1	32	1	26	-50	88	50	2101.75	-22.98	0	0	3673478	3673480.1	0	3673482	3673483.02	3673486.06	3673486.81	3673486.81	1.05
973	33	1	1	13	100	0.5	-50	0.5	200	0.2	-50	0.8	1	1	1	17	1	160	-50	5	-50	1334.41	-50	0	0	3673487.88	3673489.21	0	3673491.88	3673492.9	3673495.98	3673496.45	3673496.47	1.85
974	33	1	1	14	200	0.5	-50	0.5	100	0.8	50	0.2	1	1	1	5	0	34	50	71	-50	1317.73	-50	0	0	3673498.34	3673499.65	0	3673502.34	3673503.36	3673506.39	3673507.52	3673507.53	1.56
975	33	1	1	15	200	0.5	-50	0.5	100	0.8	50	0.2	2	1	1	35	0	37	50	165	-50	1634.6	-50	0	0	3673509.11	3673510.75	0	3673513.11	3673514.13	3673517.17	3673518.33	3673518.35	1.93
976	33	1	1	16	50	0.2	-50	0.8	200	0.2	-100	0.8	1	1	1	13	1	120	-50	108	-100	2451.96	-5.11	0	0	3673520.3	3673522.76	0	3673524.3	3673525.32	3673528.34	3673530.66	3673530.66	1.7
977	33	1	1	17	200	0.5	-50	0.5	50	0.8	-50	0.2	1	1	1	2	0	17	-50	108	-50	1768.19	-50	0	0	3673532.38	3673534.15	0	3673536.38	3673537.4	3673540.44	3673541.22	3673541.22	1.58
978	33	1	1	18	200	0.2	-100	0.8	50	0.8	-50	0.2	2	1	1	46	0	228	50	275	-100	1234.43	0.85	0	3674027.85	3673542.82	3673544.06	0	3673546.82	3673547.84	3673550.88	3673553.22	3673553.23	1.82
979	33	1	1	19	200	0.8	-50	0.2	200	0.5	50	0.5	1	1	1	12	1	30	-50	280	200	1684.77	-50	0	0	3673555.07	3673556.75	0	3673559.07	3673560.09	3673563.12	3673563.82	3673563.82	1.88
980	33	1	1	20	100	0.8	-200	0.2	200	0.5	-50	0.5	1	1	1	29	1	193	100	40	-50	1951.75	9.03	0	0	3673565.72	3673567.68	0	3673569.72	3673570.75	3673573.78	3673575.9	3673575.92	1.99
981	33	1	1	21	200	0.2	-100	0.8	50	0.8	-200	0.2	2	1	1	40	0	106	50	122	-100	2435.31	-0.8	0	0	3673577.92	3673580.35	0	3673581.92	3673582.94	3673585.97	3673588.22	3673588.24	1
982	33	1	1	22	100	0.2	-50	0.8	50	0.8	-200	0.2	1	1	1	18	0	18	-200	4	-50	1935.02	-50	0	0	3673589.26	3673591.2	0	3673593.26	3673594.28	3673597.32	3673598.07	3673598.08	1.87
983	33	1	1	23	50	0.2	-50	0.8	200	0.2	-100	0.8	2	1	1	43	1	218	-50	190	-100	1618.16	-50	0	0	3673599.97	3673601.59	0	3673603.97	3673604.99	3673608.03	3673609.49	3673609.49	1.61
984	33	1	1	24	50	0.2	-50	0.8	50	0.5	-200	0.5	1	1	1	22	0	282	50	255	-50	2051.61	13.21	0	0	3673611.13	3673613.18	0	3673615.13	3673616.15	3673619.22	3673619.96	3673619.97	1.99
985	33	1	1	25	200	0.5	-200	0.5	50	0.8	-200	0.2	2	1	1	39	0	201	50	250	200	1868.19	-7.5	0	0	3673621.97	3673623.84	0	3673625.97	3673626.99	3673630.03	3673631.73	3673631.75	1.53
986	33	1	1	26	200	0.8	-50	0.2	200	0.5	50	0.5	2	1	1	42	0	281	200	23	-50	1250.94	39.2	0	0	3673633.3	3673634.55	0	3673637.3	3673638.32	3673641.35	3673642.66	3673642.67	1.48
987	33	1	1	27	200	0.2	-200	0.8	-50	0.8	-200	0.2	1	1	1	28	0	267	-50	219	-200	2802.24	-20.85	0	0	3673644.17	3673646.98	0	3673648.17	3673649.19	3673652.23	3673653.42	3673653.43	1.8
988	33	1	1	28	100	0.8	50	0.2	200	0.2	50	0.8	1	1	1	1	0	198	50	47	50	2084.99	4.6	0	0	3673655.25	3673657.33	0	3673659.25	3673660.27	3673663.31	3673664.59	3673664.61	1.23
989	33	1	1	29	200	0.2	-100	0.8	50	0.8	-50	0.2	1	1	1	16	0	288	50	321	200	1501.28	7.37	0	0	3673665.86	3673667.36	0	3673669.86	3673670.88	3673673.91	3673675.11	3673675.13	1.5
990	33	1	1	30	50	0.5	-50	0.5	100	0.5	-200	0.5	1	1	1	25	1	19	-50	27	-200	1868.31	-7.5	0	0	3673676.65	3673678.52	0	3673680.65	3673681.67	3673684.71	3673686.69	3673686.69	1.9
991	33	1	1	31	50	0.8	-200	0.2	200	0.5	-200	0.5	1	1	1	14	1	288	50	340	200	1417.82	8.12	0	0	3673688.61	3673690.03	0	3673692.61	3673693.63	3673696.67	3673698.26	3673698.27	1.57
992	33	1	1	32	200	0.5	-200	0.5	50	0.8	-200	0.2	1	1	1	9	0	261	50	48	-200	1684.84	7.87	0	0	3673699.87	3673701.55	0	3673703.87	3673704.89	3673707.93	3673709.14	3673709.14	1.85
993	33	1	1	33	50	0.2	-50	0.8	50	0.5	-200	0.5	2	1	1	52	1	43	-50	231	50	1684.75	-3.72	0	0	3673711.01	3673712.7	0	3673715.01	3673716.03	3673719.07	3673720.23	3673720.24	1.74
994	33	1	1	34	200	0.8	50	0.2	200	0.5	100	0.5	1	1	1	26	0	270	200	236	200	1167.57	23.84	0	0	3673721.99	3673723.15	0	3673725.99	3673727.01	3673730.06	3673731.75	3673731.76	1.59
995	33	1	1	35	200	0.2	-200	0.8	-50	0.8	-200	0.2	2	1	1	58	0	85	-50	267	-200	1968.2	11.04	0	0	3673733.36	3673735.33	0	3673737.36	3673738.38	3673741.42	3673743.22	3673743.24	1.25
996	33	1	1	36	-50	0.5	-100	0.5	-50	0.8	-200	0.2	1	1	1	20	0	313	-50	350	-50	2035.01	2.5	0	0	3673744.51	3673746.54	0	3673748.51	3673749.53	3673752.56	3673754.06	3673754.08	1.67
997	33	1	1	37	-100	0.8	-200	0.2	-50	0.5	-200	0.5	2	1	1	49	1	132	-100	133	-200	2618.98	8.44	0	0	3673755.8	3673758.42	0	3673759.8	3673760.82	3673763.85	3673764.93	3673764.94	1.08
998	33	1	1	38	200	0.5	50	0.5	100	0.8	50	0.2	1	1	1	23	0	285	100	216	200	2452.15	28.39	0	0	3673766.04	3673768.49	0	3673770.04	3673771.06	3673774.11	3673775.55	3673775.56	1.63
999	33	1	1	39	200	0.2	-50	0.8	100	0.8	50	0.2	2	1	1	51	0	32	50	75	-50	1201.08	-1.44	0	0	3673777.22	3673778.42	0	3673781.22	3673782.24	3673785.27	3673786.22	3673786.22	1.66
1000	33	1	1	40	100	0.5	-50	0.5	200	0.2	-50	0.8	2	1	1	47	1	75	-50	140	-50	2668.84	1.34	0	0	3673787.91	3673790.58	0	3673791.91	3673792.93	3673796	3673796.93	3673796.93	1.73
1001	33	1	1	41	-100	0.8	-200	0.2	-50	0.5	-200	0.5	1	1	1	19	1	83	-100	232	-50	3185.91	-9.74	0	0	3673798.68	3673801.87	0	3673802.68	3673803.7	3673806.74	3673808.64	3673808.66	1.89
1002	33	1	1	42	200	0.5	-200	0.5	50	0.8	-50	0.2	1	1	1	11	0	282	50	55	-200	2001.6	7.36	0	0	3673810.56	3673812.56	0	3673814.56	3673815.58	3673818.62	3673819.84	3673819.85	1.98
1003	33	1	1	43	-50	0.5	-100	0.5	-50	0.8	-200	0.2	2	1	1	50	0	86	-50	106	-100	2485.45	-4.11	0	0	3673821.85	3673824.34	0	3673825.85	3673826.87	3673829.89	3673831.37	3673831.38	1.77
1004	33	1	1	44	100	0.8	-200	0.2	200	0.5	-50	0.5	2	1	1	59	0	146	-50	33	-200	2135.05	-1.91	0	0	3673833.16	3673835.3	0	3673837.16	3673838.18	3673841.22	3673842.72	3673842.74	1.58
1005	33	1	1	45	200	0.2	-200	0.8	50	0.2	-50	0.8	1	1	1	15	0	283	-50	41	-200	1651.24	-6.09	0	0	3673844.34	3673845.99	0	3673848.34	3673849.36	3673852.39	3673853.85	3673853.86	1.93
1006	33	1	1	46	50	0.5	-100	0.5	100	0.2	-200	0.8	2	1	1	37	1	218	50	348	100	1684.86	-7.37	0	0	3673855.85	3673857.53	0	3673859.85	3673860.87	3673863.9	3673865.02	3673865.04	1.58
1007	33	1	1	47	100	0.5	-200	0.5	50	0.8	-200	0.2	1	1	1	27	0	273	50	251	100	1818.02	12.05	0	0	3673866.64	3673868.46	0	3673870.64	3673871.66	3673874.71	3673875.93	3673875.95	1.02
1008	33	1	1	48	50	0.8	-50	0.2	200	0.8	-100	0.2	2	1	1	54	0	40	-100	236	50	1534.58	-50	0	0	3673876.98	3673878.52	0	3673880.98	3673882	3673885.04	3673885.81	3673885.82	1.12
1009	33	1	1	49	100	0.2	-50	0.8	50	0.8	-200	0.2	2	1	1	48	0	96	50	68	-50	1734.7	14.21	0	0	3673886.96	3673888.69	0	3673890.96	3673891.98	3673895.01	3673896.35	3673896.36	1.86
1010	33	1	1	50	50	0.5	-100	0.5	100	0.2	-200	0.8	1	1	1	7	1	176	-100	277	-200	1768.18	-12.68	0	0	3673898.25	3673900.02	0	3673902.25	3673903.27	3673906.32	3673907.21	3673907.22	1.48
1011	33	1	1	51	200	0.8	50	0.2	200	0.5	100	0.5	2	1	1	56	1	99	200	14	100	2068.47	42.5	0	0	3673908.72	3673910.79	0	3673912.72	3673913.74	3673916.78	3673918.64	3673918.65	1.84
1012	33	1	1	52	200	0.5	-200	0.5	200	0.2	-50	0.8	2	1	1	60	0	163	-50	155	-200	1684.66	-0.78	0	0	3673920.52	3673922.2	0	3673924.52	3673925.54	3673928.57	3673931.32	3673931.33	1.21
1013	33	1	1	53	100	0.8	50	0.2	200	0.2	50	0.8	2	1	1	31	1	22	50	114	50	2835.6	-14.1	0	0	3673937.58	3673940.42	0	3673941.58	3673942.6	3673945.64	3673948.93	3673948.94	1.55
1014	33	1	1	54	100	0.5	-200	0.5	50	0.8	-200	0.2	2	1	1	57	0	46	-200	251	100	2168.35	-49.59	0	0	3673950.51	3673952.68	0	3673954.51	3673955.53	3673958.56	3673959.53	3673959.53	1.63
1015	33	1	1	55	100	0.5	-50	0.5	50	0.8	-50	0.2	2	1	1	36	0	3	-50	34	-50	1851.57	-50	0	0	3673961.18	3673963.04	0	3673965.18	3673966.2	3673969.24	3673969.88	3673969.89	1.03
1016	33	1	1	56	100	0.5	-50	0.5	50	0.8	-50	0.2	1	1	1	6	0	261	50	237	100	2034.99	-5.4	0	0	3673970.94	3673972.98	0	3673974.94	3673975.96	3673979	3673980.73	3673980.73	1.61
1017	33	1	1	57	200	0.2	-100	0.8	50	0.8	-200	0.2	1	1	1	10	0	228	50	40	-100	1667.98	12.92	0	0	3673982.37	3673984.04	0	3673986.37	3673987.39	3673990.44	3673991.76	3673991.78	1.36
1018	33	1	1	58	50	0.8	-50	0.2	200	0.8	-100	0.2	1	1	1	24	0	36	-100	49	-50	1484.73	-50	0	0	3673993.16	3673994.64	0	3673997.16	3673998.18	3674001.22	3674001.82	3674001.83	1.05
1019	33	1	1	59	200	0.2	-200	0.8	50	0.2	-50	0.8	2	1	1	45	0	71	-50	61	-200	1384.64	-50	0	0	3674002.9	3674004.29	0	3674006.9	3674007.92	3674010.96	3674013.37	3674013.38	1.49
1020	33	1	1	60	200	0.5	50	0.5	100	0.8	50	0.2	2	1	1	53	1	114	50	79	100	1868.16	0.58	0	0	3674014.88	3674016.75	0	3674018.88	3674019.9	3674022.93	3674026.64	3674026.65	1.19
1021	34	2	1	1	200	0.2	-100	0.8	50	0.8	-200	0.2	1	1	1	10	0	65	-200	113	-100	1684.9	-50	3704075.03	3704075.05	3704077.14	3704078.82	0	3704081.17	3704082.21	3704085.26	3704087.36	3704087.38	1.18
1022	34	2	1	2	200	0.5	-200	0.5	50	0.8	-200	0.2	2	1	1	39	1	76	-200	184	50	1985.15	-50	0	0	3704088.6	3704090.58	0	3704092.6	3704093.62	3704096.65	3704098.04	3704098.05	1.73
1023	34	2	1	3	50	0.8	-50	0.2	200	0.8	-100	0.2	2	1	1	54	0	37	-100	227	50	1367.73	-50	0	0	3704099.81	3704101.17	0	3704103.81	3704104.83	3704107.86	3704109.34	3704109.35	1.37
1024	34	2	1	4	200	0.2	-200	0.8	-50	0.8	-200	0.2	1	1	1	28	0	181	-50	20	-200	2251.84	-33.32	0	0	3704110.73	3704112.98	0	3704114.73	3704115.75	3704118.79	3704120.39	3704120.41	1.84
1025	34	2	1	5	200	0.8	-50	0.2	200	0.5	50	0.5	2	1	1	42	1	360	200	293	200	1534.79	43.67	0	0	3704122.27	3704123.81	0	3704126.27	3704127.29	3704130.33	3704132.03	3704132.03	1.73
1026	34	2	1	6	50	0.5	-200	0.5	50	0.2	-50	0.8	1	1	1	8	1	323	50	50	-50	1634.67	48.74	0	0	3704133.78	3704135.42	0	3704137.78	3704138.8	3704141.84	3704142.95	3704142.96	1.57
1027	34	2	1	7	100	0.8	-200	0.2	200	0.5	-50	0.5	2	1	1	59	0	331	200	334	100	1351.08	50	0	0	3704144.54	3704145.89	0	3704148.54	3704149.56	3704152.6	3704154.58	3704154.58	1.18
1028	34	2	1	8	200	0.5	-200	0.5	200	0.2	-50	0.8	1	1	1	30	1	223	200	124	-50	1267.52	50	0	0	3704155.78	3704157.05	0	3704159.78	3704160.81	3704163.84	3704165.39	3704165.41	1.96
1029	34	2	1	9	200	0.5	-200	0.5	50	0.8	-50	0.2	2	1	1	41	1	45	-200	264	50	1367.79	-49.48	0	0	3704167.39	3704168.76	0	3704171.39	3704172.41	3704175.45	3704177.3	3704177.32	1.27
1030	34	2	1	10	50	0.8	-50	0.2	200	0.2	-50	0.8	1	1	1	3	1	300	50	144	-50	1267.7	37.78	0	0	3704178.6	3704179.87	0	3704182.6	3704183.62	3704186.66	3704188	3704188.01	1.92
1031	34	2	1	11	-100	0.8	-200	0.2	-50	0.5	-200	0.5	2	1	1	49	0	117	-200	301	-100	1701.57	-50	0	0	3704189.96	3704191.66	0	3704193.96	3704194.98	3704198.02	3704199.87	3704199.89	1.22
1032	34	2	1	12	50	0.8	-200	0.2	200	0.5	-200	0.5	2	1	1	44	1	353	50	198	200	2085.26	-17.24	0	0	3704201.14	3704203.22	0	3704205.14	3704206.16	3704209.2	3704211.25	3704211.26	1.37
1033	34	2	1	13	100	0.5	-50	0.5	50	0.8	-50	0.2	1	1	1	6	1	224	100	130	50	1401.33	50	0	0	3704212.66	3704214.07	0	3704216.66	3704217.69	3704220.72	3704221.78	3704221.79	1.09
1034	34	2	1	14	100	0.8	-200	0.2	200	0.5	-50	0.5	1	1	1	29	0	178	-50	150	100	1584.61	-36.65	0	0	3704222.89	3704224.47	0	3704226.89	3704227.91	3704230.95	3704231.87	3704231.88	1.64
1035	34	2	1	15	100	0.5	-50	0.5	200	0.2	-50	0.8	1	1	1	17	1	351	100	118	-50	1451.21	50	0	0	3704233.53	3704234.98	0	3704237.53	3704238.55	3704241.57	3704242.54	3704242.56	1.18
1036	34	2	1	16	100	0.8	50	0.2	200	0.2	50	0.8	2	1	1	31	1	267	100	344	200	1150.99	8.36	0	0	3704248.78	3704249.93	0	3704252.78	3704253.8	3704256.83	3704257.67	3704257.68	1.05
1037	34	2	1	17	200	0.2	-50	0.8	100	0.8	50	0.2	1	1	1	21	0	239	100	129	-50	1117.55	36.18	0	0	3704258.75	3704259.87	0	3704262.75	3704263.77	3704266.81	3704268.22	3704268.23	1.72
1038	34	2	1	18	50	0.2	-50	0.8	50	0.5	-200	0.5	1	1	1	22	0	257	50	83	-50	1234.32	43.26	0	3704746.41	3704269.96	3704271.2	0	3704273.96	3704274.98	3704278.02	3704279.4	3704279.42	1.35
1039	34	2	1	19	200	0.5	-200	0.5	50	0.8	-50	0.2	1	1	1	11	1	213	200	238	50	1117.56	50	0	0	3704280.79	3704281.91	0	3704284.79	3704285.81	3704288.84	3704289.71	3704289.71	1.66
1040	34	2	1	20	50	0.8	-200	0.2	200	0.5	-200	0.5	1	1	1	14	0	163	-200	126	50	1000.92	-37.88	0	0	3704291.4	3704292.4	0	3704295.4	3704296.42	3704299.46	3704301.47	3704301.49	1.38
1041	34	2	1	21	100	0.8	50	0.2	200	0.2	50	0.8	1	1	1	1	1	258	100	309	200	900.72	30.45	0	0	3704302.89	3704303.79	0	3704306.89	3704307.91	3704310.95	3704312.12	3704312.13	1.63
1042	34	2	1	22	200	0.8	50	0.2	200	0.5	100	0.5	2	1	1	56	1	264	200	50	100	1417.85	47.13	0	0	3704313.78	3704315.2	0	3704317.78	3704318.8	3704321.84	3704323	3704323.01	1.02
1043	34	2	1	23	50	0.5	-200	0.5	50	0.2	-50	0.8	2	1	1	38	1	50	-200	212	-50	900.67	-27.86	0	0	3704324.04	3704324.94	0	3704328.04	3704329.06	3704332.1	3704334.25	3704334.26	1.91
1044	34	2	1	24	100	0.5	-200	0.5	50	0.8	-200	0.2	2	1	1	57	1	291	100	182	50	984.1	38.65	0	0	3704336.2	3704337.18	0	3704340.2	3704341.22	3704344.26	3704345.65	3704345.66	1.8
1045	34	2	1	25	200	0.5	-200	0.5	50	0.8	-200	0.2	1	1	1	9	1	316	200	128	50	1117.57	50	0	0	3704347.48	3704348.59	0	3704351.48	3704352.5	3704355.53	3704356.73	3704356.73	1.75
1046	34	2	1	26	50	0.5	-50	0.5	100	0.5	-200	0.5	2	1	1	55	0	16	-200	347	50	1200.95	-50	0	0	3704358.5	3704359.7	0	3704362.5	3704363.52	3704366.56	3704368.62	3704368.63	1.81
1047	34	2	1	27	100	0.2	-50	0.8	50	0.8	-200	0.2	2	1	1	48	0	241	50	69	-50	1267.58	50	0	0	3704370.46	3704371.73	0	3704374.46	3704375.48	3704378.52	3704380.26	3704380.27	1.38
1048	34	2	1	28	200	0.5	-50	0.5	50	0.8	-50	0.2	2	1	1	32	1	244	200	130	50	1150.5	50	0	0	3704381.69	3704382.84	0	3704385.69	3704386.71	3704389.74	3704391.16	3704391.18	1.62
1049	34	2	1	29	50	0.5	-50	0.5	100	0.5	-200	0.5	1	1	1	25	1	293	50	7	-200	1751.5	30.89	0	0	3704392.83	3704394.58	0	3704396.83	3704397.85	3704400.89	3704402.02	3704402.02	1.58
1050	34	2	1	30	200	0.2	-200	0.8	50	0.2	-50	0.8	1	1	1	15	0	235	-50	351	200	1351.3	-32.39	0	0	3704403.62	3704404.97	0	3704407.62	3704408.64	3704411.68	3704412.61	3704412.61	1.53
1051	34	2	1	31	200	0.2	-200	0.8	50	0.2	-50	0.8	2	1	1	45	0	44	-50	146	-200	1234.32	-50	0	0	3704414.16	3704415.4	0	3704418.16	3704419.18	3704422.22	3704424.58	3704424.59	1.28
1052	34	2	1	32	50	0.2	-50	0.8	200	0.2	-100	0.8	1	1	1	13	1	93	-50	120	-100	1568.07	-48.12	0	0	3704425.89	3704427.46	0	3704429.89	3704430.91	3704433.95	3704435	3704435.01	1.25
1053	34	2	1	33	200	0.5	-50	0.5	100	0.8	50	0.2	1	1	1	5	0	44	50	126	-50	817.53	-50	0	0	3704436.28	3704437.1	0	3704440.28	3704441.3	3704444.34	3704445.49	3704445.51	1.45
1054	34	2	1	34	200	0.2	-100	0.8	50	0.8	-50	0.2	2	1	1	46	0	335	50	34	-100	1534.59	32.5	0	0	3704446.97	3704448.51	0	3704450.97	3704452	3704455.03	3704458.87	3704458.88	1.23
1055	34	2	1	35	200	0.2	-100	0.8	50	0.8	-200	0.2	2	1	1	40	0	124	50	18	-100	850.61	50	0	0	3704460.14	3704460.99	0	3704464.14	3704465.16	3704468.19	3704470.51	3704470.51	1.8
1056	34	2	1	36	50	0.2	-50	0.8	200	0.2	-100	0.8	2	1	1	43	0	197	-100	287	-50	1250.99	-50	0	0	3704472.33	3704473.58	0	3704476.33	3704477.35	3704480.39	3704482.86	3704482.87	1.99
1057	34	2	1	37	100	0.5	-50	0.5	50	0.8	-50	0.2	2	1	1	36	1	322	100	20	-50	1150.93	50	0	0	3704484.87	3704486.02	0	3704488.87	3704489.89	3704492.93	3704494.67	3704494.68	1.03
1058	34	2	1	38	200	0.5	50	0.5	100	0.8	50	0.2	1	1	1	23	0	71	50	17	50	1117.59	-50	0	0	3704495.73	3704496.85	0	3704499.73	3704500.75	3704503.79	3704504.79	3704504.81	1.54
1059	34	2	1	39	-50	0.5	-100	0.5	-50	0.8	-200	0.2	1	1	1	20	0	317	-50	260	-50	867.34	-22.07	0	0	3704506.36	3704507.22	0	3704510.36	3704511.38	3704514.41	3704515.38	3704515.38	1.09
1060	34	2	1	40	200	0.2	-50	0.8	100	0.8	50	0.2	2	1	1	51	0	333	100	26	-50	1050.82	50	0	0	3704516.48	3704517.53	0	3704520.48	3704521.5	3704524.54	3704525.41	3704525.42	1.8
1061	34	2	1	41	200	0.2	-100	0.8	50	0.8	-50	0.2	1	1	1	16	0	196	50	103	-100	1467.84	27.43	0	0	3704527.24	3704528.71	0	3704531.24	3704532.26	3704535.3	3704536.46	3704536.46	1.99
1062	34	2	1	42	-50	0.5	-100	0.5	-50	0.8	-200	0.2	2	1	1	50	0	303	-50	258	-50	1818.13	-23.09	0	0	3704538.47	3704540.28	0	3704542.47	3704543.49	3704546.52	3704547.51	3704547.52	1.07
1063	34	2	1	43	100	0.5	-50	0.5	200	0.2	-50	0.8	2	1	1	47	1	170	-50	202	-50	1267.68	-45.2	0	0	3704548.61	3704549.88	0	3704552.61	3704553.63	3704556.66	3704558.5	3704558.52	1.94
1064	34	2	1	44	50	0.2	-50	0.8	50	0.5	-200	0.5	2	1	1	52	0	182	50	270	-50	1017.48	50	0	0	3704560.47	3704561.49	0	3704564.47	3704565.49	3704568.52	3704569.98	3704569.99	1.02
1065	34	2	1	45	100	0.5	-200	0.5	50	0.8	-200	0.2	1	1	1	27	0	50	-200	111	-200	900.69	-50	0	0	3704571.03	3704571.93	0	3704575.03	3704576.05	3704579.08	3704580.35	3704580.37	1.68
1066	34	2	1	46	200	0.5	-50	0.5	100	0.8	50	0.2	2	1	1	35	1	131	-50	284	100	1768.09	-50	0	0	3704582.07	3704583.84	0	3704586.07	3704587.09	3704590.13	3704591.04	3704591.06	1.78
1067	34	2	1	47	200	0.2	-200	0.8	-50	0.8	-200	0.2	2	1	1	58	1	241	-200	49	-200	2835.65	-50	0	0	3704592.86	3704595.7	0	3704596.86	3704597.88	3704600.92	3704601.85	3704601.85	1.53
1068	34	2	1	48	200	0.8	50	0.2	200	0.5	100	0.5	1	1	1	26	0	109	100	202	200	1117.72	32.96	0	0	3704603.4	3704604.52	0	3704607.4	3704608.42	3704611.46	3704612.81	3704612.83	1.89
1069	34	2	1	49	50	0.8	-50	0.2	200	0.5	-50	0.5	1	1	1	4	0	104	-50	354	50	1184.28	-50	0	0	3704614.73	3704615.91	0	3704618.73	3704619.75	3704622.79	3704623.89	3704623.9	1.9
1070	34	2	1	50	200	0.5	50	0.5	100	0.8	50	0.2	2	1	1	53	0	216	100	323	200	849.68	18.45	0	0	3704625.82	3704626.67	0	3704629.82	3704630.84	3704633.88	3704635.9	3704635.91	1.63
1071	34	2	1	51	50	0.8	-50	0.2	200	0.5	-50	0.5	2	1	1	34	0	198	200	340	50	1434.51	50	0	0	3704637.56	3704639	0	3704641.57	3704642.59	3704645.62	3704647.05	3704647.07	1.14
1072	34	2	1	52	100	0.2	-50	0.8	50	0.8	-200	0.2	1	1	1	18	0	10	-200	208	-50	1634.63	-50	0	0	3704648.22	3704649.86	0	3704652.22	3704653.24	3704656.26	3704657.09	3704657.1	1.22
1073	34	2	1	53	200	0.5	-200	0.5	200	0.2	-50	0.8	2	1	1	60	0	188	-50	233	200	1651.33	-50	0	0	3704658.33	3704659.98	0	3704662.33	3704663.35	3704666.39	3704667.13	3704667.14	1.18
1074	34	2	1	54	200	0.8	-50	0.2	200	0.5	50	0.5	1	1	1	12	0	299	200	338	200	1768.08	31.48	0	0	3704668.34	3704670.11	0	3704672.34	3704673.36	3704676.4	3704677.86	3704677.86	1.04
1075	34	2	1	55	50	0.5	-100	0.5	100	0.2	-200	0.8	2	1	1	37	1	135	-100	214	-200	1734.97	-50	0	0	3704678.93	3704680.67	0	3704682.93	3704683.95	3704686.99	3704689.6	3704689.61	1.11
1076	34	2	1	56	50	0.8	-50	0.2	200	0.2	-50	0.8	2	1	1	33	1	337	50	241	-50	1935.09	39.59	0	0	3704690.74	3704692.68	0	3704694.74	3704695.76	3704698.8	3704699.52	3704699.53	1.62
1077	34	2	1	57	-100	0.8	-200	0.2	-50	0.5	-200	0.5	1	1	1	19	0	26	-200	236	-100	2085.19	-40.09	0	0	3704701.17	3704703.25	0	3704705.17	3704706.19	3704709.22	3704710.8	3704710.81	1.94
1078	34	2	1	58	50	0.5	-100	0.5	100	0.2	-200	0.8	1	1	1	7	1	241	50	337	100	2101.73	16.92	0	0	3704712.76	3704714.86	0	3704716.76	3704717.78	3704720.82	3704722.21	3704722.22	1.35
1079	34	2	1	59	200	0.5	-50	0.5	50	0.8	-50	0.2	1	1	1	2	1	175	-50	273	50	1634.7	-29.27	0	0	3704723.59	3704725.22	0	3704727.59	3704728.61	3704731.63	3704733.37	3704733.39	1.41
1080	34	2	1	60	50	0.8	-50	0.2	200	0.8	-100	0.2	1	1	1	24	0	356	200	350	50	1151.08	27.25	0	0	3704734.83	3704735.98	0	3704738.83	3704739.85	3704742.88	3704744.4	3704744.42	1.98
1081	35	1	1	1	100	0.8	50	0.2	200	0.2	50	0.8	2	1	1	31	1	323	100	50	50	1000.75	38.36	3680225.41	3680225.43	3680232.52	3680233.52	0	3680236.52	3680237.54	3680240.59	3680242.64	3680242.66	1.05
1082	35	1	1	2	50	0.8	-50	0.2	200	0.8	-100	0.2	1	1	1	24	0	331	200	334	50	1067.43	48.68	0	0	3680243.73	3680244.79	0	3680247.74	3680248.76	3680251.78	3680254.12	3680254.13	1.72
1083	35	1	1	3	50	0.5	-50	0.5	100	0.5	-200	0.5	1	1	1	25	1	223	50	124	-200	1918.22	3.26	0	0	3680255.89	3680257.8	0	3680259.89	3680260.91	3680263.94	3680265.89	3680265.89	1.35
1084	35	1	1	4	200	0.2	-100	0.8	50	0.8	-200	0.2	1	1	1	10	0	264	50	45	-100	3369.37	9.46	0	0	3680267.26	3680270.63	0	3680271.26	3680272.28	3680275.32	3680277.15	3680277.17	1.66
1085	35	1	1	5	200	0.2	-200	0.8	50	0.2	-50	0.8	1	1	1	15	0	144	-50	300	200	2368.74	-27.88	0	0	3680278.86	3680281.22	0	3680282.86	3680283.88	3680286.91	3680288.93	3680288.95	1.38
1086	35	1	1	6	100	0.8	50	0.2	200	0.2	50	0.8	1	1	1	1	1	301	100	117	50	1401.14	25.45	0	0	3680290.35	3680291.75	0	3680294.35	3680295.37	3680298.4	3680301.05	3680301.06	1.63
1087	35	1	1	7	50	0.5	-50	0.5	100	0.5	-200	0.5	2	1	1	55	1	353	50	198	100	2502.19	-0.37	0	0	3680302.71	3680305.21	0	3680306.71	3680307.73	3680310.76	3680312.44	3680312.45	1.02
1088	35	1	1	8	200	0.2	-100	0.8	50	0.8	-200	0.2	2	1	1	40	0	130	50	224	-100	2134.96	4.64	0	0	3680313.48	3680315.62	0	3680317.48	3680318.5	3680321.54	3680323.6	3680323.61	1.91
1089	35	1	1	9	100	0.5	-200	0.5	50	0.8	-200	0.2	2	1	1	57	0	178	50	150	-200	2351.83	8.65	0	0	3680325.54	3680327.9	0	3680329.54	3680330.56	3680333.6	3680336.4	3680336.42	1.8
1090	35	1	1	10	50	0.5	-100	0.5	100	0.2	-200	0.8	1	1	1	7	1	351	50	118	-200	2084.94	-2.03	0	0	3680338.24	3680340.32	0	3680342.24	3680343.26	3680346.29	3680348.46	3680348.48	1.75
1091	35	1	1	11	50	0.8	-50	0.2	200	0.8	-100	0.2	2	1	1	54	0	344	200	267	50	1417.68	33.84	0	0	3680350.25	3680351.67	0	3680354.25	3680355.27	3680358.29	3680360.18	3680360.19	1.81
1092	35	1	1	12	100	0.2	-50	0.8	50	0.8	-200	0.2	2	1	1	48	0	239	50	129	-50	3235.85	6.77	0	0	3680362.02	3680365.26	0	3680366.02	3680367.04	3680370.08	3680371.73	3680371.75	1.38
1093	35	1	1	13	50	0.8	-50	0.2	200	0.2	-50	0.8	2	1	1	33	1	83	50	257	-50	1684.68	10.07	0	0	3680373.15	3680374.83	0	3680377.15	3680378.17	3680381.21	3680383.34	3680383.34	1.62
1094	35	1	1	14	200	0.2	-200	0.8	-50	0.8	-200	0.2	1	1	1	28	0	238	-50	213	-200	3886.47	-50	0	0	3680384.98	3680388.86	0	3680388.98	3680390	3680393.03	3680395.36	3680395.37	1.58
1095	35	1	1	15	200	0.2	-100	0.8	50	0.8	-50	0.2	1	1	1	16	0	163	50	126	-100	2251.87	10.11	0	0	3680396.97	3680399.22	0	3680400.97	3680401.99	3680405.03	3680408.84	3680408.86	1.53
1096	35	1	1	16	200	0.2	-200	0.8	50	0.2	-50	0.8	2	1	1	45	0	309	50	258	-200	3993.04	-14.21	0	0	3680410.41	3680414.41	0	3680414.42	3680415.43	3680418.47	3680420.54	3680420.56	1.28
1097	35	1	1	17	50	0.8	-200	0.2	200	0.5	-200	0.5	1	1	1	14	0	50	-200	264	50	2018.28	-50	0	0	3680421.86	3680423.87	0	3680425.86	3680426.88	3680429.91	3680431.46	3680431.46	1.25
1098	35	1	1	18	50	0.8	-50	0.2	200	0.5	-50	0.5	1	1	1	4	0	212	200	50	-50	1551.19	20.98	0	3680909.53	3680432.73	3680434.28	0	3680436.73	3680437.75	3680440.79	3680442.59	3680442.61	1.45
1099	35	1	1	19	200	0.2	-100	0.8	50	0.8	-50	0.2	2	1	1	46	0	182	50	291	200	2001.6	14.32	0	0	3680444.07	3680446.08	0	3680448.07	3680449.1	3680452.13	3680454.29	3680454.3	1.23
1100	35	1	1	20	200	0.5	-200	0.5	50	0.8	-50	0.2	2	1	1	41	1	316	200	128	50	2151.84	50	0	0	3680455.55	3680457.7	0	3680459.55	3680460.57	3680463.61	3680465.22	3680465.24	1.8
1101	35	1	1	21	200	0.8	-50	0.2	200	0.5	50	0.5	2	1	1	42	1	347	200	16	50	1200.99	27.1	0	0	3680467.06	3680468.26	0	3680471.06	3680472.08	3680475.12	3680475.99	3680476	1.99
1102	35	1	1	22	50	0.5	-200	0.5	50	0.2	-50	0.8	2	1	1	38	0	241	-50	69	-200	2151.72	-10.73	0	0	3680478	3680480.15	0	3680482	3680483.02	3680486.06	3680487.71	3680487.73	1.03
1103	35	1	1	23	200	0.8	50	0.2	200	0.5	100	0.5	1	1	1	26	1	244	200	130	100	1250.93	45.32	0	0	3680488.78	3680490.03	0	3680492.78	3680493.8	3680496.83	3680498.4	3680498.42	1.54
1104	35	1	1	24	200	0.5	50	0.5	100	0.8	50	0.2	1	1	1	23	1	293	200	7	50	2135.03	50	0	0	3680499.97	3680502.11	0	3680503.97	3680504.99	3680508.03	3680509.46	3680509.46	1.09
1105	35	1	1	25	-50	0.5	-100	0.5	-50	0.8	-200	0.2	2	1	1	50	1	351	-50	235	-50	1751.39	-49.55	0	0	3680510.56	3680512.31	0	3680514.56	3680515.58	3680518.62	3680520.33	3680520.34	1.8
1106	35	1	1	26	100	0.2	-50	0.8	50	0.8	-200	0.2	1	1	1	18	1	146	-50	44	-200	2068.33	-27.57	0	0	3680522.17	3680524.24	0	3680526.17	3680527.19	3680530.23	3680531.09	3680531.1	1.99
1107	35	1	1	27	-100	0.8	-200	0.2	-50	0.5	-200	0.5	2	1	1	49	0	120	-200	93	-100	3519.55	-50	0	0	3680533.1	3680536.62	0	3680537.1	3680538.12	3680541.15	3680542.33	3680542.34	1.07
1108	35	1	1	28	100	0.5	-50	0.5	200	0.2	-50	0.8	2	1	1	47	1	126	-50	44	-50	3719.7	-32.7	0	0	3680543.42	3680547.14	0	3680547.42	3680548.44	3680551.48	3680552.66	3680552.66	1.94
1109	35	1	1	29	50	0.2	-50	0.8	50	0.5	-200	0.5	2	1	1	52	1	34	-50	335	50	2218.49	-39.75	0	0	3680554.62	3680556.83	0	3680558.62	3680559.64	3680562.67	3680563.8	3680563.81	1.02
1110	35	1	1	30	200	0.5	-200	0.5	200	0.2	-50	0.8	1	1	1	30	1	18	-200	124	-50	2318.59	-50	0	0	3680564.84	3680567.16	0	3680568.84	3680569.86	3680572.9	3680573.89	3680573.91	1.68
1111	35	1	1	31	100	0.5	-50	0.5	50	0.8	-50	0.2	2	1	1	36	1	287	100	197	50	2168.3	8.64	0	0	3680575.63	3680577.8	0	3680579.63	3680580.65	3680583.69	3680586.06	3680586.07	1.78
1112	35	1	1	32	200	0.2	-200	0.8	-50	0.8	-200	0.2	2	1	1	58	0	20	-200	322	200	3803.08	-50	0	0	3680587.88	3680591.68	0	3680591.88	3680592.9	3680595.93	3680596.83	3680596.83	1.53
1113	35	1	1	33	100	0.8	-200	0.2	200	0.5	-50	0.5	1	1	1	29	0	71	-50	17	-200	1801.41	-49.54	0	0	3680598.38	3680600.19	0	3680602.39	3680603.41	3680606.44	3680607.71	3680607.73	1.89
1114	35	1	1	34	50	0.8	-50	0.2	200	0.2	-50	0.8	1	1	1	3	0	317	200	260	50	2351.9	50	0	0	3680609.63	3680611.98	0	3680613.63	3680614.65	3680617.68	3680618.58	3680618.6	1.9
1115	35	1	1	35	200	0.5	50	0.5	100	0.8	50	0.2	2	1	1	53	1	26	50	333	100	1901.67	-21.55	0	0	3680620.52	3680622.42	0	3680624.52	3680625.54	3680628.58	3680630.77	3680630.78	1.63
1116	35	1	1	36	200	0.5	-50	0.5	100	0.8	50	0.2	2	1	1	35	1	103	-50	196	100	1818.25	-14.21	0	0	3680632.43	3680634.25	0	3680636.43	3680637.45	3680640.49	3680642.07	3680642.07	1.14
1117	35	1	1	37	-100	0.8	-200	0.2	-50	0.5	-200	0.5	1	1	1	19	0	303	-50	258	-100	2852.35	-36.78	0	0	3680643.22	3680646.07	0	3680647.22	3680648.24	3680651.28	3680652.66	3680652.68	1.22
1118	35	1	1	38	200	0.5	-200	0.5	200	0.2	-50	0.8	2	1	1	60	1	170	-200	202	-50	2268.56	-50	0	0	3680653.91	3680656.18	0	3680657.91	3680658.93	3680661.97	3680662.76	3680662.77	1.18
1119	35	1	1	39	50	0.2	-50	0.8	200	0.2	-100	0.8	1	1	1	13	0	182	-100	270	-50	2618.76	-43.52	0	0	3680663.97	3680666.59	0	3680667.97	3680668.99	3680672.03	3680673.32	3680673.33	1.04
1120	35	1	1	40	200	0.5	-200	0.5	50	0.8	-200	0.2	2	1	1	39	1	111	-200	50	-200	2652.1	-50	0	0	3680674.4	3680677.05	0	3680678.4	3680679.42	3680682.45	3680683.22	3680683.24	1.11
1121	35	1	1	41	50	0.8	-50	0.2	200	0.5	-50	0.5	2	1	1	34	0	284	200	131	50	1300.97	39.59	0	0	3680684.36	3680685.66	0	3680688.36	3680689.38	3680692.41	3680693.45	3680693.46	1.62
1122	35	1	1	42	50	0.2	-50	0.8	50	0.5	-200	0.5	1	1	1	22	1	241	-50	49	-200	2068.29	-17.59	0	0	3680695.1	3680697.17	0	3680699.1	3680700.12	3680703.15	3680704.74	3680704.76	1.94
1123	35	1	1	43	100	0.5	-50	0.5	50	0.8	-50	0.2	1	1	1	6	1	202	100	109	50	1951.53	16.92	0	0	3680706.71	3680708.66	0	3680710.71	3680711.73	3680714.76	3680716.77	3680716.78	1.35
1124	35	1	1	44	200	0.5	-50	0.5	50	0.8	-50	0.2	1	1	1	2	1	354	200	104	50	1701.39	30.73	0	0	3680718.15	3680719.85	0	3680722.15	3680723.17	3680726.21	3680727.83	3680727.84	1.41
1125	35	1	1	45	100	0.5	-200	0.5	50	0.8	-200	0.2	1	1	1	27	0	216	50	323	100	3336.11	27.25	0	0	3680729.28	3680732.61	0	3680733.28	3680734.3	3680737.33	3680738.48	3680738.48	1.98
1126	35	1	1	46	200	0.5	-200	0.5	50	0.8	-50	0.2	1	1	1	11	1	340	200	198	50	1934.88	50	0	0	3680740.49	3680742.42	0	3680744.49	3680745.51	3680748.54	3680749.62	3680749.64	1.95
1127	35	1	1	47	50	0.2	-50	0.8	200	0.2	-100	0.8	2	1	1	43	1	208	-50	10	-100	2368.55	-2.1	0	0	3680751.61	3680753.98	0	3680755.61	3680756.63	3680759.67	3680761.31	3680761.32	1.68
1128	35	1	1	48	-50	0.5	-100	0.5	-50	0.8	-200	0.2	1	1	1	20	0	188	-50	233	-50	3452.93	-28.6	0	0	3680763.02	3680766.47	0	3680767.02	3680768.04	3680771.08	3680773.45	3680773.46	1.99
1129	35	1	1	49	200	0.2	-50	0.8	100	0.8	50	0.2	2	1	1	51	0	299	100	338	200	1901.53	21.01	0	0	3680775.46	3680777.37	0	3680779.46	3680780.48	3680783.52	3680784.94	3680784.96	1.77
1130	35	1	1	50	50	0.8	-200	0.2	200	0.5	-200	0.5	2	1	1	44	0	214	200	135	50	2352.02	50	0	0	3680786.74	3680789.09	0	3680790.74	3680791.76	3680794.8	3680796.1	3680796.11	1.34
1131	35	1	1	51	200	0.5	-50	0.5	50	0.8	-50	0.2	2	1	1	32	1	337	200	241	50	1868.2	50	0	0	3680797.47	3680799.33	0	3680801.47	3680802.49	3680805.52	3680806.62	3680806.62	1.66
1132	35	1	1	52	50	0.5	-200	0.5	50	0.2	-50	0.8	1	1	1	8	0	26	-50	236	50	3569.56	-14.61	0	0	3680808.29	3680811.86	0	3680812.29	3680813.31	3680816.35	3680817.39	3680817.42	1.24
1133	35	1	1	53	100	0.8	-200	0.2	200	0.5	-50	0.5	2	1	1	59	0	337	200	241	100	1634.53	32.65	0	0	3680818.68	3680820.32	0	3680822.68	3680823.7	3680826.74	3680828.24	3680828.26	1.3
1134	35	1	1	54	100	0.5	-50	0.5	200	0.2	-50	0.8	1	1	1	17	0	273	-50	175	-50	2135.01	-10.91	0	0	3680829.58	3680831.71	0	3680833.58	3680834.6	3680837.63	3680838.8	3680838.82	1.68
1135	35	1	1	55	200	0.8	50	0.2	200	0.5	100	0.5	2	1	1	56	1	350	200	356	200	1884.84	32.96	0	0	3680840.52	3680842.4	0	3680844.52	3680845.54	3680848.56	3680850.16	3680850.18	1.53
1136	35	1	1	56	200	0.8	-50	0.2	200	0.5	50	0.5	1	1	1	12	1	140	200	164	50	1200.94	37.5	0	0	3680851.73	3680852.93	0	3680855.73	3680856.75	3680859.78	3680861.74	3680861.75	1.41
1137	35	1	1	57	200	0.2	-50	0.8	100	0.8	50	0.2	1	1	1	21	0	318	100	283	-50	1851.37	30.67	0	0	3680863.19	3680865.04	0	3680867.19	3680868.21	3680871.24	3680873.48	3680873.49	1.6
1138	35	1	1	58	200	0.5	-50	0.5	100	0.8	50	0.2	1	1	1	5	1	201	200	216	100	1367.75	50	0	0	3680875.11	3680876.48	0	3680879.11	3680880.13	3680883.17	3680885.52	3680885.54	1.75
1139	35	1	1	59	50	0.5	-100	0.5	100	0.2	-200	0.8	2	1	1	37	1	324	50	163	-200	1818.07	-1.34	0	0	3680887.31	3680889.12	0	3680891.31	3680892.33	3680895.36	3680897.18	3680897.2	1.58
1140	35	1	1	60	200	0.5	-200	0.5	50	0.8	-200	0.2	1	1	1	9	1	324	200	275	50	2435.4	50	0	0	3680898.8	3680901.23	0	3680902.8	3680903.82	3680906.86	3680907.96	3680907.97	1.55
1141	36	1	1	1	200	0.8	50	0.2	200	0.5	100	0.5	2	1	1	56	1	198	200	18	100	967.62	26.92	3711212.25	3711212.26	3711214.35	3711215.32	0	3711218.38	3711219.42	3711222.47	3711224.7	3711224.72	1.06
1142	36	1	1	2	50	0.8	-50	0.2	200	0.2	-50	0.8	1	1	1	3	1	99	50	87	-50	1000.87	-0.49	0	0	3711225.81	3711226.81	0	3711229.81	3711230.83	3711233.86	3711234.5	3711234.52	1.06
1143	36	1	1	3	200	0.2	-50	0.8	100	0.8	50	0.2	1	1	1	21	0	345	100	56	-50	1634.65	20.64	0	0	3711235.6	3711237.23	0	3711239.6	3711240.62	3711243.66	3711244.27	3711244.27	1.15
1144	36	1	1	4	200	0.2	-50	0.8	100	0.8	50	0.2	2	1	1	51	0	263	100	295	200	2752.26	1.86	0	0	3711245.44	3711248.19	0	3711249.44	3711250.46	3711253.48	3711255.58	3711255.6	1.02
1145	36	1	1	5	100	0.5	-50	0.5	200	0.2	-50	0.8	1	1	1	17	0	68	-50	130	-50	2185.23	-8.99	0	0	3711256.63	3711258.82	0	3711260.63	3711261.65	3711264.69	3711265.68	3711265.69	1.44
1146	36	1	1	6	100	0.5	-50	0.5	50	0.8	-50	0.2	2	1	1	36	1	114	-50	252	50	1050.87	-32.59	0	0	3711267.14	3711268.19	0	3711271.14	3711272.16	3711275.2	3711276.28	3711276.28	1.83
1147	36	1	1	7	-100	0.8	-200	0.2	-50	0.5	-200	0.5	2	1	1	49	0	159	-200	196	-100	3119.22	-50	0	0	3711278.13	3711281.25	0	3711282.13	3711283.16	3711286.19	3711287.48	3711287.49	1.62
1148	36	1	1	8	50	0.5	-50	0.5	100	0.5	-200	0.5	2	1	1	55	0	275	100	181	50	1418	15.34	0	0	3711289.13	3711290.54	0	3711293.13	3711294.15	3711297.18	3711298.43	3711298.43	1.52
1149	36	1	1	9	200	0.2	-200	0.8	-50	0.8	-200	0.2	2	1	1	58	1	208	-200	270	-50	2101.74	-37.93	0	0	3711299.97	3711302.07	0	3711303.97	3711304.99	3711308.03	3711309.59	3711309.59	1.86
1150	36	1	1	10	50	0.5	-200	0.5	50	0.2	-50	0.8	1	1	1	8	0	182	-50	45	-200	1384.48	-37.37	0	0	3711311.48	3711312.86	0	3711315.48	3711316.5	3711319.54	3711321.18	3711321.19	1.1
1151	36	1	1	11	200	0.8	-50	0.2	200	0.5	50	0.5	1	1	1	12	0	54	50	34	-50	1768.41	-1.08	0	0	3711322.3	3711324.07	0	3711326.3	3711327.32	3711330.36	3711331.57	3711331.58	1.91
1152	36	1	1	12	100	0.5	-200	0.5	50	0.8	-200	0.2	2	1	1	57	1	243	100	156	50	2719.14	19.25	0	0	3711333.51	3711336.23	0	3711337.51	3711338.53	3711341.57	3711342.78	3711342.79	1.11
1153	36	1	1	13	50	0.8	-50	0.2	200	0.2	-50	0.8	2	1	1	33	1	93	50	4	-50	1434.56	-23.19	0	0	3711343.92	3711345.36	0	3711347.92	3711348.94	3711351.98	3711352.32	3711352.33	1.52
1154	36	1	1	14	200	0.8	50	0.2	200	0.5	100	0.5	1	1	1	26	1	101	200	341	200	3669.67	47.49	0	0	3711353.86	3711357.53	0	3711357.86	3711358.88	3711361.92	3711362.87	3711362.89	1.14
1155	36	1	1	15	200	0.5	-50	0.5	100	0.8	50	0.2	2	1	1	35	1	142	-50	9	50	1684.98	-16.14	0	0	3711364.06	3711365.74	0	3711368.06	3711369.08	3711372.11	3711372.98	3711373	1.56
1156	36	1	1	16	-50	0.5	-100	0.5	-50	0.8	-200	0.2	2	1	1	50	0	350	-50	302	-50	2952.67	9.89	0	0	3711374.58	3711377.53	0	3711378.58	3711379.6	3711382.64	3711383.24	3711383.25	1
1157	36	1	1	17	200	0.2	-200	0.8	-50	0.8	-200	0.2	1	1	1	28	0	210	-50	163	-200	1751.41	-14.89	0	0	3711384.27	3711386.02	0	3711388.27	3711389.29	3711392.33	3711393.52	3711393.53	1.77
1158	36	1	1	18	200	0.5	-200	0.5	50	0.8	-200	0.2	1	1	1	9	1	259	200	235	50	1567.93	50	0	3711855.12	3711395.31	3711396.88	0	3711399.31	3711400.34	3711403.37	3711404.07	3711404.07	1.85
1159	36	1	1	19	50	0.2	-50	0.8	50	0.5	-200	0.5	1	1	1	22	1	135	-50	210	50	2135.09	-10.38	0	0	3711405.94	3711408.07	0	3711409.94	3711410.96	3711414	3711415.03	3711415.05	1.92
1160	36	1	1	20	-100	0.8	-200	0.2	-50	0.5	-200	0.5	1	1	1	19	1	21	-200	353	-50	2869.07	-50	0	0	3711416.98	3711419.85	0	3711420.98	3711422	3711425.04	3711426.01	3711426.02	1.99
1161	36	1	1	21	200	0.5	-200	0.5	200	0.2	-50	0.8	2	1	1	60	0	347	200	215	200	2485.24	50	0	0	3711428.02	3711430.51	0	3711432.03	3711433.05	3711436.08	3711436.95	3711436.97	1.51
1162	36	1	1	22	50	0.5	-100	0.5	100	0.2	-200	0.8	2	1	1	37	1	70	-100	123	-200	1768.1	14.88	0	0	3711438.48	3711440.25	0	3711442.48	3711443.5	3711446.54	3711447.38	3711447.39	1.27
1163	36	1	1	23	200	0.8	-50	0.2	200	0.5	50	0.5	2	1	1	42	0	99	50	141	200	2051.65	-23.51	0	0	3711448.68	3711450.73	0	3711452.68	3711453.7	3711456.73	3711458.48	3711458.5	1.1
1164	36	1	1	24	50	0.8	-200	0.2	200	0.5	-200	0.5	2	1	1	44	1	143	50	135	-200	1651.36	19.34	0	0	3711459.62	3711461.27	0	3711463.62	3711464.64	3711467.66	3711469.07	3711469.08	1.51
1165	36	1	1	25	50	0.2	-50	0.8	200	0.2	-100	0.8	1	1	1	13	1	157	-50	33	-100	1634.69	-6.37	0	0	3711470.61	3711472.24	0	3711474.61	3711475.63	3711478.67	3711480.3	3711480.32	1.59
1166	36	1	1	26	100	0.5	-200	0.5	50	0.8	-200	0.2	1	1	1	27	1	4	-200	207	50	2268.64	-50	0	0	3711481.92	3711484.19	0	3711485.92	3711486.94	3711489.98	3711490.72	3711490.73	1.76
1167	36	1	1	27	100	0.8	-200	0.2	200	0.5	-50	0.5	1	1	1	29	0	162	-50	85	100	2151.93	-24.89	0	0	3711492.51	3711494.66	0	3711496.51	3711497.53	3711500.57	3711501.42	3711501.44	1.08
1168	36	1	1	28	50	0.5	-100	0.5	100	0.2	-200	0.8	1	1	1	7	1	23	-100	179	-200	1467.84	-22.03	0	0	3711502.54	3711504	0	3711506.54	3711507.56	3711510.59	3711512.91	3711512.93	1.66
1169	36	1	1	29	200	0.5	-200	0.5	200	0.2	-50	0.8	1	1	1	30	0	302	200	80	-200	2919.35	50	0	0	3711514.61	3711517.53	0	3711518.61	3711519.63	3711522.67	3711523.51	3711523.52	1.52
1170	36	1	1	30	200	0.5	-200	0.5	50	0.8	-50	0.2	2	1	1	41	1	305	200	183	50	2568.8	50	0	0	3711525.05	3711527.62	0	3711529.05	3711530.08	3711533.11	3711533.97	3711533.98	1.17
1171	36	1	1	31	100	0.2	-50	0.8	50	0.8	-200	0.2	1	1	1	18	0	86	50	269	-50	1951.73	26.24	0	0	3711535.16	3711537.11	0	3711539.16	3711540.18	3711543.22	3711543.87	3711543.87	1.94
1172	36	1	1	32	200	0.5	50	0.5	100	0.8	50	0.2	2	1	1	53	1	224	200	217	100	1384.53	20.73	0	0	3711545.82	3711547.21	0	3711549.82	3711550.84	3711553.88	3711554.94	3711554.96	1.59
1173	36	1	1	33	200	0.2	-200	0.8	50	0.2	-50	0.8	2	1	1	45	0	92	-50	33	-200	1584.59	5.5	0	0	3711556.56	3711558.15	0	3711560.56	3711561.58	3711564.62	3711565.76	3711565.77	1.44
1174	36	1	1	34	50	0.8	-200	0.2	200	0.5	-200	0.5	1	1	1	14	0	252	200	328	50	1484.84	50	0	0	3711567.24	3711568.72	0	3711571.24	3711572.26	3711575.3	3711575.97	3711575.98	1.94
1175	36	1	1	35	200	0.5	50	0.5	100	0.8	50	0.2	1	1	1	23	1	83	50	208	100	1251.35	4.51	0	0	3711577.95	3711579.2	0	3711581.95	3711582.97	3711586	3711586.78	3711586.79	1.66
1176	36	1	1	36	200	0.2	-200	0.8	50	0.2	-50	0.8	1	1	1	15	0	356	50	146	-200	1484.72	5.23	0	0	3711588.46	3711589.94	0	3711592.46	3711593.48	3711596.5	3711597	3711597.01	1.45
1177	36	1	1	37	100	0.5	-50	0.5	200	0.2	-50	0.8	2	1	1	47	1	116	-50	185	-50	1851.4	-8.19	0	0	3711598.48	3711600.33	0	3711602.48	3711603.5	3711606.54	3711608	3711608.01	1.84
1178	36	1	1	38	200	0.2	-100	0.8	50	0.8	-50	0.2	2	1	1	46	0	201	50	262	-100	1301.08	14.74	0	0	3711609.86	3711611.16	0	3711613.86	3711614.88	3711617.91	3711619.01	3711619.02	1.53
1179	36	1	1	39	-50	0.5	-100	0.5	-50	0.8	-200	0.2	1	1	1	20	1	299	-50	310	-50	1601.29	-14.7	0	0	3711620.57	3711622.17	0	3711624.57	3711625.59	3711628.62	3711630.17	3711630.19	1.55
1180	36	1	1	40	200	0.2	-100	0.8	50	0.8	-200	0.2	2	1	1	40	0	163	50	115	-100	2235.24	7.09	0	0	3711631.76	3711633.99	0	3711635.76	3711636.78	3711639.82	3711641.06	3711641.08	1.68
1181	36	1	1	41	100	0.8	-200	0.2	200	0.5	-50	0.5	2	1	1	59	0	40	-50	40	-200	2335.35	11.59	0	0	3711642.79	3711645.12	0	3711646.79	3711647.81	3711650.84	3711652.09	3711652.11	1.37
1182	36	1	1	42	100	0.2	-50	0.8	50	0.8	-200	0.2	2	1	1	48	0	351	50	189	-50	1601.47	8.14	0	0	3711653.49	3711655.1	0	3711657.49	3711658.51	3711661.55	3711662.76	3711662.77	1.24
1183	36	1	1	43	50	0.2	-50	0.8	200	0.2	-100	0.8	2	1	1	43	0	105	-100	113	-50	2802.24	-27.26	0	0	3711664.02	3711666.82	0	3711668.02	3711669.04	3711672.08	3711672.94	3711672.96	1.58
1184	36	1	1	44	200	0.5	-50	0.5	100	0.8	50	0.2	1	1	1	5	1	329	200	231	100	1601.32	50	0	0	3711674.56	3711676.16	0	3711678.56	3711679.58	3711682.62	3711683.5	3711683.52	1.87
1185	36	1	1	45	200	0.2	-100	0.8	50	0.8	-50	0.2	1	1	1	16	0	302	50	32	-100	1200.98	10.86	0	0	3711685.4	3711686.6	0	3711689.4	3711690.42	3711693.46	3711694.15	3711694.16	1.41
1186	36	1	1	46	200	0.5	-50	0.5	50	0.8	-50	0.2	2	1	1	32	1	342	200	22	-50	1334.55	50	0	0	3711695.58	3711696.91	0	3711699.58	3711700.6	3711703.64	3711704.48	3711704.49	1.11
1187	36	1	1	47	50	0.8	-50	0.2	200	0.8	-100	0.2	1	1	1	24	0	298	200	103	50	1401.72	50	0	0	3711705.62	3711707.02	0	3711709.62	3711710.64	3711713.68	3711714.34	3711714.36	1.44
1188	36	1	1	48	200	0.5	-50	0.5	50	0.8	-50	0.2	1	1	1	2	1	160	-50	142	50	1401.32	-23.34	0	0	3711715.83	3711717.23	0	3711719.83	3711720.85	3711723.89	3711725.17	3711725.19	1.3
1189	36	1	1	49	200	0.5	-200	0.5	50	0.8	-50	0.2	1	1	1	11	0	75	50	244	200	1284.46	5.76	0	0	3711726.5	3711727.79	0	3711730.5	3711731.52	3711734.56	3711735.61	3711735.63	1.4
1190	36	1	1	50	50	0.2	-50	0.8	50	0.5	-200	0.5	2	1	1	52	1	49	-50	242	50	1367.82	-9.69	0	0	3711737.05	3711738.41	0	3711741.05	3711742.07	3711745.1	3711746.21	3711746.22	1.83
1191	36	1	1	51	100	0.8	50	0.2	200	0.2	50	0.8	1	1	1	1	0	54	50	62	50	1518.04	-5.76	0	0	3711748.07	3711749.59	0	3711752.07	3711753.09	3711756.13	3711756.78	3711756.8	1.4
1192	36	1	1	52	50	0.8	-50	0.2	200	0.8	-100	0.2	2	1	1	54	0	199	200	327	50	1284.49	50	0	0	3711758.21	3711759.5	0	3711762.21	3711763.23	3711766.27	3711766.79	3711766.8	1.39
1193	36	1	1	53	50	0.8	-50	0.2	200	0.5	-50	0.5	1	1	1	4	0	290	200	20	-50	1467.89	50	0	0	3711768.21	3711769.67	0	3711772.21	3711773.23	3711776.26	3711777.38	3711777.4	1.36
1194	36	1	1	54	50	0.5	-200	0.5	50	0.2	-50	0.8	2	1	1	38	0	285	-50	138	-200	1334.63	13.24	0	0	3711778.78	3711780.12	0	3711782.78	3711783.8	3711786.84	3711787.51	3711787.52	1.14
1195	36	1	1	55	50	0.5	-50	0.5	100	0.5	-200	0.5	1	1	1	25	1	192	50	257	100	1601.42	21.65	0	0	3711788.69	3711790.29	0	3711792.69	3711793.71	3711796.75	3711797.63	3711797.65	1.26
1196	36	1	1	56	200	0.2	-100	0.8	50	0.8	-200	0.2	1	1	1	10	0	235	50	119	-100	1467.92	22.93	0	0	3711798.93	3711800.4	0	3711802.93	3711803.95	3711806.99	3711808.17	3711808.19	1.09
1197	36	1	1	57	100	0.8	50	0.2	200	0.2	50	0.8	2	1	1	31	1	28	50	212	50	1551.11	-6.35	0	0	3711814.31	3711815.86	0	3711818.31	3711819.33	3711822.37	3711823.02	3711823.03	1.43
1198	36	1	1	58	100	0.5	-50	0.5	50	0.8	-50	0.2	1	1	1	6	1	112	-50	95	50	1051.03	-43.73	0	0	3711824.48	3711825.54	0	3711828.48	3711829.51	3711832.54	3711833.24	3711833.26	1.26
1199	36	1	1	59	200	0.5	-200	0.5	50	0.8	-200	0.2	2	1	1	39	1	359	200	68	-200	1534.77	50	0	0	3711834.54	3711836.08	0	3711838.54	3711839.56	3711842.6	3711843.47	3711843.48	1.3
1200	36	1	1	60	50	0.8	-50	0.2	200	0.5	-50	0.5	2	1	1	34	0	358	200	71	-50	1501.34	50	0	0	3711844.8	3711846.3	0	3711848.8	3711849.82	3711852.86	3711853.68	3711853.69	1.42
