# Supplementary material for: Parsing cultural impacts on regret and risk in Iran, China and the United Kingdom
Source: Sci Rep. 2018 Sep 14;8:13862. doi: 10.1038/s41598-018-30680-7 (PMC6138714; doi:10.1038/s41598-018-30680-7)
Supplement: Supplementary file 4 — Supporting Information S3 [file 41598_2018_30680_MOESM4_ESM.r]

########################################################################
# The code were evaluated on:
#   - R version x64 3.2.2 and x86 3.3.3
#   - lme4 version 1.1.12
#   Note that different versions may yield slightly different results
#     in particular for mixed-effects logistic regression
#     due to the sequential optimization process
#
#                                          Codes were mainly written by:
#                                                 Li Li and Shiro Kumano
#                                                              July 2017
########################################################################

graphics.off()
rm(list=ls())

path<-getwd()

setwd(path)

source("./DataAnalysisFunction.R")

library("lme4")
library("cocor")

############### Import data ############################################

datac1<-read.csv("./ChinaExp1.csv")
datac2<-read.csv("./ChinaExp2.csv")
datai1<-read.csv("./IranExp1.csv")
datai2<-read.csv("./IranExp2.csv")
datau1<-read.csv("./UKExp1.csv")
datau2<-read.csv("./UKExp2.csv")


datac1$subj<-subjID(datac1)
datac2$subj<-subjID(datac2)+max(datac1$subj)
datai1$subj<-subjID(datai1)+max(datac2$subj)
datai2$subj<-subjID(datai2)+max(datai1$subj)
datau1$subj<-subjID(datau1)+max(datai2$subj)
datau2$subj<-subjID(datau2)+max(datau1$subj)

dataChina<-rbind(datac1,datac2)
dataIran<-rbind(datai1,datai2)
dataUK<-rbind(datau1,datau2)
dataEXP1<-rbind(datac1,datai1,datau1[,1:35])
dataEXP2<-rbind(datac2,datai2,datau2[,1:35])
dataALL<-rbind(dataChina,dataIran,dataUK[,1:35])

############## correlation matrix ##########################
data=dataALL

e<-(data$x1*data$p1+data$y1*data$p2)-(data$x2*data$q1+data$y2*data$q2)
d<-abs(data$y2-data$x2)*data$q2-abs(data$y1-data$x1)*data$p2
r<-abs(data$y2-data$x1)-abs(data$y1-data$x2)

ev1<-data$x1*data$p1+data$y1*data$p2
ev2<-data$x2*data$q1+data$y2*data$q2
var1<-data$p1*((data$x1-ev1)^2)+data$p2*((data$y1-ev1)^2)
var2<-data$q1*((data$x2-ev2)^2)+data$q2*((data$y2-ev2)^2)
sd<-sqrt(var2)-sqrt(var1)

e1<-e[data$subj==1 & data$condition==1]
sd1<-sd[data$subj==1 & data$condition==1]
d1<-d[data$subj==1 & data$condition==1]
r1<-r[data$subj==1 & data$condition==1]

cor.test(e1,sd1)
cor.test(e1,d1)
cor.test(e1,r1)
cor.test(sd1,d1)
cor.test(sd1,r1)
cor.test(d1,r1)

describe1<-matrix(nrow=4,ncol=5,dimnames=list(c("e","sd","d","r"),c("min","max","mean","sd","mean(abs(e))")))
describe1[1,]<-describe(e1)
describe1[2,]<-describe(sd1)
describe1[3,]<-describe(d1)
describe1[4,]<-describe(r1)

e2<-e[data$subj==22]
sd2<-sd[data$subj==22]
d2<-d[data$subj==22]
r2<-r[data$subj==22]

cor.test(e2,sd2)
cor.test(e2,d2)
cor.test(e2,r2)
cor.test(sd2,d2)
cor.test(sd2,r2)
cor.test(d2,r2)

describe2<-matrix(nrow=4,ncol=5,dimnames=list(c("e","sd","d","r"),c("min","max","mean","sd","mean(abs(e))")))
describe2[1,]<-describe(e2)
describe2[2,]<-describe(sd2)
describe2[3,]<-describe(d2)
describe2[4,]<-describe(r2)


############### Model comparison ############################################ 
ctrl<-setGlmer()
BICc1<-modelcomparison(datac1)
BICc2<-modelcomparison(datac2)
BICi1<-modelcomparison(datai1)
BICi2<-modelcomparison(datai2)
BICu1<-modelcomparison(datau1)
BICu2<-modelcomparison(datau2)
BICChina<-modelcomparison(dataChina)
BICIran<-modelcomparison(dataIran)
BICUK<-modelcomparison(dataUK)
BICall<-modelcomparison(dataALL)
BICmatrix<-rbind(BICi1,BICi2,BICIran,BICu1,BICu2,BICUK,BICc1,BICc2,BICChina,BICall)
colnames(BICmatrix)<-c("esdr","esddr","edr","esd","ed","e","constant")

# e+sd+r vs e+sd
min(BICmatrix[,4]-BICmatrix[,1])
# e+d+r vs e+d
min(BICmatrix[,5]-BICmatrix[,3])

############### mixed-effect logistic regression model fitting respecitvely for six dataset ################################ 
ctrl<-setGlmer()
coeffi1<-choicefit(datai1)
coeffi2<-choicefit(datai2)
coeffu1<-choicefit(datau1)
coeffu2<-choicefit(datau2)
coeffc1<-choicefit(datac1)
coeffc2<-choicefit(datac2)


feedbackcoeffi1<-choiceconditionfit(datai1)
feedbackcoeffi2<-choiceconditionfit(datai2)
feedbackcoeffu1<-choiceconditionfit(datau1)
feedbackcoeffu2<-choiceconditionfit(datau2)
feedbackcoeffc1<-choiceconditionfit(datac1)
feedbackcoeffc2<-choiceconditionfit(datac2)

############### mixed-effect logistic regression model fitting for all six datasets combined ################################ 
ctrl<-setGlmer()
data=dataALL

e<-(data$x1*data$p1+data$y1*data$p2)-(data$x2*data$q1+data$y2*data$q2)
d<-abs(data$y2-data$x2)*data$q2-abs(data$y1-data$x1)*data$p2
r<-abs(data$y2-data$x1)-abs(data$y1-data$x2)

ev1<-data$x1*data$p1+data$y1*data$p2
ev2<-data$x2*data$q1+data$y2*data$q2
var1<-data$p1*((data$x1-ev1)^2)+data$p2*((data$y1-ev1)^2)
var2<-data$q1*((data$x2-ev2)^2)+data$q2*((data$y2-ev2)^2)
sd<-sqrt(var2)-sqrt(var1)


fit<-glmer(choice~e+sd+r+(1|subj)+(0+e|subj)+(0+sd|subj)+(0+r|subj),data=data,family=binomial(link="logit"),control=ctrl)

sdcoef<-ranef(fit)$subj$sd
rcoef<-ranef(fit)$subj$r

sd<-cultureANOVA(sdcoef)

sdmean<-mainmean(sdcoef)

regret<-cultureANOVA(rcoef)

regretmean<-intermean(rcoef)

############### gender difference ###########################
data<-dataALL

gender<-g(data)

sdgender<-genderANOVA(sdcoef)
rgender<-genderANOVA(rcoef)

############### Subjective rating ##########################################

rating<-ratingnormalanalysis(data=dataALL)

regretn<-rating[,1]
reliefn<-rating[,2]
disappointmentn<-rating[,3]
joyn<-rating[,4]

regretaov<-cultureANOVA(regretn)
reliefaov<-cultureANOVA(reliefn)
disappointmentaov<-cultureANOVA(disappointmentn)
joyaov<-cultureANOVA(joyn)

regretmean<-mainmean(regretn)
reliefmean<-mainmean(reliefn)
disappmean<-mainmean(disappointmentn)
joymean<-mainmean(joyn)


gender<-g(dataALL)
gregretaov<-genderANOVA(regretn)
greliefaov<-genderANOVA(reliefn)
gdisappointmentaov<-genderANOVA(disappointmentn)
gjoyaov<-genderANOVA(joyn)

############### RT ANOVA ###################################
gender<-g(dataALL)
RT<-rtcompute(dataALL)
RTaov<-cultureANOVA(RT$all)
RTgender<-genderANOVA(RT$all)
RTmean<-intermean(RT$all)
RTmean2<-mainmean(RT$all)

############### the correlation of RT and coefficients ###################################
ctrl<-setGlmer()
# fit the mixed model for each dataset 
fitall <- mainModelFit(dataALL)
fit1 <- mainModelFit(dataEXP1)
fit2 <- mainModelFit(dataEXP2)
fitC <- mainModelFit(dataChina)
fitI <- mainModelFit(dataIran)
fitB <- mainModelFit(dataUK)

# Regarding risk 
# Calculate correlation between RT and sd regression coef.
rtCoefCorSDall <- rtCoefCorSD(dataALL,coef(fitall)$subj$sd)
rtCoefCorSD1  <- rtCoefCorSD(dataEXP1,coef(fit1)$subj$sd)
rtCoefCorSD2  <- rtCoefCorSD(dataEXP2,coef(fit2)$subj$sd)
rtCoefCorSDc <- rtCoefCorSD(dataChina,coef(fitC)$subj$sd)
rtCoefCorSDi <- rtCoefCorSD(dataIran,coef(fitI)$subj$sd)
rtCoefCorSDb <- rtCoefCorSD(dataUK,coef(fitB)$subj$sd)

# Comparing correlation coef. by Fisher z-transformation
print("--- [RT sd] China vs Iran -------------------------------------")
cocor.indep.groups(rtCoefCorSDc$estimate, rtCoefCorSDi$estimate, rtCoefCorSDc$parameter+2, rtCoefCorSDi$parameter+2)
print("--- [RT sd] China vs UK -------------------------------------")
cocor.indep.groups(rtCoefCorSDc$estimate, rtCoefCorSDb$estimate, rtCoefCorSDc$parameter+2, rtCoefCorSDb$parameter+2)
print("--- [RT sd] Iran vs UK -------------------------------------")
cocor.indep.groups(rtCoefCorSDi$estimate, rtCoefCorSDb$estimate, rtCoefCorSDi$parameter+2, rtCoefCorSDb$parameter+2)
print("--- [RT sd] Exp1 vs Exp2 -------------------------------------")
cocor.indep.groups(rtCoefCorSD1$estimate, rtCoefCorSD2$estimate, rtCoefCorSD2$parameter+2, rtCoefCorSD1$parameter+2)

# Regarding regret 
# Calculate correlation between RT and sd regression coef.
rtCoefCorRall <- rtCoefCorR(dataALL,coef(fitall)$subj$r)
rtCoefCorR1  <- rtCoefCorR(dataEXP1,coef(fit1)$subj$r)
rtCoefCorR2  <- rtCoefCorR(dataEXP2,coef(fit2)$subj$r)
rtCoefCorRc <- rtCoefCorR(dataChina,coef(fitC)$subj$r)
rtCoefCorRi <- rtCoefCorR(dataIran,coef(fitI)$subj$r)
rtCoefCorRb <- rtCoefCorR(dataUK,coef(fitB)$subj$r)

# Comparing correlation coef. by Fisher z-transformation
print("--- [RT r] China vs Iran -------------------------------------")
cocor.indep.groups(rtCoefCorRc$estimate, rtCoefCorRi$estimate, rtCoefCorRc$parameter+2, rtCoefCorRi$parameter+2)
print("--- [RT r] China vs UK -------------------------------------")
cocor.indep.groups(rtCoefCorRc$estimate, rtCoefCorRb$estimate, rtCoefCorRc$parameter+2, rtCoefCorRb$parameter+2)
print("--- [RT r] Iran vs UK -------------------------------------")
cocor.indep.groups(rtCoefCorRi$estimate, rtCoefCorRb$estimate, rtCoefCorRi$parameter+2, rtCoefCorRb$parameter+2)
print("--- [RT r] Exp1 vs Exp2 -------------------------------------")
cocor.indep.groups(rtCoefCorR1$estimate, rtCoefCorR2$estimate, rtCoefCorR1$parameter+2, rtCoefCorR2$parameter+2)


############### The End ##################################################
