# Supplementary material for: Parsing cultural impacts on regret and risk in Iran, China and the United Kingdom
Source: Sci Rep. 2018 Sep 14;8:13862. doi: 10.1038/s41598-018-30680-7 (PMC6138714; doi:10.1038/s41598-018-30680-7)
Supplement: Supplementary file 5 — Supporting Information S4 [file 41598_2018_30680_MOESM5_ESM.r]

########################################################################
# The code were evaluated on:
#   - R version x64 3.2.2 and x86 3.3.3
#   - lme4 version 1.1.12
#   Note that different versions may yield slightly different results
#     in particular for mixed-effects logistic regression
#     due to the sequential optimization process
#
#                                          Codes were mainly written by:
#                                                 Li Li and Shiro Kumano
#                                                              July 2017
########################################################################

subjID<-function(data){
  
# rearrange subject number
  
  subj<-unique(data$subj)
  
  subjID<-c()
  Trialnumber<-c()
  #pleft<-c()
  
  for (i in 1:length(subj)) {
    
    Trialnumber[i]<-length(data$subj[data$subj==subj[i]])
    subjID<-c(subjID,rep(i,Trialnumber[i]))
    
  }
  
  return(subjID)
}

describe<-function(Y){

# caculate the mean,SD,maximum,and minimum of the variables
  
  X<-c(min(Y),max(Y),mean(Y),sd(Y),mean(abs(Y)))
  
}

modelcomparison<-function(data){
  
# model comparison
  
  e<-(data$x1*data$p1+data$y1*data$p2)-(data$x2*data$q1+data$y2*data$q2)
  d<-abs(data$y2-data$x2)*data$q2-abs(data$y1-data$x1)*data$p2
  r<-abs(data$y2-data$x1)-abs(data$y1-data$x2)
  
  ev1<-data$x1*data$p1+data$y1*data$p2
  ev2<-data$x2*data$q1+data$y2*data$q2
  var1<-data$p1*((data$x1-ev1)^2)+data$p2*((data$y1-ev1)^2)
  var2<-data$q1*((data$x2-ev2)^2)+data$q2*((data$y2-ev2)^2)
  sd<-sqrt(var2)-sqrt(var1)
  
  fit1<-glmer(choice~e+sd+r+(1|subj)+(0+e|subj)+(0+sd|subj)+(0+r|subj),data=data,family=binomial(link="logit"),control=ctrl)
  fit2<-glmer(choice~e+sd+d+r+(1|subj)+(0+e|subj)+(0+sd|subj)+(0+d|subj)+(0+r|subj),data=data,family=binomial(link="logit"),control=ctrl)
  fit3<-glmer(choice~e+d+r+(1|subj)+(0+e|subj)+(0+d|subj)+(0+r|subj),data=data,family=binomial(link="logit"),control=ctrl)
  fit4<-glmer(choice~e+sd+(1|subj)+(0+e|subj)+(0+sd|subj),data=data,family=binomial(link="logit"),control=ctrl)
  fit5<-glmer(choice~e+d+(1|subj)+(0+e|subj)+(0+d|subj),data=data,family=binomial(link="logit"),control=ctrl)
  fit6<-glmer(choice~e+(1|subj)+(0+e|subj),data=data,family=binomial(link="logit"),control=ctrl)
  fit7<-glmer(choice~1+(1|subj),data=data,family=binomial(link="logit"),control=ctrl)
  
  
  BIC<-c(summary(fit1)$AICtab[2],summary(fit2)$AICtab[2],summary(fit3)$AICtab[2],summary(fit4)$AICtab[2],
         summary(fit5)$AICtab[2],summary(fit6)$AICtab[2],summary(fit7)$AICtab[2])
  
  return(BIC)
  
}

choicefit<-function(data){

# mixed regression model fitting
  
  e<-(data$x1*data$p1+data$y1*data$p2)-(data$x2*data$q1+data$y2*data$q2)
  d<-abs(data$y2-data$x2)*data$q2-abs(data$y1-data$x1)*data$p2
  r<-abs(data$y2-data$x1)-abs(data$y1-data$x2)
  
  ev1<-data$x1*data$p1+data$y1*data$p2
  ev2<-data$x2*data$q1+data$y2*data$q2
  var1<-data$p1*((data$x1-ev1)^2)+data$p2*((data$y1-ev1)^2)
  var2<-data$q1*((data$x2-ev2)^2)+data$q2*((data$y2-ev2)^2)
  sd<-sqrt(var2)-sqrt(var1)
  
  data<-cbind(data,e,sd,d,r)
  data$subj<-factor(data$subj)
  
  
  fit1<-glmer(choice~e+sd+r+(1|subj)+(0+e|subj)+(0+sd|subj)+(0+r|subj),data=data,family=binomial(link="logit"),control=ctrl)
  fit2<-glmer(choice~e+d+r+(1|subj)+(0+e|subj)+(0+d|subj)+(0+r|subj),data=data,family=binomial(link="logit"),control=ctrl)
  coeff<-list(esdr=summary(fit1)$coeff,edr=summary(fit2)$coeff)
  return(coeff)
  
}

choiceconditionfit<-function(data){

# mixed regression model fitting include feedback condition
  
  e<-(data$x1*data$p1+data$y1*data$p2)-(data$x2*data$q1+data$y2*data$q2)
  d<-abs(data$y2-data$x2)*data$q2-abs(data$y1-data$x1)*data$p2
  r<-abs(data$y2-data$x1)-abs(data$y1-data$x2)
  
  ev1<-data$x1*data$p1+data$y1*data$p2
  ev2<-data$x2*data$q1+data$y2*data$q2
  var1<-data$p1*((data$x1-ev1)^2)+data$p2*((data$y1-ev1)^2)
  var2<-data$q1*((data$x2-ev2)^2)+data$q2*((data$y2-ev2)^2)
  sd<-sqrt(var2)-sqrt(var1)
  
  data$condition<-data$condition-1
  econdition<-e*data$condition
  dcondition<-d*data$condition
  rcondition<-r*data$condition
  sdcondition<-sd*data$condition
  data<-cbind(data,e,sd,d,r,econdition,sdcondition,dcondition,rcondition)
  data$subj<-factor(data$subj)
  
  
  fit1<-glmer(choice~e+sd+r+condition+econdition+sdcondition+rcondition+(1|subj)+(0+e|subj)+(0+sd|subj)+(0+r|subj),data=data,family=binomial(link="logit"),control=ctrl)
  fit2<-glmer(choice~e+d+r+condition+econdition+dcondition+rcondition+(1|subj)+(0+e|subj)+(0+d|subj)+(0+r|subj),data=data,family=binomial(link="logit"),control=ctrl)
  coeff<-list(esdr=summary(fit1)$coeff,edr=summary(fit2)$coeff)
  return(coeff)
  
}


g<-function(data){

# gender information
  
  subj<-unique(data$subj) 
  N=length(subj)
  
  g<-c()
  
  for (i in 1:length(subj)) {
    
    
    g[i]<-data$gender[data$subj==subj[i]][1]
    
    
  }
  
  g[g==1]<-c('male')
  g[g==2]<-c('female')
  return(g)
}

mainmean<-function(DV){

#caculate the mean and standard error for task or culture
  
  task<-c(rep('ExpCL',19),rep('ExpML',20),
          rep('ExpCL',19),rep('ExpML',20),                            
          rep('ExpCL',19),rep('ExpML',20) )
  
  culture<-c(rep('China',39),rep('Iran',39),rep('UK',39))
  
  coeff<-matrix(nrow=5,ncol=3,dimnames=list(c("China","Iran","UK","ExpCL","ExpML"),c("mean","SD","SE")))
  coeff[1,1]<-mean(DV[culture=="China"])
  coeff[1,2]<-sd(DV[culture=="China"])
  coeff[1,3]<-coeff[1,2]/sqrt(39)
    
  coeff[2,1]<-mean(DV[culture=="Iran"])
  coeff[2,2]<-sd(DV[culture=="Iran"])
  coeff[2,3]<-coeff[2,2]/sqrt(39)
  
  coeff[3,1]<-mean(DV[culture=="UK"])
  coeff[3,2]<-sd(DV[culture=="UK"])
  coeff[3,3]<-coeff[3,2]/sqrt(39)
  
  coeff[4,1]<-mean(DV[task=="ExpCL"])
  coeff[4,2]<-sd(DV[task=="ExpCL"])
  coeff[4,3]<-coeff[4,2]/sqrt(19*3)
  
  coeff[5,1]<-mean(DV[task=="ExpML"])
  coeff[5,2]<-sd(DV[task=="ExpML" ])
  coeff[5,3]<-coeff[5,2]/sqrt(20*3)
  
  return(coeff)
}

intermean<-function(DV){
  
#caculate the mean and standard error for each treatment in the 2 task * 3 culture
  
  task<-c(rep('ExpCL',19),rep('ExpML',20),
          rep('ExpCL',19),rep('ExpML',20),                            
          rep('ExpCL',19),rep('ExpML',20) )
  
  culture<-c(rep('China',39),rep('Iran',39),rep('UK',39))
  
  coeff<-matrix(nrow=6,ncol=3,dimnames=list(c("China_ExpCL","China_ExpML","Iran_ExpCL","Iran_ExpML","UK_ExpCL","UK_ExpML"),c("mean","SD","SE")))
  coeff[1,1]<-mean(DV[culture=="China" & task=="ExpCL"])
  coeff[1,2]<-sd(DV[culture=="China" & task=="ExpCL"])
  coeff[1,3]<-coeff[1,2]/sqrt(20)
  
  coeff[2,1]<-mean(DV[culture=="China" & task=="ExpML"])
  coeff[2,2]<-sd(DV[culture=="China" & task=="ExpML"])
  coeff[2,3]<-coeff[2,2]/sqrt(19)
  
  coeff[3,1]<-mean(DV[culture=="Iran" & task=="ExpCL"])
  coeff[3,2]<-sd(DV[culture=="Iran" & task=="ExpCL"])
  coeff[3,3]<-coeff[3,2]/sqrt(20)
  
  coeff[4,1]<-mean(DV[culture=="Iran" & task=="ExpML"])
  coeff[4,2]<-sd(DV[culture=="Iran" & task=="ExpML"])
  coeff[4,3]<-coeff[4,2]/sqrt(19)
  
  coeff[5,1]<-mean(DV[culture=="UK" & task=="ExpCL"])
  coeff[5,2]<-sd(DV[culture=="UK" & task=="ExpCL"])
  coeff[5,3]<-coeff[5,2]/sqrt(20)
  
  coeff[6,1]<-mean(DV[culture=="UK" & task=="ExpML"])
  coeff[6,2]<-sd(DV[culture=="UK" & task=="ExpML"])
  coeff[6,3]<-coeff[6,2]/sqrt(19)
  
  return(coeff)
  
}

anova.tab<-function(fm){
  tab<-summary(fm)
  k<-length(tab[[1]])-2
  temp<-c(sum(tab[[1]][,1]),sum(tab[[1]][,2]),rep(NA,k))
  tab[[1]]["Total",]<-temp
  tab
}

cultureANOVA<-function(DV){
  
  task<-c(rep('Exp1',19),rep('Exp2',20),
          rep('Exp1',19),rep('Exp2',20),                            
          rep('Exp1',19),rep('Exp2',20) )
  
  culture<-c(rep('China',39),rep('Iran',39),rep('UK',39))
  
  fitaov<-aov(DV~task*culture)
  aovresult<-anova.tab(fitaov)
  aovtukeyhsd<-TukeyHSD(fitaov)
  
  return(list(aovresult=aovresult,aovtukeyhsd=aovtukeyhsd))
  
}

genderANOVA<-function(DV){
  
  
  
  task<-c(rep('Exp1',19),rep('Exp2',20),
          rep('Exp1',19),rep('Exp2',20),                            
          rep('Exp1',19),rep('Exp2',20) )
  
  culture<-c(rep('China',39),rep('Iran',39),rep('UK',39))
  
  
  fitaov<-aov(DV~task*culture*gender)
  aovresult<-anova.tab(fitaov)
  aovtukeyhsd<-TukeyHSD(fitaov)
  
  return(list(aovresult=aovresult,aovtukeyhsd=aovtukeyhsd))
  
}

ratingnormalanalysis<-function (data) {
  
  subj<-unique(data$subj) 
  N=length(subj)
  
  for (i in 1:N) {
  
  rating<-data$rating[data$subj==subj[i]]
  rmean<-mean(rating)
  rsd<-sd(rating)
  rating<-(rating-rmean)/rsd
  data$rating[data$subj==subj[i]]=rating
  
  }
  
  obtain<-c()
  unobtain<-c()
  for (i in 1:dim(data)[1]) {
    
    if (data$choice[i]==1) {
      
      if (data$outcomec[i]==data$x1[i]) {
        
        
        obtain[i]=data$x1[i]
        unobtain[i]=data$y1[i]
        
      } else {
        
        
        obtain[i]=data$y1[i]
        unobtain[i]=data$x1[i]
        
      }
      
    } else if (data$choice[i]==0) {
      
      if (data$outcomec[i]==data$x2[i]) {
        
        
        obtain[i]=data$x2[i]
        unobtain[i]=data$y2[i]
        
      } else {
        
        
        obtain[i]=data$y2[i]
        unobtain[i]=data$x2[i]
        
      }
      
    }
    
    
  }
  
  data<-cbind(data,obtain,unobtain)
  data1<-data[data$condition==2,]
  data2<-data[data$condition==1,]

  dataall<-matrix(nrow=N,ncol=4,dimnames=list(c(),c("Regret","Relief","dispartial","joyparitial")))
  
  
  
  for (i in 1:N) {
    
    
    regret<-data1$rating[data1$subj==subj[i] & data1$outcomec<data1$outcomeuc]
    
    relief<-data1$rating[data1$subj==subj[i] & data1$outcomec>data1$outcomeuc]
    
    dispartial<-data2$rating[data2$subj==subj[i] & data2$obtain<data2$unobtain]
    
    joypartial<-data2$rating[data2$subj==subj[i] & data2$obtain>data2$unobtain]
    
    
    
    dataall[i,1]<-mean(regret)
    dataall[i,2]<-mean(relief)
    dataall[i,3]<-mean(dispartial)
    dataall[i,4]<-mean(joypartial)

    
  }
  
  return(dataall)
}

rtcompute<-function(data){
  
  
  subj<-unique(data$subj)
  
  RT<-matrix(nrow=length(subj),ncol=3,dimnames=list(c(),c("partial","complete","all")))
  
  for (i in 1:length(subj)){
    
    rtall<-data$RT[data$subj==subj[i]]
    #rtall<-scale(log(rtall))
    rtpartial<-data$RT[data$subj==subj[i] & data$condition==1]
    #rtpartial<-scale(log(rtpartial))
    rtcomplete<-data$RT[data$subj==subj[i] & data$condition==2]
    #rtcomplete<-scale(log(rtcomplete))
    RT[i,1]<-mean(rtpartial)
    RT[i,2]<-mean(rtcomplete)   
    RT[i,3]<-mean(rtall)   
  }
  RT<-as.data.frame(RT)
  return(RT)
  
}

mainModelFit<-function(data){
  
  e<-(data$x1*data$p1+data$y1*data$p2)-(data$x2*data$q1+data$y2*data$q2)
  d<-abs(data$y2-data$x2)*data$q2-abs(data$y1-data$x1)*data$p2
  r<-abs(data$y2-data$x1)-abs(data$y1-data$x2)
  
  ev1<-data$x1*data$p1+data$y1*data$p2
  ev2<-data$x2*data$q1+data$y2*data$q2
  var1<-data$p1*((data$x1-ev1)^2)+data$p2*((data$y1-ev1)^2)
  var2<-data$q1*((data$x2-ev2)^2)+data$q2*((data$y2-ev2)^2)
  sd<-sqrt(var2)-sqrt(var1)

  data<-cbind(data,e,sd,r)
  data$subj<-factor(data$subj)
  
  fit<-glmer(choice~e+sd+r+(1|subj)+(0+e|subj)+(0+sd|subj)+(0+r|subj),data=data,family=binomial(link="logit"),control=ctrl)
  
  return(fit)
}

setGlmer <- function(){
  ctrl <- glmerControl(optimizer = "nloptwrap",
                           #calc.derivs=FALSE,
                           ## convergence checking options
                           check.conv.grad     = .makeCC(action = "ignore", tol = 1e-3, relTol = NULL),
                           check.conv.singular = .makeCC(action = "ignore",  tol = 1e-4),
                           check.conv.hess     = .makeCC(action = "ignore", tol = 1e-6))
  return(ctrl)
}

plotWithCorrelationTest <- function(var1, var2, ylab, xlab, size=1, origin=1){
  # Plotting regression coef. vs diff. RT
  
  lmcur <- lm(var1~var2)
  plot(var2, var1, xlab=xlab, ylab=ylab, cex.axis=size, cex.lab=size)
  if (origin==1){
    abline(v=0, h=0)
  }
  abline(lmcur,col='red')
  print('cortest-----')
  print(cor.test(var1,var2))
  print('cor = ')
  print(cor(var1, var2))
  print('p-val = ')
  print(cor.test(var1, var2)$p.value)
  print('r-squared = ')
  print(summary(lmcur)$r.squared)
  
  return(c(length(var1), cor(var1, var2), cor.test(var1, var2)$p.value, summary(lmcur)$r.squared))
}

rtRiskAndRegret<-function(data){
  
  # Calculating diff. RTs regarding risk and regret

  r<-abs(data$y2-data$x1)-abs(data$y1-data$x2)
  ev1<-data$x1*data$p1+data$y1*data$p2
  ev2<-data$x2*data$q1+data$y2*data$q2
  var1<-data$p1*((data$x1-ev1)^2)+data$p2*((data$y1-ev1)^2)
  var2<-data$q1*((data$x2-ev2)^2)+data$q2*((data$y2-ev2)^2)
  sd<-sqrt(var2)-sqrt(var1)
  
  subj<-unique(data$subj) 
  N=length(subj)
  
  RT<-matrix(nrow=length(subj),ncol=2,dimnames=list(c(),c("risk","regret")))
  
  for (i in 1:N) {
    rt<-data$RT[data$subj==subj[i]]
    rt<-scale(log(rt))
    
    risk<-sd[data$subj==subj[i]]
    regret<-r[data$subj==subj[i]]
    choice<-data$choice[data$subj==subj[i]]
    rtrisk<-rt[(risk>0 & choice==1) | (risk<0 & choice==0)]
    rtsafe<-rt[(risk>0 & choice==0) | (risk<0 & choice==1)]
    rtregret<-rt[(regret>0 & choice==1) | (regret<0 & choice==0)]
    rtrelief<-rt[(regret>0 & choice==0) | (regret<0 & choice==1)]
    
    RT[i,1]<-mean(rtrisk)-mean(rtsafe)
    RT[i,2]<-mean(rtregret)-mean(rtrelief)
  }
  
  
  RT<-as.data.frame(RT)
  return(RT)
}

rtCoefCorSD<-function(data, coef){
  
  # Testing correlation between diff. RT regarding risk and sd regression coef.
  
  rt<-rtRiskAndRegret(data)
  res<-cor.test(coef,rt$risk)
  print(res)
  plotWithCorrelationTest(coef,rt$risk,'meanRT_higherSD - meanRT_lowerSD', 'sdCoef', 1.8)
  return(res)
}

rtCoefCorR<-function(data, coef){
  
  # Testing correlation between diff. regret regarding risk and regret regression coef.
  
  rt<-rtRiskAndRegret(data)
  res<-cor.test(coef,rt$regret)
  print("-----res=")
  print(res)
  plotWithCorrelationTest(coef,rt$regret,'meanRT_higherR - meanRT_lowerR', 'rCoef', 1.8)
  return(res)
}
