# Supplementary material for: Parsing cultural impacts on regret and risk in Iran, China and the United Kingdom
Source: Sci Rep. 2018 Sep 14;8:13862. doi: 10.1038/s41598-018-30680-7 (PMC6138714; doi:10.1038/s41598-018-30680-7)
Supplement: Supplementary file 6 — Supporting Information S5 [file 41598_2018_30680_MOESM6_ESM.csv]

	subj	gender	session	trial	x1	p1	y1	p2	x2	q1	y2	q2	condition	context	block	blockposition	choice	anglec	outcomec	angleuc	outcomeuc	RT	rating	onset_trigger	onset_instruction	onset_choicephase	onset_respose	onset_socialinformation	onset_spinning	onset_outcome	onset_rating	onset_ratingfinish	onset_samllblack	ISI
1	21	1	1	1	200	0.5	50	0.5	50	0.5	-50	0.5	1	1	1	1	1	65	50	153	-50	1714.5	-0.36	48308.43	48308.44	48312.53	48314.25	0	48316.54	48317.56	48320.58	48327.56	48327.58	1.55
2	21	1	1	2	50	0.2	-200	0.8	50	0.8	-200	0.2	1	1	1	2	0	170	50	216	-200	2396.34	19.66	0	48310.52	48329.15	48331.54	0	48333.15	48334.18	48337.21	48346.69	48346.7	1.62
3	21	1	1	3	200	0.5	-200	0.5	50	0.8	-50	0.2	1	1	1	3	1	252	200	230	50	2279.8	50	0	48481.84	48348.33	48350.61	0	48352.33	48353.35	48356.36	48360.43	48360.45	1.59
4	21	1	1	4	-50	0.5	-200	0.5	200	0.8	-200	0.2	1	1	1	4	0	116	200	25	-200	1647.94	50	0	48645.08	48362.05	48363.7	0	48366.05	48367.07	48370.08	48373.42	48373.42	1.21
5	21	1	1	5	200	0.2	50	0.8	200	0.5	50	0.5	1	1	1	5	0	147	50	236	50	1548.48	4.25	0	48822.78	48374.64	48376.19	0	48378.64	48379.66	48382.67	48386.75	48386.76	1.3
6	21	1	1	6	50	0.8	-200	0.2	200	0.8	-200	0.2	1	1	1	6	0	349	200	259	50	1997.01	42.24	0	48985.78	48388.07	48390.07	0	48392.07	48393.09	48396.1	48399.83	48399.85	1.47
7	21	1	1	7	200	0.8	-200	0.2	200	0.5	-50	0.5	1	1	1	7	1	118	200	39	-50	1896.79	44.99	0	49140.68	48401.33	48403.22	0	48405.33	48406.35	48409.36	48413.87	48413.88	1.23
8	21	1	1	8	50	0.5	-50	0.5	50	0.2	-200	0.8	1	1	1	8	1	281	50	153	-200	2795.26	15.96	0	49295.57	48415.13	48417.92	0	48419.13	48420.15	48423.17	48425.38	48425.4	1.84
9	21	1	1	9	-50	0.8	-200	0.2	-50	0.5	-200	0.5	1	1	1	9	1	96	-50	56	-200	2179.68	-3.14	0	49450.82	48427.26	48429.44	0	48431.26	48432.29	48435.3	48445.11	48445.12	1.19
10	21	1	1	10	-50	0.2	-200	0.8	200	0.5	-200	0.5	1	1	1	10	0	190	200	159	-200	1531.53	47.3	0	0	48446.34	48447.87	0	48450.34	48451.36	48454.37	48455.8	48455.81	1.23
11	21	1	1	11	50	0.5	-200	0.5	200	0.5	-200	0.5	1	1	1	11	0	187	200	316	50	1730.99	32.4	0	0	48457.04	48458.77	0	48461.04	48462.07	48465.07	48467.69	48467.7	1.17
12	21	1	1	12	200	0.2	-200	0.8	50	0.2	-50	0.8	1	1	1	12	1	230	-200	345	50	2030.05	-19.97	0	0	48468.88	48470.91	0	48472.88	48473.9	48476.91	48480.57	48480.59	1.23
13	21	1	1	13	50	0.2	-50	0.8	200	0.5	50	0.5	1	1	2	1	0	105	50	244	-50	1547.93	5.38	0	0	48483.85	48485.4	0	48487.85	48488.87	48491.88	48496.43	48496.45	1.44
14	21	1	1	14	200	0.8	-200	0.2	50	0.2	-200	0.8	1	1	2	2	1	251	200	25	-200	2844.44	18.24	0	0	48497.9	48500.74	0	48501.9	48502.92	48505.95	48507.5	48507.51	1.31
15	21	1	1	15	200	0.2	-200	0.8	-50	0.8	-200	0.2	1	1	2	3	1	81	-200	241	-50	1913.45	0.03	0	0	48508.84	48510.75	0	48512.84	48513.86	48516.87	48519.55	48519.56	1.92
16	21	1	1	16	50	0.2	-200	0.8	50	0.2	-50	0.8	1	1	2	4	0	281	-50	125	-200	2396.01	0.85	0	0	48521.49	48523.89	0	48525.49	48526.51	48529.52	48532.14	48532.15	1.43
17	21	1	1	17	50	0.8	-50	0.2	200	0.8	-50	0.2	1	1	2	5	0	217	200	3	-50	1464.68	28.32	0	0	48533.6	48535.06	0	48537.6	48538.62	48541.63	48546.48	48546.5	1.18
18	21	1	1	18	200	0.5	-50	0.5	-50	0.5	-200	0.5	1	1	2	6	1	330	200	1	-200	1780.3	22.34	0	49603.62	48547.7	48549.48	0	48551.7	48552.72	48555.74	48559.02	48559.02	1.9
19	21	1	1	19	200	0.5	-200	0.5	200	0.2	-200	0.8	1	1	2	7	1	153	-200	166	-200	1565.06	-10.91	0	0	48560.93	48562.5	0	48564.93	48565.95	48568.96	48572.35	48572.37	1.98
20	21	1	1	20	50	0.8	-50	0.2	200	0.2	-200	0.8	1	1	2	8	0	283	-200	117	50	1431.93	-4.36	0	0	48574.37	48575.8	0	48578.37	48579.39	48582.4	48587.62	48587.64	1.44
21	21	1	1	21	-50	0.2	-200	0.8	50	0.8	-200	0.2	1	1	2	9	0	64	-200	13	-200	2994.44	27.84	0	0	48589.08	48592.08	0	48593.08	48594.1	48597.11	48600.76	48600.77	1.11
22	21	1	1	22	50	0.8	-200	0.2	200	0.5	-50	0.5	1	1	2	10	0	55	-50	171	50	1697.43	-11.45	0	0	48601.9	48603.6	0	48605.9	48606.92	48609.93	48614.93	48614.94	1.26
23	21	1	1	23	200	0.5	-50	0.5	200	0.8	-200	0.2	1	1	2	11	0	70	-200	219	200	1431.16	-25.07	0	0	48616.2	48617.63	0	48620.2	48621.22	48624.23	48629.62	48629.64	1.41
24	21	1	1	24	200	0.8	50	0.2	200	0.2	50	0.8	1	1	2	12	1	88	200	331	200	1116.16	20.19	0	0	48631.05	48632.17	0	48635.05	48636.07	48639.08	48643.46	48643.47	1.59
25	21	1	1	25	200	0.5	-200	0.5	200	0.8	50	0.2	2	1	3	1	0	68	50	276	200	2279.2	1.68	0	0	48647.1	48649.38	0	48651.1	48652.12	48655.13	48659.69	48659.7	1.26
26	21	1	1	26	50	0.5	-50	0.5	50	0.5	-200	0.5	2	1	3	2	1	33	-50	208	50	2744.85	-9.31	0	0	48660.98	48663.72	0	48664.98	48666	48669.03	48673	48673.02	1.6
27	21	1	1	27	-50	0.2	-200	0.8	200	0.2	-200	0.8	2	1	3	3	0	154	-200	197	-200	2179.71	0.3	0	0	48674.63	48676.81	0	48678.63	48679.65	48682.66	48689.63	48689.65	1.71
28	21	1	1	28	50	0.2	-200	0.8	50	0.2	-50	0.8	2	1	3	4	0	245	-50	234	-200	2329.15	-0.8	0	0	48691.38	48693.7	0	48695.38	48696.4	48699.41	48702.5	48702.5	1.22
29	21	1	1	29	-50	0.2	-200	0.8	200	0.5	-200	0.5	2	1	3	5	0	76	-200	341	-50	932.47	-4.33	0	0	48703.73	48704.66	0	48707.73	48708.75	48711.76	48715.36	48715.37	1.12
30	21	1	1	30	50	0.2	-50	0.8	200	0.5	50	0.5	2	1	3	6	0	43	50	86	-50	1298.39	-3.45	0	0	48716.5	48717.8	0	48720.5	48721.52	48724.53	48732.45	48732.46	1.3
31	21	1	1	31	50	0.8	-200	0.2	200	0.5	-50	0.5	2	1	3	7	0	166	-50	163	50	2229.73	-9.09	0	0	48733.77	48736	0	48737.78	48738.8	48741.81	48747.91	48747.91	1.32
32	21	1	1	32	200	0.5	-50	0.5	200	0.8	-200	0.2	2	1	3	8	0	127	200	278	200	1048.64	19.22	0	0	48749.24	48750.29	0	48753.24	48754.26	48757.27	48763.17	48763.17	1.42
33	21	1	1	33	200	0.5	-200	0.5	200	0.2	-200	0.8	2	1	3	9	1	150	-200	304	200	1996.37	-4.38	0	0	48764.6	48766.6	0	48768.6	48769.62	48772.63	48780.36	48780.36	1.51
34	21	1	1	34	50	0.5	-50	0.5	50	0.2	-200	0.8	2	1	3	10	1	93	-50	221	-200	1963.72	-0.26	0	0	48781.88	48783.84	0	48785.88	48786.9	48789.91	48797.91	48797.92	1.09
35	21	1	1	35	200	0.5	-50	0.5	50	0.5	-50	0.5	2	1	3	11	1	195	200	314	50	1248.63	19.81	0	0	48799.02	48800.27	0	48803.02	48804.04	48807.05	48809.28	48809.3	1.26
36	21	1	1	36	50	0.5	-50	0.5	50	0.5	-200	0.5	2	1	3	12	1	115	-50	43	-200	1780.53	-1.03	0	0	48810.58	48812.36	0	48814.58	48815.6	48818.63	48820.95	48820.97	1.8
37	21	1	1	37	50	0.2	-50	0.8	200	0.5	50	0.5	1	1	4	1	0	173	50	233	-50	1115.56	3.95	0	0	48824.79	48825.91	0	48828.79	48829.82	48832.82	48835.49	48835.5	1.03
38	21	1	1	38	200	0.5	50	0.5	200	0.8	-50	0.2	1	1	4	2	0	234	200	197	200	816.09	15.16	0	0	48836.55	48837.37	0	48840.55	48841.57	48844.58	48849.93	48849.93	1.93
39	21	1	1	39	200	0.8	50	0.2	200	0.5	-50	0.5	1	1	4	3	0	189	200	260	200	1414.85	32.03	0	0	48851.88	48853.29	0	48855.88	48856.9	48859.91	48863.07	48863.07	1.73
40	21	1	1	40	200	0.5	-200	0.5	200	0.8	50	0.2	1	1	4	4	0	39	50	79	-200	2179.66	2.77	0	0	48864.82	48867	0	48868.82	48869.84	48872.85	48877.22	48877.24	1.49
41	21	1	1	41	200	0.8	-50	0.2	50	0.8	-50	0.2	1	1	4	5	1	23	-50	146	50	2296.39	-3.71	0	0	48878.73	48881.03	0	48882.73	48883.75	48886.76	48888.69	48888.69	1.58
42	21	1	1	42	200	0.8	-50	0.2	200	0.5	50	0.5	1	1	4	6	1	132	200	275	200	1680.28	6.91	0	0	48890.29	48891.97	0	48894.29	48895.31	48898.32	48900.43	48900.45	1.24
43	21	1	1	43	200	0.5	50	0.5	50	0.2	-50	0.8	1	1	4	7	1	278	200	336	50	2345.16	9.78	0	0	48901.7	48904.04	0	48905.7	48906.72	48909.73	48912.03	48912.04	1.46
44	21	1	1	44	-50	0.8	-200	0.2	200	0.8	-50	0.2	1	1	4	8	0	50	-50	70	-200	1199.1	-0.21	0	0	48913.52	48914.72	0	48917.52	48918.54	48921.55	48926.05	48926.05	1.96
45	21	1	1	45	200	0.5	-200	0.5	-50	0.2	-200	0.8	1	1	4	9	1	34	-200	190	-200	966.04	-0.73	0	0	48928.03	48929	0	48932.03	48933.06	48936.06	48947.68	48947.69	1.55
46	21	1	1	46	200	0.5	-200	0.5	50	0.5	-200	0.5	1	1	4	10	1	311	200	175	-200	1381.6	24.27	0	0	48949.25	48950.63	0	48953.25	48954.27	48957.28	48959.71	48959.71	1.52
47	21	1	1	47	-50	0.2	-200	0.8	200	0.2	-200	0.8	1	1	4	11	0	267	-200	242	-200	1281.69	-11.69	0	0	48961.26	48962.54	0	48965.26	48966.28	48969.29	48972.16	48972.18	1.23
48	21	1	1	48	50	0.5	-50	0.5	50	0.5	-200	0.5	1	1	4	12	0	54	-200	126	-50	2196.03	-39.85	0	0	48973.43	48975.62	0	48977.43	48978.45	48981.46	48984.27	48984.28	1.49
49	21	1	1	49	50	0.5	-200	0.5	50	0.8	-200	0.2	2	1	5	1	0	17	-200	95	-200	2578.75	0.11	0	0	48987.79	48990.37	0	48991.79	48992.81	48995.82	48998.48	48998.48	1.62
50	21	1	1	50	50	0.8	-200	0.2	200	0.8	-200	0.2	2	1	5	2	0	160	200	88	50	1165.23	34.13	0	0	49000.11	49001.28	0	49004.11	49005.14	49008.14	49010.63	49010.64	1.68
51	21	1	1	51	200	0.8	50	0.2	200	0.2	50	0.8	2	1	5	3	1	130	200	266	50	1913.85	31.41	0	0	49012.34	49014.25	0	49016.34	49017.36	49020.37	49023.46	49023.48	1.4
52	21	1	1	52	200	0.2	50	0.8	200	0.5	50	0.5	2	1	5	4	0	254	200	247	50	1830.45	19.81	0	0	49024.89	49026.72	0	49028.89	49029.91	49032.92	49034.71	49034.72	1.37
53	21	1	1	53	200	0.5	50	0.5	50	0.5	-50	0.5	2	1	5	5	1	8	50	120	-50	1498.18	-0.85	0	0	49036.1	49037.59	0	49040.1	49041.12	49044.13	49048.95	49048.97	1.99
54	21	1	1	54	200	0.2	-50	0.8	200	0.8	50	0.2	2	1	5	6	0	71	50	98	-50	1049.04	15.31	0	0	49050.96	49052.01	0	49054.96	49055.98	49058.99	49061.62	49061.62	1.04
55	21	1	1	55	50	0.2	-50	0.8	200	0.5	50	0.5	2	1	5	7	0	320	200	155	-50	932.9	20.3	0	0	49062.67	49063.6	0	49066.67	49067.69	49070.7	49073.84	49073.84	1.89
56	21	1	1	56	-50	0.8	-200	0.2	200	0.2	-50	0.8	2	1	5	8	0	143	-50	277	-50	1864.24	0	0	0	49075.74	49077.6	0	49079.74	49080.76	49083.77	49087.37	49087.37	1.91
57	21	1	1	57	200	0.8	-50	0.2	50	0.8	-50	0.2	2	1	5	9	1	272	200	136	50	982.68	17.11	0	0	49089.3	49090.29	0	49093.3	49094.33	49097.33	49099.39	49099.4	1.8
58	21	1	1	58	-50	0.8	-200	0.2	-50	0.5	-200	0.5	2	1	5	10	0	342	-50	285	-50	3360.44	-4.24	0	0	49101.21	49104.57	0	49105.21	49106.23	49109.24	49116.03	49116.04	1.1
59	21	1	1	59	200	0.5	-200	0.5	50	0.5	-200	0.5	2	1	5	11	1	242	200	158	-200	1082.21	33.62	0	0	49117.15	49118.24	0	49121.16	49122.18	49125.19	49128.14	49128.15	1.26
60	21	1	1	60	200	0.5	50	0.5	50	0.2	-50	0.8	2	1	5	12	1	277	200	61	-50	899.42	32.5	0	0	49129.43	49130.33	0	49133.43	49134.45	49137.46	49139.32	49139.34	1.34
61	21	1	1	61	50	0.2	-50	0.8	-50	0.5	-200	0.5	2	1	6	1	1	357	50	186	-50	2063.54	9.42	0	0	49142.69	49144.76	0	49146.69	49147.72	49150.73	49153.71	49153.72	1.68
62	21	1	1	62	200	0.8	-50	0.2	50	0.8	-50	0.2	2	1	6	2	1	212	200	56	-50	1148.73	34.04	0	0	49155.41	49156.56	0	49159.41	49160.44	49163.45	49165.5	49165.51	1.14
63	21	1	1	63	50	0.8	-200	0.2	200	0.8	-200	0.2	2	1	6	3	0	270	200	147	50	2429.17	14.39	0	0	49166.65	49169.08	0	49170.66	49171.68	49174.69	49177.67	49177.68	1.72
64	21	1	1	64	200	0.5	-200	0.5	50	0.8	-50	0.2	2	1	6	4	1	285	200	115	50	1398.22	46.07	0	0	49179.41	49180.81	0	49183.41	49184.43	49187.46	49190.7	49190.71	1.11
65	21	1	1	65	200	0.8	-200	0.2	-50	0.2	-200	0.8	2	1	6	5	1	33	-200	41	-200	1132.12	-5	0	0	49191.83	49192.96	0	49195.83	49196.85	49199.88	49202.85	49202.85	1.65
66	21	1	1	66	50	0.8	-50	0.2	200	0.8	-50	0.2	2	1	6	6	0	179	200	245	50	1281.91	35.64	0	0	49204.52	49205.8	0	49208.52	49209.54	49212.55	49217.46	49217.47	1.49
67	21	1	1	67	50	0.8	-50	0.2	200	0.2	-200	0.8	2	1	6	7	0	54	-200	179	50	2445.82	-6.95	0	0	49218.98	49221.43	0	49222.98	49224	49227.01	49230.82	49230.82	1.78
68	21	1	1	68	200	0.2	-200	0.8	-50	0.8	-200	0.2	2	1	6	8	1	307	200	202	-50	1946.99	45	0	0	49232.62	49234.56	0	49236.62	49237.64	49240.65	49245.04	49245.05	1.72
69	21	1	1	69	200	0.5	50	0.5	200	0.8	-50	0.2	2	1	6	9	0	210	200	251	200	2961.14	25.13	0	0	49246.78	49249.74	0	49250.78	49251.8	49254.81	49257.26	49257.27	1.9
70	21	1	1	70	-50	0.8	-200	0.2	200	0.2	-200	0.8	2	1	6	10	0	357	200	317	-50	2762.14	50	0	0	49259.19	49261.95	0	49263.19	49264.21	49267.22	49269.37	49269.38	1.89
71	21	1	1	71	200	0.8	50	0.2	200	0.5	-50	0.5	2	1	6	11	1	312	200	221	200	1381.23	30.33	0	0	49271.29	49272.67	0	49275.29	49276.31	49279.32	49281.84	49281.85	1.33
72	21	1	1	72	200	0.2	-200	0.8	50	0.2	-50	0.8	2	1	6	12	0	173	-50	190	-200	2462.2	3.2	0	0	49283.2	49285.66	0	49287.2	49288.22	49291.23	49293.85	49293.85	1.7
73	21	1	1	73	50	0.2	-200	0.8	50	0.8	-200	0.2	2	1	7	1	0	180	50	83	-200	1763.97	7.06	0	0	49297.58	49299.34	0	49301.58	49302.6	49305.61	49308.91	49308.92	1.2
74	21	1	1	74	-50	0.5	-200	0.5	200	0.8	-200	0.2	2	1	7	2	0	305	200	207	-50	1548.2	16.45	0	0	49310.13	49311.68	0	49314.13	49315.15	49318.16	49321.03	49321.04	1.03
75	21	1	1	75	-50	0.8	-200	0.2	200	0.8	-50	0.2	2	1	7	3	0	89	200	211	-50	1414.98	20.12	0	0	49322.09	49323.5	0	49326.09	49327.11	49330.12	49332.77	49332.78	1.74
76	21	1	1	76	50	0.5	-200	0.5	200	0.5	-200	0.5	2	1	7	4	0	226	200	31	-200	1281.5	23.46	0	0	49334.54	49335.82	0	49338.54	49339.56	49342.57	49344.93	49344.93	1.5
77	21	1	1	77	200	0.8	50	0.2	200	0.5	-50	0.5	2	1	7	5	1	263	200	321	200	1647.92	25.8	0	0	49346.45	49348.1	0	49350.45	49351.47	49354.5	49358.47	49358.47	1.48
78	21	1	1	78	200	0.5	-50	0.5	-50	0.5	-200	0.5	2	1	7	6	1	277	200	210	-50	1580.74	37.68	0	0	49359.97	49361.55	0	49363.97	49364.99	49368	49370.97	49370.97	1.9
79	21	1	1	79	200	0.8	-50	0.2	200	0.5	50	0.5	2	1	7	7	1	209	200	7	50	1514.59	36.54	0	0	49372.89	49374.4	0	49376.89	49377.91	49380.92	49384.67	49384.69	1.61
80	21	1	1	80	200	0.5	-50	0.5	50	0.8	-200	0.2	2	1	7	8	1	311	200	175	50	1448.02	29.21	0	0	49386.32	49387.77	0	49390.32	49391.34	49394.35	49397.33	49397.34	1.62
81	21	1	1	81	-50	0.2	-200	0.8	50	0.8	-200	0.2	2	1	7	9	0	199	50	76	-200	1597.57	9.03	0	0	49398.97	49400.57	0	49402.97	49404	49407	49408.74	49408.75	1.86
82	21	1	1	82	200	0.8	-200	0.2	50	0.2	-200	0.8	2	1	7	10	1	12	-200	222	-200	982.8	-5.06	0	0	49410.63	49411.61	0	49414.63	49415.65	49418.66	49422.58	49422.58	1.81
83	21	1	1	83	200	0.8	-200	0.2	200	0.5	-50	0.5	2	1	7	11	1	18	-200	177	-50	2878.23	-21.73	0	0	49424.4	49427.28	0	49428.4	49429.42	49432.43	49435.72	49435.72	1.58
84	21	1	1	84	200	0.5	-200	0.5	-50	0.2	-200	0.8	2	1	7	12	1	45	-200	74	-200	1082.13	-9.48	0	0	49437.32	49438.4	0	49441.32	49442.34	49445.35	49449.62	49449.62	1.18
85	21	1	1	85	50	0.8	-200	0.2	200	0.8	-200	0.2	1	1	8	1	0	16	-200	69	-200	2113.05	-3.11	0	0	49452.83	49454.94	0	49456.83	49457.85	49460.86	49464.17	49464.19	1.24
86	21	1	1	86	200	0.5	-50	0.5	50	0.8	-200	0.2	1	1	8	2	1	102	-50	194	50	1182.18	-6.59	0	0	49465.43	49466.62	0	49469.43	49470.46	49473.46	49474.68	49474.69	1.89
87	21	1	1	87	200	0.2	-50	0.8	200	0.8	50	0.2	1	1	8	3	0	193	200	180	-50	1115.95	33.28	0	0	49476.59	49477.71	0	49480.59	49481.61	49484.62	49486.91	49486.92	1.03
88	21	1	1	88	-50	0.8	-200	0.2	200	0.2	-50	0.8	1	1	8	4	0	177	-50	45	-200	1447.69	-2.5	0	0	49487.96	49489.41	0	49491.96	49492.99	49495.99	49499.36	49499.37	1.49
89	21	1	1	89	50	0.2	-50	0.8	-50	0.5	-200	0.5	1	1	8	5	0	98	-200	315	50	2395.99	-29.53	0	0	49500.87	49503.26	0	49504.87	49505.89	49508.9	49514.58	49514.58	1.17
90	21	1	1	90	50	0.5	-50	0.5	50	0.5	-200	0.5	1	1	8	6	1	204	50	231	50	2695	1.78	0	0	49515.77	49518.46	0	49519.77	49520.79	49523.8	49525.99	49526.01	1.98
91	21	1	1	91	200	0.8	-50	0.2	50	0.8	-50	0.2	1	1	8	7	1	75	200	342	50	932.18	28.57	0	0	49528	49528.94	0	49532	49533.02	49536.03	49539.8	49539.81	1.71
92	21	1	1	92	200	0.8	50	0.2	200	0.5	-50	0.5	1	1	8	8	1	39	50	52	-50	2827.97	6.94	0	0	49541.54	49544.37	0	49545.54	49546.56	49549.57	49553.73	49553.74	1.5
93	21	1	1	93	200	0.8	-200	0.2	-50	0.2	-200	0.8	1	1	8	9	1	224	200	207	-200	932.69	19.75	0	0	49555.26	49556.19	0	49559.26	49560.28	49563.29	49565.52	49565.53	1.47
94	21	1	1	94	-50	0.8	-200	0.2	200	0.2	-200	0.8	1	1	8	10	1	336	-50	263	-200	2097.17	-2.47	0	0	49567.01	49569.11	0	49571.01	49572.03	49575.04	49578.69	49578.7	1.06
95	21	1	1	95	200	0.5	-50	0.5	50	0.5	-50	0.5	1	1	8	11	1	23	-50	310	50	2545.44	1.27	0	0	49579.78	49582.33	0	49583.78	49584.8	49587.81	49590.8	49590.8	1.68
96	21	1	1	96	50	0.5	-200	0.5	50	0.8	-200	0.2	1	1	8	12	0	310	50	355	50	2545.25	3.65	0	0	49592.5	49595.05	0	49596.5	49597.52	49600.53	49602.57	49602.58	1.04
97	22	2	1	1	200	0.5	-200	0.5	200	0.8	50	0.2	2	1	1	1	0	257	200	353	200	1348.31	39.43	34249.57	34249.58	34253.7	34255.05	0	34257.71	34258.73	34261.75	34266.61	34266.62	1.17
98	22	2	1	2	50	0.2	-200	0.8	50	0.8	-200	0.2	2	1	1	2	0	22	-200	170	-200	1132.25	25.36	0	34251.69	34267.8	34268.94	0	34271.81	34272.83	34275.83	34276.95	34276.95	1.6
99	22	2	1	3	50	0.5	-200	0.5	200	0.5	-200	0.5	2	1	1	3	0	26	-200	16	-200	1082.47	-13.84	0	34391.83	34278.56	34279.64	0	34282.56	34283.58	34286.61	34287.99	34288.01	1.26
100	22	2	1	4	50	0.2	-200	0.8	50	0.2	-50	0.8	2	1	1	4	0	295	50	35	-200	1963.26	33.28	0	34526.28	34289.29	34291.25	0	34293.29	34294.31	34297.32	34299.46	34299.46	1.65
101	22	2	1	5	200	0.8	50	0.2	200	0.5	-50	0.5	2	1	1	5	1	261	200	54	-50	2029.34	40.07	0	34665.3	34301.13	34303.15	0	34305.13	34306.15	34309.16	34310.77	34310.79	1.69
102	22	2	1	6	50	0.2	-50	0.8	-50	0.5	-200	0.5	2	1	1	6	1	187	-50	351	-50	1497.28	1.4	0	34800.71	34312.48	34313.98	0	34316.48	34317.5	34320.51	34323.34	34323.36	1.75
103	22	2	1	7	200	0.2	-200	0.8	-50	0.8	-200	0.2	2	1	1	7	1	289	200	164	-50	1763.87	45	0	34994.51	34325.12	34326.88	0	34329.12	34330.14	34333.15	34335.93	34335.94	1.45
104	22	2	1	8	-50	0.2	-200	0.8	200	0.2	-200	0.8	2	1	1	8	0	31	-200	298	-50	1431.32	-14.98	0	35135.11	34337.41	34338.84	0	34341.41	34342.43	34345.44	34346.16	34346.17	1.08
105	22	2	1	9	200	0.5	50	0.5	50	0.5	-50	0.5	2	1	1	9	1	63	50	141	-50	1248.57	32.25	0	35271.19	34347.27	34348.51	0	34351.27	34352.29	34355.3	34357.2	34357.21	1.23
106	22	2	1	10	50	0.5	-50	0.5	50	0.5	-200	0.5	2	1	1	10	1	290	50	22	-200	1980.17	21.2	0	0	34358.46	34360.44	0	34362.46	34363.48	34366.49	34368.02	34368.03	1.91
107	22	2	1	11	200	0.2	-50	0.8	200	0.8	50	0.2	2	1	1	11	0	151	200	190	-50	1298.46	25.77	0	0	34369.96	34371.26	0	34373.96	34374.98	34377.99	34379.44	34379.44	1.15
108	22	2	1	12	200	0.8	-50	0.2	50	0.8	-50	0.2	2	1	1	12	1	227	200	106	50	1481.23	42.62	0	0	34380.6	34382.09	0	34384.61	34385.63	34388.64	34389.97	34389.98	1.83
109	22	2	1	13	-50	0.2	-200	0.8	200	0.5	-200	0.5	2	1	2	1	0	355	200	6	-200	1364.99	50	0	0	34393.84	34395.2	0	34397.84	34398.86	34401.87	34402.9	34402.92	1.54
110	22	2	1	14	200	0.5	-50	0.5	50	0.8	-200	0.2	2	1	2	2	1	39	-50	135	50	1414.19	-44.45	0	0	34404.46	34405.88	0	34408.47	34409.49	34412.5	34413.78	34413.79	2
111	22	2	1	15	200	0.5	-50	0.5	-50	0.5	-200	0.5	2	1	2	3	1	177	-50	123	-200	1248.3	14.43	0	0	34415.8	34417.05	0	34419.81	34420.83	34423.84	34425.86	34425.86	1.08
112	22	2	1	16	-50	0.8	-200	0.2	-50	0.5	-200	0.5	2	1	2	4	1	332	-50	19	-200	2295.57	9.48	0	0	34426.96	34429.26	0	34430.96	34431.98	34434.99	34437.11	34437.12	1.44
113	22	2	1	17	200	0.5	-200	0.5	-50	0.2	-200	0.8	2	1	2	5	1	97	-200	153	-200	1065.05	-12.41	0	0	34438.58	34439.65	0	34442.59	34443.61	34446.62	34448.3	34448.31	1.11
114	22	2	1	18	200	0.8	-200	0.2	50	0.2	-200	0.8	2	1	2	6	1	340	200	151	-200	1114.84	37.07	0	35406.64	34449.43	34450.54	0	34453.43	34454.45	34457.46	34458.74	34458.74	1.96
115	22	2	1	19	200	0.5	50	0.5	200	0.8	-50	0.2	2	1	2	7	0	253	200	109	50	1614.52	50	0	0	34460.72	34462.33	0	34464.72	34465.74	34468.75	34469.83	34469.84	1
116	22	2	1	20	200	0.5	50	0.5	50	0.2	-50	0.8	2	1	2	8	1	195	200	252	-50	1165.49	50	0	0	34470.86	34472.02	0	34474.86	34475.88	34478.89	34480.86	34480.87	1.77
117	22	2	1	21	200	0.8	50	0.2	200	0.5	-50	0.5	2	1	2	9	1	65	50	47	-50	1980.4	33.61	0	0	34482.66	34484.64	0	34486.66	34487.69	34490.69	34491.79	34491.81	1.82
118	22	2	1	22	50	0.5	-50	0.5	50	0.2	-200	0.8	2	1	2	10	1	62	-50	12	-200	1415.21	7.5	0	0	34493.64	34495.05	0	34497.64	34498.66	34501.67	34502.98	34503	1.87
119	22	2	1	23	200	0.5	-50	0.5	50	0.5	-50	0.5	2	1	2	11	1	318	200	241	50	1248.65	38.02	0	0	34504.88	34506.13	0	34508.88	34509.9	34512.91	34513.93	34513.94	1.08
120	22	2	1	24	200	0.2	50	0.8	200	0.5	50	0.5	2	1	2	12	0	166	50	133	50	1714.21	15.98	0	0	34515.04	34516.75	0	34519.04	34520.06	34523.09	34524.85	34524.86	1.4
121	22	2	1	25	-50	0.8	-200	0.2	200	0.8	-50	0.2	1	1	3	1	0	308	200	57	-200	1714.26	47.5	0	0	34528.29	34530	0	34532.29	34533.31	34536.34	34537.83	34537.85	1.26
122	22	2	1	26	200	0.5	-50	0.5	50	0.5	-50	0.5	1	1	3	2	1	136	-50	69	-50	1414.96	-12.03	0	0	34539.13	34540.55	0	34543.13	34544.15	34547.16	34548.46	34548.48	1.8
123	22	2	1	27	200	0.8	50	0.2	200	0.5	-50	0.5	1	1	3	3	0	44	-50	174	200	1980.14	-41.11	0	0	34550.29	34552.27	0	34554.29	34555.31	34558.32	34559.36	34559.37	1.43
124	22	2	1	28	50	0.5	-200	0.5	200	0.5	-200	0.5	1	1	3	4	0	139	-200	82	-200	1264.97	-3.89	0	0	34560.81	34562.08	0	34564.81	34565.83	34568.84	34569.93	34569.94	1.91
125	22	2	1	29	-50	0.2	-200	0.8	50	0.8	-200	0.2	1	1	3	5	0	105	50	91	-200	1614.63	40.81	0	0	34571.87	34573.48	0	34575.87	34576.89	34579.9	34583.02	34583.03	1.18
126	22	2	1	30	200	0.8	-50	0.2	50	0.8	-50	0.2	1	1	3	6	1	96	200	297	50	1281.81	35.87	0	0	34584.22	34585.51	0	34588.22	34589.25	34592.26	34593.33	34593.34	1.26
127	22	2	1	31	-50	0.8	-200	0.2	200	0.2	-50	0.8	1	1	3	7	1	263	-50	124	-50	2212.3	-23.01	0	0	34594.62	34596.83	0	34598.62	34599.64	34602.65	34603.85	34603.86	1.15
128	22	2	1	32	50	0.5	-200	0.5	50	0.8	-200	0.2	1	1	3	8	0	327	50	39	-200	1281.91	33.72	0	0	34605.03	34606.31	0	34609.03	34610.05	34613.06	34614.13	34614.14	1.14
129	22	2	1	33	-50	0.5	-200	0.5	200	0.8	-200	0.2	1	1	3	9	0	94	200	295	-50	1647.63	30.28	0	0	34615.28	34616.93	0	34619.28	34620.31	34623.32	34624.51	34624.51	1.87
130	22	2	1	34	50	0.2	-50	0.8	-50	0.5	-200	0.5	1	1	3	10	1	9	-50	154	-200	1780.79	-1.38	0	0	34626.39	34628.17	0	34630.39	34631.41	34634.42	34637.17	34637.18	1.58
131	22	2	1	35	200	0.8	-200	0.2	-50	0.2	-200	0.8	1	1	3	11	1	59	-200	65	-200	1846.53	-50	0	0	34638.78	34640.63	0	34642.78	34643.8	34646.81	34651.38	34651.4	1.55
132	22	2	1	36	200	0.8	50	0.2	200	0.2	50	0.8	1	1	3	12	1	34	50	216	50	1132.33	4.24	0	0	34652.96	34654.09	0	34656.96	34657.98	34660.99	34664.13	34664.14	1.14
133	22	2	1	37	-50	0.8	-200	0.2	200	0.8	-50	0.2	2	1	4	1	0	252	200	251	-50	1414.97	44.67	0	0	34667.31	34668.73	0	34671.31	34672.33	34675.34	34677.73	34677.74	1.85
134	22	2	1	38	50	0.8	-50	0.2	200	0.8	-50	0.2	2	1	4	2	0	25	-50	13	-50	1198.65	-8.12	0	0	34679.6	34680.8	0	34683.6	34684.62	34687.63	34689.59	34689.61	1.62
135	22	2	1	39	200	0.8	-200	0.2	200	0.5	-50	0.5	2	1	4	3	1	192	200	236	200	1098.96	42.42	0	0	34691.24	34692.34	0	34695.24	34696.26	34699.27	34700.75	34700.75	1.35
136	22	2	1	40	50	0.8	-50	0.2	200	0.2	-200	0.8	2	1	4	4	1	296	50	259	-200	2346.07	50	0	0	34702.11	34704.46	0	34706.11	34707.13	34710.14	34711.16	34711.17	1.51
137	22	2	1	41	200	0.8	-200	0.2	-50	0.2	-200	0.8	2	1	4	5	1	192	200	118	-200	1049.13	50	0	0	34712.7	34713.75	0	34716.71	34717.73	34720.74	34721.92	34721.93	1.4
138	22	2	1	42	200	0.2	-200	0.8	50	0.2	-50	0.8	2	1	4	6	1	220	-200	281	-50	1265.37	-23.75	0	0	34723.36	34724.63	0	34727.36	34728.38	34731.39	34732.34	34732.34	1.08
139	22	2	1	43	200	0.8	50	0.2	200	0.2	50	0.8	2	1	4	7	1	33	50	96	50	1215.52	12.6	0	0	34733.44	34734.65	0	34737.44	34738.46	34741.47	34742.89	34742.9	1.24
140	22	2	1	44	200	0.5	-200	0.5	50	0.8	-50	0.2	2	1	4	8	1	102	-200	159	50	1297.69	-40	0	0	34744.15	34745.45	0	34748.15	34749.17	34752.2	34755.88	34755.9	1.12
141	22	2	1	45	50	0.8	-200	0.2	200	0.5	-50	0.5	2	1	4	9	0	316	200	165	50	1365.93	32.5	0	0	34757.05	34758.42	0	34761.05	34762.07	34765.1	34766.29	34766.3	1.18
142	22	2	1	46	50	0.5	-50	0.5	50	0.5	-200	0.5	2	1	4	10	1	340	50	230	50	2630.1	8.03	0	0	34767.49	34770.12	0	34771.5	34772.51	34775.54	34776.75	34776.77	1.24
143	22	2	1	47	50	0.5	-200	0.5	50	0.8	-200	0.2	2	1	4	11	0	244	50	87	-200	1731.95	26.36	0	0	34778.03	34779.77	0	34782.04	34783.06	34786.08	34788.32	34788.33	1.42
144	22	2	1	48	-50	0.5	-200	0.5	200	0.8	-200	0.2	2	1	4	12	0	251	200	242	-50	1632.21	35	0	0	34789.76	34791.39	0	34793.76	34794.78	34797.8	34799.65	34799.65	1.05
145	22	2	1	49	200	0.5	-200	0.5	200	0.2	-200	0.8	2	1	5	1	1	92	-200	81	-200	1233.11	-26.27	0	0	34802.73	34803.96	0	34806.73	34807.75	34810.77	34812.42	34812.44	1.9
146	22	2	1	50	200	0.8	-50	0.2	200	0.5	50	0.5	2	1	5	2	0	125	50	304	200	1648.83	5.88	0	0	34814.35	34816	0	34818.35	34819.37	34822.4	34824.92	34824.92	1.94
147	22	2	1	51	-50	0.8	-200	0.2	200	0.2	-50	0.8	2	1	5	3	1	244	-50	3	-50	1499.29	-8.69	0	0	34826.89	34828.39	0	34830.89	34831.91	34834.93	34840.52	34840.54	1.49
148	22	2	1	52	50	0.8	-200	0.2	200	0.8	-200	0.2	2	1	5	4	0	330	200	140	50	1332.97	24.68	0	0	34842.05	34843.38	0	34846.05	34847.07	34850.1	34851.79	34851.79	1.49
149	22	2	1	53	50	0.2	-50	0.8	200	0.5	50	0.5	2	1	5	5	0	153	50	167	-50	2047.49	29.61	0	0	34853.31	34855.35	0	34857.31	34858.33	34861.35	34862.22	34862.24	1.34
150	22	2	1	54	200	0.5	-200	0.5	50	0.5	-200	0.5	2	1	5	6	1	278	200	117	-200	2297.36	-9.34	0	0	34863.6	34865.9	0	34867.6	34868.62	34871.65	34913.57	34913.58	1.9
151	22	2	1	55	-50	0.8	-200	0.2	200	0.2	-200	0.8	2	1	5	7	0	13	-200	170	-50	3013.04	-50	0	0	34915.49	34918.51	0	34919.49	34920.52	34923.54	34926.92	34926.93	1.37
152	22	2	1	56	200	0.8	-50	0.2	50	0.8	-50	0.2	2	1	5	8	1	260	200	171	50	2098	-2.59	0	0	34928.31	34930.41	0	34932.31	34933.34	34936.36	34950.69	34950.69	1.11
153	22	2	1	57	50	0.8	-200	0.2	200	0.8	-200	0.2	2	1	5	9	0	219	200	123	50	1198.58	17.91	0	0	34951.82	34953.02	0	34955.83	34956.85	34959.86	34960.8	34960.8	1.78
154	22	2	1	58	200	0.5	-50	0.5	200	0.8	-200	0.2	2	1	5	10	0	88	200	266	200	2079.96	22.05	0	0	34962.6	34964.68	0	34966.6	34967.62	34970.63	34971.71	34971.71	1.39
155	22	2	1	59	-50	0.2	-200	0.8	50	0.8	-200	0.2	2	1	5	11	0	276	50	97	-200	1348.42	16.74	0	0	34973.12	34974.47	0	34977.12	34978.15	34981.16	34982.1	34982.12	1.24
156	22	2	1	60	50	0.2	-50	0.8	200	0.5	50	0.5	2	1	5	12	0	33	50	104	-50	1398.29	37.5	0	0	34983.38	34984.78	0	34987.38	34988.41	34991.41	34993.09	34993.09	1.4
157	22	2	1	61	200	0.2	-200	0.8	-50	0.8	-200	0.2	1	1	6	1	1	247	-200	197	-50	1581.26	-17.5	0	0	34996.52	34998.1	0	35000.52	35001.54	35004.57	35006.62	35006.63	1.1
158	22	2	1	62	200	0.5	-50	0.5	200	0.8	-200	0.2	1	1	6	2	0	234	200	232	200	1315.23	40	0	0	35007.74	35009.06	0	35011.74	35012.76	35015.77	35017.99	35018	1.13
159	22	2	1	63	200	0.5	50	0.5	50	0.5	-50	0.5	1	1	6	3	1	229	200	341	50	1331.05	23.83	0	0	35019.15	35020.48	0	35023.15	35024.17	35027.18	35029.68	35029.69	1.94
160	22	2	1	64	200	0.5	-200	0.5	200	0.2	-200	0.8	1	1	6	4	1	256	200	86	-200	1181.45	47.12	0	0	35031.65	35032.83	0	35035.65	35036.67	35039.68	35040.33	35040.35	1.96
161	22	2	1	65	200	0.5	-200	0.5	-50	0.2	-200	0.8	1	1	6	5	1	219	200	163	-200	1182.01	29.87	0	0	35042.31	35043.49	0	35046.31	35047.33	35050.34	35052.06	35052.07	1.58
162	22	2	1	66	-50	0.2	-200	0.8	200	0.5	-200	0.5	1	1	6	6	0	278	200	239	-200	1281.7	21.19	0	0	35053.67	35054.95	0	35057.67	35058.69	35061.7	35064.97	35064.97	1.06
163	22	2	1	67	50	0.8	-50	0.2	200	0.8	-50	0.2	1	1	6	7	0	150	200	239	50	1431.49	21.04	0	0	35066.06	35067.49	0	35070.06	35071.08	35074.09	35075.12	35075.13	1.23
164	22	2	1	68	50	0.8	-200	0.2	200	0.5	-50	0.5	1	1	6	8	0	93	-50	300	50	1829.75	-27.03	0	0	35076.38	35078.21	0	35080.38	35081.4	35084.41	35085.93	35085.94	1.35
165	22	2	1	69	200	0.5	-200	0.5	50	0.8	-50	0.2	1	1	6	9	1	210	200	195	50	1148.92	41.16	0	0	35087.31	35088.45	0	35091.31	35092.33	35095.34	35096.93	35096.95	1.82
166	22	2	1	70	200	0.5	-50	0.5	50	0.8	-200	0.2	1	1	6	10	1	96	-50	115	50	1431.76	12.12	0	0	35098.78	35100.21	0	35102.78	35103.8	35106.81	35112.56	35112.56	1.02
167	22	2	1	71	200	0.5	50	0.5	50	0.2	-50	0.8	1	1	6	11	1	339	200	233	-50	2079.99	40.68	0	0	35113.59	35115.67	0	35117.59	35118.61	35121.64	35124.01	35124.02	1.04
168	22	2	1	72	200	0.8	-200	0.2	200	0.5	-50	0.5	1	1	6	12	1	231	200	197	200	1100.17	40.38	0	0	35125.08	35126.18	0	35129.09	35130.1	35133.13	35133.92	35133.93	1.17
169	22	2	1	73	200	0.5	-200	0.5	50	0.5	-200	0.5	1	1	7	1	1	196	200	260	50	1149.93	36.92	0	0	35137.12	35138.27	0	35141.12	35142.14	35145.17	35147.49	35147.5	1.65
170	22	2	1	74	50	0.8	-50	0.2	200	0.2	-200	0.8	1	1	7	2	1	358	50	79	-200	3078.86	42.91	0	0	35149.16	35152.24	0	35153.16	35154.18	35157.21	35158.24	35158.24	1.73
171	22	2	1	75	50	0.2	-50	0.8	200	0.5	50	0.5	1	1	7	3	0	23	50	40	-50	1831.59	24	0	0	35159.98	35161.82	0	35163.99	35165.01	35168.03	35170.58	35170.59	1.65
172	22	2	1	76	50	0.5	-50	0.5	50	0.5	-200	0.5	1	1	7	4	1	162	-50	132	-200	1998.01	-37.13	0	0	35172.26	35174.25	0	35176.26	35177.28	35180.3	35182.33	35182.33	1.45
173	22	2	1	77	50	0.5	-50	0.5	50	0.2	-200	0.8	1	1	7	5	1	227	50	278	-200	1349.68	30	0	0	35183.79	35185.14	0	35187.8	35188.82	35191.84	35193.74	35193.75	1.55
174	22	2	1	78	50	0.2	-200	0.8	50	0.8	-200	0.2	1	1	7	6	0	70	-200	351	50	1133.46	-50	0	0	35195.32	35196.45	0	35199.32	35200.34	35203.37	35204.23	35204.25	1.3
175	22	2	1	79	50	0.8	-200	0.2	200	0.8	-200	0.2	1	1	7	7	0	34	-200	251	50	1515.87	-37.5	0	0	35205.56	35207.08	0	35209.56	35210.58	35213.61	35215.83	35215.84	1.74
176	22	2	1	80	200	0.2	50	0.8	200	0.5	50	0.5	1	1	7	8	0	311	200	191	50	1166.65	37.28	0	0	35217.6	35218.76	0	35221.6	35222.62	35225.65	35226.96	35226.98	1.19
177	22	2	1	81	200	0.8	-50	0.2	200	0.5	50	0.5	1	1	7	9	1	142	200	242	200	2131.71	38.05	0	0	35228.17	35230.3	0	35232.17	35233.19	35236.22	35238.06	35238.07	1.69
178	22	2	1	82	200	0.8	-200	0.2	50	0.2	-200	0.8	1	1	7	10	1	188	200	126	-200	1133.34	46.91	0	0	35239.76	35240.9	0	35243.76	35244.78	35247.81	35248.62	35248.62	1.18
179	22	2	1	83	50	0.2	-50	0.8	200	0.5	50	0.5	1	1	7	11	0	95	50	211	-50	1349.74	15	0	0	35249.82	35251.17	0	35253.82	35254.84	35257.87	35259.24	35259.25	1.37
180	22	2	1	84	200	0.5	50	0.5	200	0.8	-50	0.2	1	1	7	12	0	88	200	272	200	1865.78	50	0	0	35260.65	35262.51	0	35264.65	35265.67	35268.69	35269.54	35269.54	1.63
181	22	2	1	85	50	0.5	-50	0.5	50	0.5	-200	0.5	1	1	8	1	1	248	50	130	-200	1781.68	40.47	0	0	35273.2	35274.98	0	35277.2	35278.22	35281.25	35282.41	35282.41	1.78
182	22	2	1	86	200	0.8	50	0.2	200	0.5	-50	0.5	1	1	8	2	1	143	200	247	200	1682.83	28.49	0	0	35284.21	35285.89	0	35288.21	35289.23	35292.26	35293.89	35293.9	1.08
183	22	2	1	87	-50	0.2	-200	0.8	200	0.2	-200	0.8	1	1	8	3	0	8	-200	160	-200	2197.51	-28.23	0	0	35295	35297.2	0	35299	35300.02	35303.05	35304.3	35304.31	1.93
184	22	2	1	88	200	0.8	-50	0.2	50	0.8	-50	0.2	1	1	8	4	1	153	200	98	50	1316.3	35	0	0	35306.26	35307.57	0	35310.26	35311.28	35314.3	35316.24	35316.25	1.78
185	22	2	1	89	200	0.5	-50	0.5	-50	0.5	-200	0.5	1	1	8	5	1	296	200	155	-200	1766.55	40.55	0	0	35318.04	35319.81	0	35322.05	35323.07	35326.09	35326.84	35326.86	1.49
186	22	2	1	90	200	0.2	-50	0.8	200	0.8	50	0.2	1	1	8	6	0	277	200	141	-50	1066.76	7.67	0	0	35328.37	35329.44	0	35332.37	35333.39	35336.42	35337.28	35337.3	1.44
187	22	2	1	91	50	0.2	-200	0.8	50	0.2	-50	0.8	1	1	8	7	1	292	50	272	-50	1947.85	35.79	0	0	35338.75	35340.69	0	35342.75	35343.77	35346.79	35348.06	35348.07	1.45
188	22	2	1	92	-50	0.8	-200	0.2	-50	0.5	-200	0.5	1	1	8	8	1	78	-50	285	-50	2230.93	11.49	0	0	35349.54	35351.77	0	35353.54	35354.56	35357.58	35358.95	35358.97	1.31
189	22	2	1	93	-50	0.8	-200	0.2	200	0.2	-200	0.8	1	1	8	9	0	242	-200	118	-50	1699.07	0	0	0	35360.3	35361.99	0	35364.3	35365.32	35368.34	35371.59	35371.6	1.51
190	22	2	1	94	50	0.8	-200	0.2	200	0.8	-200	0.2	1	1	8	10	0	277	200	301	50	1532.69	32.87	0	0	35373.13	35374.66	0	35377.13	35378.15	35381.18	35383.07	35383.07	1.51
191	22	2	1	95	200	0.5	-200	0.5	200	0.8	50	0.2	1	1	8	11	0	357	200	311	200	1349.38	41.49	0	0	35384.6	35385.95	0	35388.61	35389.63	35392.65	35393.54	35393.55	1.82
192	22	2	1	96	200	0.2	-200	0.8	50	0.2	-50	0.8	1	1	8	12	1	319	200	212	-50	1732.14	50	0	0	35395.38	35397.11	0	35399.38	35400.4	35403.43	35404.83	35404.84	1.79
193	23	2	1	1	50	0.8	-50	0.2	200	0.8	-50	0.2	1	1	1	1	0	233	200	308	50	1814.17	45.41	50294.91	50294.93	50298.99	50300.8	0	50302.99	50304.01	50307.03	50308.21	50308.21	1.73
194	23	2	1	2	200	0.8	-200	0.2	200	0.5	-50	0.5	1	1	1	2	1	69	-200	155	-50	2878.05	-41	0	50296.97	50309.96	50312.84	0	50313.96	50314.98	50317.99	50319.93	50319.94	1.65
195	23	2	1	3	50	0.8	-200	0.2	200	0.8	-200	0.2	1	1	1	3	0	213	200	44	-200	1846.7	22.87	0	50437.18	50321.6	50323.45	0	50325.6	50326.62	50329.63	50332.84	50332.86	1.45
196	23	2	1	4	50	0.5	-50	0.5	50	0.2	-200	0.8	1	1	1	4	1	139	-50	210	-200	2595.59	4.09	0	50573.59	50334.32	50336.91	0	50338.32	50339.34	50342.35	50344.35	50344.36	1.55
197	23	2	1	5	200	0.8	-50	0.2	50	0.8	-50	0.2	1	1	1	5	1	105	200	223	50	2428.62	13.42	0	50712.19	50345.93	50348.35	0	50349.93	50350.95	50353.96	50356.3	50356.32	1.3
198	23	2	1	6	200	0.2	50	0.8	200	0.5	50	0.5	1	1	1	6	0	354	200	297	200	2778.35	19.87	0	50848.32	50357.63	50360.41	0	50361.63	50362.65	50365.66	50366.87	50366.88	1.74
199	23	2	1	7	200	0.8	-50	0.2	200	0.5	50	0.5	1	1	1	7	0	211	200	124	200	2163.2	29.78	0	50981.81	50368.64	50370.8	0	50372.64	50373.66	50376.67	50378.61	50378.63	1.19
200	23	2	1	8	50	0.5	-50	0.5	50	0.5	-200	0.5	1	1	1	8	1	327	50	317	50	1896.85	18.05	0	51121.16	50379.83	50381.73	0	50383.83	50384.85	50387.86	50389.96	50389.97	1.69
201	23	2	1	9	50	0.5	-50	0.5	50	0.5	-200	0.5	1	1	1	9	1	94	-50	214	50	1813.56	-8.09	0	51256.33	50391.67	50393.48	0	50395.67	50396.69	50399.7	50401.96	50401.96	1.18
202	23	2	1	10	200	0.5	-200	0.5	50	0.8	-50	0.2	1	1	1	10	0	113	50	154	-200	2179.13	17.5	0	0	50403.16	50405.34	0	50407.16	50408.18	50411.19	50412.68	50412.68	1.37
203	23	2	1	11	-50	0.8	-200	0.2	200	0.2	-200	0.8	1	1	1	11	0	153	-200	65	-200	2462.39	-50	0	0	50414.06	50416.53	0	50418.07	50419.09	50422.1	50423.46	50423.48	1.63
204	23	2	1	12	50	0.2	-200	0.8	50	0.2	-50	0.8	1	1	1	12	0	170	-50	216	-200	2595.3	-19.53	0	0	50425.12	50427.72	0	50429.12	50430.14	50433.17	50435.37	50435.38	1.78
205	23	2	1	13	50	0.8	-200	0.2	200	0.8	-200	0.2	2	1	2	1	0	230	200	252	50	3260.26	20.99	0	0	50439.19	50442.45	0	50443.19	50444.21	50447.22	50448.23	50448.23	1.08
206	23	2	1	14	200	0.8	-200	0.2	200	0.5	-50	0.5	2	1	2	2	1	25	-200	116	-50	3393.71	-33.23	0	0	50449.33	50452.72	0	50453.33	50454.35	50457.36	50458.61	50458.61	1.93
207	23	2	1	15	200	0.5	-200	0.5	200	0.2	-200	0.8	2	1	2	3	1	236	200	147	-200	3260.48	10.94	0	0	50460.55	50463.82	0	50464.56	50465.58	50468.59	50470.5	50470.51	1.78
208	23	2	1	16	200	0.8	-50	0.2	50	0.8	-50	0.2	2	1	2	4	1	259	200	349	50	1797.23	30.55	0	0	50472.31	50474.11	0	50476.31	50477.33	50480.34	50481.21	50481.22	1.49
209	23	2	1	17	50	0.8	-50	0.2	200	0.2	-200	0.8	2	1	2	5	1	118	50	39	-200	2146.93	27.67	0	0	50482.72	50484.87	0	50486.72	50487.74	50490.75	50492.07	50492.08	1.44
210	23	2	1	18	50	0.5	-200	0.5	50	0.8	-200	0.2	2	1	2	6	0	153	50	281	50	2029.43	8.29	0	51395.27	50493.53	50495.56	0	50497.53	50498.55	50501.56	50503.05	50503.05	1.45
211	23	2	1	19	200	0.8	-50	0.2	50	0.8	-50	0.2	2	1	2	7	1	96	200	56	-50	1647.18	33.99	0	0	50504.52	50506.17	0	50508.52	50509.54	50512.55	50514.19	50514.19	1.31
212	23	2	1	20	200	0.8	50	0.2	200	0.5	-50	0.5	2	1	2	8	1	159	200	190	200	2130.23	13.65	0	0	50515.51	50517.64	0	50519.51	50520.53	50523.54	50525.19	50525.2	1.51
213	23	2	1	21	200	0.8	50	0.2	200	0.2	50	0.8	2	1	2	9	1	316	200	187	50	2246.25	42.87	0	0	50526.73	50528.98	0	50530.73	50531.75	50534.76	50537.84	50537.84	1.51
214	23	2	1	22	200	0.2	50	0.8	200	0.5	50	0.5	2	1	2	10	0	345	200	230	50	1663.59	36.49	0	0	50539.37	50541.03	0	50543.37	50544.39	50547.4	50548.75	50548.76	1.82
215	23	2	1	23	200	0.5	-200	0.5	50	0.5	-200	0.5	2	1	2	11	1	244	200	105	-200	2395.14	26.79	0	0	50550.59	50552.99	0	50554.59	50555.61	50558.62	50560.55	50560.57	1.79
216	23	2	1	24	200	0.5	50	0.5	200	0.8	-50	0.2	2	1	2	12	1	251	200	25	-50	1714.33	25.37	0	0	50562.38	50564.1	0	50566.38	50567.4	50570.41	50571.92	50571.93	1.64
217	23	2	1	25	200	0.5	-200	0.5	200	0.2	-200	0.8	1	1	3	1	1	81	-200	241	-200	1996.74	-3.73	0	0	50575.6	50577.6	0	50579.6	50580.62	50583.63	50584.86	50584.88	1.38
218	23	2	1	26	50	0.2	-50	0.8	200	0.5	50	0.5	1	1	3	2	0	281	200	125	-50	1880.08	12.55	0	0	50586.28	50588.16	0	50590.28	50591.3	50594.31	50595.3	50595.3	1.81
219	23	2	1	27	200	0.8	50	0.2	200	0.5	-50	0.5	1	1	3	3	1	3	50	217	200	1780.77	14.61	0	0	50597.13	50598.91	0	50601.13	50602.15	50605.16	50607.52	50607.52	1.53
220	23	2	1	28	200	0.5	50	0.5	50	0.5	-50	0.5	1	1	3	4	1	330	200	1	-50	1414.84	28.46	0	0	50609.07	50610.49	0	50613.07	50614.09	50617.1	50618.9	50618.91	1.35
221	23	2	1	29	200	0.5	-50	0.5	200	0.8	-200	0.2	1	1	3	5	1	153	-50	166	200	1663.75	-9.3	0	0	50620.28	50621.94	0	50624.28	50625.3	50628.31	50630.28	50630.29	1.94
222	23	2	1	30	200	0.8	50	0.2	200	0.2	50	0.8	1	1	3	6	1	117	200	283	50	1697.72	11.74	0	0	50632.23	50633.93	0	50636.23	50637.26	50640.26	50642.45	50642.46	1.88
223	23	2	1	31	200	0.5	50	0.5	200	0.8	-50	0.2	1	1	3	7	1	13	50	64	-50	2080.39	4.64	0	0	50644.35	50646.44	0	50648.35	50649.38	50652.39	50654.04	50654.05	1.55
224	23	2	1	32	200	0.8	50	0.2	200	0.5	-50	0.5	1	1	3	8	1	171	200	55	-50	1431.54	24.66	0	0	50655.61	50657.04	0	50659.61	50660.63	50663.64	50664.71	50664.72	1.62
225	23	2	1	33	50	0.8	-200	0.2	200	0.8	-200	0.2	1	1	3	9	0	70	-200	219	50	2296.18	19.67	0	0	50666.35	50668.65	0	50670.35	50671.37	50674.38	50676.24	50676.25	1.59
226	23	2	1	34	50	0.8	-200	0.2	200	0.5	-50	0.5	1	1	3	10	0	331	200	88	50	2362.88	31.81	0	0	50677.84	50680.21	0	50681.84	50682.86	50685.87	50688.17	50688.18	1.21
227	23	2	1	35	-50	0.2	-200	0.8	200	0.5	-200	0.5	1	1	3	11	0	68	-200	276	-200	2279.77	12.5	0	0	50689.4	50691.68	0	50693.4	50694.42	50697.43	50699.25	50699.26	1.3
228	23	2	1	36	50	0.2	-200	0.8	50	0.8	-200	0.2	1	1	3	12	0	208	50	33	-200	2478.35	12.24	0	0	50700.57	50703.05	0	50704.57	50705.59	50708.62	50710.7	50710.71	1.47
229	23	2	1	37	50	0.5	-200	0.5	200	0.5	-200	0.5	1	1	4	1	0	154	-200	197	50	2179.86	7.49	0	0	50714.21	50716.39	0	50718.21	50719.23	50722.24	50724.71	50724.72	1.23
230	23	2	1	38	200	0.8	-200	0.2	-50	0.2	-200	0.8	1	1	4	2	1	234	200	245	-200	1963.57	15.96	0	0	50725.96	50727.93	0	50729.96	50730.98	50733.99	50734.98	50734.99	1.84
231	23	2	1	39	-50	0.2	-200	0.8	50	0.8	-200	0.2	1	1	4	3	0	76	50	341	-50	1780.76	16.86	0	0	50736.85	50738.63	0	50740.85	50741.88	50744.88	50746.05	50746.07	1.19
232	23	2	1	40	200	0.2	-200	0.8	-50	0.8	-200	0.2	1	1	4	4	1	86	-200	43	-200	3110.74	2.3	0	0	50747.28	50750.39	0	50751.28	50752.3	50755.31	50757.24	50757.26	1.23
233	23	2	1	41	50	0.5	-200	0.5	50	0.8	-200	0.2	1	1	4	5	0	166	50	163	-200	2412.38	14.9	0	0	50758.5	50760.91	0	50762.5	50763.52	50766.53	50767.52	50767.53	1.17
234	23	2	1	42	200	0.5	50	0.5	50	0.2	-50	0.8	1	1	4	6	1	278	200	127	-50	1930.13	15.03	0	0	50768.71	50770.64	0	50772.71	50773.73	50776.74	50779.07	50779.09	1.23
235	23	2	1	43	50	0.2	-50	0.8	200	0.5	50	0.5	1	1	4	7	0	304	200	150	-50	1597.34	22.88	0	0	50780.33	50781.93	0	50784.34	50785.36	50788.37	50789.8	50789.81	1.44
236	23	2	1	44	-50	0.2	-200	0.8	200	0.2	-200	0.8	1	1	4	8	0	221	-200	93	-200	2279.64	-6.76	0	0	50791.26	50793.54	0	50795.26	50796.28	50799.29	50800.85	50800.87	1.31
237	23	2	1	45	-50	0.8	-200	0.2	-50	0.5	-200	0.5	1	1	4	9	1	195	-50	314	-50	2063.75	12.53	0	0	50802.2	50804.26	0	50806.2	50807.22	50810.23	50811.68	50811.69	1.92
238	23	2	1	46	50	0.8	-50	0.2	200	0.2	-200	0.8	1	1	4	10	1	115	50	43	-200	2146.91	20.85	0	0	50813.62	50815.77	0	50817.62	50818.64	50821.65	50823.77	50823.78	1.43
239	23	2	1	47	200	0.5	-50	0.5	50	0.5	-50	0.5	1	1	4	11	1	233	200	173	-50	2112.67	18.32	0	0	50825.23	50827.34	0	50829.23	50830.25	50833.26	50835.05	50835.06	1.18
240	23	2	1	48	-50	0.5	-200	0.5	200	0.8	-200	0.2	1	1	4	12	0	234	200	197	-50	1747.35	37.34	0	0	50836.25	50838	0	50840.25	50841.27	50844.28	50846.4	50846.41	1.9
241	23	2	1	49	200	0.5	-50	0.5	-50	0.5	-200	0.5	1	1	5	1	1	260	200	189	-50	2296.39	9.09	0	0	50850.34	50852.63	0	50854.34	50855.36	50858.37	50859.72	50859.73	1.98
242	23	2	1	50	200	0.8	-200	0.2	50	0.2	-200	0.8	1	1	5	2	1	79	200	39	-200	2428.56	13.14	0	0	50861.73	50864.15	0	50865.73	50866.75	50869.76	50871.36	50871.37	1.44
243	23	2	1	51	-50	0.8	-200	0.2	200	0.2	-50	0.8	1	1	5	3	0	146	-50	23	-200	2712.1	-2.16	0	0	50872.82	50875.53	0	50876.82	50877.84	50880.85	50882.91	50882.91	1.11
244	23	2	1	52	200	0.2	-50	0.8	200	0.8	50	0.2	1	1	5	4	0	275	200	132	-50	1930.08	13.55	0	0	50884.04	50885.97	0	50888.04	50889.06	50892.07	50894.28	50894.3	1.26
245	23	2	1	53	200	0.8	-50	0.2	50	0.8	-50	0.2	1	1	5	5	1	278	200	336	50	2429.13	29.93	0	0	50895.56	50897.99	0	50899.56	50900.58	50903.61	50905.2	50905.21	1.41
246	23	2	1	54	200	0.2	-200	0.8	50	0.2	-50	0.8	1	1	5	6	0	50	-50	70	-200	2079.94	17.69	0	0	50906.64	50908.72	0	50910.64	50911.66	50914.67	50916.39	50916.4	1.59
247	23	2	1	55	200	0.5	-200	0.5	200	0.8	50	0.2	1	1	5	7	0	190	200	34	-200	2229.56	6.68	0	0	50918.01	50920.24	0	50922.01	50923.03	50926.04	50927.2	50927.21	1.26
248	23	2	1	56	200	0.5	-200	0.5	50	0.5	-200	0.5	1	1	5	8	1	311	200	175	-200	2212.65	15.69	0	0	50928.49	50930.7	0	50932.49	50933.51	50936.52	50937.57	50937.58	1.6
249	23	2	1	57	200	0.5	-200	0.5	-50	0.2	-200	0.8	1	1	5	9	1	242	200	267	-200	1897.33	12.8	0	0	50939.19	50941.09	0	50943.19	50944.21	50947.22	50948.14	50948.16	1.71
250	23	2	1	58	50	0.2	-50	0.8	-50	0.5	-200	0.5	1	1	5	10	1	126	-50	54	-200	1796.63	11.7	0	0	50949.88	50951.68	0	50953.89	50954.91	50957.92	50959.23	50959.25	1.22
251	23	2	1	59	200	0.5	-50	0.5	50	0.8	-200	0.2	1	1	5	11	1	95	-50	17	-200	1863.34	8.17	0	0	50960.48	50962.34	0	50964.48	50965.5	50968.51	50969.69	50969.69	1.12
252	23	2	1	60	-50	0.8	-200	0.2	200	0.8	-50	0.2	1	1	5	12	0	160	200	88	-50	2246.31	21.55	0	0	50970.82	50973.07	0	50974.82	50975.84	50978.85	50980.49	50980.5	1.3
253	23	2	1	61	200	0.5	-50	0.5	200	0.8	-200	0.2	2	1	6	1	1	130	-50	266	200	2828.31	10.91	0	0	50983.82	50986.65	0	50987.82	50988.84	50991.85	50993.91	50993.91	1.32
254	23	2	1	62	200	0.5	-50	0.5	-50	0.5	-200	0.5	2	1	6	2	1	247	200	254	-50	1764.07	19.22	0	0	50995.24	50997.01	0	50999.25	51000.27	51003.28	51005.34	51005.35	1.42
255	23	2	1	63	200	0.8	-200	0.2	-50	0.2	-200	0.8	2	1	6	3	1	8	-200	120	-200	2013.11	-1.88	0	0	51006.8	51008.81	0	51010.8	51011.82	51014.83	51018.26	51018.27	1.51
256	23	2	1	64	200	0.8	50	0.2	200	0.5	-50	0.5	2	1	6	4	1	98	200	71	-50	1963.1	9.74	0	0	51019.79	51021.75	0	51023.79	51024.81	51027.82	51029.06	51029.08	1.09
257	23	2	1	65	50	0.8	-200	0.2	200	0.8	-200	0.2	2	1	6	5	0	320	200	155	50	2977.5	24.81	0	0	51030.18	51033.16	0	51034.18	51035.2	51038.21	51039.94	51039.94	1.26
258	23	2	1	66	-50	0.8	-200	0.2	200	0.2	-200	0.8	2	1	6	6	0	143	-200	277	-50	3526.5	-1.03	0	0	51041.22	51044.75	0	51045.22	51046.24	51049.25	51050.81	51050.81	1.8
259	23	2	1	67	50	0.8	-200	0.2	200	0.5	-50	0.5	2	1	6	7	0	136	-50	272	50	2861.32	8.95	0	0	51052.63	51055.49	0	51056.63	51057.65	51060.66	51062.37	51062.39	1.03
260	23	2	1	68	50	0.8	-50	0.2	200	0.8	-50	0.2	2	1	6	8	0	342	200	285	50	1713.71	15.16	0	0	51063.43	51065.15	0	51067.43	51068.46	51071.46	51072.99	51072.99	1.93
261	23	2	1	69	-50	0.5	-200	0.5	200	0.8	-200	0.2	2	1	6	9	0	158	200	242	-50	1880.41	7.03	0	0	51074.94	51076.82	0	51078.94	51079.96	51082.97	51084.94	51084.95	1.73
262	23	2	1	70	-50	0.2	-200	0.8	200	0.2	-200	0.8	2	1	6	10	0	61	-200	277	-200	1863.7	10.27	0	0	51086.7	51088.56	0	51090.7	51091.72	51094.73	51097.73	51097.74	1.49
263	23	2	1	71	-50	0.2	-200	0.8	50	0.8	-200	0.2	2	1	6	11	0	186	50	357	-50	1797.26	13.79	0	0	51099.23	51101.03	0	51103.23	51104.25	51107.26	51108.79	51108.79	1.58
264	23	2	1	72	200	0.5	-200	0.5	200	0.8	50	0.2	2	1	6	12	0	56	50	212	200	2312.02	6.91	0	0	51110.39	51112.7	0	51114.39	51115.41	51118.42	51119.9	51119.92	1.24
265	23	2	1	73	200	0.5	50	0.5	50	0.2	-50	0.8	2	1	7	1	1	147	50	270	-50	1580.53	12.28	0	0	51123.18	51124.76	0	51127.18	51128.2	51131.22	51132.46	51132.47	1.46
266	23	2	1	74	200	0.2	-200	0.8	50	0.2	-50	0.8	2	1	7	2	0	115	-50	285	-200	2778.24	4.79	0	0	51133.95	51136.73	0	51137.95	51138.97	51141.98	51142.86	51142.88	1.96
267	23	2	1	75	-50	0.8	-200	0.2	200	0.2	-50	0.8	2	1	7	3	0	41	-50	33	-200	2212.85	14.27	0	0	51144.86	51147.07	0	51148.86	51149.88	51152.89	51154.38	51154.39	1.55
268	23	2	1	76	-50	0.8	-200	0.2	200	0.8	-50	0.2	2	1	7	4	0	179	200	245	-50	1946.19	21.77	0	0	51155.95	51157.9	0	51159.95	51160.97	51163.98	51165.46	51165.48	1.52
269	23	2	1	77	50	0.2	-50	0.8	200	0.5	50	0.5	2	1	7	5	0	54	50	179	-50	1630.94	8.31	0	0	51167.01	51168.64	0	51171.01	51172.03	51175.05	51177.2	51177.22	1.23
270	23	2	1	78	200	0.5	-200	0.5	50	0.8	-50	0.2	2	1	7	6	0	202	50	307	200	3509.58	12.65	0	0	51178.46	51181.97	0	51182.46	51183.48	51186.49	51188.17	51188.17	1.49
271	23	2	1	79	200	0.5	50	0.5	50	0.5	-50	0.5	2	1	7	7	1	251	200	210	50	1614.19	20.11	0	0	51189.67	51191.28	0	51193.67	51194.69	51197.7	51198.57	51198.58	1.62
272	23	2	1	80	200	0.8	-200	0.2	50	0.2	-200	0.8	2	1	7	8	1	317	200	357	50	2095.85	16.63	0	0	51200.23	51202.32	0	51204.23	51205.25	51208.26	51209.1	51209.11	1.68
273	23	2	1	81	200	0.8	-50	0.2	200	0.5	50	0.5	2	1	7	9	0	221	200	312	200	1879.82	3.91	0	0	51210.8	51212.68	0	51214.8	51215.82	51218.83	51219.75	51219.77	1.4
274	23	2	1	82	-50	0.8	-200	0.2	-50	0.5	-200	0.5	2	1	7	10	1	190	-50	173	-200	2445.29	9.81	0	0	51221.18	51223.62	0	51225.18	51226.2	51229.21	51232.01	51232.02	1.37
275	23	2	1	83	200	0.5	-50	0.5	50	0.5	-50	0.5	2	1	7	11	1	83	-50	180	-50	2512.32	6.65	0	0	51233.4	51235.91	0	51237.4	51238.42	51241.43	51243.43	51243.44	1.99
276	23	2	1	84	200	0.5	-200	0.5	-50	0.2	-200	0.8	2	1	7	12	1	207	200	305	-50	1647.74	15.31	0	0	51245.44	51247.09	0	51249.44	51250.46	51253.47	51255.28	51255.28	1.04
277	23	2	1	85	50	0.5	-50	0.5	50	0.5	-200	0.5	2	1	8	1	1	211	50	89	-200	2329.55	15.3	0	0	51258.34	51260.67	0	51262.34	51263.36	51266.37	51267.87	51267.88	1.89
278	23	2	1	86	50	0.5	-50	0.5	50	0.2	-200	0.8	2	1	8	2	1	31	-50	226	-200	1730.47	12.5	0	0	51269.78	51271.51	0	51273.78	51274.8	51277.83	51280.76	51280.77	1.91
279	23	2	1	87	200	0.2	-200	0.8	-50	0.8	-200	0.2	2	1	8	3	1	263	-200	321	-50	1863.93	-32.89	0	0	51282.7	51284.56	0	51286.7	51287.72	51290.73	51291.73	51291.75	1.8
280	23	2	1	88	50	0.2	-200	0.8	50	0.8	-200	0.2	2	1	8	4	0	210	50	277	-200	2395.96	18.26	0	0	51293.56	51295.95	0	51297.56	51298.58	51301.59	51303.7	51303.72	1.1
281	23	2	1	89	-50	0.2	-200	0.8	200	0.5	-200	0.5	2	1	8	5	0	7	-200	209	-200	1847.09	6.12	0	0	51304.83	51306.68	0	51308.83	51309.85	51312.86	51313.88	51313.89	1.26
282	23	2	1	90	50	0.2	-200	0.8	50	0.2	-50	0.8	2	1	8	6	0	175	-50	311	50	1829.92	-1.81	0	0	51315.17	51317	0	51319.17	51320.2	51323.2	51325.09	51325.1	1.34
283	23	2	1	91	50	0.2	-50	0.8	-50	0.5	-200	0.5	2	1	8	7	1	76	-50	199	-50	2046.72	1.92	0	0	51326.45	51328.49	0	51330.45	51331.47	51334.48	51336.1	51336.11	1.68
284	23	2	1	92	50	0.5	-200	0.5	200	0.5	-200	0.5	2	1	8	8	0	222	200	12	-200	1847.11	11.54	0	0	51337.8	51339.65	0	51341.8	51342.83	51345.83	51347.46	51347.46	1.14
285	23	2	1	93	50	0.2	-50	0.8	200	0.5	50	0.5	2	1	8	9	0	177	50	18	-50	1930.19	16.89	0	0	51348.61	51350.54	0	51352.61	51353.63	51356.64	51358.91	51358.92	1.72
286	23	2	1	94	200	0.2	-50	0.8	200	0.8	50	0.2	2	1	8	10	0	74	200	45	-50	1964.08	31.07	0	0	51360.65	51362.61	0	51364.65	51365.67	51368.68	51370.05	51370.06	1.11
287	23	2	1	95	50	0.5	-50	0.5	50	0.5	-200	0.5	2	1	8	11	1	69	-50	16	-200	3310.48	20.66	0	0	51371.18	51374.49	0	51375.18	51376.2	51379.21	51382.36	51382.36	1.65
288	23	2	1	96	200	0.5	-50	0.5	50	0.8	-200	0.2	2	1	8	12	1	102	-50	194	50	1664.31	10.64	0	0	51384.03	51385.69	0	51388.03	51389.05	51392.06	51393.76	51393.77	1.49
289	24	1	1	1	50	0.5	-50	0.5	50	0.2	-200	0.8	2	1	1	1	1	304	50	300	50	1467.33	39.79	89846.25	89846.26	89850.39	89851.86	0	89854.42	89855.46	89858.51	89864.26	89864.27	1.52
290	24	1	1	2	200	0.8	-50	0.2	200	0.5	50	0.5	2	1	1	2	1	221	200	210	200	916.93	44.42	0	89848.32	89865.81	89866.72	0	89869.81	89870.82	89873.84	89876.52	89876.52	1.1
291	24	1	1	3	200	0.5	-200	0.5	50	0.8	-50	0.2	2	1	1	3	1	314	200	96	50	1250.13	50	0	89988.73	89877.64	89878.89	0	89881.64	89882.67	89885.69	89887.18	89887.19	1.82
292	24	1	1	4	200	0.5	-200	0.5	200	0.2	-200	0.8	2	1	1	4	1	43	-200	339	200	1866.8	-50	0	90127.08	89889.02	89890.89	0	89893.02	89894.06	89897.07	89898.79	89898.79	1.82
293	24	1	1	5	200	0.5	-50	0.5	50	0.5	-50	0.5	2	1	1	5	1	173	-50	231	50	1283.4	-50	0	90264.06	89900.62	89901.91	0	89904.62	89905.64	89908.66	89909.74	89909.76	1.72
294	24	1	1	6	200	0.5	-50	0.5	50	0.8	-200	0.2	2	1	1	6	1	234	200	196	50	1583.4	42.49	0	90407.44	89911.49	89913.08	0	89915.49	89916.53	89919.54	89920.83	89920.84	1.15
295	24	1	1	7	200	0.8	-200	0.2	200	0.5	-50	0.5	2	1	1	7	0	358	200	189	200	1416.83	48.85	0	90541.9	89922.01	89923.43	0	89926.01	89927.03	89930.04	89931.39	89931.39	1.66
296	24	1	1	8	50	0.8	-50	0.2	200	0.8	-50	0.2	2	1	1	8	0	40	-50	39	-50	1400.09	-4.14	0	90677.32	89933.06	89934.46	0	89937.06	89938.09	89941.11	89943.41	89943.41	1.52
297	24	1	1	9	50	0.8	-200	0.2	200	0.5	-50	0.5	2	1	1	9	0	162	-50	146	50	1533.31	-50	0	90814.76	89944.94	89946.48	0	89948.94	89949.98	89952.99	89953.86	89953.88	1.97
298	24	1	1	10	50	0.2	-200	0.8	50	0.8	-200	0.2	2	1	1	10	0	227	50	275	-200	1416.8	31.96	0	0	89955.86	89957.28	0	89959.86	89960.89	89963.91	89965.34	89965.36	1.65
299	24	1	1	11	50	0.5	-200	0.5	50	0.8	-200	0.2	2	1	1	11	0	351	50	336	50	1383.45	33.09	0	0	89967.03	89968.41	0	89971.03	89972.06	89975.08	89976.44	89976.44	1.8
300	24	1	1	12	200	0.8	-200	0.2	-50	0.2	-200	0.8	2	1	1	12	1	50	-200	251	-200	1100.13	-50	0	0	89978.26	89979.36	0	89982.26	89983.29	89986.31	89987.25	89987.26	1.45
301	24	1	1	13	-50	0.2	-200	0.8	200	0.5	-200	0.5	1	1	2	1	0	191	200	190	-200	1450.24	32.5	0	0	89990.74	89992.2	0	89994.74	89995.76	89998.78	90001.49	90001.5	1.43
302	24	1	1	14	200	0.2	-200	0.8	-50	0.8	-200	0.2	1	1	2	2	1	175	-200	142	-50	1400.16	-25.5	0	0	90002.95	90004.35	0	90006.95	90007.96	90010.98	90012.81	90012.83	1.83
303	24	1	1	15	-50	0.8	-200	0.2	200	0.2	-200	0.8	1	1	2	3	0	188	-200	267	-50	1250.03	-38.16	0	0	90014.66	90015.91	0	90018.66	90019.7	90022.71	90024.25	90024.26	1.08
304	24	1	1	16	200	0.5	-200	0.5	200	0.8	50	0.2	1	1	2	4	0	211	200	54	-200	1416.72	39.36	0	0	90025.36	90026.78	0	90029.36	90030.4	90033.41	90035.43	90035.45	1.13
305	24	1	1	17	200	0.5	-200	0.5	-50	0.2	-200	0.8	1	1	2	5	1	17	-200	272	-200	1133.28	-46.87	0	0	90036.6	90037.73	0	90040.6	90041.63	90044.65	90045.98	90046	1.17
306	24	1	1	18	200	0.5	-200	0.5	200	0.2	-200	0.8	1	1	2	6	1	160	-200	248	-200	1633.35	-50	0	90949.43	90047.18	90048.81	0	90051.18	90052.21	90055.23	90057.29	90057.3	1.39
307	24	1	1	19	-50	0.8	-200	0.2	200	0.8	-50	0.2	1	1	2	7	0	143	200	266	-50	1383.42	20.56	0	0	90058.7	90060.08	0	90062.7	90063.73	90066.75	90068	90068.01	1.83
308	24	1	1	20	200	0.5	-50	0.5	50	0.5	-50	0.5	1	1	2	8	1	254	200	160	-50	1500.03	28.6	0	0	90069.86	90071.36	0	90073.86	90074.9	90077.91	90079.47	90079.48	1.8
309	24	1	1	21	200	0.8	-200	0.2	50	0.2	-200	0.8	1	1	2	9	1	120	200	153	-200	1350.13	35	0	0	90081.3	90082.65	0	90085.3	90086.33	90089.35	90091.08	90091.08	1.06
310	24	1	1	22	200	0.2	-200	0.8	50	0.2	-50	0.8	1	1	2	10	1	71	-200	296	50	2017.02	-30	0	0	90092.17	90094.18	0	90096.17	90097.18	90100.2	90101.46	90101.47	1.4
311	24	1	1	23	200	0.5	50	0.5	50	0.2	-50	0.8	1	1	2	11	1	320	200	141	-50	1649.97	24.08	0	0	90102.88	90104.53	0	90106.88	90107.92	90110.93	90113.98	90113.98	1.53
312	24	1	1	24	50	0.5	-200	0.5	50	0.8	-200	0.2	1	1	2	12	0	292	50	143	-200	1950.07	19.15	0	0	90115.53	90117.48	0	90119.53	90120.57	90123.61	90125.64	90125.65	1.42
313	24	1	1	25	50	0.8	-200	0.2	200	0.8	-200	0.2	2	1	3	1	0	78	200	136	50	1666.71	35	0	0	90129.1	90130.77	0	90133.1	90134.13	90137.15	90140.65	90140.65	1.66
314	24	1	1	26	50	0.2	-50	0.8	200	0.5	50	0.5	2	1	3	2	0	118	50	342	50	1400.25	0.6	0	0	90142.32	90143.72	0	90146.32	90147.33	90150.35	90152.45	90152.45	1.63
315	24	1	1	27	200	0.5	50	0.5	50	0.5	-50	0.5	2	1	3	3	1	158	50	301	50	1366.79	-5.99	0	0	90154.08	90155.45	0	90158.08	90159.12	90162.14	90162.5	90162.52	1.29
316	24	1	1	28	-50	0.8	-200	0.2	-50	0.5	-200	0.5	2	1	3	4	1	61	-200	311	-50	2750.13	-50	0	0	90163.82	90166.57	0	90167.82	90168.85	90171.87	90172.93	90172.94	1.43
317	24	1	1	29	200	0.2	-200	0.8	50	0.2	-50	0.8	2	1	3	5	0	319	50	186	-200	2149.84	50	0	0	90174.39	90176.54	0	90178.39	90179.42	90182.44	90183.6	90183.6	1.02
318	24	1	1	30	200	0.5	50	0.5	200	0.8	-50	0.2	2	1	3	6	1	56	50	72	-50	1866.84	37.54	0	0	90184.64	90186.5	0	90188.64	90189.67	90192.69	90193.62	90193.64	1.98
319	24	1	1	31	200	0.8	-50	0.2	50	0.8	-50	0.2	2	1	3	7	1	270	200	298	50	1583.48	34.31	0	0	90195.64	90197.22	0	90199.64	90200.67	90203.69	90204.83	90204.84	1.17
320	24	1	1	32	200	0.5	-200	0.5	-50	0.2	-200	0.8	2	1	3	8	1	115	-200	193	-200	1583.38	-3.14	0	0	90206.02	90207.6	0	90210.02	90211.05	90214.07	90216.76	90216.77	1.11
321	24	1	1	33	50	0.8	-200	0.2	200	0.8	-200	0.2	2	1	3	9	0	50	-200	41	-200	1333.54	-1.23	0	0	90217.89	90219.22	0	90221.89	90222.92	90225.94	90227.28	90227.29	1.37
322	24	1	1	34	200	0.8	-200	0.2	50	0.2	-200	0.8	2	1	3	10	1	179	200	69	-200	1550.15	50	0	0	90228.67	90230.22	0	90232.67	90233.7	90236.72	90240.86	90240.87	1.2
323	24	1	1	35	-50	0.8	-200	0.2	200	0.2	-50	0.8	2	1	3	11	0	20	-50	54	-200	1699.63	14.07	0	0	90242.09	90243.79	0	90246.09	90247.12	90250.14	90252.01	90252.02	1.49
324	24	1	1	36	50	0.2	-200	0.8	50	0.2	-50	0.8	2	1	3	12	0	335	50	202	-200	2016.82	42.61	0	0	90253.52	90255.54	0	90257.52	90258.56	90261.57	90262.7	90262.71	1.34
325	24	1	1	37	200	0.5	50	0.5	200	0.8	-50	0.2	1	1	4	1	1	210	200	294	200	1683.27	33.91	0	0	90266.07	90267.76	0	90270.07	90271.11	90274.12	90276.5	90276.51	1.95
326	24	1	1	38	200	0.8	50	0.2	200	0.5	-50	0.5	1	1	4	2	1	357	200	1	-50	1600.03	29.68	0	0	90278.47	90280.07	0	90282.47	90283.51	90286.52	90288.89	90288.91	1.92
327	24	1	1	39	50	0.8	-200	0.2	200	0.8	-200	0.2	1	1	4	3	0	357	200	221	50	1999.77	34.51	0	0	90290.84	90292.84	0	90294.84	90295.87	90298.89	90300.29	90300.31	1.05
328	24	1	1	40	50	0.8	-50	0.2	200	0.2	-200	0.8	1	1	4	4	1	173	50	289	200	1833.42	14.3	0	0	90301.37	90303.21	0	90305.37	90306.41	90309.42	90312.05	90312.06	1.74
329	24	1	1	41	200	0.8	-50	0.2	200	0.5	50	0.5	1	1	4	5	1	180	200	325	200	1800.01	30.48	0	0	90313.81	90315.61	0	90317.81	90318.84	90321.86	90324.08	90324.09	1.27
330	24	1	1	42	200	0.8	50	0.2	200	0.5	-50	0.5	1	1	4	6	1	305	200	266	200	1533.41	17.4	0	0	90325.37	90326.91	0	90329.37	90330.41	90333.43	90335.57	90335.58	1.42
331	24	1	1	43	200	0.8	-50	0.2	50	0.8	-50	0.2	1	1	4	7	1	89	200	240	50	1700.05	31.78	0	0	90337.01	90338.71	0	90341.01	90342.04	90345.06	90347.81	90347.83	1.55
332	24	1	1	44	200	0.5	-50	0.5	-50	0.5	-200	0.5	1	1	4	8	1	226	200	238	-50	1666.66	34.44	0	0	90349.39	90351.06	0	90353.39	90354.43	90357.44	90359.16	90359.18	1.94
333	24	1	1	45	200	0.2	50	0.8	200	0.5	50	0.5	1	1	4	9	0	354	200	321	200	1800.07	26.95	0	0	90361.13	90362.93	0	90365.13	90366.16	90369.18	90371.01	90371.01	1.42
334	24	1	1	46	200	0.5	-200	0.5	50	0.8	-50	0.2	1	1	4	10	1	210	200	335	50	2100.03	28.05	0	0	90372.44	90374.54	0	90376.44	90377.48	90380.49	90381.73	90381.74	1.98
335	24	1	1	47	50	0.5	-200	0.5	200	0.5	-200	0.5	1	1	4	11	0	44	-200	7	-200	2166.74	-22.47	0	0	90383.74	90385.91	0	90387.74	90388.78	90391.79	90393.39	90393.39	1.3
336	24	1	1	48	200	0.8	50	0.2	200	0.2	50	0.8	1	1	4	12	1	175	200	305	200	1583.6	20.67	0	0	90394.71	90396.29	0	90398.71	90399.74	90402.76	90405.71	90405.73	1.7
337	24	1	1	49	50	0.8	-50	0.2	200	0.8	-50	0.2	1	1	5	1	0	227	200	199	50	1383.39	22.72	0	0	90409.46	90410.84	0	90413.46	90414.48	90417.5	90418.7	90418.71	1.67
338	24	1	1	50	50	0.2	-50	0.8	200	0.5	50	0.5	1	1	5	2	0	131	50	222	-50	1316.79	13.68	0	0	90420.4	90421.71	0	90424.4	90425.41	90428.43	90429.66	90429.68	1.54
339	24	1	1	51	200	0.5	50	0.5	50	0.5	-50	0.5	1	1	5	3	1	177	50	70	-50	1332.9	9.1	0	0	90431.23	90432.56	0	90435.23	90436.26	90439.28	90440.54	90440.55	1.7
340	24	1	1	52	-50	0.2	-200	0.8	200	0.2	-200	0.8	1	1	5	4	0	53	-200	74	-200	2199.97	-24.88	0	0	90442.26	90444.46	0	90446.26	90447.3	90450.31	90451.6	90451.61	1.67
341	24	1	1	53	-50	0.8	-200	0.2	-50	0.5	-200	0.5	1	1	5	5	1	16	-200	229	-50	2183.27	-50	0	0	90453.3	90455.48	0	90457.3	90458.33	90461.35	90462.1	90462.11	1.18
342	24	1	1	54	50	0.2	-200	0.8	50	0.2	-50	0.8	1	1	5	6	0	251	-50	194	-200	1900.21	-25.07	0	0	90463.3	90465.2	0	90467.3	90468.31	90471.33	90472.76	90472.76	1.13
343	24	1	1	55	50	0.8	-200	0.2	200	0.8	-200	0.2	1	1	5	7	0	161	200	193	50	1483.4	11.09	0	0	90473.91	90475.4	0	90477.91	90478.95	90481.96	90483.25	90483.25	2
344	24	1	1	56	50	0.8	-200	0.2	200	0.5	-50	0.5	1	1	5	8	0	308	200	177	50	2050.01	37.02	0	0	90485.26	90487.31	0	90489.26	90490.3	90493.31	90494.6	90494.61	1.17
345	24	1	1	57	50	0.2	-50	0.8	-50	0.5	-200	0.5	1	1	5	9	1	98	-50	76	-200	1666.8	-7.75	0	0	90495.8	90497.47	0	90499.8	90500.83	90503.85	90506.7	90506.7	1.03
346	24	1	1	58	50	0.2	-50	0.8	200	0.5	50	0.5	1	1	5	10	0	151	50	231	-50	1266.78	10.97	0	0	90507.75	90509.02	0	90511.75	90512.78	90515.8	90516.91	90516.92	1.56
347	24	1	1	59	50	0.5	-50	0.5	50	0.5	-200	0.5	1	1	5	11	1	342	50	30	-200	1400.18	12.14	0	0	90518.5	90519.9	0	90522.5	90523.53	90526.55	90529.42	90529.43	1.88
348	24	1	1	60	-50	0.5	-200	0.5	200	0.8	-200	0.2	1	1	5	12	0	60	-200	52	-200	1400.05	-50	0	0	90531.33	90532.73	0	90535.33	90536.37	90539.38	90540.21	90540.22	1.67
349	24	1	1	61	50	0.5	-200	0.5	200	0.5	-200	0.5	2	1	6	1	0	19	-200	207	50	1433.28	-39.91	0	0	90543.92	90545.35	0	90547.92	90548.95	90551.97	90553.08	90553.08	1.19
350	24	1	1	62	200	0.8	50	0.2	200	0.2	50	0.8	2	1	6	2	1	263	200	266	50	1766.77	29.68	0	0	90554.28	90556.05	0	90558.28	90559.32	90562.33	90563.42	90563.43	1.37
351	24	1	1	63	200	0.8	50	0.2	200	0.5	-50	0.5	2	1	6	3	1	310	200	337	200	1333.49	12.35	0	0	90564.82	90566.15	0	90568.82	90569.85	90572.87	90574.28	90574.29	1.46
352	24	1	1	64	50	0.2	-50	0.8	-50	0.5	-200	0.5	2	1	6	4	1	310	50	283	-50	1800.24	5.27	0	0	90575.75	90577.55	0	90579.75	90580.78	90583.8	90585.49	90585.5	1.98
353	24	1	1	65	200	0.5	-50	0.5	200	0.8	-200	0.2	2	1	6	5	0	144	200	64	-50	1449.92	14.11	0	0	90587.5	90588.95	0	90591.5	90592.54	90595.55	90597.7	90597.72	1.16
354	24	1	1	66	200	0.2	-50	0.8	200	0.8	50	0.2	2	1	6	6	0	339	200	12	-50	1050.03	40.74	0	0	90598.89	90599.94	0	90602.89	90603.92	90606.94	90608.1	90608.1	1.86
355	24	1	1	67	-50	0.8	-200	0.2	200	0.2	-200	0.8	2	1	6	7	0	120	-200	107	-50	1683.46	-15	0	0	90609.97	90611.65	0	90613.97	90615	90618.02	90619.21	90619.22	1.64
356	24	1	1	68	-50	0.2	-200	0.8	200	0.2	-200	0.8	2	1	6	8	1	234	-200	10	-200	1700.14	-3.66	0	0	90620.87	90622.57	0	90624.87	90625.9	90628.92	90630.62	90630.64	1.38
357	24	1	1	69	50	0.2	-50	0.8	200	0.5	50	0.5	2	1	6	9	0	308	200	202	-50	1700.01	19.28	0	0	90632.02	90633.72	0	90636.02	90637.05	90640.07	90641.99	90642	1.19
358	24	1	1	70	200	0.5	-50	0.5	-50	0.5	-200	0.5	2	1	6	10	1	161	-50	20	-200	1566.76	12.5	0	0	90643.2	90644.77	0	90647.2	90648.24	90651.25	90652.49	90652.5	1.43
359	24	1	1	71	50	0.8	-50	0.2	200	0.2	-200	0.8	2	1	6	11	1	239	50	120	-200	1516.82	6.91	0	0	90653.95	90655.47	0	90657.95	90658.99	90662.02	90663.68	90663.69	1.48
360	24	1	1	72	200	0.5	-200	0.5	200	0.8	50	0.2	2	1	6	12	0	356	200	43	-200	1516.7	21.55	0	0	90665.19	90666.71	0	90669.19	90670.22	90673.24	90676.18	90676.19	1.12
361	24	1	1	73	200	0.2	50	0.8	200	0.5	50	0.5	2	1	7	1	0	360	200	255	50	1600	18.87	0	0	90679.34	90680.94	0	90683.34	90684.37	90687.39	90688.96	90688.97	1.59
362	24	1	1	74	200	0.5	50	0.5	50	0.2	-50	0.8	2	1	7	2	1	150	50	168	-50	1183.38	16.25	0	0	90690.57	90691.76	0	90694.57	90695.61	90698.62	90700.53	90700.54	1.23
363	24	1	1	75	200	0.8	-50	0.2	50	0.8	-50	0.2	2	1	7	3	1	295	200	37	-50	1416.75	26.61	0	0	90701.77	90703.19	0	90705.77	90706.81	90709.82	90711.93	90711.94	1.38
364	24	1	1	76	-50	0.2	-200	0.8	200	0.5	-200	0.5	2	1	7	4	0	21	-200	130	-200	1766.64	-9.88	0	0	90713.34	90715.11	0	90717.34	90718.37	90721.39	90722.28	90722.29	1.58
365	24	1	1	77	200	0.2	-200	0.8	-50	0.8	-200	0.2	2	1	7	5	0	64	-200	121	-200	1766.7	-16.66	0	0	90723.89	90725.66	0	90727.89	90728.92	90731.94	90733.77	90733.79	1.25
366	24	1	1	78	-50	0.8	-200	0.2	200	0.8	-50	0.2	2	1	7	6	0	244	200	326	-50	1583.41	27.16	0	0	90735.06	90736.64	0	90739.06	90740.07	90743.09	90745.34	90745.34	1.29
367	24	1	1	79	-50	0.2	-200	0.8	50	0.8	-200	0.2	2	1	7	7	0	38	-200	329	-50	1416.8	-19.93	0	0	90746.64	90748.06	0	90750.64	90751.68	90754.69	90755.95	90755.96	1.62
368	24	1	1	80	200	0.8	50	0.2	200	0.5	-50	0.5	2	1	7	8	1	266	200	203	200	1400.05	19.44	0	0	90757.59	90758.99	0	90761.59	90762.63	90765.64	90766.79	90766.79	1.27
369	24	1	1	81	50	0.5	-50	0.5	50	0.5	-200	0.5	2	1	7	9	1	215	50	108	-200	1716.63	32.26	0	0	90768.08	90769.79	0	90772.08	90773.11	90776.13	90776.96	90776.98	1.82
370	24	1	1	82	-50	0.5	-200	0.5	200	0.8	-200	0.2	2	1	7	10	0	323	200	77	-200	1516.66	35.4	0	0	90778.81	90780.33	0	90782.81	90783.84	90786.86	90787.86	90787.88	1.98
371	24	1	1	83	50	0.5	-50	0.5	50	0.5	-200	0.5	2	1	7	11	1	88	-50	20	-200	1783.46	3.58	0	0	90789.88	90791.66	0	90793.88	90794.89	90797.91	90801.98	90801.99	1.73
372	24	1	1	84	200	0.5	-200	0.5	50	0.5	-200	0.5	2	1	7	12	1	5	-200	323	50	1749.92	14.52	0	0	90803.74	90805.49	0	90807.74	90808.78	90811.79	90813.41	90813.41	1.34
373	24	1	1	85	200	0.8	-200	0.2	200	0.5	-50	0.5	1	1	8	1	1	34	-200	111	-50	1483.42	-50	0	0	90816.78	90818.26	0	90820.78	90821.81	90824.83	90825.76	90825.76	1.58
374	24	1	1	86	200	0.5	-50	0.5	50	0.8	-200	0.2	1	1	8	2	1	37	-50	359	50	1683.02	-29.07	0	0	90827.36	90829.05	0	90831.36	90832.4	90835.41	90837.18	90837.18	1.11
375	24	1	1	87	50	0.5	-50	0.5	50	0.2	-200	0.8	1	1	8	3	1	108	-50	23	-200	1533.47	-13.88	0	0	90838.3	90839.83	0	90842.3	90843.33	90846.35	90847.41	90847.41	1.91
376	24	1	1	88	200	0.8	-50	0.2	50	0.8	-50	0.2	1	1	8	4	1	17	-50	182	50	1733.38	-43.06	0	0	90849.33	90851.06	0	90853.33	90854.36	90857.38	90859.67	90859.68	1.88
377	24	1	1	89	50	0.2	-200	0.8	50	0.8	-200	0.2	1	1	8	5	0	33	-200	228	-200	1650.18	-36.77	0	0	90861.58	90863.23	0	90865.58	90866.61	90869.63	90873.37	90873.38	1.82
378	24	1	1	90	-50	0.2	-200	0.8	50	0.8	-200	0.2	1	1	8	6	0	326	50	280	-200	1682.94	15.01	0	0	90875.21	90876.9	0	90879.21	90880.25	90883.26	90884.42	90884.43	1.26
379	24	1	1	91	200	0.5	-50	0.5	200	0.8	-200	0.2	1	1	8	7	1	40	-50	298	200	1833.27	-19.13	0	0	90885.71	90887.55	0	90889.71	90890.75	90893.76	90894.68	90894.68	1.59
380	24	1	1	92	200	0.2	-50	0.8	200	0.8	50	0.2	1	1	8	8	0	269	200	106	-50	1283.4	16.19	0	0	90896.3	90897.58	0	90900.3	90901.33	90904.35	90905.53	90905.55	1.02
381	24	1	1	93	-50	0.8	-200	0.2	200	0.2	-50	0.8	1	1	8	9	0	241	-50	18	-200	1883.28	-10.47	0	0	90906.58	90908.46	0	90910.58	90911.61	90914.63	90916.73	90916.73	1.43
382	24	1	1	94	200	0.5	-200	0.5	50	0.5	-200	0.5	1	1	8	10	1	190	200	263	50	1816.71	15.02	0	0	90918.17	90919.98	0	90922.17	90923.2	90926.22	90927.4	90927.42	1.31
383	24	1	1	95	200	0.8	-200	0.2	-50	0.2	-200	0.8	1	1	8	11	1	282	200	104	-200	1633.5	26.2	0	0	90928.75	90930.38	0	90932.75	90933.78	90936.8	90937.8	90937.8	1.16
384	24	1	1	96	50	0.5	-50	0.5	50	0.5	-200	0.5	1	1	8	12	1	201	50	143	-200	1750.11	14.12	0	0	90938.98	90940.73	0	90942.98	90944.02	90947.03	90948.25	90948.25	1.18
385	25	1	1	1	200	0.8	-200	0.2	50	0.2	-200	0.8	1	1	1	1	1	126	200	238	-200	2312.8	12.44	64023.87	64023.88	64027.91	64030.22	0	64031.91	64032.93	64035.96	64038.02	64038.03	1.24
386	25	1	1	2	200	0.2	-200	0.8	-50	0.8	-200	0.2	1	1	1	2	1	226	-200	8	-200	1631.06	19.02	0	64025.9	64039.28	64040.91	0	64043.29	64044.3	64047.31	64049.25	64049.26	1.53
387	25	1	1	3	200	0.5	50	0.5	50	0.5	-50	0.5	1	1	1	3	1	289	200	269	50	1082.5	26.75	0	64159.43	64050.8	64051.89	0	64054.8	64055.83	64058.83	64060.11	64060.12	1.09
388	25	1	1	4	50	0.5	-200	0.5	50	0.8	-200	0.2	1	1	1	4	1	138	-200	223	50	2312.84	-32.13	0	64290.02	64061.21	64063.53	0	64065.21	64066.23	64069.24	64070.26	64070.27	1.41
389	25	1	1	5	50	0.2	-50	0.8	200	0.5	50	0.5	1	1	1	5	0	100	50	191	-50	1630.59	22.5	0	64419.62	64071.69	64073.32	0	64075.69	64076.71	64079.72	64081.29	64081.3	1.1
390	25	1	1	6	-50	0.8	-200	0.2	200	0.8	-50	0.2	1	1	1	6	0	82	200	163	-50	1946.38	43.57	0	64547.5	64082.41	64084.36	0	64086.41	64087.43	64090.44	64091.47	64091.47	1.11
391	25	1	1	7	200	0.2	50	0.8	200	0.5	50	0.5	1	1	1	7	0	11	50	355	200	2163.23	10.79	0	64675.05	64092.61	64094.77	0	64096.61	64097.63	64100.64	64103.22	64103.23	1.78
392	25	1	1	8	200	0.8	-200	0.2	200	0.5	-50	0.5	1	1	1	8	1	32	-200	289	200	2961.14	1.55	0	64807.32	64105.03	64107.99	0	64109.03	64110.05	64113.06	64114.45	64114.45	1.29
393	25	1	1	9	50	0.2	-200	0.8	50	0.8	-200	0.2	1	1	1	9	0	339	50	25	-200	2163.06	26.39	0	64942.34	64115.77	64117.93	0	64119.77	64120.79	64123.8	64124.72	64124.73	1.6
394	25	1	1	10	50	0.5	-50	0.5	50	0.5	-200	0.5	1	1	1	10	1	247	50	283	50	1730.92	23.43	0	0	64126.34	64128.07	0	64130.34	64131.36	64134.37	64135.88	64135.89	1.96
395	25	1	1	11	200	0.8	50	0.2	200	0.5	-50	0.5	1	1	1	11	1	319	200	324	200	2262.69	24.06	0	0	64137.87	64140.13	0	64141.87	64142.89	64145.9	64146.8	64146.81	1.43
396	25	1	1	12	-50	0.2	-200	0.8	50	0.8	-200	0.2	1	1	1	12	0	79	50	50	-200	2046.94	50	0	0	64148.26	64150.3	0	64152.26	64153.28	64156.29	64157.7	64157.72	1.69
397	25	1	1	13	50	0.8	-50	0.2	200	0.2	-200	0.8	2	1	2	1	1	16	-50	39	-200	2678.55	25	0	0	64161.44	64164.12	0	64165.44	64166.46	64169.47	64171.26	64171.27	1.76
398	25	1	1	14	200	0.8	50	0.2	200	0.5	-50	0.5	2	1	2	2	1	339	200	128	-50	1664.23	33.16	0	0	64173.05	64174.71	0	64177.05	64178.07	64181.08	64182.51	64182.53	1.43
399	25	1	1	15	200	0.5	-200	0.5	50	0.5	-200	0.5	2	1	2	3	1	355	200	341	50	2362.49	-3.67	0	0	64183.97	64186.34	0	64187.97	64188.99	64192.02	64192.35	64192.35	1.66
400	25	1	1	16	200	0.2	-200	0.8	50	0.2	-50	0.8	2	1	2	4	0	277	-50	356	200	2928.08	-50	0	0	64194.02	64196.94	0	64198.02	64199.04	64202.05	64202.92	64202.93	1.11
401	25	1	1	17	-50	0.8	-200	0.2	200	0.8	-50	0.2	2	1	2	5	0	88	200	239	-50	1331.55	42.35	0	0	64204.06	64205.39	0	64208.06	64209.08	64212.09	64213.4	64213.4	1.93
402	25	1	1	18	200	0.8	-200	0.2	50	0.2	-200	0.8	2	1	2	6	1	245	200	191	-200	1547.87	42.36	0	65073.16	64215.35	64216.9	0	64219.35	64220.37	64223.38	64224.57	64224.58	1.19
403	25	1	1	19	200	0.8	-200	0.2	-50	0.2	-200	0.8	2	1	2	7	1	217	200	271	-200	1597.83	32.5	0	0	64225.77	64227.37	0	64229.77	64230.8	64233.81	64234.86	64234.87	1.27
404	25	1	1	20	200	0.8	-50	0.2	50	0.8	-50	0.2	2	1	2	8	1	199	200	211	50	1714.06	26.36	0	0	64236.15	64237.86	0	64240.15	64241.17	64244.18	64245.19	64245.2	1.8
405	25	1	1	21	50	0.2	-200	0.8	50	0.2	-50	0.8	2	1	2	9	0	260	-50	30	-200	2262.29	34.1	0	0	64247.01	64249.27	0	64251.01	64252.03	64255.04	64255.69	64255.7	1.49
406	25	1	1	22	200	0.5	-50	0.5	50	0.8	-200	0.2	2	1	2	10	1	128	-50	350	50	2096.82	40	0	0	64257.2	64259.3	0	64261.2	64262.22	64265.23	64266.73	64266.74	1.77
407	25	1	1	23	200	0.5	-200	0.5	200	0.8	50	0.2	2	1	2	11	0	164	200	320	200	1680.81	34.16	0	0	64268.52	64270.2	0	64272.52	64273.55	64276.56	64277.76	64277.77	1.4
408	25	1	1	24	200	0.5	-200	0.5	50	0.8	-50	0.2	2	1	2	12	1	79	-200	46	-50	3593.02	-7.23	0	0	64279.18	64282.78	0	64283.18	64284.2	64287.23	64288.73	64288.74	1.27
409	25	1	1	25	50	0.5	-200	0.5	50	0.8	-200	0.2	2	1	3	1	0	282	50	262	50	2229.28	30.36	0	0	64292.04	64294.26	0	64296.04	64297.06	64300.07	64300.94	64300.95	1.04
410	25	1	1	26	200	0.5	50	0.5	50	0.2	-50	0.8	2	1	3	2	1	4	50	304	50	1531.2	50	0	0	64302	64303.53	0	64306	64307.02	64310.03	64311.74	64311.76	1.67
411	25	1	1	27	200	0.5	-200	0.5	200	0.2	-200	0.8	2	1	3	3	1	278	200	16	-200	2263.1	41.59	0	0	64313.43	64315.7	0	64317.44	64318.46	64321.47	64322.58	64322.6	1.43
412	25	1	1	28	200	0.2	-200	0.8	-50	0.8	-200	0.2	2	1	3	4	1	254	-200	263	-50	2362.67	32.97	0	0	64324.04	64326.41	0	64328.04	64329.06	64332.07	64332.76	64332.77	1.45
413	25	1	1	29	200	0.5	-50	0.5	50	0.5	-50	0.5	2	1	3	5	1	97	-50	243	50	1431.28	31.16	0	0	64334.24	64335.67	0	64338.24	64339.26	64342.27	64343.5	64343.51	1.61
414	25	1	1	30	-50	0.2	-200	0.8	200	0.2	-200	0.8	2	1	3	6	0	86	-200	225	-200	1880.68	15	0	0	64345.14	64347.02	0	64349.14	64350.17	64353.19	64354.44	64354.45	1.06
415	25	1	1	31	200	0.8	50	0.2	200	0.5	-50	0.5	2	1	3	7	1	299	200	277	200	1896.91	39.86	0	0	64355.54	64357.43	0	64359.54	64360.56	64363.57	64364.26	64364.26	1.32
416	25	1	1	32	200	0.2	-50	0.8	200	0.8	50	0.2	2	1	3	8	0	66	50	39	-50	1464.94	29.52	0	0	64365.6	64367.06	0	64369.6	64370.62	64373.63	64374.93	64374.94	1.77
417	25	1	1	33	-50	0.8	-200	0.2	-50	0.5	-200	0.5	2	1	3	9	1	177	-50	70	-200	3077.78	22.5	0	0	64376.72	64379.8	0	64380.72	64381.74	64384.75	64385.92	64385.93	1.7
418	25	1	1	34	50	0.5	-200	0.5	200	0.5	-200	0.5	2	1	3	10	0	16	-200	36	-200	1813.96	12.58	0	0	64387.64	64389.46	0	64391.64	64392.66	64395.67	64396.75	64396.75	1.13
419	25	1	1	35	-50	0.2	-200	0.8	200	0.5	-200	0.5	2	1	3	11	0	113	-200	279	-200	1348.42	17.14	0	0	64397.89	64399.23	0	64401.89	64402.91	64405.92	64407.67	64407.68	1.13
420	25	1	1	36	50	0.2	-200	0.8	50	0.8	-200	0.2	2	1	3	12	0	76	50	123	-200	1797.09	14.89	0	0	64408.83	64410.62	0	64412.83	64413.85	64416.86	64418.52	64418.52	1.09
421	25	1	1	37	50	0.8	-50	0.2	200	0.8	-50	0.2	2	1	4	1	0	227	200	327	50	1547.35	24.01	0	0	64421.63	64423.18	0	64425.63	64426.65	64429.66	64430.52	64430.53	1.01
422	25	1	1	38	50	0.8	-200	0.2	200	0.5	-50	0.5	2	1	4	2	0	20	-50	141	50	1814.35	18.07	0	0	64431.54	64433.35	0	64435.54	64436.56	64439.59	64441.73	64441.73	1.42
423	25	1	1	39	50	0.2	-50	0.8	-50	0.5	-200	0.5	2	1	4	3	1	156	-50	360	-50	2479.12	20.54	0	0	64443.16	64445.64	0	64447.16	64448.18	64451.19	64452.43	64452.44	1.66
424	25	1	1	40	-50	0.5	-200	0.5	200	0.8	-200	0.2	2	1	4	4	0	323	200	175	-200	1182.32	22.05	0	0	64454.1	64455.29	0	64458.1	64459.12	64462.13	64463.24	64463.25	1.72
425	25	1	1	41	-50	0.8	-200	0.2	200	0.2	-200	0.8	2	1	4	5	0	334	200	141	-50	1847.05	40	0	0	64464.98	64466.82	0	64468.98	64470	64473.01	64474.44	64474.44	1.53
426	25	1	1	42	200	0.8	-200	0.2	200	0.5	-50	0.5	2	1	4	6	0	223	200	257	200	2961.33	27.87	0	0	64475.99	64478.95	0	64479.99	64481.01	64484.02	64484.86	64484.86	1.11
427	25	1	1	43	200	0.5	-200	0.5	-50	0.2	-200	0.8	2	1	4	7	1	337	200	45	-200	1381.59	43.26	0	0	64485.98	64487.36	0	64489.98	64491	64494.01	64494.78	64494.79	1.63
428	25	1	1	44	50	0.2	-50	0.8	200	0.5	50	0.5	2	1	4	8	0	300	200	233	-50	1531.43	38.85	0	0	64496.44	64497.97	0	64500.44	64501.46	64504.47	64505.61	64505.61	1.13
429	25	1	1	45	200	0.8	50	0.2	200	0.2	50	0.8	2	1	4	9	1	270	200	301	200	1365.19	42.11	0	0	64506.76	64508.13	0	64510.76	64511.78	64514.79	64516.26	64516.27	1.13
430	25	1	1	46	200	0.2	50	0.8	200	0.5	50	0.5	2	1	4	10	0	353	200	199	50	1680.87	29.47	0	0	64517.42	64519.1	0	64521.42	64522.44	64525.45	64526.25	64526.25	1.1
431	25	1	1	47	50	0.2	-50	0.8	200	0.5	50	0.5	2	1	4	11	0	224	200	119	-50	1564.67	30.24	0	0	64527.36	64528.93	0	64531.36	64532.39	64535.39	64536.29	64536.29	1.14
432	25	1	1	48	50	0.8	-200	0.2	200	0.8	-200	0.2	2	1	4	12	0	150	200	273	50	1897.24	29	0	0	64537.44	64539.34	0	64541.44	64542.46	64545.47	64546.32	64546.32	1.17
433	25	1	1	49	200	0.5	-50	0.5	50	0.8	-200	0.2	1	1	5	1	1	251	200	351	50	1929.87	28.26	0	0	64549.51	64551.44	0	64553.51	64554.53	64557.54	64558.66	64558.67	1.2
434	25	1	1	50	200	0.5	-50	0.5	200	0.8	-200	0.2	1	1	5	2	0	267	200	302	200	1730.86	17.69	0	0	64559.89	64561.62	0	64563.89	64564.91	64567.92	64569.04	64569.05	1.32
435	25	1	1	51	200	0.8	-200	0.2	-50	0.2	-200	0.8	1	1	5	3	1	12	-200	129	-200	1265.64	15.37	0	0	64570.38	64571.64	0	64574.38	64575.4	64578.41	64579.75	64579.76	1.32
436	25	1	1	52	200	0.5	-200	0.5	50	0.5	-200	0.5	1	1	5	4	1	102	-200	83	-200	1232.29	16.42	0	0	64581.09	64582.32	0	64585.09	64586.11	64589.12	64590.4	64590.42	1.22
437	25	1	1	53	200	0.5	-200	0.5	-50	0.2	-200	0.8	1	1	5	5	1	225	200	213	-200	1231.9	26.73	0	0	64591.65	64592.88	0	64595.65	64596.67	64599.68	64600.48	64600.49	1.25
438	25	1	1	54	-50	0.8	-200	0.2	200	0.2	-200	0.8	1	1	5	6	0	126	-200	18	-200	1813.7	12.12	0	0	64601.76	64603.57	0	64605.76	64606.78	64609.79	64610.93	64610.93	1.89
439	25	1	1	55	200	0.8	-50	0.2	200	0.5	50	0.5	1	1	5	7	0	258	200	87	200	3343.64	21.52	0	0	64612.85	64616.19	0	64616.85	64617.87	64620.88	64621.58	64621.59	1.7
440	25	1	1	56	50	0.5	-50	0.5	50	0.5	-200	0.5	1	1	5	8	1	102	-50	264	50	1547.98	14.21	0	0	64623.3	64624.85	0	64627.31	64628.33	64631.34	64632	64632	1.56
441	25	1	1	57	200	0.8	50	0.2	200	0.2	50	0.8	1	1	5	9	1	302	200	50	50	1647.75	26.9	0	0	64633.56	64635.21	0	64637.56	64638.59	64641.59	64642.68	64642.69	1.18
442	25	1	1	58	50	0.8	-50	0.2	200	0.2	-200	0.8	1	1	5	10	1	132	50	291	200	1930.23	4.08	0	0	64643.89	64645.82	0	64647.89	64648.91	64651.92	64652.83	64652.83	1.21
443	25	1	1	59	50	0.2	-50	0.8	200	0.5	50	0.5	1	1	5	11	0	316	200	177	-50	1381.26	24.11	0	0	64654.07	64655.45	0	64658.07	64659.09	64662.1	64663.12	64663.13	1.08
444	25	1	1	60	-50	0.8	-200	0.2	200	0.2	-50	0.8	1	1	5	12	0	347	200	162	-50	1896.99	46.74	0	0	64664.22	64666.12	0	64668.23	64669.25	64672.26	64673.12	64673.12	1.91
445	25	1	1	61	200	0.5	-50	0.5	200	0.8	-200	0.2	2	1	6	1	1	351	200	69	-200	2063.22	50	0	0	64677.06	64679.12	0	64681.06	64682.08	64685.09	64685.78	64685.79	1.71
446	25	1	1	62	-50	0.8	-200	0.2	200	0.2	-50	0.8	2	1	6	2	0	244	-50	212	-50	1365.28	33.91	0	0	64687.5	64688.87	0	64691.5	64692.52	64695.53	64696.46	64696.47	1.56
447	25	1	1	63	50	0.5	-50	0.5	50	0.5	-200	0.5	2	1	6	3	1	224	50	293	50	1265.71	35.23	0	0	64698.03	64699.29	0	64702.03	64703.05	64706.06	64706.8	64706.81	1.31
448	25	1	1	64	200	0.8	-50	0.2	50	0.8	-50	0.2	2	1	6	4	1	31	-50	351	50	1298.46	10.56	0	0	64708.14	64709.44	0	64712.14	64713.16	64716.17	64716.99	64717	1.17
449	25	1	1	65	200	0.5	50	0.5	50	0.5	-50	0.5	2	1	6	5	1	84	50	146	-50	1264.58	13.57	0	0	64718.18	64719.45	0	64722.18	64723.2	64726.21	64727.86	64727.87	1.62
450	25	1	1	66	50	0.8	-200	0.2	200	0.8	-200	0.2	2	1	6	6	0	93	200	97	50	1448.14	45.09	0	0	64729.5	64730.95	0	64733.51	64734.53	64737.55	64739.33	64739.33	1.99
451	25	1	1	67	50	0.5	-50	0.5	50	0.2	-200	0.8	2	1	6	7	1	55	-50	126	-200	1730.84	4.4	0	0	64741.33	64743.06	0	64745.33	64746.35	64749.36	64751.17	64751.19	1.17
452	25	1	1	68	200	0.8	-50	0.2	200	0.5	50	0.5	2	1	6	8	1	319	200	34	50	1780.56	38.5	0	0	64752.37	64754.15	0	64756.37	64757.39	64760.4	64762.24	64762.24	1.26
453	25	1	1	69	200	0.5	-50	0.5	-50	0.5	-200	0.5	2	1	6	9	1	144	-50	18	-200	1265.33	27.5	0	0	64763.51	64764.77	0	64767.51	64768.53	64771.54	64772.73	64772.74	1.4
454	25	1	1	70	50	0.5	-50	0.5	50	0.5	-200	0.5	2	1	6	10	1	265	50	287	50	1481.33	18.12	0	0	64774.15	64775.63	0	64778.15	64779.17	64782.18	64783.76	64783.78	1.07
455	25	1	1	71	-50	0.2	-200	0.8	50	0.8	-200	0.2	2	1	6	11	0	322	50	248	-200	1248.67	33.01	0	0	64784.86	64786.11	0	64788.86	64789.88	64792.89	64794.04	64794.05	1.68
456	25	1	1	72	200	0.5	50	0.5	200	0.8	-50	0.2	2	1	6	12	1	110	50	17	-50	1730.45	32.2	0	0	64795.75	64797.48	0	64799.75	64800.77	64803.78	64805.89	64805.91	1.4
457	25	1	1	73	50	0.5	-50	0.5	50	0.2	-200	0.8	1	1	7	1	1	260	50	260	-200	1448.15	22.42	0	0	64809.33	64810.78	0	64813.33	64814.35	64817.36	64818.72	64818.73	1.98
458	25	1	1	74	50	0.8	-50	0.2	200	0.8	-50	0.2	1	1	7	2	0	26	-50	210	50	1614.38	0.25	0	0	64820.72	64822.34	0	64824.72	64825.74	64828.75	64830.82	64830.83	1.4
459	25	1	1	75	200	0.5	50	0.5	200	0.8	-50	0.2	1	1	7	3	1	289	200	103	200	3610.19	33	0	0	64832.25	64835.86	0	64836.25	64837.27	64840.28	64841.08	64841.09	1.62
460	25	1	1	76	50	0.8	-200	0.2	200	0.8	-200	0.2	1	1	7	4	0	258	200	355	50	1814.35	16.22	0	0	64842.72	64844.54	0	64846.72	64847.74	64850.75	64851.56	64851.57	1.15
461	25	1	1	77	200	0.5	-200	0.5	50	0.8	-50	0.2	1	1	7	5	1	156	-200	170	50	1630.93	-3.28	0	0	64852.73	64854.36	0	64856.73	64857.75	64860.76	64864.93	64864.95	1.38
462	25	1	1	78	200	0.5	50	0.5	50	0.2	-50	0.8	1	1	7	6	1	97	50	270	-50	2379.45	25.01	0	0	64866.35	64868.73	0	64870.35	64871.37	64874.38	64875.94	64875.94	1.16
463	25	1	1	79	200	0.5	-50	0.5	-50	0.5	-200	0.5	1	1	7	7	1	233	200	111	-200	1664.62	24.61	0	0	64877.12	64878.79	0	64881.12	64882.14	64885.15	64886.35	64886.37	1.76
464	25	1	1	80	-50	0.5	-200	0.5	200	0.8	-200	0.2	1	1	7	8	0	131	200	172	-200	1115.26	30.91	0	0	64888.15	64889.26	0	64892.15	64893.17	64896.18	64898.28	64898.29	1.87
465	25	1	1	81	200	0.5	-200	0.5	200	0.8	50	0.2	1	1	7	9	0	241	200	281	200	1448.15	20.08	0	0	64900.17	64901.62	0	64904.17	64905.19	64908.2	64909.57	64909.58	1.35
466	25	1	1	82	50	0.5	-200	0.5	200	0.5	-200	0.5	1	1	7	10	0	202	200	8	-200	1364.73	27.04	0	0	64910.94	64912.31	0	64914.94	64915.96	64918.97	64919.95	64919.95	1.69
467	25	1	1	83	200	0.8	-50	0.2	50	0.8	-50	0.2	1	1	7	11	1	339	200	354	50	1730.75	25	0	0	64921.65	64923.38	0	64925.65	64926.67	64929.68	64930.72	64930.73	1.29
468	25	1	1	84	200	0.2	-50	0.8	200	0.8	50	0.2	1	1	7	12	0	323	200	289	200	1448.21	23.42	0	0	64932.04	64933.49	0	64936.04	64937.06	64940.07	64940.78	64940.79	1.53
469	25	1	1	85	50	0.2	-200	0.8	50	0.2	-50	0.8	1	1	8	1	0	340	50	319	50	1880.39	49.6	0	0	64944.35	64946.23	0	64948.35	64949.37	64952.38	64953.08	64953.09	1.83
470	25	1	1	86	200	0.5	-200	0.5	200	0.2	-200	0.8	1	1	8	2	1	263	200	208	-200	1431.39	40.19	0	0	64954.94	64956.37	0	64958.94	64959.96	64962.97	64964.26	64964.27	1.6
471	25	1	1	87	200	0.2	-200	0.8	50	0.2	-50	0.8	1	1	8	3	0	233	-50	161	-200	2046.52	50	0	0	64965.88	64967.93	0	64969.88	64970.9	64973.91	64974.53	64974.54	1.34
472	25	1	1	88	-50	0.2	-200	0.8	200	0.2	-200	0.8	1	1	8	4	0	338	200	135	-200	1531.27	50	0	0	64975.89	64977.42	0	64979.89	64980.91	64983.92	64984.68	64984.69	1.3
473	25	1	1	89	50	0.8	-200	0.2	200	0.5	-50	0.5	1	1	8	5	0	135	-50	306	50	1415.18	7.46	0	0	64986	64987.41	0	64990	64991.02	64994.03	64996.09	64996.09	1.45
474	25	1	1	90	-50	0.2	-200	0.8	200	0.5	-200	0.5	1	1	8	6	0	337	200	315	-50	899.47	29.88	0	0	64997.56	64998.46	0	65001.56	65002.58	65005.59	65007.31	65007.32	1.42
475	25	1	1	91	200	0.5	-50	0.5	50	0.5	-50	0.5	1	1	8	7	1	75	-50	236	50	1282.1	2.36	0	0	65008.75	65010.03	0	65012.75	65013.77	65016.78	65018.41	65018.42	1.36
476	25	1	1	92	-50	0.8	-200	0.2	-50	0.5	-200	0.5	1	1	8	8	1	147	-50	241	-50	2379.33	3.75	0	0	65019.8	65022.18	0	65023.8	65024.82	65027.83	65029	65029.01	1.56
477	25	1	1	93	200	0.8	50	0.2	200	0.5	-50	0.5	1	1	8	9	1	292	200	175	-50	1498.21	36.51	0	0	65030.59	65032.09	0	65034.59	65035.62	65038.63	65040	65040.01	1.74
478	25	1	1	94	200	0.8	-50	0.2	50	0.8	-50	0.2	1	1	8	10	1	151	200	350	50	1098.99	23.06	0	0	65041.77	65042.87	0	65045.77	65046.79	65049.82	65050.94	65050.95	1.42
479	25	1	1	95	50	0.2	-50	0.8	-50	0.5	-200	0.5	1	1	8	11	1	312	50	140	-200	1581.15	42.01	0	0	65052.38	65053.96	0	65056.38	65057.4	65060.41	65061.96	65061.97	1.43
480	25	1	1	96	50	0.8	-200	0.2	200	0.8	-200	0.2	1	1	8	12	0	283	200	89	50	1149.07	22.32	0	0	65063.42	65064.57	0	65067.42	65068.44	65071.45	65072.02	65072.03	1.12
481	26	1	1	1	-50	0.8	-200	0.2	200	0.2	-50	0.8	1	1	1	1	0	212	-50	319	-50	1933.68	-16.57	93156.12	93156.14	93160.24	93162.17	0	93164.27	93165.31	93168.36	93171.88	93171.89	1.11
482	26	1	1	2	50	0.5	-200	0.5	50	0.8	-200	0.2	1	1	1	2	0	147	50	72	-200	2033.42	11.12	0	93158.17	93173.02	93175.06	0	93177.02	93178.06	93181.08	93182.48	93182.49	1.91
483	26	1	1	3	200	0.2	-200	0.8	50	0.2	-50	0.8	1	1	1	3	1	298	200	285	-50	2800.07	50	0	93293.4	93184.41	93187.21	0	93188.41	93189.44	93192.46	93193.85	93193.86	1.88
484	26	1	1	4	200	0.8	50	0.2	200	0.2	50	0.8	1	1	1	4	1	193	200	33	50	2166.77	47.5	0	93441.32	93195.76	93197.93	0	93199.76	93200.79	93203.81	93206.23	93206.24	1.82
485	26	1	1	5	200	0.5	-200	0.5	200	0.2	-200	0.8	1	1	1	5	1	50	-200	245	-200	2100.1	-50	0	93577.82	93208.08	93210.18	0	93212.08	93213.11	93216.13	93217.61	93217.61	1.26
486	26	1	1	6	50	0.2	-200	0.8	50	0.2	-50	0.8	1	1	1	6	0	179	-50	69	-200	3150.14	-24.13	0	93721.83	93218.89	93222.04	0	93222.89	93223.93	93226.94	93228.96	93228.98	1.59
487	26	1	1	7	50	0.8	-200	0.2	200	0.8	-200	0.2	1	1	1	7	0	307	200	20	-200	3600.14	50	0	93865.7	93230.59	93234.19	0	93234.59	93235.63	93238.64	93239.6	93239.61	1.02
489	26	1	1	9	200	0.8	-200	0.2	50	0.2	-200	0.8	1	1	1	9	1	294	200	317	50	2383.49	50	0	94153.78	93246.09	93248.48	0	93250.09	93251.13	93254.14	93255.31	93255.33	1.31
490	26	1	1	10	-50	0.8	-200	0.2	200	0.8	-50	0.2	1	1	1	10	0	312	200	1	-200	1799.97	18.7	0	0	93256.66	93258.46	0	93260.66	93261.69	93264.71	93267.57	93267.58	1.16
491	26	1	1	11	200	0.5	-200	0.5	50	0.8	-50	0.2	1	1	1	11	1	357	200	190	50	1867.04	50	0	0	93268.76	93270.63	0	93272.76	93273.78	93276.8	93278.56	93278.56	1.18
492	26	1	1	12	200	0.2	-200	0.8	-50	0.8	-200	0.2	1	1	1	12	0	83	-50	289	200	3900.2	19.19	0	0	93279.76	93283.66	0	93283.76	93284.8	93287.81	93291.95	93291.96	1.42
493	26	1	1	13	50	0.8	-200	0.2	200	0.8	-200	0.2	2	1	2	1	0	207	200	325	50	1483.31	45	0	0	93295.41	93296.9	0	93299.41	93300.45	93303.46	93305.94	93305.95	1.09
494	26	1	1	14	200	0.2	50	0.8	200	0.5	50	0.5	2	1	2	2	0	211	200	266	50	1366.66	35.64	0	0	93307.06	93308.43	0	93311.06	93312.1	93315.11	93316.94	93316.95	1.6
495	26	1	1	15	50	0.5	-50	0.5	50	0.5	-200	0.5	2	1	2	3	1	240	50	31	-200	1966.74	23.85	0	0	93318.56	93320.53	0	93322.56	93323.6	93326.61	93328.21	93328.21	1.47
496	26	1	1	16	200	0.5	-200	0.5	50	0.5	-200	0.5	2	1	2	4	1	238	200	263	50	2000.1	40.72	0	0	93329.7	93331.7	0	93333.7	93334.73	93337.75	93339.6	93339.61	1.7
497	26	1	1	17	200	0.8	50	0.2	200	0.5	-50	0.5	2	1	2	5	1	354	200	277	200	2783.54	31.57	0	0	93341.33	93344.11	0	93345.33	93346.36	93349.38	93350.98	93351	1.7
498	26	1	1	18	-50	0.8	-200	0.2	200	0.8	-50	0.2	2	1	2	6	0	209	200	335	-50	1683.33	35	0	94297.51	93352.71	93354.4	0	93356.72	93357.75	93360.77	93364.1	93364.1	1.64
499	26	1	1	19	200	0.5	-200	0.5	-50	0.2	-200	0.8	2	1	2	7	1	44	-200	311	-50	1782.92	-28.52	0	0	93365.75	93367.53	0	93369.75	93370.78	93373.8	93377.88	93377.88	1.03
500	26	1	1	20	-50	0.2	-200	0.8	200	0.5	-200	0.5	2	1	2	8	0	76	-200	305	-50	1350.06	-33.19	0	0	93378.93	93380.28	0	93382.93	93383.97	93386.98	93391.21	93391.22	1.07
501	26	1	1	21	200	0.5	-50	0.5	200	0.8	-200	0.2	2	1	2	9	0	12	-200	227	200	2566.75	-50	0	0	93392.3	93394.87	0	93396.3	93397.33	93400.35	93402.03	93402.03	1.32
502	26	1	1	22	200	0.8	-200	0.2	50	0.2	-200	0.8	2	1	2	10	1	131	200	18	-200	1950.01	40	0	0	93403.37	93405.32	0	93407.37	93408.4	93411.42	93415.58	93415.58	1.53
503	26	1	1	23	200	0.5	50	0.5	200	0.8	-50	0.2	2	1	2	11	0	45	-50	70	50	1333.37	-17.94	0	0	93417.13	93418.47	0	93421.13	93422.17	93425.18	93427.4	93427.42	1.65
504	26	1	1	24	200	0.2	-50	0.8	200	0.8	50	0.2	2	1	2	12	0	69	50	53	-50	2416.69	7.95	0	0	93429.08	93431.5	0	93433.08	93434.12	93437.13	93439.89	93439.9	1.41
505	26	1	1	25	200	0.5	-200	0.5	50	0.8	-50	0.2	2	1	3	1	0	102	50	229	200	2116.75	3.93	0	0	93443.34	93445.45	0	93447.34	93448.37	93451.39	93452.67	93452.69	1.82
506	26	1	1	26	200	0.8	-50	0.2	50	0.8	-50	0.2	2	1	3	2	1	251	200	180	50	1349.93	36.97	0	0	93454.52	93455.87	0	93458.52	93459.55	93462.57	93464.81	93464.82	1.72
507	26	1	1	27	200	0.2	-200	0.8	-50	0.8	-200	0.2	2	1	3	3	1	161	-200	45	-200	3600.09	-22.77	0	0	93466.55	93470.15	0	93470.55	93471.59	93474.6	93475.89	93475.9	1.97
508	26	1	1	28	50	0.2	-50	0.8	200	0.5	50	0.5	2	1	3	4	0	315	200	308	50	1433.02	29.39	0	0	93477.89	93479.32	0	93481.89	93482.92	93485.94	93487.52	93487.52	1.53
509	26	1	1	29	200	0.5	-50	0.5	50	0.8	-200	0.2	2	1	3	5	1	76	-50	204	50	2916.8	-7.9	0	0	93489.07	93491.99	0	93493.07	93494.1	93497.12	93499.15	93499.15	1.33
510	26	1	1	30	-50	0.8	-200	0.2	200	0.2	-50	0.8	2	1	3	6	0	75	-50	151	-50	1716.7	-5.25	0	0	93500.49	93502.2	0	93504.49	93505.52	93508.54	93510.41	93510.42	1.11
511	26	1	1	31	200	0.8	-50	0.2	200	0.5	50	0.5	2	1	3	7	0	39	50	30	-50	2650.05	30	0	0	93511.54	93514.19	0	93515.54	93516.57	93519.59	93521.04	93521.05	1.61
512	26	1	1	32	50	0.8	-200	0.2	200	0.8	-200	0.2	2	1	3	8	0	224	200	60	-200	916.77	36.87	0	0	93522.69	93523.6	0	93526.69	93527.72	93530.74	93532.57	93532.59	1.78
513	26	1	1	33	200	0.2	-200	0.8	50	0.2	-50	0.8	2	1	3	9	1	19	-200	336	50	2566.71	-50	0	0	93534.39	93536.96	0	93538.39	93539.42	93542.46	93543.49	93543.49	1.42
514	26	1	1	34	-50	0.8	-200	0.2	200	0.2	-200	0.8	2	1	3	10	0	23	-200	266	-50	1616.72	-50	0	0	93544.92	93546.54	0	93548.92	93549.96	93552.97	93554.58	93554.59	1.09
515	26	1	1	35	200	0.5	-50	0.5	50	0.5	-50	0.5	2	1	3	11	1	337	200	355	50	1567.1	23.86	0	0	93555.69	93557.26	0	93559.69	93560.72	93563.74	93565.6	93565.61	1.27
516	26	1	1	36	200	0.8	-200	0.2	-50	0.2	-200	0.8	2	1	3	12	1	283	200	185	-200	1700	7.96	0	0	93566.89	93568.59	0	93570.89	93571.92	93574.94	93576.65	93576.66	1.15
517	26	1	1	37	-50	0.5	-200	0.5	200	0.8	-200	0.2	2	1	4	1	0	49	-200	144	-200	1100	-5.16	0	0	93579.84	93580.94	0	93583.84	93584.87	93587.89	93589.64	93589.64	1.28
518	26	1	1	38	200	0.5	50	0.5	50	0.2	-50	0.8	2	1	4	2	1	339	200	109	-50	1716.67	21.58	0	0	93590.94	93592.66	0	93594.94	93595.97	93598.99	93602.49	93602.49	1.44
519	26	1	1	39	200	0.8	-50	0.2	50	0.8	-50	0.2	2	1	4	3	1	120	200	169	50	1350.01	33.85	0	0	93603.94	93605.29	0	93607.94	93608.97	93611.99	93613.75	93613.76	1.53
520	26	1	1	40	50	0.8	-200	0.2	200	0.5	-50	0.5	2	1	4	4	0	304	200	10	-200	1766.7	20.29	0	0	93615.31	93617.08	0	93619.31	93620.34	93623.36	93625.08	93625.09	1.46
521	26	1	1	41	50	0.8	-50	0.2	200	0.2	-200	0.8	2	1	4	5	1	308	50	126	-200	2416.72	44.7	0	0	93626.56	93628.98	0	93630.56	93631.59	93634.61	93635.55	93635.56	1.88
522	26	1	1	42	200	0.5	-200	0.5	200	0.2	-200	0.8	2	1	4	6	1	20	-200	64	-200	1266.66	-16.71	0	0	93637.44	93638.71	0	93641.44	93642.48	93645.49	93648.1	93648.11	1.52
523	26	1	1	43	200	0.5	-200	0.5	200	0.8	50	0.2	2	1	4	7	0	324	200	120	-200	1316.62	29.77	0	0	93649.64	93650.96	0	93653.64	93654.68	93657.69	93660.84	93660.84	1.94
524	26	1	1	44	200	0.8	50	0.2	200	0.2	50	0.8	2	1	4	8	1	356	200	195	50	1400.14	34.2	0	0	93662.81	93664.21	0	93666.81	93667.84	93670.86	93673.15	93673.16	1.64
525	26	1	1	45	-50	0.2	-200	0.8	50	0.8	-200	0.2	2	1	4	9	0	104	50	360	-50	2616.69	16.39	0	0	93674.81	93677.43	0	93678.81	93679.84	93682.86	93684.86	93684.86	1.96
526	26	1	1	46	50	0.5	-200	0.5	200	0.5	-200	0.5	2	1	4	10	0	276	200	168	-200	2250.02	34.63	0	0	93686.83	93689.08	0	93690.83	93691.86	93694.88	93696.48	93696.5	1.24
527	26	1	1	47	50	0.2	-50	0.8	200	0.5	50	0.5	2	1	4	11	0	65	50	37	-50	2083.37	-3.12	0	0	93697.75	93699.83	0	93701.75	93702.78	93705.8	93708.98	93708.98	1.68
528	26	1	1	48	200	0.5	50	0.5	50	0.5	-50	0.5	2	1	4	12	1	21	50	188	50	1866.76	-12.46	0	0	93710.66	93712.53	0	93714.66	93715.7	93718.71	93720.52	93720.53	1.29
529	26	1	1	49	50	0.8	-200	0.2	200	0.8	-200	0.2	1	1	5	1	0	76	200	64	-200	2216.65	40	0	0	93723.85	93726.06	0	93727.85	93728.88	93731.9	93733.31	93733.33	1.67
530	26	1	1	50	50	0.8	-200	0.2	200	0.5	-50	0.5	1	1	5	2	0	169	-50	244	50	2216.7	-23.89	0	0	93735.01	93737.23	0	93739.01	93740.05	93743.06	93745.16	93745.16	1.7
531	26	1	1	51	50	0.2	-50	0.8	-50	0.5	-200	0.5	1	1	5	3	1	38	-50	269	-50	2083.35	-14.01	0	0	93746.88	93748.96	0	93750.88	93751.91	93754.93	93756.55	93756.56	1.07
532	26	1	1	52	50	0.2	-200	0.8	50	0.8	-200	0.2	1	1	5	4	0	67	-200	203	-200	3366.87	-38.15	0	0	93757.65	93761.01	0	93761.65	93762.68	93765.7	93767.62	93767.63	1.25
533	26	1	1	53	-50	0.2	-200	0.8	200	0.2	-200	0.8	1	1	5	5	0	49	-200	108	-200	2166.69	-27.86	0	0	93768.9	93771.06	0	93772.9	93773.93	93776.95	93779.71	93779.72	1.22
534	26	1	1	54	200	0.5	-200	0.5	-50	0.2	-200	0.8	1	1	5	6	1	323	200	26	-200	1150.04	39.13	0	0	93780.95	93782.1	0	93784.95	93785.98	93789	93790.55	93790.57	1.67
535	26	1	1	55	200	0.8	50	0.2	200	0.5	-50	0.5	1	1	5	7	1	20	50	160	-50	2266.71	12.01	0	0	93792.25	93794.52	0	93796.25	93797.28	93800.3	93804.29	93804.3	1.84
536	26	1	1	56	50	0.2	-50	0.8	200	0.5	50	0.5	1	1	5	8	0	71	50	323	50	1800.02	12.27	0	0	93806.17	93807.97	0	93810.17	93811.2	93814.22	93816.01	93816.02	1.34
537	26	1	1	57	-50	0.2	-200	0.8	200	0.5	-200	0.5	1	1	5	9	0	165	-200	111	-200	2100.08	-35	0	0	93817.38	93819.48	0	93821.38	93822.42	93825.43	93827.81	93827.82	1.78
538	26	1	1	58	200	0.5	-50	0.5	-50	0.5	-200	0.5	1	1	5	10	1	359	200	120	-200	2083.45	41.11	0	0	93829.62	93831.7	0	93833.62	93834.65	93837.67	93839.56	93839.57	1.68
539	26	1	1	59	200	0.8	50	0.2	200	0.5	-50	0.5	1	1	5	11	0	108	-50	23	50	1500.1	-50	0	0	93841.25	93842.75	0	93845.25	93846.28	93849.3	93850.34	93850.35	1.01
540	26	1	1	60	200	0.8	-50	0.2	50	0.8	-50	0.2	1	1	5	12	1	182	200	275	50	3233.52	39.45	0	0	93851.37	93854.6	0	93855.37	93856.4	93859.42	93864.08	93864.09	1.6
541	26	1	1	61	200	0.2	50	0.8	200	0.5	50	0.5	1	1	6	1	0	30	50	33	50	1283.33	15.49	0	0	93867.72	93869	0	93871.72	93872.75	93875.77	93878.13	93878.14	1.39
542	26	1	1	62	-50	0.2	-200	0.8	50	0.8	-200	0.2	1	1	6	2	0	193	50	326	-50	1099.98	16.78	0	0	93879.54	93880.64	0	93883.54	93884.57	93887.59	93889.75	93889.75	1.92
543	26	1	1	63	200	0.5	-200	0.5	50	0.5	-200	0.5	1	1	6	3	1	298	200	122	-200	1566.28	31.74	0	0	93891.69	93893.25	0	93895.69	93896.72	93899.74	93901.84	93901.85	1
544	26	1	1	64	200	0.5	-50	0.5	200	0.8	-200	0.2	1	1	6	4	0	4	-200	269	200	2083.58	-42.5	0	0	93902.87	93904.95	0	93906.87	93907.9	93910.92	93913.06	93913.07	1.46
545	26	1	1	65	200	0.5	50	0.5	200	0.8	-50	0.2	1	1	6	5	1	241	200	218	200	2533.37	35.92	0	0	93914.55	93917.09	0	93918.55	93919.59	93922.6	93924.62	93924.64	1.42
546	26	1	1	66	-50	0.8	-200	0.2	-50	0.5	-200	0.5	1	1	6	6	1	263	-50	255	-50	2966.84	3.63	0	0	93926.07	93929.04	0	93930.07	93931.1	93934.12	93935.65	93935.65	1.46
547	26	1	1	67	-50	0.5	-200	0.5	200	0.8	-200	0.2	1	1	6	7	0	250	200	104	-200	1350.05	34.47	0	0	93937.14	93938.49	0	93941.14	93942.17	93945.19	93946.43	93946.44	1.77
548	26	1	1	68	50	0.8	-50	0.2	200	0.2	-200	0.8	1	1	6	8	1	143	50	23	-200	2533.11	38.34	0	0	93948.22	93950.76	0	93952.22	93953.26	93956.27	93957.36	93957.37	1.32
549	26	1	1	69	200	0.5	50	0.5	50	0.2	-50	0.8	1	1	6	9	1	122	50	219	-50	1850.11	12.9	0	0	93958.71	93960.56	0	93962.71	93963.72	93966.74	93968.59	93968.61	1.78
550	26	1	1	70	200	0.5	-50	0.5	50	0.5	-50	0.5	1	1	6	10	1	38	-50	47	-50	1883.36	-25.77	0	0	93970.41	93972.29	0	93974.41	93975.44	93978.46	93979.44	93979.46	1.47
551	26	1	1	71	200	0.5	-200	0.5	200	0.8	50	0.2	1	1	6	11	0	321	200	175	-200	1600	34.46	0	0	93980.94	93982.54	0	93984.94	93985.97	93988.99	93990.86	93990.86	1.04
552	26	1	1	72	200	0.8	-200	0.2	-50	0.2	-200	0.8	1	1	6	12	1	265	200	19	-200	1766.71	42.5	0	0	93991.91	93993.67	0	93995.91	93996.94	93999.96	94002.72	94002.72	1.18
553	26	1	1	73	200	0.5	50	0.5	50	0.5	-50	0.5	1	1	7	1	1	32	50	288	50	1516.65	14.93	0	0	94005.92	94007.44	0	94009.92	94010.96	94013.97	94016.9	94016.91	1.72
554	26	1	1	74	50	0.5	-200	0.5	200	0.5	-200	0.5	1	1	7	2	0	48	-200	247	50	1983.45	-25.47	0	0	94018.64	94020.63	0	94022.64	94023.67	94026.69	94030.61	94030.63	1.47
555	26	1	1	75	200	0.5	-50	0.5	50	0.8	-200	0.2	1	1	7	3	1	40	-50	43	-200	2050.04	-30.29	0	0	94032.11	94034.16	0	94036.11	94037.14	94040.16	94042.66	94042.66	1.15
556	26	1	1	76	50	0.8	-50	0.2	200	0.8	-50	0.2	1	1	7	4	0	236	200	119	50	1433.35	39.67	0	0	94043.83	94045.26	0	94047.83	94048.86	94051.88	94053.31	94053.33	1.34
557	26	1	1	77	50	0.5	-50	0.5	50	0.5	-200	0.5	1	1	7	5	1	210	50	267	50	3166.83	27.99	0	0	94054.68	94057.84	0	94058.68	94059.71	94062.73	94064.62	94064.63	1.61
558	26	1	1	78	50	0.2	-50	0.8	200	0.5	50	0.5	1	1	7	6	0	350	200	265	-50	883.43	37.5	0	0	94066.24	94067.13	0	94070.24	94071.28	94074.29	94076.67	94076.68	1.19
559	26	1	1	79	50	0.5	-50	0.5	50	0.2	-200	0.8	1	1	7	7	1	32	-50	132	-200	1383.47	-15.88	0	0	94077.89	94079.28	0	94081.89	94082.93	94085.94	94088.65	94088.66	1.74
560	26	1	1	80	200	0.8	-200	0.2	200	0.5	-50	0.5	1	1	7	8	1	247	200	216	200	2283.4	42.5	0	0	94090.41	94092.69	0	94094.41	94095.44	94098.46	94102.31	94102.33	1.24
561	26	1	1	81	200	0.2	-50	0.8	200	0.8	50	0.2	1	1	7	9	0	75	200	133	-50	1783.36	34.68	0	0	94103.58	94105.36	0	94107.58	94108.61	94111.63	94113.62	94113.63	1.92
562	26	1	1	82	50	0.5	-50	0.5	50	0.5	-200	0.5	1	1	7	10	1	278	50	75	-200	2183.39	30.85	0	0	94115.56	94117.75	0	94119.56	94120.6	94123.61	94126.7	94126.71	1.27
563	26	1	1	83	-50	0.8	-200	0.2	200	0.2	-200	0.8	1	1	7	11	0	83	-200	199	-50	2033.4	-41.99	0	0	94128	94130.03	0	94132	94133.03	94136.06	94138.43	94138.45	1.77
564	26	1	1	84	200	0.8	-50	0.2	50	0.8	-50	0.2	1	1	7	12	1	175	200	55	-50	1200.09	35.24	0	0	94140.23	94141.43	0	94144.23	94145.26	94148.28	94152.58	94152.58	1.19
565	26	1	1	85	50	0.2	-50	0.8	-50	0.5	-200	0.5	2	1	8	1	1	37	-50	106	-200	2433.38	11.6	0	0	94155.8	94158.23	0	94159.8	94160.83	94163.85	94166.78	94166.8	1.29
566	26	1	1	86	-50	0.2	-200	0.8	200	0.2	-200	0.8	2	1	8	2	0	33	-200	192	-200	1066.64	-8.46	0	0	94168.1	94169.16	0	94172.1	94173.13	94176.15	94178.49	94178.5	1.09
567	26	1	1	87	-50	0.8	-200	0.2	-50	0.5	-200	0.5	2	1	8	3	1	38	-200	41	-200	1400.01	-17.57	0	0	94179.6	94181	0	94183.6	94184.63	94187.65	94190.44	94190.45	1.58
568	26	1	1	88	50	0.5	-50	0.5	50	0.5	-200	0.5	2	1	8	4	1	105	-50	218	50	2933.6	-17.24	0	0	94192.03	94194.97	0	94196.03	94197.07	94200.08	94202.4	94202.42	1.68
569	26	1	1	89	50	0.2	-200	0.8	50	0.8	-200	0.2	2	1	8	5	0	251	50	156	-200	1866.68	29.63	0	0	94204.12	94205.98	0	94208.12	94209.15	94212.17	94213.94	94213.95	1.55
570	26	1	1	90	200	0.5	-50	0.5	-50	0.5	-200	0.5	2	1	8	6	1	156	-50	236	-50	1350.1	-3.64	0	0	94215.52	94216.87	0	94219.52	94220.55	94223.57	94228.21	94228.22	1.43
571	26	1	1	91	50	0.2	-200	0.8	50	0.2	-50	0.8	2	1	8	7	1	337	50	68	-50	1300.02	50	0	0	94229.65	94230.95	0	94233.65	94234.68	94237.7	94238.64	94238.65	1.64
572	26	1	1	92	200	0.8	50	0.2	200	0.5	-50	0.5	2	1	8	8	1	288	200	176	-50	1666.84	46.89	0	0	94240.32	94241.98	0	94244.32	94245.35	94248.37	94249.95	94249.97	1.65
573	26	1	1	93	200	0.8	-200	0.2	200	0.5	-50	0.5	2	1	8	9	1	143	200	99	-50	2466.73	41.73	0	0	94251.63	94254.1	0	94255.63	94256.67	94259.68	94261.58	94261.6	1.68
574	26	1	1	94	50	0.8	-50	0.2	200	0.8	-50	0.2	2	1	8	10	0	155	200	243	50	1650.01	43.7	0	0	94263.3	94264.95	0	94267.3	94268.33	94271.35	94273.6	94273.6	1.64
575	26	1	1	95	50	0.5	-200	0.5	50	0.8	-200	0.2	2	1	8	11	0	22	-200	220	50	2333.37	-50	0	0	94275.25	94277.59	0	94279.25	94280.29	94283.3	94285	94285	1.95
576	26	1	1	96	50	0.5	-50	0.5	50	0.2	-200	0.8	2	1	8	12	1	279	50	251	-200	1666.64	21.44	0	0	94286.97	94288.64	0	94290.97	94292	94295.02	94296.29	94296.3	1.21
577	27	2	1	1	50	0.8	-50	0.2	200	0.8	-50	0.2	1	1	1	1	0	233	200	308	50	1750.29	27.91	429853.96	429853.98	429858.08	429859.83	0	429862.11	429863.14	429866.19	429867.3	429867.31	1.73
578	27	2	1	2	200	0.8	-200	0.2	200	0.5	-50	0.5	1	1	1	2	1	69	-200	155	-50	1383.18	21.5	0	429856.01	429869.06	429870.44	0	429873.06	429874.09	429877.11	429878.41	429878.41	1.65
579	27	2	1	3	50	0.8	-200	0.2	200	0.8	-200	0.2	1	1	1	3	0	213	200	44	-200	1750.1	50	0	430004.53	429880.08	429881.83	0	429884.08	429885.11	429888.13	429890.38	429890.38	1.45
580	27	2	1	4	50	0.5	-50	0.5	50	0.2	-200	0.8	1	1	1	4	1	139	-50	210	-200	2116.83	-23.41	0	430144.2	429891.84	429893.96	0	429895.84	429896.88	429899.89	429903.95	429903.96	1.55
581	27	2	1	5	200	0.8	-50	0.2	50	0.8	-50	0.2	1	1	1	5	1	105	200	223	50	1566.77	28.42	0	430283.89	429905.53	429907.09	0	429909.53	429910.56	429913.58	429915.68	429915.7	1.3
582	27	2	1	6	200	0.2	50	0.8	200	0.5	50	0.5	1	1	1	6	0	354	200	297	200	2966.78	19.87	0	430430.83	429917.01	429919.98	0	429921.01	429922.05	429925.06	429926.57	429926.58	1.74
583	27	2	1	7	200	0.8	-50	0.2	200	0.5	50	0.5	1	1	1	7	0	211	200	124	200	2350.2	17.28	0	430570.39	429928.35	429930.7	0	429932.35	429933.38	429936.4	429939.94	429939.95	1.19
584	27	2	1	8	50	0.5	-50	0.5	50	0.5	-200	0.5	1	1	1	8	1	327	50	317	50	2683.48	25.55	0	430709.74	429941.15	429943.83	0	429945.15	429946.18	429949.2	429954.17	429954.18	1.69
585	27	2	1	9	50	0.5	-50	0.5	50	0.5	-200	0.5	1	1	1	9	1	94	-50	214	50	2966.88	-35.59	0	430866.57	429955.88	429958.85	0	429959.88	429960.91	429963.93	429967.87	429967.88	1.18
586	27	2	1	10	200	0.5	-200	0.5	50	0.8	-50	0.2	1	1	1	10	0	113	50	154	-200	2450.07	27.5	0	0	429969.08	429971.53	0	429973.08	429974.11	429977.13	429978.7	429978.71	1.37
587	27	2	1	11	-50	0.8	-200	0.2	200	0.2	-200	0.8	1	1	1	11	1	65	-200	153	-200	1750.14	-44.51	0	0	429980.1	429981.85	0	429984.1	429985.13	429988.15	429990.37	429990.38	1.63
588	27	2	1	12	50	0.2	-200	0.8	50	0.2	-50	0.8	1	1	1	12	1	216	-200	170	-50	3950.21	-34.53	0	0	429992.01	429995.97	0	429996.01	429997.05	430000.07	430002.74	430002.75	1.78
589	27	2	1	13	50	0.8	-200	0.2	200	0.8	-200	0.2	2	1	2	1	0	230	200	252	50	2283.46	30.99	0	0	430006.55	430008.83	0	430010.55	430011.58	430014.6	430017.32	430017.33	1.08
590	27	2	1	14	200	0.8	-200	0.2	200	0.5	-50	0.5	2	1	2	2	1	25	-200	116	-50	1666.9	-50	0	0	430018.43	430020.1	0	430022.43	430023.47	430026.48	430029.38	430029.4	1.93
591	27	2	1	15	200	0.5	-200	0.5	200	0.2	-200	0.8	2	1	2	3	1	236	200	147	-200	2167.03	50	0	0	430031.35	430033.52	0	430035.35	430036.37	430039.38	430040.98	430040.98	1.78
592	27	2	1	16	200	0.8	-50	0.2	50	0.8	-50	0.2	2	1	2	4	1	259	200	349	50	1966.87	30.55	0	0	430042.77	430044.73	0	430046.77	430047.8	430050.82	430051.94	430051.95	1.49
593	27	2	1	17	50	0.8	-50	0.2	200	0.2	-200	0.8	2	1	2	5	1	118	50	39	-200	1533.39	35.17	0	0	430053.45	430054.98	0	430057.45	430058.48	430061.5	430062.74	430062.75	1.44
594	27	2	1	18	50	0.5	-200	0.5	50	0.8	-200	0.2	2	1	2	6	0	153	50	281	50	3166.86	25.79	0	431028.54	430064.2	430067.37	0	430068.2	430069.23	430072.25	430074.24	430074.25	1.45
595	27	2	1	19	200	0.8	-50	0.2	50	0.8	-50	0.2	2	1	2	7	1	96	200	56	-50	1800.13	38.99	0	0	430075.72	430077.52	0	430079.72	430080.75	430083.77	430085.95	430085.95	1.31
596	27	2	1	20	200	0.8	50	0.2	200	0.5	-50	0.5	2	1	2	8	1	159	200	190	200	1550.07	38.65	0	0	430087.27	430088.82	0	430091.27	430092.3	430095.32	430096.38	430096.39	1.51
597	27	2	1	21	200	0.8	50	0.2	200	0.2	50	0.8	2	1	2	9	1	316	200	187	50	1932.92	20.37	0	0	430097.9	430099.84	0	430101.9	430102.94	430105.95	430108.27	430108.29	1.51
598	27	2	1	22	200	0.2	50	0.8	200	0.5	50	0.5	2	1	2	10	0	345	200	230	50	1716.76	26.49	0	0	430109.82	430111.54	0	430113.82	430114.85	430117.87	430119.55	430119.55	1.82
599	27	2	1	23	200	0.5	-200	0.5	50	0.5	-200	0.5	2	1	2	11	1	244	200	105	-200	3817	39.29	0	0	430121.39	430125.2	0	430125.39	430126.4	430129.42	430131.41	430131.42	1.79
600	27	2	1	24	200	0.5	50	0.5	200	0.8	-50	0.2	2	1	2	12	1	251	200	25	-50	2100.23	47.87	0	0	430133.22	430135.32	0	430137.22	430138.24	430141.25	430142.54	430142.55	1.64
601	27	2	1	25	200	0.5	-200	0.5	200	0.2	-200	0.8	1	1	3	1	0	241	-200	81	-200	3866.93	-36.23	0	0	430146.22	430150.09	0	430150.22	430151.25	430154.27	430156.67	430156.69	1.38
602	27	2	1	26	50	0.2	-50	0.8	200	0.5	50	0.5	1	1	3	2	0	281	200	125	-50	1600.12	30.05	0	0	430158.09	430159.69	0	430162.09	430163.12	430166.14	430167.56	430167.57	1.81
603	27	2	1	27	200	0.8	50	0.2	200	0.5	-50	0.5	1	1	3	3	1	3	50	217	200	1300.14	22.11	0	0	430169.39	430170.69	0	430173.39	430174.42	430177.44	430178.9	430178.91	1.53
604	27	2	1	28	200	0.5	50	0.5	50	0.5	-50	0.5	1	1	3	4	1	330	200	1	-50	1283.35	13.46	0	0	430180.46	430181.74	0	430184.46	430185.49	430188.51	430191.02	430191.02	1.35
605	27	2	1	29	200	0.5	-50	0.5	200	0.8	-200	0.2	1	1	3	5	1	153	-50	166	200	1966.86	-16.8	0	0	430192.39	430194.36	0	430196.39	430197.41	430200.42	430202.19	430202.21	1.94
606	27	2	1	30	200	0.8	50	0.2	200	0.2	50	0.8	1	1	3	6	1	117	200	283	50	2233.45	44.24	0	0	430204.16	430206.39	0	430208.16	430209.19	430212.21	430216.01	430216.02	1.88
607	27	2	1	31	200	0.5	50	0.5	200	0.8	-50	0.2	1	1	3	7	1	13	50	64	-50	1650.22	-0.36	0	0	430217.91	430219.56	0	430221.91	430222.94	430225.96	430227.62	430227.62	1.55
608	27	2	1	32	200	0.8	50	0.2	200	0.5	-50	0.5	1	1	3	8	1	171	200	55	-50	1383.53	27.16	0	0	430229.19	430230.57	0	430233.19	430234.22	430237.24	430238.67	430238.67	1.62
609	27	2	1	33	50	0.8	-200	0.2	200	0.8	-200	0.2	1	1	3	9	0	70	-200	219	50	3650.15	-35.33	0	0	430240.31	430243.96	0	430244.31	430245.34	430248.36	430250.15	430250.16	1.59
610	27	2	1	34	50	0.8	-200	0.2	200	0.5	-50	0.5	1	1	3	10	0	331	200	88	50	2566.77	31.81	0	0	430251.76	430254.33	0	430255.76	430256.79	430259.81	430260.86	430260.86	1.21
611	27	2	1	35	-50	0.2	-200	0.8	200	0.5	-200	0.5	1	1	3	11	0	68	-200	276	-200	1666.71	-28.25	0	0	430262.08	430263.74	0	430266.08	430267.11	430270.13	430271.73	430271.74	1.3
612	27	2	1	36	50	0.2	-200	0.8	50	0.8	-200	0.2	1	1	3	12	0	208	50	33	-200	3333.62	22.24	0	0	430273.06	430276.39	0	430277.06	430278.09	430281.11	430282.4	430282.41	1.47
613	27	2	1	37	50	0.5	-200	0.5	200	0.5	-200	0.5	1	1	4	1	0	154	-200	197	50	2116.74	-35.01	0	0	430285.91	430288.03	0	430289.91	430290.94	430293.96	430295.14	430295.16	1.23
614	27	2	1	38	200	0.8	-200	0.2	-50	0.2	-200	0.8	1	1	4	2	1	234	200	245	-200	1216.66	38.46	0	0	430296.41	430297.63	0	430300.41	430301.44	430304.46	430305.86	430305.88	1.84
615	27	2	1	39	-50	0.2	-200	0.8	50	0.8	-200	0.2	1	1	4	3	0	76	50	341	-50	1716.86	26.86	0	0	430307.73	430309.44	0	430311.73	430312.76	430315.78	430316.85	430316.86	1.19
616	27	2	1	40	200	0.2	-200	0.8	-50	0.8	-200	0.2	1	1	4	4	1	86	-200	43	-200	2500.09	-27.7	0	0	430318.08	430320.58	0	430322.08	430323.11	430326.13	430328.98	430328.99	1.23
617	27	2	1	41	50	0.5	-200	0.5	50	0.8	-200	0.2	1	1	4	5	0	166	50	163	-200	3500.11	37.4	0	0	430330.23	430333.73	0	430334.23	430335.26	430338.28	430339.81	430339.81	1.17
618	27	2	1	42	200	0.5	50	0.5	50	0.2	-50	0.8	1	1	4	6	1	278	200	127	-50	1350.04	30.03	0	0	430341	430342.35	0	430345	430346.03	430349.05	430350.1	430350.11	1.23
619	27	2	1	43	50	0.2	-50	0.8	200	0.5	50	0.5	1	1	4	7	0	304	200	150	-50	1133.51	22.88	0	0	430351.36	430352.5	0	430355.36	430356.38	430359.4	430364.74	430364.75	1.44
620	27	2	1	44	-50	0.2	-200	0.8	200	0.2	-200	0.8	1	1	4	8	0	221	-200	93	-200	1483.46	-29.26	0	0	430366.2	430367.68	0	430370.2	430371.23	430374.25	430375.9	430375.91	1.31
621	27	2	1	45	-50	0.8	-200	0.2	-50	0.5	-200	0.5	1	1	4	9	1	195	-50	314	-50	3466.79	-2.47	0	0	430377.25	430380.71	0	430381.25	430382.28	430385.3	430390.28	430390.28	1.92
622	27	2	1	46	50	0.8	-50	0.2	200	0.2	-200	0.8	1	1	4	10	1	115	50	43	-200	2333.5	5.85	0	0	430392.21	430394.55	0	430396.21	430397.25	430400.26	430403.7	430403.7	1.43
623	27	2	1	47	200	0.5	-50	0.5	50	0.5	-50	0.5	1	1	4	11	1	233	200	173	-50	1800.14	0.82	0	0	430405.15	430406.95	0	430409.15	430410.18	430413.2	430416.57	430416.58	1.18
624	27	2	1	48	-50	0.5	-200	0.5	200	0.8	-200	0.2	1	1	4	12	0	234	200	197	-50	1200.05	7.34	0	0	430417.78	430418.98	0	430421.78	430422.82	430425.83	430428.91	430428.92	1.9
625	27	2	1	49	200	0.5	-50	0.5	-50	0.5	-200	0.5	1	1	5	1	1	260	200	189	-50	1566.74	14.09	0	0	430432.85	430434.42	0	430436.85	430437.88	430440.9	430442.63	430442.65	1.98
626	27	2	1	50	200	0.8	-200	0.2	50	0.2	-200	0.8	1	1	5	2	1	79	200	39	-200	1099.86	33.14	0	0	430444.65	430445.75	0	430448.65	430449.68	430452.7	430453.83	430453.83	1.44
627	27	2	1	51	-50	0.8	-200	0.2	200	0.2	-50	0.8	1	1	5	3	1	23	-200	146	-50	3800.17	-39.66	0	0	430455.28	430459.08	0	430459.28	430460.32	430463.33	430465.14	430465.15	1.11
628	27	2	1	52	200	0.2	-50	0.8	200	0.8	50	0.2	1	1	5	4	0	275	200	132	-50	1083.39	8.55	0	0	430466.28	430467.37	0	430470.28	430471.32	430474.33	430477.09	430477.1	1.26
629	27	2	1	53	200	0.8	-50	0.2	50	0.8	-50	0.2	1	1	5	5	1	278	200	336	50	1466.74	34.93	0	0	430478.37	430479.83	0	430482.37	430483.4	430486.42	430489.35	430489.37	1.41
630	27	2	1	54	200	0.2	-200	0.8	50	0.2	-50	0.8	1	1	5	6	0	50	-50	70	-200	1766.84	2.69	0	0	430490.78	430492.55	0	430494.78	430495.82	430498.84	430501.39	430501.4	1.59
631	27	2	1	55	200	0.5	-200	0.5	200	0.8	50	0.2	1	1	5	7	0	190	200	34	-200	1216.81	39.18	0	0	430503	430504.22	0	430507	430508.04	430511.05	430513.43	430513.44	1.26
632	27	2	1	56	200	0.5	-200	0.5	50	0.5	-200	0.5	1	1	5	8	1	311	200	175	-200	2750.15	40.69	0	0	430514.72	430517.47	0	430518.72	430519.75	430522.77	430524.41	430524.42	1.6
633	27	2	1	57	200	0.5	-200	0.5	-50	0.2	-200	0.8	1	1	5	9	1	242	200	267	-200	1400.04	32.8	0	0	430526.04	430527.44	0	430530.04	430531.07	430534.09	430535.9	430535.92	1.71
634	27	2	1	58	50	0.2	-50	0.8	-50	0.5	-200	0.5	1	1	5	10	1	126	-50	54	-200	3466.79	-20.8	0	0	430537.65	430541.12	0	430541.65	430542.69	430545.7	430547.46	430547.47	1.22
635	27	2	1	59	200	0.5	-50	0.5	50	0.8	-200	0.2	1	1	5	11	1	95	-50	17	-200	3850.26	-6.83	0	0	430548.7	430552.55	0	430552.7	430553.74	430556.75	430557.86	430557.87	1.12
636	27	2	1	60	-50	0.8	-200	0.2	200	0.8	-50	0.2	1	1	5	12	0	160	200	88	-50	1066.7	16.55	0	0	430559	430560.07	0	430563	430564.04	430567.05	430569.08	430569.09	1.3
637	27	2	1	61	200	0.5	-50	0.5	200	0.8	-200	0.2	2	1	6	1	1	130	-50	266	200	3000.17	-9.09	0	0	430572.4	430575.41	0	430576.4	430577.44	430580.46	430583.01	430583.02	1.32
638	27	2	1	62	200	0.5	-50	0.5	-50	0.5	-200	0.5	2	1	6	2	1	247	200	254	-50	1433.38	36.72	0	0	430584.36	430585.79	0	430588.36	430589.39	430592.41	430594.46	430594.47	1.42
639	27	2	1	63	200	0.8	-200	0.2	-50	0.2	-200	0.8	2	1	6	3	1	8	-200	120	-200	1116.73	-41.88	0	0	430595.91	430597.02	0	430599.91	430600.94	430603.96	430606.42	430606.42	1.51
640	27	2	1	64	200	0.8	50	0.2	200	0.5	-50	0.5	2	1	6	4	1	98	200	71	-50	1116.67	17.24	0	0	430607.94	430609.06	0	430611.94	430612.97	430615.99	430617.35	430617.36	1.09
641	27	2	1	65	50	0.8	-200	0.2	200	0.8	-200	0.2	2	1	6	5	0	320	200	155	50	2700.11	12.31	0	0	430618.46	430621.16	0	430622.46	430623.49	430626.51	430628.12	430628.12	1.26
642	27	2	1	66	-50	0.8	-200	0.2	200	0.2	-200	0.8	2	1	6	6	0	143	-200	277	-50	1716.76	-36.03	0	0	430629.41	430631.12	0	430633.41	430634.44	430637.46	430638.64	430638.66	1.8
643	27	2	1	67	50	0.8	-200	0.2	200	0.5	-50	0.5	2	1	6	7	0	136	-50	272	50	2900.22	-43.55	0	0	430640.47	430643.37	0	430644.47	430645.51	430648.52	430650.94	430650.94	1.03
644	27	2	1	68	50	0.8	-50	0.2	200	0.8	-50	0.2	2	1	6	8	0	342	200	285	50	1583.26	45.16	0	0	430651.99	430653.57	0	430655.99	430657.02	430660.04	430660.96	430660.98	1.93
645	27	2	1	69	-50	0.5	-200	0.5	200	0.8	-200	0.2	2	1	6	9	0	158	200	242	-50	1716.94	42.03	0	0	430662.93	430664.64	0	430666.93	430667.94	430670.96	430672.79	430672.79	1.73
646	27	2	1	70	-50	0.2	-200	0.8	200	0.2	-200	0.8	2	1	6	10	0	61	-200	277	-200	2383.44	-44.73	0	0	430674.54	430676.93	0	430678.54	430679.58	430682.59	430683.69	430683.69	1.49
647	27	2	1	71	-50	0.2	-200	0.8	50	0.8	-200	0.2	2	1	6	11	0	186	50	357	-50	1266.57	23.79	0	0	430685.19	430686.46	0	430689.19	430690.23	430693.24	430694.05	430694.06	1.58
648	27	2	1	72	200	0.5	-200	0.5	200	0.8	50	0.2	2	1	6	12	0	56	50	212	200	983.55	-0.59	0	0	430695.66	430696.64	0	430699.66	430700.69	430703.71	430708.48	430708.49	1.24
649	27	2	1	73	200	0.5	50	0.5	50	0.2	-50	0.8	2	1	7	1	1	147	50	270	-50	1350.06	-0.22	0	0	430711.76	430713.11	0	430715.76	430716.79	430719.81	430726.14	430726.14	1.46
650	27	2	1	74	200	0.2	-200	0.8	50	0.2	-50	0.8	2	1	7	2	0	115	-50	285	-200	3533.53	22.29	0	0	430727.61	430731.14	0	430731.61	430732.64	430735.66	430738.59	430738.59	1.96
651	27	2	1	75	-50	0.8	-200	0.2	200	0.2	-50	0.8	2	1	7	3	0	41	-50	33	-200	3100.17	14.27	0	0	430740.58	430743.68	0	430744.58	430745.61	430748.63	430750.33	430750.35	1.55
652	27	2	1	76	-50	0.8	-200	0.2	200	0.8	-50	0.2	2	1	7	4	0	179	200	245	-50	1566.82	19.27	0	0	430751.91	430753.48	0	430755.91	430756.95	430759.96	430761.5	430761.51	1.52
653	27	2	1	77	50	0.2	-50	0.8	200	0.5	50	0.5	2	1	7	5	0	54	50	179	-50	1050.08	8.31	0	0	430763.05	430764.1	0	430767.05	430768.08	430771.1	430777.08	430777.1	1.23
654	27	2	1	78	200	0.5	-200	0.5	50	0.8	-50	0.2	2	1	7	6	0	202	50	307	200	2033.48	-7.35	0	0	430778.35	430780.38	0	430782.35	430783.38	430786.4	430789.44	430789.45	1.49
655	27	2	1	79	200	0.5	50	0.5	50	0.5	-50	0.5	2	1	7	7	1	251	200	210	50	1483.42	20.11	0	0	430790.95	430792.43	0	430794.95	430795.98	430799	430800.56	430800.56	1.62
656	27	2	1	80	200	0.8	-200	0.2	50	0.2	-200	0.8	2	1	7	8	1	317	200	357	50	1850.1	16.63	0	0	430802.2	430804.05	0	430806.2	430807.23	430810.25	430811.62	430811.63	1.68
657	27	2	1	81	200	0.8	-50	0.2	200	0.5	50	0.5	2	1	7	9	0	221	200	312	200	2383.44	28.91	0	0	430813.33	430815.71	0	430817.33	430818.36	430821.38	430824.94	430824.95	1.4
658	27	2	1	82	-50	0.8	-200	0.2	-50	0.5	-200	0.5	2	1	7	10	1	190	-50	173	-200	2466.87	7.5	0	0	430826.37	430828.83	0	430830.37	430831.4	430834.42	430841.9	430841.92	1.37
659	27	2	1	83	200	0.5	-50	0.5	50	0.5	-50	0.5	2	1	7	11	1	83	-50	180	-50	1400.08	16.65	0	0	430843.3	430844.7	0	430847.3	430848.33	430851.35	430853.06	430853.07	1.99
660	27	2	1	84	200	0.5	-200	0.5	-50	0.2	-200	0.8	2	1	7	12	1	207	200	305	-50	1500.05	15.31	0	0	430855.07	430856.57	0	430859.07	430860.1	430863.12	430865.5	430865.52	1.04
661	27	2	1	85	50	0.5	-50	0.5	50	0.5	-200	0.5	2	1	8	1	1	211	50	89	-200	2383.63	25.3	0	0	430868.58	430870.97	0	430872.58	430873.62	430876.63	430880.39	430880.4	1.89
662	27	2	1	86	50	0.5	-50	0.5	50	0.2	-200	0.8	2	1	8	2	1	31	-50	226	-200	1433.48	-12.59	0	0	430882.3	430883.73	0	430886.3	430887.33	430890.35	430894.7	430894.72	1.91
663	27	2	1	87	200	0.2	-200	0.8	-50	0.8	-200	0.2	2	1	8	3	0	321	-50	263	-200	3983.62	7.11	0	0	430896.65	430900.63	0	430900.65	430901.68	430904.7	430906.23	430906.23	1.8
664	27	2	1	88	50	0.2	-200	0.8	50	0.8	-200	0.2	2	1	8	4	0	210	50	277	-200	1850.11	18.26	0	0	430908.05	430909.9	0	430912.05	430913.09	430916.1	430918.32	430918.34	1.1
665	27	2	1	89	-50	0.2	-200	0.8	200	0.5	-200	0.5	2	1	8	5	0	7	-200	209	-200	1416.77	-23.88	0	0	430919.45	430920.87	0	430923.45	430924.47	430927.49	430931.94	430931.95	1.26
666	27	2	1	90	50	0.2	-200	0.8	50	0.2	-50	0.8	2	1	8	6	0	175	-50	311	50	2616.82	-4.31	0	0	430933.24	430935.85	0	430937.24	430938.27	430941.29	430943.09	430943.1	1.34
667	27	2	1	91	50	0.2	-50	0.8	-50	0.5	-200	0.5	2	1	8	7	1	76	-50	199	-50	1983.47	4.42	0	0	430944.45	430946.44	0	430948.45	430949.49	430952.5	430958	430958	1.68
668	27	2	1	92	50	0.5	-200	0.5	200	0.5	-200	0.5	2	1	8	8	0	222	200	12	-200	2633.47	14.04	0	0	430959.7	430962.34	0	430963.7	430964.74	430967.75	430969.74	430969.74	1.14
669	27	2	1	93	50	0.2	-50	0.8	200	0.5	50	0.5	2	1	8	9	0	177	50	18	-50	1050.17	6.89	0	0	430970.89	430971.94	0	430974.89	430975.9	430978.92	430988.53	430988.54	1.72
670	27	2	1	94	200	0.2	-50	0.8	200	0.8	50	0.2	2	1	8	10	0	74	200	45	-50	1050.05	21.07	0	0	430990.27	430991.32	0	430994.27	430995.31	430998.32	431002.91	431002.92	1.11
671	27	2	1	95	50	0.5	-50	0.5	50	0.5	-200	0.5	2	1	8	11	1	69	-50	16	-200	1533.58	18.16	0	0	431004.04	431005.57	0	431008.04	431009.07	431012.09	431016.27	431016.27	1.65
672	27	2	1	96	200	0.5	-50	0.5	50	0.8	-200	0.2	2	1	8	12	1	102	-50	194	50	1183.59	-34.36	0	0	431017.94	431019.12	0	431021.94	431022.97	431025.99	431027.02	431027.04	1.49
673	28	2	1	1	200	0.5	-200	0.5	200	0.8	50	0.2	2	1	1	1	0	257	200	353	200	2661.94	50	14741.54	14741.55	14745.63	14748.29	0	14749.63	14750.65	14753.68	14755.74	14755.75	1.17
674	28	2	1	2	50	0.2	-200	0.8	50	0.8	-200	0.2	2	1	1	2	0	22	-200	170	-200	2462.9	-50	0	14743.62	14756.93	14759.4	0	14760.94	14761.96	14764.97	14766.16	14766.16	1.6
675	28	2	1	3	50	0.5	-200	0.5	200	0.5	-200	0.5	2	1	1	3	0	26	-200	16	-200	2777.8	-50	0	14881.72	14767.78	14770.55	0	14771.78	14772.8	14775.81	14777.3	14777.3	1.26
676	28	2	1	4	50	0.2	-200	0.8	50	0.2	-50	0.8	2	1	1	4	0	295	50	35	-200	3442.82	3.28	0	15019.78	14778.58	14782.03	0	14782.58	14783.61	14786.61	14786.62	14786.63	1.65
677	28	2	1	5	200	0.8	50	0.2	200	0.5	-50	0.5	2	1	1	5	1	261	200	54	-50	1480.62	50	0	15161.12	14788.29	14789.77	0	14792.29	14793.32	14796.34	14800.2	14800.22	1.69
678	28	2	1	6	50	0.2	-50	0.8	-50	0.5	-200	0.5	2	1	1	6	1	187	-50	351	-50	2761.97	-50	0	15298.38	14801.91	14804.67	0	14805.91	14806.93	14809.94	14811.96	14811.97	1.75
679	28	2	1	7	200	0.2	-200	0.8	-50	0.8	-200	0.2	2	1	1	7	1	289	200	164	-50	2977.08	50	0	15435.09	14813.73	14816.71	0	14817.74	14818.76	14821.77	14824.86	14824.87	1.45
680	28	2	1	8	-50	0.2	-200	0.8	200	0.2	-200	0.8	2	1	1	8	0	31	-200	298	-50	2761.67	-50	0	15572.41	14826.34	14829.1	0	14830.34	14831.36	14834.37	14836.54	14836.55	1.08
681	28	2	1	9	200	0.5	50	0.5	50	0.5	-50	0.5	2	1	1	9	1	63	50	141	-50	1879.93	50	0	15711.02	14837.64	14839.52	0	14841.64	14842.67	14845.68	14846.94	14846.96	1.23
682	28	2	1	10	50	0.5	-50	0.5	50	0.5	-200	0.5	2	1	1	10	1	290	50	22	-200	2794.12	50	0	0	14848.2	14851	0	14852.2	14853.22	14856.23	14857.58	14857.6	1.91
683	28	2	1	11	200	0.2	-50	0.8	200	0.8	50	0.2	2	1	1	11	0	151	200	190	-50	1264.77	50	0	0	14859.53	14860.79	0	14863.53	14864.55	14867.56	14869	14869	1.15
684	28	2	1	12	200	0.8	-50	0.2	50	0.8	-50	0.2	2	1	1	12	1	227	200	106	50	2129.13	50	0	0	14870.17	14872.3	0	14874.17	14875.19	14878.2	14879.87	14879.88	1.83
685	28	2	1	13	-50	0.2	-200	0.8	200	0.5	-200	0.5	2	1	2	1	0	355	200	6	-200	2645.35	50	0	0	14883.74	14886.38	0	14887.74	14888.76	14891.77	14893.36	14893.36	1.54
686	28	2	1	14	200	0.5	-50	0.5	50	0.8	-200	0.2	2	1	2	2	1	39	-50	135	50	1763.32	-50	0	0	14894.91	14896.67	0	14898.91	14899.93	14902.94	14904.47	14904.49	2
687	28	2	1	15	200	0.5	-50	0.5	-50	0.5	-200	0.5	2	1	2	3	1	177	-50	123	-200	1863.27	14.43	0	0	14906.5	14908.36	0	14910.5	14911.52	14914.53	14916.33	14916.34	1.08
688	28	2	1	16	-50	0.8	-200	0.2	-50	0.5	-200	0.5	2	1	2	4	1	332	-50	19	-200	2695.21	-30.52	0	0	14917.44	14920.14	0	14921.44	14922.46	14925.47	14925.48	14925.49	1.44
689	28	2	1	17	200	0.5	-200	0.5	-50	0.2	-200	0.8	2	1	2	5	1	97	-200	153	-200	1929.75	-14.91	0	0	14926.95	14928.88	0	14930.95	14931.97	14934.98	14938.32	14938.32	1.11
690	28	2	1	18	200	0.8	-200	0.2	50	0.2	-200	0.8	2	1	2	6	1	340	200	151	-200	2146.57	50	0	15854.8	14939.44	14941.58	0	14943.44	14944.46	14947.47	14949.27	14949.28	1.96
691	28	2	1	19	200	0.5	50	0.5	200	0.8	-50	0.2	2	1	2	7	1	109	50	253	200	2212.27	-27.23	0	0	14951.26	14953.47	0	14955.26	14956.28	14959.29	14960.79	14960.8	1
692	28	2	1	20	200	0.5	50	0.5	50	0.2	-50	0.8	2	1	2	8	1	195	200	252	-50	2212.98	50	0	0	14961.82	14964.03	0	14965.82	14966.84	14969.85	14971.05	14971.06	1.77
693	28	2	1	21	200	0.8	50	0.2	200	0.5	-50	0.5	2	1	2	9	1	65	50	47	-50	1614.41	16.11	0	0	14972.86	14974.47	0	14976.86	14977.88	14980.89	14983.19	14983.2	1.82
694	28	2	1	22	50	0.5	-50	0.5	50	0.2	-200	0.8	2	1	2	10	1	62	-50	12	-200	1995.92	-50	0	0	14985.03	14987.03	0	14989.03	14990.05	14993.06	14995.27	14995.27	1.87
695	28	2	1	23	200	0.5	-50	0.5	50	0.5	-50	0.5	2	1	2	11	1	318	200	241	50	2179.07	50	0	0	14997.15	14999.33	0	15001.15	15002.17	15005.18	15007.2	15007.21	1.08
696	28	2	1	24	200	0.2	50	0.8	200	0.5	50	0.5	2	1	2	12	0	166	50	133	50	1897.17	28.48	0	0	15008.31	15010.21	0	15012.31	15013.33	15016.34	15018.36	15018.37	1.4
697	28	2	1	25	-50	0.8	-200	0.2	200	0.8	-50	0.2	1	1	3	1	0	308	200	57	-200	2046.78	50	0	0	15021.79	15023.84	0	15025.8	15026.82	15029.82	15031.12	15031.12	1.26
698	28	2	1	26	200	0.5	-50	0.5	50	0.5	-50	0.5	1	1	3	2	1	136	-50	69	-50	2179.12	-4.53	0	0	15032.4	15034.58	0	15036.4	15037.42	15040.43	15043.22	15043.23	1.8
699	28	2	1	27	200	0.8	50	0.2	200	0.5	-50	0.5	1	1	3	3	1	174	200	44	-50	1996.99	50	0	0	15045.04	15047.04	0	15049.04	15050.06	15053.07	15055.56	15055.56	1.43
700	28	2	1	28	50	0.5	-200	0.5	200	0.5	-200	0.5	1	1	3	4	1	82	-200	139	-200	2561.49	-50	0	0	15057.01	15059.57	0	15061.01	15062.03	15065.04	15067.25	15067.25	1.91
701	28	2	1	29	-50	0.2	-200	0.8	50	0.8	-200	0.2	1	1	3	5	0	105	50	91	-200	2811.66	45.81	0	0	15069.18	15071.99	0	15073.18	15074.2	15077.21	15079.59	15079.59	1.18
702	28	2	1	30	200	0.8	-50	0.2	50	0.8	-50	0.2	1	1	3	6	1	96	200	297	50	2245.49	50	0	0	15080.79	15083.03	0	15084.79	15085.81	15088.82	15090.49	15090.5	1.26
703	28	2	1	31	-50	0.8	-200	0.2	200	0.2	-50	0.8	1	1	3	7	1	263	-50	124	-50	3409.9	-32.5	0	0	15091.78	15095.19	0	15095.78	15096.8	15099.81	15102.88	15102.89	1.15
704	28	2	1	32	50	0.5	-200	0.5	50	0.8	-200	0.2	1	1	3	8	0	327	50	39	-200	3626.37	46.22	0	0	15104.05	15107.68	0	15108.05	15109.07	15112.08	15114.47	15114.48	1.14
705	28	2	1	33	-50	0.5	-200	0.5	200	0.8	-200	0.2	1	1	3	9	0	94	200	295	-50	2079.83	50	0	0	15115.62	15117.7	0	15119.62	15120.64	15123.65	15125.25	15125.25	1.87
706	28	2	1	34	50	0.2	-50	0.8	-50	0.5	-200	0.5	1	1	3	10	1	9	-50	154	-200	1880.25	-26.38	0	0	15127.13	15129.01	0	15131.13	15132.15	15135.16	15136.86	15136.87	1.58
707	28	2	1	35	200	0.8	-200	0.2	-50	0.2	-200	0.8	1	1	3	11	1	59	-200	65	-200	1481.39	-50	0	0	15138.47	15139.95	0	15142.47	15143.49	15146.5	15147.59	15147.6	1.55
708	28	2	1	36	200	0.8	50	0.2	200	0.2	50	0.8	1	1	3	12	1	34	50	216	50	2495.75	1.74	0	0	15149.16	15151.66	0	15153.16	15154.18	15157.19	15159.94	15159.95	1.14
709	28	2	1	37	-50	0.8	-200	0.2	200	0.8	-50	0.2	2	1	4	1	0	252	200	251	-50	1514.64	47.17	0	0	15163.13	15164.64	0	15167.13	15168.15	15171.16	15173.18	15173.19	1.85
710	28	2	1	38	50	0.8	-50	0.2	200	0.8	-50	0.2	2	1	4	2	0	25	-50	13	-50	1514.51	-18.12	0	0	15175.05	15176.56	0	15179.05	15180.07	15183.08	15184.68	15184.69	1.62
711	28	2	1	39	200	0.8	-200	0.2	200	0.5	-50	0.5	2	1	4	3	0	236	200	192	200	2279.11	50	0	0	15186.32	15188.6	0	15190.32	15191.34	15194.37	15197.01	15197.03	1.35
712	28	2	1	40	50	0.8	-50	0.2	200	0.2	-200	0.8	2	1	4	4	1	296	50	259	-200	1764.08	50	0	0	15198.39	15200.16	0	15202.39	15203.42	15206.43	15208.24	15208.25	1.51
713	28	2	1	41	200	0.8	-200	0.2	-50	0.2	-200	0.8	2	1	4	5	1	192	200	118	-200	2163.06	50	0	0	15209.78	15211.95	0	15213.78	15214.81	15217.82	15219.44	15219.44	1.4
714	28	2	1	42	200	0.2	-200	0.8	50	0.2	-50	0.8	2	1	4	6	1	220	-200	281	-50	2612.09	-50	0	0	15220.86	15223.47	0	15224.86	15225.88	15228.89	15230.36	15230.37	1.08
715	28	2	1	43	200	0.8	50	0.2	200	0.2	50	0.8	2	1	4	7	1	33	50	96	50	1996.04	2.5	0	0	15231.47	15233.46	0	15235.47	15236.49	15239.5	15241.6	15241.61	1.24
716	28	2	1	44	200	0.5	-200	0.5	50	0.8	-50	0.2	2	1	4	8	1	102	-200	159	50	3176.67	-49.58	0	0	15242.86	15246.03	0	15246.86	15247.88	15250.89	15253.2	15253.2	1.12
717	28	2	1	45	50	0.8	-200	0.2	200	0.5	-50	0.5	2	1	4	9	1	165	50	316	200	3176.77	0.39	0	0	15254.33	15257.51	0	15258.33	15259.35	15262.36	15265.58	15265.59	1.18
718	28	2	1	46	50	0.5	-50	0.5	50	0.5	-200	0.5	2	1	4	10	1	340	50	230	50	2679.05	23.03	0	0	15266.78	15269.46	0	15270.78	15271.8	15274.81	15274.82	15274.83	1.24
719	28	2	1	47	50	0.5	-200	0.5	50	0.8	-200	0.2	2	1	4	11	0	244	50	87	-200	2462.62	50	0	0	15276.08	15278.54	0	15280.08	15281.1	15284.11	15286.27	15286.27	1.42
720	28	2	1	48	-50	0.5	-200	0.5	200	0.8	-200	0.2	2	1	4	12	0	251	200	242	-50	2612.13	45.35	0	0	15287.7	15290.31	0	15291.7	15292.72	15295.75	15297.3	15297.31	1.05
721	28	2	1	49	200	0.5	-200	0.5	200	0.2	-200	0.8	2	1	5	1	1	92	-200	81	-200	2163.83	-50	0	0	15300.39	15302.55	0	15304.39	15305.41	15308.42	15309.99	15310	1.9
722	28	2	1	50	200	0.8	-50	0.2	200	0.5	50	0.5	2	1	5	2	0	125	50	304	200	3277.32	15.88	0	0	15311.91	15315.19	0	15315.91	15316.93	15319.94	15323.12	15323.13	1.94
723	28	2	1	51	-50	0.8	-200	0.2	200	0.2	-50	0.8	2	1	5	3	0	3	-50	244	-50	3260.36	-36.19	0	0	15325.1	15328.36	0	15329.1	15330.12	15333.13	15335.64	15335.65	1.49
724	28	2	1	52	50	0.8	-200	0.2	200	0.8	-200	0.2	2	1	5	4	0	330	200	140	50	2894.48	39.68	0	0	15337.15	15340.04	0	15341.15	15342.17	15345.18	15346.73	15346.74	1.49
725	28	2	1	53	50	0.2	-50	0.8	200	0.5	50	0.5	2	1	5	5	0	153	50	167	-50	2080.51	47.11	0	0	15348.24	15350.32	0	15352.24	15353.26	15356.27	15357.79	15357.8	1.34
726	28	2	1	54	200	0.5	-200	0.5	50	0.5	-200	0.5	2	1	5	6	1	278	200	117	-200	2295.52	50	0	0	15359.15	15361.44	0	15363.15	15364.17	15367.18	15368.49	15368.49	1.9
727	28	2	1	55	-50	0.8	-200	0.2	200	0.2	-200	0.8	2	1	5	7	0	13	-200	170	-50	2295.63	-26.11	0	0	15370.41	15372.7	0	15374.41	15375.43	15378.44	15379.79	15379.8	1.37
728	28	2	1	56	200	0.8	-50	0.2	50	0.8	-50	0.2	2	1	5	8	1	260	200	171	50	2411.74	50	0	0	15381.18	15383.59	0	15385.18	15386.2	15389.21	15390.83	15390.84	1.11
729	28	2	1	57	50	0.8	-200	0.2	200	0.8	-200	0.2	2	1	5	9	0	219	200	123	50	2163.09	50	0	0	15391.97	15394.13	0	15395.97	15396.99	15400	15401.43	15401.45	1.78
730	28	2	1	58	200	0.5	-50	0.5	200	0.8	-200	0.2	2	1	5	10	0	88	200	266	200	1913.78	50	0	0	15403.24	15405.16	0	15407.25	15408.27	15411.28	15412.73	15412.74	1.39
731	28	2	1	59	-50	0.2	-200	0.8	50	0.8	-200	0.2	2	1	5	11	0	276	50	97	-200	2578.37	50	0	0	15414.14	15416.71	0	15418.14	15419.16	15422.17	15424.25	15424.26	1.24
732	28	2	1	60	50	0.2	-50	0.8	200	0.5	50	0.5	2	1	5	12	0	33	50	104	-50	2578.44	48.8	0	0	15425.53	15428.1	0	15429.53	15430.55	15433.56	15433.66	15433.67	1.4
733	28	2	1	61	200	0.2	-200	0.8	-50	0.8	-200	0.2	1	1	6	1	0	197	-50	247	-200	2428.93	-46.23	0	0	15437.1	15439.53	0	15441.1	15442.12	15445.13	15445.25	15445.26	1.1
734	28	2	1	62	200	0.5	-50	0.5	200	0.8	-200	0.2	1	1	6	2	1	232	200	234	200	2246.21	50	0	0	15446.38	15448.62	0	15450.38	15451.4	15454.41	15456.96	15456.97	1.13
735	28	2	1	63	200	0.5	50	0.5	50	0.5	-50	0.5	1	1	6	3	1	229	200	341	50	1963.48	50	0	0	15458.12	15460.08	0	15462.12	15463.14	15466.16	15467.11	15467.13	1.94
736	28	2	1	64	200	0.5	-200	0.5	200	0.2	-200	0.8	1	1	6	4	1	256	200	86	-200	1880.29	50	0	0	15469.09	15470.97	0	15473.09	15474.11	15477.12	15478.37	15478.38	1.96
737	28	2	1	65	200	0.5	-200	0.5	-50	0.2	-200	0.8	1	1	6	5	1	219	200	163	-200	1730.27	50	0	0	15480.35	15482.08	0	15484.35	15485.37	15488.38	15495.55	15495.56	1.58
738	28	2	1	66	-50	0.2	-200	0.8	200	0.5	-200	0.5	1	1	6	6	0	278	200	239	-200	1996.92	50	0	0	15497.16	15499.15	0	15501.16	15502.18	15505.19	15506.99	15507	1.06
739	28	2	1	67	50	0.8	-50	0.2	200	0.8	-50	0.2	1	1	6	7	0	150	200	239	50	1830.66	50	0	0	15508.08	15509.91	0	15512.08	15513.1	15516.11	15517.47	15517.49	1.23
740	28	2	1	68	50	0.8	-200	0.2	200	0.5	-50	0.5	1	1	6	8	0	93	-50	300	50	2262.95	-7.03	0	0	15518.74	15521	0	15522.74	15523.76	15526.77	15529.29	15529.3	1.35
741	28	2	1	69	200	0.5	-200	0.5	50	0.8	-50	0.2	1	1	6	9	0	195	50	210	200	2778.46	38.66	0	0	15530.66	15533.44	0	15534.66	15535.68	15538.69	15540.49	15540.5	1.82
742	28	2	1	70	200	0.5	-50	0.5	50	0.8	-200	0.2	1	1	6	10	1	96	-50	115	50	3227.25	-10.38	0	0	15542.33	15545.56	0	15546.33	15547.36	15550.36	15551.66	15551.68	1.02
743	28	2	1	71	200	0.5	50	0.5	50	0.2	-50	0.8	1	1	6	11	1	339	200	233	-50	1946.09	-39.32	0	0	15552.71	15554.66	0	15556.71	15557.73	15560.74	15560.93	15560.94	1.04
744	28	2	1	72	200	0.8	-200	0.2	200	0.5	-50	0.5	1	1	6	12	1	231	200	197	200	2162.91	50	0	0	15562	15564.17	0	15566	15567.03	15570.03	15571.23	15571.23	1.17
745	28	2	1	73	200	0.5	-200	0.5	50	0.5	-200	0.5	1	1	7	1	1	196	200	260	50	2428.78	50	0	0	15574.42	15576.85	0	15578.43	15579.45	15582.46	15583.74	15583.75	1.65
746	28	2	1	74	50	0.8	-50	0.2	200	0.2	-200	0.8	1	1	7	2	1	358	50	79	-200	1713.54	45.41	0	0	15585.42	15587.13	0	15589.42	15590.44	15593.45	15594.75	15594.76	1.73
747	28	2	1	75	50	0.2	-50	0.8	200	0.5	50	0.5	1	1	7	3	0	23	50	40	-50	1663.9	21.5	0	0	15596.51	15598.17	0	15600.51	15601.53	15604.54	15606.21	15606.22	1.65
748	28	2	1	76	50	0.5	-50	0.5	50	0.5	-200	0.5	1	1	7	4	1	162	-50	132	-200	3310.83	-9.63	0	0	15607.88	15611.19	0	15611.88	15612.9	15615.91	15623.84	15623.84	1.45
749	28	2	1	77	50	0.5	-50	0.5	50	0.2	-200	0.8	1	1	7	5	1	227	50	278	-200	2495.72	50	0	0	15625.3	15627.8	0	15629.3	15630.33	15633.34	15634.61	15634.62	1.55
750	28	2	1	78	50	0.2	-200	0.8	50	0.8	-200	0.2	1	1	7	6	0	70	-200	351	50	2213.05	-50	0	0	15636.18	15638.39	0	15640.18	15641.2	15644.21	15645.29	15645.31	1.3
751	28	2	1	79	50	0.8	-200	0.2	200	0.8	-200	0.2	1	1	7	7	0	34	-200	251	50	2029.53	-50	0	0	15646.62	15648.65	0	15650.62	15651.64	15654.65	15656.81	15656.81	1.74
752	28	2	1	80	200	0.2	50	0.8	200	0.5	50	0.5	1	1	7	8	1	191	50	311	200	3259.8	-47.5	0	0	15658.58	15661.84	0	15662.58	15663.6	15666.61	15669.57	15669.58	1.19
754	28	2	1	82	200	0.8	-200	0.2	50	0.2	-200	0.8	1	1	7	10	1	188	200	126	-200	2395.84	21.91	0	0	15676.48	15678.88	0	15680.48	15681.51	15684.52	15686.95	15686.96	1.18
755	28	2	1	83	50	0.2	-50	0.8	200	0.5	50	0.5	1	1	7	11	0	95	50	211	-50	1332.03	0	0	0	15688.16	15689.49	0	15692.16	15693.18	15696.19	15697.58	15697.58	1.37
756	28	2	1	84	200	0.5	50	0.5	200	0.8	-50	0.2	1	1	7	12	0	88	200	272	200	2711.91	50	0	0	15698.96	15701.68	0	15702.97	15703.99	15707	15709.38	15709.39	1.63
757	28	2	1	85	50	0.5	-50	0.5	50	0.5	-200	0.5	1	1	8	1	1	248	50	130	-200	1830.44	50	0	0	15713.03	15714.86	0	15717.03	15718.05	15721.06	15723.19	15723.21	1.78
758	28	2	1	86	200	0.8	50	0.2	200	0.5	-50	0.5	1	1	8	2	1	143	200	247	200	2146.47	50	0	0	15725	15727.15	0	15729	15730.02	15733.03	15734.77	15734.78	1.08
759	28	2	1	87	-50	0.2	-200	0.8	200	0.2	-200	0.8	1	1	8	3	0	8	-200	160	-200	1963.83	-50	0	0	15735.88	15737.84	0	15739.88	15740.9	15743.91	15745.64	15745.65	1.93
760	28	2	1	88	200	0.8	-50	0.2	50	0.8	-50	0.2	1	1	8	4	1	153	200	98	50	1664.12	50	0	0	15747.6	15749.26	0	15751.6	15752.62	15755.63	15756.81	15756.83	1.78
761	28	2	1	89	200	0.5	-50	0.5	-50	0.5	-200	0.5	1	1	8	5	1	296	200	155	-200	1796.36	50	0	0	15758.62	15760.42	0	15762.62	15763.65	15766.65	15767.66	15767.67	1.49
762	28	2	1	90	200	0.2	-50	0.8	200	0.8	50	0.2	1	1	8	6	0	277	200	141	-50	1298.51	50	0	0	15769.17	15770.46	0	15773.17	15774.19	15777.2	15778.24	15778.24	1.44
763	28	2	1	91	50	0.2	-200	0.8	50	0.2	-50	0.8	1	1	8	7	0	272	-50	292	50	2728.21	-9.21	0	0	15779.69	15782.42	0	15783.69	15784.71	15787.72	15789.46	15789.47	1.45
764	28	2	1	92	-50	0.8	-200	0.2	-50	0.5	-200	0.5	1	1	8	8	0	285	-50	78	-50	3177.66	-6.01	0	0	15790.93	15794.11	0	15794.93	15795.95	15798.96	15801.72	15801.74	1.31
765	28	2	1	93	-50	0.8	-200	0.2	200	0.2	-200	0.8	1	1	8	9	0	242	-200	118	-50	2262.95	-50	0	0	15803.05	15805.32	0	15807.05	15808.07	15811.08	15813.7	15813.71	1.51
766	28	2	1	94	50	0.8	-200	0.2	200	0.8	-200	0.2	1	1	8	10	0	277	200	301	50	1830.58	50	0	0	15815.22	15817.05	0	15819.22	15820.25	15823.25	15829.27	15829.29	1.51
767	28	2	1	95	200	0.5	-200	0.5	200	0.8	50	0.2	1	1	8	11	0	357	200	311	200	1780.8	50	0	0	15830.82	15832.6	0	15834.82	15835.84	15838.85	15839.86	15839.87	1.82
768	28	2	1	96	200	0.2	-200	0.8	50	0.2	-50	0.8	1	1	8	12	0	212	-50	319	200	2662.2	-3.21	0	0	15841.69	15844.36	0	15845.7	15846.72	15849.73	15852.99	15853	1.79
769	29	2	1	1	200	0.2	-50	0.8	200	0.8	50	0.2	2	1	1	1	0	31	50	7	-50	1716.95	18.45	431384.65	431384.65	431388.74	431390.45	0	431392.77	431393.8	431396.85	431398.65	431398.65	1.64
770	29	2	1	2	200	0.8	-200	0.2	50	0.2	-200	0.8	2	1	1	2	1	235	200	84	-200	1950.19	50	0	431386.69	431400.32	431402.27	0	431404.32	431405.35	431408.37	431410.35	431410.36	1.18
771	29	2	1	3	200	0.5	-50	0.5	50	0.8	-200	0.2	2	1	1	3	1	44	-50	97	50	1583.47	-21.78	0	431534.58	431411.55	431413.14	0	431415.56	431416.59	431419.61	431424	431424.01	1.05
772	29	2	1	4	200	0.8	-50	0.2	50	0.8	-50	0.2	2	1	1	4	1	120	200	55	-50	2033.66	50	0	431673.17	431425.06	431427.09	0	431429.06	431430.07	431433.09	431435.83	431435.84	1.72
773	29	2	1	5	-50	0.8	-200	0.2	200	0.2	-200	0.8	2	1	1	5	0	319	200	44	-200	2400.09	50	0	431810.55	431437.57	431439.97	0	431441.57	431442.61	431445.62	431447.15	431447.16	1.35
774	29	2	1	6	200	0.5	-200	0.5	200	0.8	50	0.2	2	1	1	6	0	144	200	335	200	2166.88	50	0	431947.28	431448.52	431450.69	0	431452.52	431453.56	431456.57	431457.97	431457.97	1.66
775	29	2	1	7	200	0.5	-50	0.5	200	0.8	-200	0.2	2	1	1	7	1	124	-50	265	200	2150.1	-32.5	0	432086.9	431459.64	431461.79	0	431463.64	431464.67	431467.69	431471.39	431471.39	1.38
776	29	2	1	8	50	0.2	-200	0.8	50	0.2	-50	0.8	2	1	1	8	0	248	-50	197	-200	1800.2	-5.09	0	432223.32	431472.79	431474.59	0	431476.79	431477.82	431480.84	431483.96	431483.97	1.63
777	29	2	1	9	200	0.2	-200	0.8	-50	0.8	-200	0.2	2	1	1	9	1	20	-200	110	-50	1916.85	-50	0	432356.61	431485.61	431487.52	0	431489.61	431490.64	431493.66	431495.91	431495.92	1.02
778	29	2	1	10	200	0.5	50	0.5	50	0.5	-50	0.5	2	1	1	10	1	71	50	260	50	1516.75	5.73	0	0	431496.96	431498.48	0	431500.96	431501.99	431505.01	431506.5	431506.51	1.91
779	29	2	1	11	50	0.5	-200	0.5	50	0.8	-200	0.2	2	1	1	11	1	317	50	210	50	1566.83	9.75	0	0	431508.43	431509.99	0	431512.43	431513.46	431516.48	431519.3	431519.31	1.8
780	29	2	1	12	50	0.8	-50	0.2	200	0.2	-200	0.8	2	1	1	12	1	333	50	289	200	1766.78	18.69	0	0	431521.13	431522.89	0	431525.13	431526.16	431529.18	431532.81	431532.83	1.75
781	29	2	1	13	50	0.8	-200	0.2	200	0.8	-200	0.2	2	1	2	1	0	355	200	196	50	2483.43	50	0	0	431536.59	431539.08	0	431540.59	431541.63	431544.64	431546.62	431546.63	1.81
782	29	2	1	14	-50	0.2	-200	0.8	50	0.8	-200	0.2	2	1	2	2	0	156	50	303	-50	1400.07	28.9	0	0	431548.46	431549.86	0	431552.46	431553.49	431556.51	431559.31	431559.31	1.38
783	29	2	1	15	50	0.2	-200	0.8	50	0.8	-200	0.2	2	1	2	3	0	97	50	202	-200	1350.06	26.01	0	0	431560.71	431562.06	0	431564.71	431565.74	431568.76	431570.62	431570.63	1.62
784	29	2	1	16	200	0.5	-200	0.5	200	0.2	-200	0.8	2	1	2	4	1	182	200	233	-200	1000.03	50	0	0	431572.26	431573.26	0	431576.26	431577.29	431580.31	431581.44	431581.44	1.58
785	29	2	1	17	50	0.8	-200	0.2	200	0.8	-200	0.2	2	1	2	5	0	172	200	50	-200	1266.72	50	0	0	431583.03	431584.3	0	431587.03	431588.06	431591.08	431592.14	431592.16	1.53
786	29	2	1	18	200	0.8	-200	0.2	-50	0.2	-200	0.8	2	1	2	6	1	284	200	281	-200	966.88	50	0	432492.68	431593.71	431594.68	0	431597.71	431598.75	431601.76	431603.51	431603.53	1.28
787	29	2	1	19	-50	0.8	-200	0.2	200	0.8	-50	0.2	2	1	2	7	0	8	-50	49	-200	1400.07	-27.35	0	0	431604.81	431606.21	0	431608.81	431609.85	431612.86	431614.99	431615	1.25
788	29	2	1	20	200	0.5	-200	0.5	50	0.8	-50	0.2	2	1	2	8	1	109	-200	339	50	1116.7	-50	0	0	431616.26	431617.38	0	431620.26	431621.3	431624.31	431626.17	431626.18	1.45
789	29	2	1	21	50	0.2	-50	0.8	200	0.5	50	0.5	2	1	2	9	0	289	200	104	-50	1016.92	32.96	0	0	431627.65	431628.66	0	431631.65	431632.68	431635.7	431637.84	431637.85	1.23
790	29	2	1	22	200	0.8	50	0.2	200	0.2	50	0.8	2	1	2	10	1	216	200	319	200	950.2	50	0	0	431639.1	431640.05	0	431643.1	431644.11	431647.13	431648.36	431648.36	1.8
791	29	2	1	23	-50	0.2	-200	0.8	200	0.5	-200	0.5	2	1	2	11	0	263	200	198	-200	1150.13	50	0	0	431650.18	431651.33	0	431654.18	431655.21	431658.23	431659.78	431659.78	1.99
792	29	2	1	24	50	0.8	-200	0.2	200	0.5	-50	0.5	2	1	2	12	1	10	-200	161	-50	2033.49	-50	0	0	431661.78	431663.81	0	431665.78	431666.81	431669.83	431672.13	431672.13	1.03
793	29	2	1	25	200	0.8	50	0.2	200	0.5	-50	0.5	1	1	3	1	1	188	200	135	-50	1750.07	50	0	0	431675.18	431676.93	0	431679.18	431680.22	431683.23	431684.58	431684.58	1.54
794	29	2	1	26	50	0.5	-50	0.5	50	0.5	-200	0.5	1	1	3	2	1	299	50	306	50	1916.71	31.07	0	0	431686.13	431688.05	0	431690.13	431691.17	431694.18	431695.96	431695.97	1.09
795	29	2	1	27	50	0.2	-50	0.8	200	0.5	50	0.5	1	1	3	3	0	315	200	214	-50	1083.42	50	0	0	431697.07	431698.15	0	431701.07	431702.1	431705.12	431706.42	431706.42	1.8
796	29	2	1	28	200	0.5	50	0.5	200	0.8	-50	0.2	1	1	3	4	1	241	200	75	200	1549.96	50	0	0	431708.23	431709.78	0	431712.23	431713.27	431716.28	431717.78	431717.8	1.99
797	29	2	1	29	50	0.2	-50	0.8	200	0.5	50	0.5	1	1	3	5	0	147	50	26	-50	1250.1	24	0	0	431719.8	431721.05	0	431723.8	431724.83	431727.85	431729.54	431729.55	1.07
798	29	2	1	30	200	0.2	-50	0.8	200	0.8	50	0.2	1	1	3	6	0	292	200	337	200	1266.77	50	0	0	431730.63	431731.9	0	431734.63	431735.67	431738.68	431739.57	431739.58	1.94
799	29	2	1	31	-50	0.8	-200	0.2	200	0.2	-200	0.8	1	1	3	7	1	273	-50	151	-200	2066.85	-32.5	0	0	431741.53	431743.6	0	431745.53	431746.57	431749.58	431752.78	431752.78	1.02
800	29	2	1	32	200	0.5	-200	0.5	50	0.5	-200	0.5	1	1	3	8	1	356	200	312	50	1566.78	50	0	0	431753.82	431755.39	0	431757.82	431758.85	431761.87	431762.85	431762.85	1.68
801	29	2	1	33	50	0.8	-50	0.2	200	0.2	-200	0.8	1	1	3	9	1	164	50	89	-200	1233.42	29.33	0	0	431764.55	431765.79	0	431768.55	431769.59	431772.6	431774.66	431774.67	1.78
802	29	2	1	34	50	0.5	-200	0.5	200	0.5	-200	0.5	1	1	3	10	0	329	200	318	50	1883.25	50	0	0	431776.47	431778.35	0	431780.47	431781.5	431784.52	431785.73	431785.74	1.53
803	29	2	1	35	50	0.5	-50	0.5	50	0.5	-200	0.5	1	1	3	11	1	216	50	54	-200	1600.2	20	0	0	431787.29	431788.89	0	431791.29	431792.32	431795.34	431797.03	431797.04	1.89
804	29	2	1	36	50	0.2	-50	0.8	-50	0.5	-200	0.5	1	1	3	12	1	163	-50	75	-200	2216.88	-32.5	0	0	431798.94	431801.15	0	431802.94	431803.97	431806.99	431808.62	431808.64	1.9
805	29	2	1	37	200	0.5	50	0.5	50	0.2	-50	0.8	1	1	4	1	1	275	200	318	50	1150.02	50	0	0	431812.57	431813.72	0	431816.57	431817.6	431820.62	431821.64	431821.65	1.63
806	29	2	1	38	200	0.8	50	0.2	200	0.5	-50	0.5	1	1	4	2	1	243	200	240	200	1500.12	50	0	0	431823.29	431824.79	0	431827.29	431828.32	431831.34	431832.33	431832.34	1.14
807	29	2	1	39	200	0.2	-200	0.8	50	0.2	-50	0.8	1	1	4	3	1	147	-200	100	-50	2483.46	-50	0	0	431833.49	431835.97	0	431837.49	431838.52	431841.54	431843.81	431843.82	1.22
808	29	2	1	40	50	0.8	-200	0.2	200	0.5	-50	0.5	1	1	4	4	0	323	200	103	50	1700.06	50	0	0	431845.06	431846.76	0	431849.06	431850.09	431853.11	431854.48	431854.49	1.18
809	29	2	1	41	200	0.2	50	0.8	200	0.5	50	0.5	1	1	4	5	0	180	50	141	50	1483.49	29.98	0	0	431855.69	431857.17	0	431859.69	431860.72	431863.74	431868.78	431868.79	1.04
810	29	2	1	42	50	0.5	-200	0.5	50	0.8	-200	0.2	1	1	4	6	1	301	50	220	50	2183.44	33.52	0	0	431869.84	431872.02	0	431873.84	431874.87	431877.89	431879.03	431879.04	1.11
811	29	2	1	43	200	0.5	-200	0.5	50	0.8	-50	0.2	1	1	4	7	1	118	-200	165	50	1766.75	-50	0	0	431880.16	431881.92	0	431884.16	431885.19	431888.21	431889.67	431889.67	1.62
812	29	2	1	44	50	0.5	-50	0.5	50	0.2	-200	0.8	1	1	4	8	1	319	50	260	-200	1683.6	22.73	0	0	431891.31	431892.99	0	431895.31	431896.32	431899.34	431900.66	431900.67	1.94
813	29	2	1	45	200	0.5	-200	0.5	200	0.2	-200	0.8	1	1	4	9	1	243	200	158	-200	1233.3	50	0	0	431902.62	431903.86	0	431906.62	431907.66	431910.67	431911.77	431911.77	1.35
814	29	2	1	46	200	0.8	-200	0.2	200	0.5	-50	0.5	1	1	4	10	1	43	-200	294	200	2350.14	-50	0	0	431913.14	431915.49	0	431917.14	431918.17	431921.19	431923.27	431923.27	1.41
815	29	2	1	47	200	0.8	-50	0.2	50	0.8	-50	0.2	1	1	4	11	1	89	200	124	50	1366.71	50	0	0	431924.69	431926.06	0	431928.69	431929.72	431932.74	431934.1	431934.11	1.98
816	29	2	1	48	50	0.2	-200	0.8	50	0.8	-200	0.2	1	1	4	12	0	203	50	197	-200	1666.82	29.45	0	0	431936.11	431937.78	0	431940.11	431941.14	431944.16	431945.32	431945.33	1.95
817	29	2	1	49	200	0.5	-200	0.5	-50	0.2	-200	0.8	2	1	5	1	1	144	-200	186	-200	1333.41	-50	0	0	431949.29	431950.63	0	431953.29	431954.33	431957.34	431959.85	431959.86	1.68
818	29	2	1	50	50	0.8	-50	0.2	200	0.8	-50	0.2	2	1	5	2	0	261	200	343	50	1566.81	50	0	0	431961.54	431963.11	0	431965.54	431966.58	431969.59	431970.81	431970.81	1.99
819	29	2	1	51	-50	0.5	-200	0.5	200	0.8	-200	0.2	2	1	5	3	0	49	-200	300	-50	1516.64	-50	0	0	431972.81	431974.33	0	431976.81	431977.84	431980.86	431983.37	431983.38	1.77
820	29	2	1	52	200	0.8	50	0.2	200	0.5	-50	0.5	2	1	5	4	1	31	50	60	-50	1766.82	21.73	0	0	431985.16	431986.93	0	431989.16	431990.19	431993.21	431995.13	431995.14	1.34
821	29	2	1	53	50	0.5	-50	0.5	50	0.5	-200	0.5	2	1	5	5	1	109	-50	5	-200	1800.08	-13.03	0	0	431996.49	431998.29	0	432000.49	432001.53	432004.54	432006.31	432006.33	1.66
822	29	2	1	54	50	0.2	-50	0.8	200	0.5	50	0.5	2	1	5	6	0	53	50	35	-50	1150.16	4.77	0	0	432008.01	432009.16	0	432012.01	432013.04	432016.06	432017.74	432017.74	1.24
823	29	2	1	55	50	0.2	-50	0.8	-50	0.5	-200	0.5	2	1	5	7	1	310	50	351	-50	3100.1	22.78	0	0	432019.01	432022.11	0	432023.01	432024.05	432027.06	432028.83	432028.83	1.3
824	29	2	1	56	200	0.5	-50	0.5	50	0.5	-50	0.5	2	1	5	8	1	359	200	200	50	1150.09	50	0	0	432030.15	432031.3	0	432034.15	432035.18	432038.2	432039.43	432039.43	1.68
825	29	2	1	57	200	0.5	50	0.5	50	0.2	-50	0.8	2	1	5	9	1	120	50	155	-50	1016.73	23.91	0	0	432041.13	432042.15	0	432045.13	432046.16	432049.18	432050.3	432050.31	1.53
826	29	2	1	58	200	0.5	-50	0.5	-50	0.5	-200	0.5	2	1	5	10	1	26	-50	320	-50	950.16	-27.08	0	0	432051.85	432052.8	0	432055.85	432056.88	432059.9	432063.31	432063.31	1.41
827	29	2	1	59	-50	0.8	-200	0.2	200	0.2	-50	0.8	2	1	5	11	0	298	200	158	-50	2483.42	50	0	0	432064.75	432067.23	0	432068.75	432069.78	432072.8	432074.08	432074.1	1.6
828	29	2	1	60	50	0.5	-50	0.5	50	0.2	-200	0.8	2	1	5	12	1	221	50	295	50	850.06	50	0	0	432075.71	432076.56	0	432079.71	432080.75	432083.76	432085.12	432085.13	1.75
829	29	2	1	61	-50	0.8	-200	0.2	200	0.8	-50	0.2	1	1	6	1	0	69	-50	336	-50	1716.77	-33.73	0	0	432088.91	432090.63	0	432092.91	432093.95	432096.96	432098.8	432098.82	1.58
830	29	2	1	62	200	0.8	-50	0.2	200	0.5	50	0.5	1	1	6	2	1	324	200	214	200	733.48	50	0	0	432100.41	432101.15	0	432104.41	432105.43	432108.45	432109.77	432109.78	1.55
831	29	2	1	63	-50	0.8	-200	0.2	-50	0.5	-200	0.5	1	1	6	3	1	221	-50	295	-50	1650.03	-24.46	0	0	432111.35	432113	0	432115.35	432116.38	432119.4	432120.77	432120.78	1.58
832	29	2	1	64	-50	0.2	-200	0.8	200	0.2	-200	0.8	1	1	6	4	0	164	-200	73	-200	2183.54	-50	0	0	432122.38	432124.57	0	432126.38	432127.42	432130.43	432132.64	432132.65	1.51
833	29	2	1	65	-50	0.2	-200	0.8	200	0.5	-200	0.5	1	1	6	5	0	224	200	348	-50	1100.09	25	0	0	432134.18	432135.28	0	432138.18	432139.22	432142.23	432145.84	432145.85	1.08
834	29	2	1	66	50	0.2	-200	0.8	50	0.2	-50	0.8	1	1	6	6	0	125	-50	260	-200	2083.46	-18.44	0	0	432146.95	432149.03	0	432150.95	432151.98	432155	432156.18	432156.18	1.72
835	29	2	1	67	200	0.8	-200	0.2	50	0.2	-200	0.8	1	1	6	7	1	201	200	57	-200	833.46	50	0	0	432157.92	432158.75	0	432161.92	432162.95	432165.97	432166.94	432166.95	2
836	29	2	1	68	200	0.8	50	0.2	200	0.2	50	0.8	1	1	6	8	1	251	200	154	50	983.38	50	0	0	432168.97	432169.95	0	432172.97	432174	432177.02	432178.44	432178.45	1.35
837	29	2	1	69	200	0.5	-200	0.5	-50	0.2	-200	0.8	1	1	6	9	1	264	200	130	-200	1083.36	50	0	0	432179.82	432180.9	0	432183.82	432184.85	432187.87	432189.04	432189.05	1.97
838	29	2	1	70	200	0.8	-200	0.2	-50	0.2	-200	0.8	1	1	6	10	1	140	200	280	-200	966.72	50	0	0	432191.04	432192	0	432195.04	432196.07	432199.09	432200.16	432200.17	1.35
839	29	2	1	71	200	0.2	-200	0.8	-50	0.8	-200	0.2	1	1	6	11	1	155	-200	250	-50	3433.67	-50	0	0	432201.54	432204.97	0	432205.54	432206.55	432209.57	432210.98	432210.99	1.89
840	29	2	1	72	50	0.8	-200	0.2	200	0.8	-200	0.2	1	1	6	12	0	255	200	283	50	1716.73	50	0	0	432212.89	432214.6	0	432216.89	432217.92	432220.94	432221.85	432221.85	1.45
841	29	2	1	73	200	0.5	-50	0.5	-50	0.5	-200	0.5	1	1	7	1	1	141	-50	213	-50	1483.39	-36.88	0	0	432225.34	432226.82	0	432229.34	432230.37	432233.39	432234.79	432234.8	1.41
842	29	2	1	74	50	0.8	-200	0.2	200	0.8	-200	0.2	1	1	7	2	0	83	200	19	-200	1266.79	50	0	0	432236.24	432237.5	0	432240.24	432241.27	432244.29	432245.54	432245.55	1.22
843	29	2	1	75	-50	0.5	-200	0.5	200	0.8	-200	0.2	1	1	7	3	0	311	200	6	-200	1300.09	50	0	0	432246.79	432248.09	0	432250.79	432251.82	432254.84	432255.82	432255.84	1.13
844	29	2	1	76	200	0.8	-50	0.2	50	0.8	-50	0.2	1	1	7	4	1	241	200	181	50	1133.39	50	0	0	432256.97	432258.1	0	432260.97	432262	432265.02	432266.16	432266.17	1.31
845	29	2	1	77	200	0.5	50	0.5	50	0.5	-50	0.5	1	1	7	5	1	206	200	44	-50	1449.68	50	0	0	432267.49	432268.94	0	432271.49	432272.52	432275.54	432276.39	432276.4	1.73
846	29	2	1	78	200	0.5	-50	0.5	200	0.8	-200	0.2	1	1	7	6	0	21	-200	216	200	2483.46	50	0	0	432278.14	432280.62	0	432282.14	432283.17	432286.19	432287.52	432287.54	1.78
847	29	2	1	79	-50	0.2	-200	0.8	50	0.8	-200	0.2	1	1	7	7	0	8	-200	55	-200	1750.26	-50	0	0	432289.34	432291.09	0	432293.34	432294.37	432297.39	432298.38	432298.39	1.69
848	29	2	1	80	-50	0.8	-200	0.2	200	0.2	-50	0.8	1	1	7	8	1	300	-50	223	-50	1916.77	-40.88	0	0	432300.09	432302.01	0	432304.09	432305.12	432308.14	432310.52	432310.52	1.01
849	29	2	1	81	200	0.5	-50	0.5	50	0.5	-50	0.5	1	1	7	9	1	311	200	36	-50	1283.44	50	0	0	432311.54	432312.82	0	432315.54	432316.57	432319.59	432320.56	432320.57	1.84
850	29	2	1	82	200	0.5	-50	0.5	50	0.8	-200	0.2	1	1	7	10	1	39	-50	187	50	2250.17	-35	0	0	432322.42	432324.67	0	432326.42	432327.46	432330.47	432332.91	432332.92	1.92
851	29	2	1	83	50	0.8	-50	0.2	200	0.8	-50	0.2	1	1	7	11	0	2	-50	202	50	1583.41	-27.5	0	0	432334.86	432336.44	0	432338.86	432339.89	432342.91	432344.92	432344.92	1.77
852	29	2	1	84	200	0.5	-200	0.5	200	0.8	50	0.2	1	1	7	12	0	331	200	306	200	2083.45	50	0	0	432346.71	432348.79	0	432350.71	432351.74	432354.76	432355.55	432355.56	1.04
853	29	2	1	85	-50	0.2	-200	0.8	200	0.2	-200	0.8	2	1	8	1	0	98	-200	182	-200	1900.08	-50	0	0	432358.62	432360.53	0	432362.63	432363.66	432366.68	432368.79	432368.81	1.38
854	29	2	1	86	200	0.8	-50	0.2	200	0.5	50	0.5	2	1	8	2	1	183	200	211	200	866.76	50	0	0	432370.21	432371.08	0	432374.21	432375.24	432378.26	432379.37	432379.38	1.7
855	29	2	1	87	200	0.8	50	0.2	200	0.5	-50	0.5	2	1	8	3	1	30	50	239	200	1550.15	27.5	0	0	432381.09	432382.64	0	432385.09	432386.13	432389.14	432391.54	432391.54	1.73
856	29	2	1	88	200	0.5	-200	0.5	50	0.5	-200	0.5	2	1	8	4	1	62	-200	338	50	1366.67	-50	0	0	432393.29	432394.66	0	432397.29	432398.33	432401.34	432402.99	432402.99	1.22
857	29	2	1	89	50	0.5	-50	0.5	50	0.5	-200	0.5	2	1	8	5	1	159	-50	340	50	1283.44	-47.7	0	0	432404.23	432405.51	0	432408.23	432409.26	432412.28	432414.82	432414.83	1.27
858	29	2	1	90	200	0.5	50	0.5	200	0.8	-50	0.2	2	1	8	6	0	303	200	163	50	1600.23	50	0	0	432416.11	432417.71	0	432420.11	432421.14	432424.16	432425.68	432425.69	1.67
859	29	2	1	91	50	0.5	-200	0.5	200	0.5	-200	0.5	2	1	8	7	1	200	50	245	200	1050.27	16.71	0	0	432427.38	432428.43	0	432431.38	432432.39	432435.41	432436.51	432436.53	1.48
860	29	2	1	92	200	0.8	-50	0.2	50	0.8	-50	0.2	2	1	8	8	1	87	200	209	50	1783.61	50	0	0	432438.03	432439.81	0	432442.03	432443.06	432446.08	432447.99	432447.99	1.62
861	29	2	1	93	-50	0.8	-200	0.2	-50	0.5	-200	0.5	2	1	8	9	1	147	-50	41	-200	1683.46	-27.49	0	0	432449.63	432451.31	0	432453.63	432454.66	432457.68	432459.77	432459.78	1.24
862	29	2	1	94	200	0.8	-200	0.2	200	0.5	-50	0.5	2	1	8	10	1	109	200	145	-50	1416.85	50	0	0	432461.03	432462.45	0	432465.03	432466.06	432469.08	432470.38	432470.38	1.18
863	29	2	1	95	200	0.2	-200	0.8	50	0.2	-50	0.8	2	1	8	11	1	146	-200	141	-50	2350.3	-50	0	0	432471.56	432473.91	0	432475.56	432476.6	432479.61	432480.59	432480.6	1.83
864	29	2	1	96	200	0.2	50	0.8	200	0.5	50	0.5	2	1	8	12	0	94	50	51	50	1083.47	31.12	0	0	432482.45	432483.53	0	432486.45	432487.48	432490.5	432490.9	432490.91	1.77
865	30	2	1	1	200	0.5	-200	0.5	200	0.8	50	0.2	2	1	1	1	1	353	200	257	200	1439.31	50	4311.37	4311.38	4315.48	4316.92	0	4319.51	4320.58	4323.64	4326.01	4326.03	1.17
866	30	2	1	2	50	0.2	-200	0.8	50	0.8	-200	0.2	2	1	1	2	0	22	-200	170	-200	1455.86	-4.64	0	4313.42	4327.24	4328.69	0	4331.24	4332.26	4335.28	4339.6	4339.61	1.6
867	30	2	1	3	50	0.5	-200	0.5	200	0.5	-200	0.5	2	1	1	3	0	26	-200	16	-200	2458.74	26.16	0	4455.58	4341.24	4343.7	0	4345.24	4346.25	4349.28	4352.32	4352.33	1.26
868	30	2	1	4	50	0.2	-200	0.8	50	0.2	-50	0.8	2	1	1	4	0	295	50	35	-200	3128.21	38.28	0	4591.09	4353.61	4356.74	0	4357.61	4358.63	4361.66	4363.69	4363.7	1.65
869	30	2	1	5	200	0.8	50	0.2	200	0.5	-50	0.5	2	1	1	5	1	261	200	54	-50	3696.21	50	0	4732.95	4365.37	4369.07	0	4369.37	4370.39	4373.42	4376.07	4376.07	1.69
870	30	2	1	6	50	0.2	-50	0.8	-50	0.5	-200	0.5	2	1	1	6	1	187	-50	351	-50	2375.4	3.9	0	4871.63	4377.78	4380.16	0	4381.78	4382.8	4385.83	4388.58	4388.58	1.75
871	30	2	1	7	200	0.2	-200	0.8	-50	0.8	-200	0.2	2	1	1	7	0	164	-50	289	200	2207.73	-12.41	0	5016.24	4390.36	4392.57	0	4394.36	4395.38	4398.4	4401.49	4401.5	1.45
872	30	2	1	8	-50	0.2	-200	0.8	200	0.2	-200	0.8	2	1	1	8	0	31	-200	298	-50	3061.31	-22.48	0	5163.47	4402.97	4406.03	0	4406.97	4407.99	4411.01	4412.91	4412.92	1.08
873	30	2	1	9	200	0.5	50	0.5	50	0.5	-50	0.5	2	1	1	9	1	63	50	141	-50	2910.64	14.75	0	5345.37	4414.02	4416.93	0	4418.02	4419.04	4422.07	4424.36	4424.38	1.23
875	30	2	1	11	200	0.2	-50	0.8	200	0.8	50	0.2	2	1	1	11	0	151	200	190	-50	2308.7	33.27	0	0	4431.62	4433.93	0	4435.62	4436.63	4439.66	4442.37	4442.39	1.15
876	30	2	1	12	200	0.8	-50	0.2	50	0.8	-50	0.2	2	1	1	12	1	227	200	106	50	2977.48	47.62	0	0	4443.56	4446.54	0	4447.56	4448.58	4451.6	4453.73	4453.74	1.83
877	30	2	1	13	-50	0.2	-200	0.8	200	0.5	-200	0.5	2	1	2	1	0	355	200	6	-200	2742.63	37.09	0	0	4457.61	4460.35	0	4461.61	4462.63	4465.65	4467.93	4467.94	1.54
878	30	2	1	14	200	0.5	-50	0.5	50	0.8	-200	0.2	2	1	2	2	1	39	-50	135	50	2726.83	-1.95	0	0	4469.5	4472.23	0	4473.5	4474.52	4477.54	4479.61	4479.62	2
879	30	2	1	15	200	0.5	-50	0.5	-50	0.5	-200	0.5	2	1	2	3	1	177	-50	123	-200	2575.52	44.43	0	0	4481.64	4484.22	0	4485.64	4486.66	4489.69	4491.29	4491.29	1.08
881	30	2	1	17	200	0.5	-200	0.5	-50	0.2	-200	0.8	2	1	2	5	1	97	-200	153	-200	2510.18	-42.41	0	0	4497.9	4500.41	0	4501.9	4502.91	4505.94	4507.27	4507.28	1.11
882	30	2	1	18	200	0.8	-200	0.2	50	0.2	-200	0.8	2	1	2	6	1	340	200	151	-200	1957.65	24.57	0	5510.78	4508.4	4510.36	0	4512.4	4513.42	4516.45	4518.76	4518.79	1.96
883	30	2	1	19	200	0.5	50	0.5	200	0.8	-50	0.2	2	1	2	7	1	109	50	253	200	1856.47	-9.73	0	0	4520.76	4522.62	0	4524.76	4525.78	4528.79	4530.42	4530.43	1
884	30	2	1	20	200	0.5	50	0.5	50	0.2	-50	0.8	2	1	2	8	1	195	200	252	-50	1572.49	28.57	0	0	4531.45	4533.02	0	4535.45	4536.46	4539.49	4541.67	4541.68	1.77
885	30	2	1	21	200	0.8	50	0.2	200	0.5	-50	0.5	2	1	2	9	1	65	50	47	-50	2174.86	31.11	0	0	4543.47	4545.65	0	4547.47	4548.49	4551.52	4553.86	4553.87	1.82
886	30	2	1	22	50	0.5	-50	0.5	50	0.2	-200	0.8	2	1	2	10	1	62	-50	12	-200	3479.85	10	0	0	4555.71	4559.19	0	4559.71	4560.73	4563.76	4566.94	4566.95	1.87
887	30	2	1	23	200	0.5	-50	0.5	50	0.5	-50	0.5	2	1	2	11	1	318	200	241	50	1773.46	20.52	0	0	4568.84	4570.62	0	4572.84	4573.86	4576.89	4578.25	4578.26	1.08
888	30	2	1	24	200	0.2	50	0.8	200	0.5	50	0.5	2	1	2	12	0	166	50	133	50	1171.75	28.48	0	0	4579.36	4580.53	0	4583.36	4584.38	4587.41	4589.65	4589.67	1.4
889	30	2	1	25	-50	0.8	-200	0.2	200	0.8	-50	0.2	1	1	3	1	0	308	200	57	-200	1121.37	50	0	0	4593.11	4594.23	0	4597.11	4598.13	4601.16	4602.47	4602.48	1.26
890	30	2	1	26	200	0.5	-50	0.5	50	0.5	-50	0.5	1	1	3	2	1	136	-50	69	-50	1422.14	32.97	0	0	4603.75	4605.17	0	4607.75	4608.77	4611.79	4614.09	4614.1	1.8
891	30	2	1	27	200	0.8	50	0.2	200	0.5	-50	0.5	1	1	3	3	0	44	-50	174	200	2292.09	-36.11	0	0	4615.92	4618.22	0	4619.92	4620.94	4623.97	4625.13	4625.14	1.43
892	30	2	1	28	50	0.5	-200	0.5	200	0.5	-200	0.5	1	1	3	4	0	139	-200	82	-200	1990.28	1.11	0	0	4626.59	4628.58	0	4630.59	4631.61	4634.64	4638.46	4638.47	1.91
893	30	2	1	29	-50	0.2	-200	0.8	50	0.8	-200	0.2	1	1	3	5	0	105	50	91	-200	2141.88	28.31	0	0	4640.39	4642.53	0	4644.39	4645.41	4648.44	4650.16	4650.17	1.18
894	30	2	1	30	200	0.8	-50	0.2	50	0.8	-50	0.2	1	1	3	6	1	96	200	297	50	1973.54	50	0	0	4651.38	4653.35	0	4655.38	4656.4	4659.42	4661.06	4661.08	1.26
895	30	2	1	31	-50	0.8	-200	0.2	200	0.2	-50	0.8	1	1	3	7	0	124	-50	263	-50	1890.23	4.49	0	0	4662.37	4664.26	0	4666.37	4667.38	4670.41	4672.6	4672.62	1.15
896	30	2	1	32	50	0.5	-200	0.5	50	0.8	-200	0.2	1	1	3	8	0	327	50	39	-200	3997.03	31.22	0	0	4673.79	4677.79	0	4677.8	4678.82	4681.85	4683.78	4683.79	1.14
897	30	2	1	33	-50	0.5	-200	0.5	200	0.8	-200	0.2	1	1	3	9	0	94	200	295	-50	1940.73	50	0	0	4684.95	4686.89	0	4688.95	4689.96	4692.99	4694.62	4694.63	1.87
898	30	2	1	34	50	0.2	-50	0.8	-50	0.5	-200	0.5	1	1	3	10	1	9	-50	154	-200	2709.47	1.12	0	0	4696.52	4699.23	0	4700.52	4701.54	4704.56	4706.46	4706.47	1.58
899	30	2	1	35	200	0.8	-200	0.2	-50	0.2	-200	0.8	1	1	3	11	1	59	-200	65	-200	1538.71	2.17	0	0	4708.08	4709.61	0	4712.08	4713.09	4716.12	4719.49	4719.5	1.55
900	30	2	1	36	200	0.8	50	0.2	200	0.2	50	0.8	1	1	3	12	1	34	50	216	50	1756.79	6.74	0	0	4721.07	4722.83	0	4725.07	4726.09	4729.12	4731.78	4731.79	1.14
901	30	2	1	37	-50	0.8	-200	0.2	200	0.8	-50	0.2	2	1	4	1	0	252	200	251	-50	1656.82	50	0	0	4734.97	4736.63	0	4738.97	4739.99	4743.01	4744.78	4744.8	1.85
902	30	2	1	38	50	0.8	-50	0.2	200	0.8	-50	0.2	2	1	4	2	0	25	-50	13	-50	2124.08	19.38	0	0	4746.68	4748.8	0	4750.68	4751.69	4754.72	4758.54	4758.55	1.62
903	30	2	1	39	200	0.8	-200	0.2	200	0.5	-50	0.5	2	1	4	3	0	236	200	192	200	1973.53	2.42	0	0	4760.19	4762.16	0	4764.19	4765.21	4768.23	4769.55	4769.56	1.35
904	30	2	1	40	50	0.8	-50	0.2	200	0.2	-200	0.8	2	1	4	4	0	259	-200	296	50	2157.87	-11.71	0	0	4770.93	4773.09	0	4774.93	4775.94	4778.97	4781.71	4781.71	1.51
905	30	2	1	41	200	0.8	-200	0.2	-50	0.2	-200	0.8	2	1	4	5	1	192	200	118	-200	1673.34	50	0	0	4783.25	4784.93	0	4787.25	4788.27	4791.3	4793.16	4793.17	1.4
906	30	2	1	42	200	0.2	-200	0.8	50	0.2	-50	0.8	2	1	4	6	1	220	-200	281	-50	2375.74	-26.25	0	0	4794.59	4796.97	0	4798.59	4799.61	4802.64	4804	4804.01	1.08
907	30	2	1	43	200	0.8	50	0.2	200	0.2	50	0.8	2	1	4	7	1	33	50	96	50	1220.94	15.1	0	0	4805.11	4806.33	0	4809.11	4810.13	4813.16	4814.96	4814.96	1.24
908	30	2	1	44	200	0.5	-200	0.5	50	0.8	-50	0.2	2	1	4	8	0	159	50	102	-200	1940.01	20.42	0	0	4816.22	4818.16	0	4820.22	4821.24	4824.26	4827.29	4827.31	1.12
909	30	2	1	45	50	0.8	-200	0.2	200	0.5	-50	0.5	2	1	4	9	0	316	200	165	50	2308.2	50	0	0	4828.44	4830.75	0	4832.44	4833.46	4836.49	4837.41	4837.42	1.18
910	30	2	1	46	50	0.5	-50	0.5	50	0.5	-200	0.5	2	1	4	10	0	230	50	340	50	2508.89	8.03	0	0	4838.63	4841.14	0	4842.63	4843.65	4846.67	4848.47	4848.48	1.24
911	30	2	1	47	50	0.5	-200	0.5	50	0.8	-200	0.2	2	1	4	11	0	244	50	87	-200	3445.61	33.86	0	0	4849.73	4853.18	0	4853.73	4854.75	4857.78	4859.49	4859.5	1.42
912	30	2	1	48	-50	0.5	-200	0.5	200	0.8	-200	0.2	2	1	4	12	0	251	200	242	-50	2642.71	50	0	0	4860.94	4863.58	0	4864.94	4865.96	4868.98	4870.55	4870.56	1.05
913	30	2	1	49	200	0.5	-200	0.5	200	0.2	-200	0.8	2	1	5	1	1	92	-200	81	-200	2124.45	3.73	0	0	4873.65	4875.77	0	4877.65	4878.67	4881.69	4884.43	4884.44	1.9
914	30	2	1	50	200	0.8	-50	0.2	200	0.5	50	0.5	2	1	5	2	0	125	50	304	200	2626.06	5.88	0	0	4886.36	4888.99	0	4890.36	4891.38	4894.41	4896.91	4896.93	1.94
915	30	2	1	51	-50	0.8	-200	0.2	200	0.2	-50	0.8	2	1	5	3	0	3	-50	244	-50	2123.84	-6.19	0	0	4898.89	4901.01	0	4902.89	4903.9	4906.93	4910.38	4910.39	1.49
916	30	2	1	52	50	0.8	-200	0.2	200	0.8	-200	0.2	2	1	5	4	0	330	200	140	50	1772.61	44.68	0	0	4911.9	4913.67	0	4915.9	4916.92	4919.94	4922.65	4922.65	1.49
917	30	2	1	53	50	0.2	-50	0.8	200	0.5	50	0.5	2	1	5	5	0	153	50	167	-50	1689.03	44.61	0	0	4924.16	4925.85	0	4928.16	4929.18	4932.2	4935.08	4935.08	1.34
918	30	2	1	54	200	0.5	-200	0.5	50	0.5	-200	0.5	2	1	5	6	1	278	200	117	-200	2911.21	50	0	0	4936.43	4939.35	0	4940.43	4941.45	4944.48	4946.28	4946.28	1.9
919	30	2	1	55	-50	0.8	-200	0.2	200	0.2	-200	0.8	2	1	5	7	0	13	-200	170	-50	1338.62	-13.61	0	0	4948.21	4949.55	0	4952.21	4953.23	4956.25	4958.43	4958.44	1.37
920	30	2	1	56	200	0.8	-50	0.2	50	0.8	-50	0.2	2	1	5	8	1	260	200	171	50	1739.76	49.91	0	0	4959.83	4961.57	0	4963.83	4964.85	4967.88	4969.64	4969.65	1.11
921	30	2	1	57	50	0.8	-200	0.2	200	0.8	-200	0.2	2	1	5	9	1	123	50	219	200	2040.92	-19.59	0	0	4970.79	4972.83	0	4974.79	4975.8	4978.83	4980.39	4980.4	1.78
922	30	2	1	58	200	0.5	-50	0.5	200	0.8	-200	0.2	2	1	5	10	0	88	200	266	200	1103.88	50	0	0	4982.21	4983.31	0	4986.21	4987.23	4990.25	4992.22	4992.23	1.39
923	30	2	1	59	-50	0.2	-200	0.8	50	0.8	-200	0.2	2	1	5	11	0	276	50	97	-200	2542.19	49.24	0	0	4993.63	4996.17	0	4997.63	4998.65	5001.68	5004.01	5004.02	1.24
924	30	2	1	60	50	0.2	-50	0.8	200	0.5	50	0.5	2	1	5	12	0	33	50	104	-50	1220.96	48.8	0	0	5005.27	5006.49	0	5009.27	5010.29	5013.32	5014.81	5014.82	1.4
925	30	2	1	61	200	0.2	-200	0.8	-50	0.8	-200	0.2	1	1	6	1	1	247	-200	197	-50	2241.91	1.27	0	0	5018.27	5020.51	0	5022.27	5023.29	5026.31	5030.97	5030.98	1.1
926	30	2	1	62	200	0.5	-50	0.5	200	0.8	-200	0.2	1	1	6	2	0	234	200	232	200	1472.24	50	0	0	5032.1	5033.57	0	5036.1	5037.12	5040.14	5042.16	5042.17	1.13
927	30	2	1	63	200	0.5	50	0.5	50	0.5	-50	0.5	1	1	6	3	1	229	200	341	50	1689.41	50	0	0	5043.32	5045.01	0	5047.32	5048.34	5051.37	5054.21	5054.23	1.94
928	30	2	1	64	200	0.5	-200	0.5	200	0.2	-200	0.8	1	1	6	4	1	256	200	86	-200	3679.92	47.12	0	0	5056.18	5059.86	0	5060.18	5061.2	5064.23	5065.54	5065.55	1.96
929	30	2	1	65	200	0.5	-200	0.5	-50	0.2	-200	0.8	1	1	6	5	1	219	200	163	-200	2374.99	49.87	0	0	5067.52	5069.9	0	5071.52	5072.54	5075.57	5077.95	5077.96	1.58
930	30	2	1	66	-50	0.2	-200	0.8	200	0.5	-200	0.5	1	1	6	6	0	278	200	239	-200	2074.39	48.69	0	0	5079.55	5081.62	0	5083.55	5084.56	5087.59	5089.31	5089.33	1.06
931	30	2	1	67	50	0.8	-50	0.2	200	0.8	-50	0.2	1	1	6	7	0	150	200	239	50	1806.79	50	0	0	5090.4	5092.21	0	5094.4	5095.42	5098.43	5100.2	5100.22	1.23
932	30	2	1	68	50	0.8	-200	0.2	200	0.5	-50	0.5	1	1	6	8	0	93	-50	300	50	1020.23	0.47	0	0	5101.47	5102.49	0	5105.47	5106.49	5109.52	5111.85	5111.88	1.35
933	30	2	1	69	200	0.5	-200	0.5	50	0.8	-50	0.2	1	1	6	9	1	210	200	195	50	2609.11	50	0	0	5113.25	5115.86	0	5117.25	5118.26	5121.29	5123.37	5123.38	1.82
934	30	2	1	70	200	0.5	-50	0.5	50	0.8	-200	0.2	1	1	6	10	1	96	-50	115	50	1839.76	-0.38	0	0	5125.22	5127.06	0	5129.22	5130.24	5133.27	5140.05	5140.06	1.02
935	30	2	1	71	200	0.5	50	0.5	50	0.2	-50	0.8	1	1	6	11	1	339	200	233	-50	1956.83	50	0	0	5141.09	5143.05	0	5145.09	5146.11	5149.14	5151.71	5151.73	1.04
936	30	2	1	72	200	0.8	-200	0.2	200	0.5	-50	0.5	1	1	6	12	1	231	200	197	200	1588.86	50	0	0	5152.8	5154.39	0	5156.8	5157.82	5160.85	5162.27	5162.28	1.17
937	30	2	1	73	200	0.5	-200	0.5	50	0.5	-200	0.5	1	1	7	1	1	196	200	260	50	1856.95	50	0	0	5165.5	5167.35	0	5169.5	5170.51	5173.54	5175.59	5175.6	1.65
938	30	2	1	74	50	0.8	-50	0.2	200	0.2	-200	0.8	1	1	7	2	1	358	50	79	-200	3094.55	25.41	0	0	5177.27	5180.36	0	5181.27	5182.29	5185.31	5196.32	5196.34	1.73
939	30	2	1	75	50	0.2	-50	0.8	200	0.5	50	0.5	1	1	7	3	0	23	50	40	-50	1304.99	26.5	0	0	5198.09	5199.4	0	5202.09	5203.11	5206.14	5209.38	5209.4	1.65
940	30	2	1	76	50	0.5	-50	0.5	50	0.5	-200	0.5	1	1	7	4	0	132	-200	162	-50	1839.87	-50	0	0	5211.07	5212.91	0	5215.07	5216.09	5219.11	5221.27	5221.29	1.45
941	30	2	1	77	50	0.5	-50	0.5	50	0.2	-200	0.8	1	1	7	5	1	227	50	278	-200	2258.36	25	0	0	5222.76	5225.02	0	5226.76	5227.78	5230.8	5233.17	5233.18	1.55
942	30	2	1	78	50	0.2	-200	0.8	50	0.8	-200	0.2	1	1	7	6	0	70	-200	351	50	987.04	0.92	0	0	5234.75	5235.74	0	5238.75	5239.77	5242.8	5247.92	5247.93	1.3
943	30	2	1	79	50	0.8	-200	0.2	200	0.8	-200	0.2	1	1	7	7	0	34	-200	251	50	2325.06	-5.13	0	0	5249.25	5251.58	0	5253.25	5254.27	5257.3	5261.62	5261.63	1.74
944	30	2	1	80	200	0.2	50	0.8	200	0.5	50	0.5	1	1	7	8	0	311	200	191	50	1823.04	50	0	0	5263.4	5265.22	0	5267.4	5268.42	5271.45	5274.39	5274.41	1.19
945	30	2	1	81	200	0.8	-50	0.2	200	0.5	50	0.5	1	1	7	9	0	242	200	142	200	2676.72	50	0	0	5275.61	5278.29	0	5279.61	5280.63	5283.65	5285.64	5285.64	1.69
946	30	2	1	82	200	0.8	-200	0.2	50	0.2	-200	0.8	1	1	7	10	1	188	200	126	-200	1623.12	50	0	0	5287.35	5288.97	0	5291.35	5292.37	5295.4	5296.85	5296.87	1.18
947	30	2	1	83	50	0.2	-50	0.8	200	0.5	50	0.5	1	1	7	11	0	95	50	211	-50	1639.37	25	0	0	5298.07	5299.71	0	5302.07	5303.09	5306.12	5323.91	5323.93	1.37
948	30	2	1	84	200	0.5	50	0.5	200	0.8	-50	0.2	1	1	7	12	0	88	200	272	200	1204.82	10.49	0	0	5325.32	5326.52	0	5329.32	5330.33	5333.36	5343.72	5343.73	1.63
949	30	2	1	85	50	0.5	-50	0.5	50	0.5	-200	0.5	1	1	8	1	1	248	50	130	-200	3077.27	12.97	0	0	5347.39	5350.47	0	5351.39	5352.41	5355.44	5357.39	5357.41	1.78
950	30	2	1	86	200	0.8	50	0.2	200	0.5	-50	0.5	1	1	8	2	1	143	200	247	200	1705.96	50	0	0	5359.22	5360.92	0	5363.22	5364.23	5367.26	5368.61	5368.62	1.08
951	30	2	1	87	-50	0.2	-200	0.8	200	0.2	-200	0.8	1	1	8	3	0	8	-200	160	-200	1956.84	1.77	0	0	5369.72	5371.68	0	5373.72	5374.74	5377.76	5379.36	5379.37	1.93
952	30	2	1	88	200	0.8	-50	0.2	50	0.8	-50	0.2	1	1	8	4	1	153	200	98	50	1505.63	50	0	0	5381.33	5382.83	0	5385.33	5386.34	5389.37	5395.17	5395.19	1.78
953	30	2	1	89	200	0.5	-50	0.5	-50	0.5	-200	0.5	1	1	8	5	1	296	200	155	-200	1622.35	50	0	0	5396.98	5398.6	0	5400.98	5402	5405.03	5405.89	5405.91	1.49
954	30	2	1	90	200	0.2	-50	0.8	200	0.8	50	0.2	1	1	8	6	0	277	200	141	-50	1956.93	50	0	0	5407.42	5409.37	0	5411.42	5412.43	5415.46	5416.6	5416.62	1.44
955	30	2	1	91	50	0.2	-200	0.8	50	0.2	-50	0.8	1	1	8	7	0	272	-50	292	50	2341.48	-1.71	0	0	5418.07	5420.41	0	5422.07	5423.09	5426.12	5439.51	5439.51	1.45
956	30	2	1	92	-50	0.8	-200	0.2	-50	0.5	-200	0.5	1	1	8	8	1	78	-50	285	-50	2709.68	-1.01	0	0	5440.98	5443.69	0	5444.98	5446	5449.03	5459.91	5459.93	1.31
957	30	2	1	93	-50	0.8	-200	0.2	200	0.2	-200	0.8	1	1	8	9	0	242	-200	118	-50	2542.6	-6.35	0	0	5461.25	5463.8	0	5465.25	5466.27	5469.3	5472.41	5472.43	1.51
958	30	2	1	94	50	0.8	-200	0.2	200	0.8	-200	0.2	1	1	8	10	0	277	200	301	50	2308.36	50	0	0	5473.95	5476.26	0	5477.95	5478.97	5481.99	5484.37	5484.38	1.51
959	30	2	1	95	200	0.5	-200	0.5	200	0.8	50	0.2	1	1	8	11	0	357	200	311	200	2375.01	48.99	0	0	5485.92	5488.3	0	5489.92	5490.94	5493.97	5495.42	5495.44	1.82
960	30	2	1	96	200	0.2	-200	0.8	50	0.2	-50	0.8	1	1	8	12	1	319	200	212	-50	2642.92	26.79	0	0	5497.28	5499.92	0	5501.28	5502.3	5505.32	5508.97	5508.99	1.79
961	31	2	1	1	200	0.5	-200	0.5	200	0.8	50	0.2	2	1	1	1	0	257	200	353	200	2927.81	14.43	92057.62	92057.63	92061.75	92064.67	0	92065.78	92066.85	92069.91	92070.31	92070.33	1.17
962	31	2	1	2	50	0.2	-200	0.8	50	0.8	-200	0.2	2	1	1	2	0	22	-200	170	-200	3997.26	-12.14	0	92059.67	92071.53	92075.53	0	92075.54	92076.56	92079.59	92079.79	92079.81	1.6
963	31	2	1	3	50	0.5	-200	0.5	200	0.5	-200	0.5	2	1	1	3	0	26	-200	16	-200	2325.21	31.16	0	92203.36	92081.43	92083.76	0	92085.43	92086.45	92089.48	92090.11	92090.13	1.26
964	31	2	1	4	50	0.2	-200	0.8	50	0.2	-50	0.8	2	1	1	4	0	295	50	35	-200	2893.76	3.28	0	92336.92	92091.42	92094.31	0	92095.42	92096.43	92099.46	92100.84	92100.85	1.65
965	31	2	1	5	200	0.8	50	0.2	200	0.5	-50	0.5	2	1	1	5	0	54	-50	261	200	1739.51	-14.93	0	92464.16	92102.52	92104.26	0	92106.52	92107.54	92110.57	92111.47	92111.49	1.69
966	31	2	1	6	50	0.2	-50	0.8	-50	0.5	-200	0.5	2	1	1	6	1	187	-50	351	-50	2576.32	43.9	0	92594.78	92113.19	92115.77	0	92117.19	92118.21	92121.24	92122.67	92122.67	1.75
967	31	2	1	7	200	0.2	-200	0.8	-50	0.8	-200	0.2	2	1	1	7	0	164	-50	289	200	2726.37	37.59	0	92732.23	92124.45	92127.17	0	92128.45	92129.47	92132.49	92135.21	92135.22	1.45
968	31	2	1	8	-50	0.2	-200	0.8	200	0.2	-200	0.8	2	1	1	8	0	31	-200	298	-50	2642.97	5.02	0	92844.13	92136.69	92139.33	0	92140.69	92141.71	92144.73	92149.6	92149.62	1.08
969	31	2	1	9	200	0.5	50	0.5	50	0.5	-50	0.5	2	1	1	9	1	63	50	141	-50	1656.68	12.25	0	92973.26	92150.72	92152.38	0	92154.72	92155.74	92158.77	92162.49	92162.5	1.23
970	31	2	1	10	50	0.5	-50	0.5	50	0.5	-200	0.5	2	1	1	10	1	290	50	22	-200	3145.11	8.7	0	0	92163.75	92166.9	0	92167.75	92168.77	92171.8	92174.79	92174.81	1.91
971	31	2	1	11	200	0.2	-50	0.8	200	0.8	50	0.2	2	1	1	11	0	151	200	190	-50	2375.07	-29.23	0	0	92176.75	92179.12	0	92180.75	92181.76	92184.79	92190.76	92190.76	1.15
972	31	2	1	12	200	0.8	-50	0.2	50	0.8	-50	0.2	2	1	1	12	1	227	200	106	50	2693.62	-19.88	0	0	92191.93	92194.63	0	92195.93	92196.95	92199.98	92201.51	92201.52	1.83
973	31	2	1	13	-50	0.2	-200	0.8	200	0.5	-200	0.5	2	1	2	1	0	355	200	6	-200	1757.2	-2.91	0	0	92205.38	92207.14	0	92209.38	92210.4	92213.42	92215.47	92215.48	1.54
974	31	2	1	14	200	0.5	-50	0.5	50	0.8	-200	0.2	2	1	2	2	1	39	-50	135	50	3011.15	-26.95	0	0	92217.04	92220.05	0	92221.04	92222.05	92225.08	92225.95	92225.97	2
975	31	2	1	15	200	0.5	-50	0.5	-50	0.5	-200	0.5	2	1	2	3	1	177	-50	123	-200	2810.23	34.43	0	0	92227.99	92230.8	0	92231.99	92233.01	92236.04	92236.05	92236.05	1.08
976	31	2	1	16	-50	0.8	-200	0.2	-50	0.5	-200	0.5	2	1	2	4	1	332	-50	19	-200	3596.5	-30.52	0	0	92237.16	92240.75	0	92241.16	92242.17	92245.2	92247.86	92247.88	1.44
977	31	2	1	17	200	0.5	-200	0.5	-50	0.2	-200	0.8	2	1	2	5	1	97	-200	153	-200	2843.72	-27.41	0	0	92249.33	92252.18	0	92253.33	92254.35	92257.38	92257.39	92257.41	1.11
978	31	2	1	18	200	0.8	-200	0.2	50	0.2	-200	0.8	2	1	2	6	1	340	200	151	-200	3228.97	-32.93	0	93090.55	92258.53	92261.76	0	92262.53	92263.55	92266.57	92268.28	92268.3	1.96
979	31	2	1	19	200	0.5	50	0.5	200	0.8	-50	0.2	2	1	2	7	0	253	200	109	50	2476.11	-27.23	0	0	92270.27	92272.75	0	92274.27	92275.29	92278.32	92278.33	92278.35	1
980	31	2	1	20	200	0.5	50	0.5	50	0.2	-50	0.8	2	1	2	8	1	195	200	252	-50	2927.69	-6.43	0	0	92279.37	92282.3	0	92283.37	92284.39	92287.41	92288.79	92288.8	1.77
981	31	2	1	21	200	0.8	50	0.2	200	0.5	-50	0.5	2	1	2	9	1	65	50	47	-50	2492.51	-18.89	0	0	92290.59	92293.08	0	92294.59	92295.61	92298.64	92301.12	92301.13	1.82
982	31	2	1	22	50	0.5	-50	0.5	50	0.2	-200	0.8	2	1	2	10	1	62	-50	12	-200	3361.87	42.34	0	0	92302.97	92306.33	0	92306.97	92307.99	92311.01	92313.05	92313.07	1.87
983	31	2	1	23	200	0.5	-50	0.5	50	0.5	-50	0.5	2	1	2	11	1	318	200	241	50	3262.21	-6.98	0	0	92314.96	92318.22	0	92318.96	92319.98	92323	92325.11	92325.11	1.08
984	31	2	1	24	200	0.2	50	0.8	200	0.5	50	0.5	2	1	2	12	0	166	50	133	50	3362.2	-31.52	0	0	92326.22	92329.58	0	92330.22	92331.23	92334.26	92335.48	92335.5	1.4
985	31	2	1	25	-50	0.8	-200	0.2	200	0.8	-50	0.2	1	1	3	1	0	308	200	57	-200	2827.64	40.49	0	0	92338.94	92341.77	0	92342.94	92343.96	92346.99	92349.23	92349.25	1.26
987	31	2	1	27	200	0.8	50	0.2	200	0.5	-50	0.5	1	1	3	3	1	174	200	44	-50	2944.48	-6.11	0	0	92356.37	92359.31	0	92360.37	92361.39	92364.41	92365.77	92365.79	1.43
988	31	2	1	28	50	0.5	-200	0.5	200	0.5	-200	0.5	1	1	3	4	0	139	-200	82	-200	2091.05	-38.89	0	0	92367.24	92369.33	0	92371.24	92372.26	92375.29	92376.65	92376.66	1.91
989	31	2	1	29	-50	0.2	-200	0.8	50	0.8	-200	0.2	1	1	3	5	0	105	50	91	-200	2476.12	-24.19	0	0	92378.58	92381.06	0	92382.58	92383.6	92386.63	92387.55	92387.56	1.18
990	31	2	1	30	200	0.8	-50	0.2	50	0.8	-50	0.2	1	1	3	6	0	297	50	96	200	2643.18	-9.13	0	0	92388.77	92391.41	0	92392.77	92393.78	92396.81	92399.23	92399.24	1.26
991	31	2	1	31	-50	0.8	-200	0.2	200	0.2	-50	0.8	1	1	3	7	0	124	-50	263	-50	2425.63	9.49	0	0	92400.52	92402.95	0	92404.52	92405.54	92408.57	92408.69	92408.7	1.15
992	31	2	1	32	50	0.5	-200	0.5	50	0.8	-200	0.2	1	1	3	8	0	327	50	39	-200	3428.99	-23.78	0	0	92409.87	92413.3	0	92413.87	92414.89	92417.92	92419.68	92419.69	1.14
993	31	2	1	33	-50	0.5	-200	0.5	200	0.8	-200	0.2	1	1	3	9	0	94	200	295	-50	2994.37	10.28	0	0	92420.84	92423.84	0	92424.84	92425.86	92428.89	92430.93	92430.95	1.87
994	31	2	1	34	50	0.2	-50	0.8	-50	0.5	-200	0.5	1	1	3	10	1	9	-50	154	-200	2207.69	21.12	0	0	92432.84	92435.04	0	92436.84	92437.85	92440.88	92441.96	92441.97	1.58
995	31	2	1	35	200	0.8	-200	0.2	-50	0.2	-200	0.8	1	1	3	11	1	59	-200	65	-200	2810.27	-27.83	0	0	92443.57	92446.38	0	92447.57	92448.59	92451.62	92452.79	92452.8	1.55
996	31	2	1	36	200	0.8	50	0.2	200	0.2	50	0.8	1	1	3	12	1	34	50	216	50	2576.03	-38.26	0	0	92454.38	92456.95	0	92458.38	92459.39	92462.42	92463	92463.01	1.14
998	31	2	1	38	50	0.8	-50	0.2	200	0.8	-50	0.2	2	1	4	2	1	13	-50	25	-50	1957.09	-18.12	0	0	92472.11	92474.06	0	92476.11	92477.12	92480.15	92482.7	92482.71	1.62
999	31	2	1	39	200	0.8	-200	0.2	200	0.5	-50	0.5	2	1	4	3	1	192	200	236	200	2358.7	-7.58	0	0	92484.35	92486.71	0	92488.35	92489.37	92492.39	92493.47	92493.48	1.35
1000	31	2	1	40	50	0.8	-50	0.2	200	0.2	-200	0.8	2	1	4	4	1	296	50	259	-200	1890.8	0.79	0	0	92494.85	92496.74	0	92498.85	92499.87	92502.9	92503.68	92503.7	1.51
1001	31	2	1	41	200	0.8	-200	0.2	-50	0.2	-200	0.8	2	1	4	5	1	192	200	118	-200	2676.81	-41.45	0	0	92505.22	92507.9	0	92509.22	92510.24	92513.27	92514.89	92514.9	1.4
1002	31	2	1	42	200	0.2	-200	0.8	50	0.2	-50	0.8	2	1	4	6	1	220	-200	281	-50	2911.28	-23.75	0	0	92516.33	92519.24	0	92520.33	92521.34	92524.37	92524.99	92525.01	1.08
1003	31	2	1	43	200	0.8	50	0.2	200	0.2	50	0.8	2	1	4	7	1	33	50	96	50	3027.69	30.1	0	0	92526.11	92529.14	0	92530.11	92531.13	92534.15	92538.39	92538.4	1.24
1004	31	2	1	44	200	0.5	-200	0.5	50	0.8	-50	0.2	2	1	4	8	0	159	50	102	-200	1990.29	-47.08	0	0	92539.66	92541.65	0	92543.66	92544.67	92547.7	92549.83	92549.84	1.12
1005	31	2	1	45	50	0.8	-200	0.2	200	0.5	-50	0.5	2	1	4	9	0	316	200	165	50	3428.88	42.89	0	0	92550.98	92554.41	0	92554.98	92556	92559.02	92561.11	92561.13	1.18
1006	31	2	1	46	50	0.5	-50	0.5	50	0.5	-200	0.5	2	1	4	10	1	340	50	230	50	2710.31	23.03	0	0	92562.34	92565.05	0	92566.34	92567.35	92570.38	92571.99	92572	1.24
1007	31	2	1	47	50	0.5	-200	0.5	50	0.8	-200	0.2	2	1	4	11	0	244	50	87	-200	3663.34	-1.14	0	0	92573.26	92576.92	0	92577.26	92578.27	92581.3	92582.28	92582.29	1.42
1008	31	2	1	48	-50	0.5	-200	0.5	200	0.8	-200	0.2	2	1	4	12	0	251	200	242	-50	3078.26	7.85	0	0	92583.73	92586.81	0	92587.73	92588.74	92591.77	92593.7	92593.71	1.05
1011	31	2	1	51	-50	0.8	-200	0.2	200	0.2	-50	0.8	2	1	5	3	1	244	-50	3	-50	1874.27	46.31	0	0	92608.73	92610.6	0	92612.73	92613.75	92616.78	92622.47	92622.48	1.49
1012	31	2	1	52	50	0.8	-200	0.2	200	0.8	-200	0.2	2	1	5	4	1	140	50	330	200	2057.81	4.68	0	0	92623.98	92626.04	0	92627.98	92629	92632.03	92634.23	92634.24	1.49
1013	31	2	1	53	50	0.2	-50	0.8	200	0.5	50	0.5	2	1	5	5	0	153	50	167	-50	2158.12	2.11	0	0	92635.74	92637.9	0	92639.74	92640.76	92643.79	92648.22	92648.23	1.34
1014	31	2	1	54	200	0.5	-200	0.5	50	0.5	-200	0.5	2	1	5	6	0	117	-200	278	200	2809.73	-26.84	0	0	92649.59	92652.4	0	92653.59	92654.61	92657.63	92660.22	92660.23	1.9
1015	31	2	1	55	-50	0.8	-200	0.2	200	0.2	-200	0.8	2	1	5	7	0	13	-200	170	-50	2057.64	-1.11	0	0	92662.15	92664.21	0	92666.15	92667.17	92670.19	92671.54	92671.55	1.37
1016	31	2	1	56	200	0.8	-50	0.2	50	0.8	-50	0.2	2	1	5	8	1	260	200	171	50	3178.86	12.41	0	0	92672.94	92676.12	0	92676.94	92677.95	92680.98	92682.36	92682.37	1.11
1017	31	2	1	57	50	0.8	-200	0.2	200	0.8	-200	0.2	2	1	5	9	0	219	200	123	50	3997.71	17.91	0	0	92683.51	92687.5	0	92687.52	92688.54	92691.57	92692.96	92692.97	1.78
1018	31	2	1	58	200	0.5	-50	0.5	200	0.8	-200	0.2	2	1	5	10	1	266	200	88	200	2643.18	-10.45	0	0	92694.78	92697.42	0	92698.78	92699.8	92702.81	92703.85	92703.86	1.39
1019	31	2	1	59	-50	0.2	-200	0.8	50	0.8	-200	0.2	2	1	5	11	0	276	50	97	-200	3279.15	-13.26	0	0	92705.27	92708.55	0	92709.27	92710.28	92713.31	92714.3	92714.31	1.24
1020	31	2	1	60	50	0.2	-50	0.8	200	0.5	50	0.5	2	1	5	12	0	33	50	104	-50	3680.05	48.8	0	0	92715.57	92719.25	0	92719.57	92720.59	92723.61	92730.8	92730.8	1.4
1025	31	2	1	65	200	0.5	-200	0.5	-50	0.2	-200	0.8	1	1	6	5	0	163	-200	219	200	3964.44	-40.13	0	0	92756.51	92760.48	0	92760.51	92761.53	92764.56	92768.75	92768.77	1.58
1026	31	2	1	66	-50	0.2	-200	0.8	200	0.5	-200	0.5	1	1	6	6	0	278	200	239	-200	1371.77	-23.81	0	0	92770.36	92771.73	0	92774.36	92775.38	92778.4	92779.37	92779.37	1.06
1027	31	2	1	67	50	0.8	-50	0.2	200	0.8	-50	0.2	1	1	6	7	0	150	200	239	50	2693.55	-16.46	0	0	92780.46	92783.15	0	92784.46	92785.48	92788.51	92789.87	92789.89	1.23
1028	31	2	1	68	50	0.8	-200	0.2	200	0.5	-50	0.5	1	1	6	8	0	93	-50	300	50	1806.73	17.97	0	0	92791.15	92792.95	0	92795.15	92796.17	92799.19	92800.64	92800.65	1.35
1029	31	2	1	69	200	0.5	-200	0.5	50	0.8	-50	0.2	1	1	6	9	0	195	50	210	200	1421.99	-36.34	0	0	92802.02	92803.44	0	92806.02	92807.04	92810.06	92811.52	92811.53	1.82
1030	31	2	1	70	200	0.5	-50	0.5	50	0.8	-200	0.2	1	1	6	10	1	96	-50	115	50	1622.85	22.12	0	0	92813.38	92815	0	92817.38	92818.39	92821.42	92822.39	92822.39	1.02
1031	31	2	1	71	200	0.5	50	0.5	50	0.2	-50	0.8	1	1	6	11	1	339	200	233	-50	1489.02	-39.32	0	0	92823.43	92824.92	0	92827.43	92828.44	92831.47	92832.37	92832.37	1.04
1032	31	2	1	72	200	0.8	-200	0.2	200	0.5	-50	0.5	1	1	6	12	0	197	200	231	200	1756.28	15.38	0	0	92833.43	92835.18	0	92837.43	92838.45	92841.47	92842.93	92842.94	1.17
1033	31	2	1	73	200	0.5	-200	0.5	50	0.5	-200	0.5	1	1	7	1	1	196	200	260	50	2526.54	-0.58	0	0	92846.16	92848.68	0	92850.16	92851.17	92854.2	92855.5	92855.5	1.65
1034	31	2	1	74	50	0.8	-50	0.2	200	0.2	-200	0.8	1	1	7	2	1	358	50	79	-200	2592.72	27.91	0	0	92857.18	92859.77	0	92861.18	92862.19	92865.22	92866.55	92866.56	1.73
1035	31	2	1	75	50	0.2	-50	0.8	200	0.5	50	0.5	1	1	7	3	1	40	-50	23	50	3780.33	21.5	0	0	92868.32	92872.1	0	92872.32	92873.33	92876.36	92878.16	92878.17	1.65
1036	31	2	1	76	50	0.5	-50	0.5	50	0.5	-200	0.5	1	1	7	4	1	162	-50	132	-200	2442.41	40.37	0	0	92879.84	92882.28	0	92883.84	92884.86	92887.88	92888.87	92888.89	1.45
1037	31	2	1	77	50	0.5	-50	0.5	50	0.2	-200	0.8	1	1	7	5	1	227	50	278	-200	1924.28	39.09	0	0	92890.36	92892.28	0	92894.36	92895.38	92898.4	92898.85	92898.86	1.55
1038	31	2	1	78	50	0.2	-200	0.8	50	0.8	-200	0.2	1	1	7	6	0	70	-200	351	50	3446.37	-16.58	0	0	92900.43	92903.87	0	92904.43	92905.45	92908.47	92909.12	92909.12	1.3
1039	31	2	1	79	50	0.8	-200	0.2	200	0.8	-200	0.2	1	1	7	7	0	34	-200	251	50	3211.61	19.87	0	0	92910.45	92913.66	0	92914.45	92915.46	92918.49	92919.41	92919.43	1.74
1040	31	2	1	80	200	0.2	50	0.8	200	0.5	50	0.5	1	1	7	8	0	311	200	191	50	2977.35	-30.22	0	0	92921.18	92924.16	0	92925.18	92926.2	92929.23	92929.82	92929.83	1.19
1041	31	2	1	81	200	0.8	-50	0.2	200	0.5	50	0.5	1	1	7	9	1	142	200	242	200	2007.65	-46.95	0	0	92931.03	92933.04	0	92935.03	92936.05	92939.08	92939.91	92939.93	1.69
1042	31	2	1	82	200	0.8	-200	0.2	50	0.2	-200	0.8	1	1	7	10	1	188	200	126	-200	2308.53	24.41	0	0	92941.64	92943.95	0	92945.64	92946.65	92949.68	92951.39	92951.4	1.18
1043	31	2	1	83	50	0.2	-50	0.8	200	0.5	50	0.5	1	1	7	11	0	95	50	211	-50	3028.29	0	0	0	92952.61	92955.64	0	92956.61	92957.63	92960.65	92961.01	92961.02	1.37
1044	31	2	1	84	200	0.5	50	0.5	200	0.8	-50	0.2	1	1	7	12	0	88	200	272	200	3881.02	-2.01	0	0	92962.41	92966.29	0	92966.41	92967.43	92970.45	92971.61	92971.62	1.63
1045	31	2	1	85	50	0.5	-50	0.5	50	0.5	-200	0.5	1	1	8	1	1	248	50	130	-200	2677.11	40.47	0	0	92975.29	92977.96	0	92979.29	92980.31	92983.33	92984.12	92984.13	1.78
1046	31	2	1	86	200	0.8	50	0.2	200	0.5	-50	0.5	1	1	8	2	1	143	200	247	200	3479.01	10.99	0	0	92985.94	92989.42	0	92989.94	92990.96	92993.99	92994.55	92994.57	1.08
1048	31	2	1	88	200	0.8	-50	0.2	50	0.8	-50	0.2	1	1	8	4	1	153	200	98	50	2191.92	35.94	0	0	93001.66	93003.85	0	93005.66	93006.68	93009.71	93010.66	93010.68	1.78
1049	31	2	1	89	200	0.5	-50	0.5	-50	0.5	-200	0.5	1	1	8	5	1	296	200	155	-200	2893.66	30.55	0	0	93012.47	93015.36	0	93016.47	93017.48	93020.51	93021.62	93021.63	1.49
1050	31	2	1	90	200	0.2	-50	0.8	200	0.8	50	0.2	1	1	8	6	0	277	200	141	-50	1940.72	7.67	0	0	93023.14	93025.08	0	93027.14	93028.15	93031.18	93031.81	93031.82	1.44
1051	31	2	1	91	50	0.2	-200	0.8	50	0.2	-50	0.8	1	1	8	7	1	292	50	272	-50	2543.09	-31.71	0	0	93033.27	93035.82	0	93037.27	93038.29	93041.32	93042.12	93042.14	1.45
1052	31	2	1	92	-50	0.8	-200	0.2	-50	0.5	-200	0.5	1	1	8	8	0	285	-50	78	-50	2743.23	-26.01	0	0	93043.61	93046.35	0	93047.61	93048.63	93051.65	93052.34	93052.36	1.31
1053	31	2	1	93	-50	0.8	-200	0.2	200	0.2	-200	0.8	1	1	8	9	1	118	-50	242	-200	3462.54	38.65	0	0	93053.68	93057.14	0	93057.68	93058.69	93061.72	93062.29	93062.31	1.51
1054	31	2	1	94	50	0.8	-200	0.2	200	0.8	-200	0.2	1	1	8	10	0	277	200	301	50	2057.61	-47.13	0	0	93063.83	93065.89	0	93067.83	93068.85	93071.87	93072.46	93072.48	1.51
1055	31	2	1	95	200	0.5	-200	0.5	200	0.8	50	0.2	1	1	8	11	0	357	200	311	200	2827.13	-1.01	0	0	93074	93076.82	0	93078	93079.01	93082.04	93082.88	93082.89	1.82
1057	33	2	1	1	50	0.5	-200	0.5	50	0.8	-200	0.2	2	1	1	1	0	39	-200	268	50	3908.55	-38.02	20284.59	20284.61	20288.65	20292.55	0	20292.65	20293.67	20296.69	20304.37	20304.39	1.46
1058	33	2	1	2	200	0.2	-200	0.8	-50	0.8	-200	0.2	2	1	1	2	0	77	-50	167	-200	2046.84	-26.69	0	20286.63	20305.87	20307.92	0	20309.88	20310.89	20313.9	20316.78	20316.8	1.1
1059	33	2	1	3	200	0.5	50	0.5	50	0.2	-50	0.8	2	1	1	3	1	297	200	64	-50	1181.25	23.26	0	20441.2	20317.91	20319.09	0	20321.91	20322.93	20325.94	20329.39	20329.4	2
1060	33	2	1	4	200	0.8	-200	0.2	-50	0.2	-200	0.8	2	1	1	4	0	322	-50	240	200	749.95	-39.45	0	20584.05	20331.41	20332.16	0	20335.41	20336.43	20339.44	20343.26	20343.27	1.33
1061	33	2	1	5	200	0.8	-200	0.2	200	0.5	-50	0.5	2	1	1	5	1	253	200	56	-50	2695.3	43.48	0	20729.59	20344.61	20347.31	0	20348.62	20349.64	20352.65	20356.3	20356.3	1.3
1062	33	2	1	6	200	0.5	50	0.5	50	0.5	-50	0.5	2	1	1	6	1	195	200	245	50	1481.95	43.38	0	20869.56	20357.62	20359.1	0	20361.62	20362.64	20365.65	20367.54	20367.56	1.06
1063	33	2	1	7	50	0.5	-50	0.5	50	0.5	-200	0.5	2	1	1	7	1	292	50	270	50	1613.72	48.75	0	21009.11	20368.64	20370.25	0	20372.64	20373.66	20376.67	20380.14	20380.15	1.3
1064	33	2	1	8	50	0.8	-50	0.2	200	0.8	-50	0.2	2	1	1	8	0	118	200	190	50	1664.32	31.62	0	21151.75	20381.46	20383.13	0	20385.46	20386.48	20389.49	20391.97	20391.99	1.05
1065	33	2	1	9	200	0.2	-50	0.8	200	0.8	50	0.2	2	1	1	9	0	150	200	144	-50	2229.59	39.78	0	21292.1	20393.05	20395.28	0	20397.05	20398.07	20401.08	20403.53	20403.54	1.51
1066	33	2	1	10	50	0.2	-200	0.8	50	0.8	-200	0.2	2	1	1	10	0	8	-200	92	-200	800.15	38.76	0	0	20405.05	20405.85	0	20409.06	20410.08	20413.09	20415.51	20415.53	1.76
1067	33	2	1	11	200	0.8	-50	0.2	50	0.8	-50	0.2	2	1	1	11	0	336	50	236	200	2562.15	26.9	0	0	20417.31	20419.87	0	20421.31	20422.33	20425.34	20427.01	20427.02	1.63
1068	33	2	1	12	-50	0.2	-200	0.8	200	0.5	-200	0.5	2	1	1	12	0	287	200	332	-50	2113.44	32.1	0	0	20428.67	20430.78	0	20432.67	20433.69	20436.7	20440.1	20440.11	1.09
1069	33	2	1	13	-50	0.8	-200	0.2	200	0.2	-200	0.8	2	1	2	1	1	159	-50	93	-200	2612.25	-22.71	0	0	20443.22	20445.83	0	20447.22	20448.24	20451.25	20452.44	20452.44	1.08
1070	33	2	1	14	-50	0.8	-200	0.2	-50	0.5	-200	0.5	2	1	2	2	1	83	-50	24	-200	1947.01	-46.28	0	0	20453.54	20455.49	0	20457.54	20458.56	20461.57	20461.58	20461.59	1.78
1071	33	2	1	15	200	0.5	-50	0.5	50	0.5	-50	0.5	2	1	2	3	0	258	50	242	200	1231.3	-12.67	0	0	20463.38	20464.62	0	20467.38	20468.41	20471.42	20475.4	20475.41	1.91
1072	33	2	1	16	50	0.2	-200	0.8	50	0.2	-50	0.8	2	1	2	4	1	151	-200	141	-50	1697.55	-37.04	0	0	20477.32	20479.02	0	20481.32	20482.34	20485.35	20487.38	20487.39	1.53
1073	33	2	1	17	50	0.2	-50	0.8	200	0.5	50	0.5	2	1	2	5	0	294	200	115	-50	1481.47	47.67	0	0	20488.94	20490.42	0	20492.94	20493.96	20496.97	20499.99	20500	1.11
1074	33	2	1	18	200	0.2	-200	0.8	50	0.2	-50	0.8	2	1	2	6	1	307	200	183	-50	1514.79	43.49	0	21432.06	20501.13	20502.64	0	20505.13	20506.15	20509.16	20511.79	20511.8	1.83
1075	33	2	1	19	200	0.5	-200	0.5	-50	0.2	-200	0.8	2	1	2	7	1	343	200	160	-200	2246.23	38.44	0	0	20513.65	20515.9	0	20517.65	20518.67	20521.68	20524.74	20524.76	1.34
1076	33	2	1	20	50	0.8	-200	0.2	200	0.8	-200	0.2	2	1	2	8	0	228	200	313	50	1115.67	26.58	0	0	20526.12	20527.24	0	20530.12	20531.14	20534.15	20537.19	20537.21	1.29
1077	33	2	1	21	200	0.5	-50	0.5	200	0.8	-200	0.2	2	1	2	9	0	81	200	359	200	1481.52	27.27	0	0	20538.52	20540.01	0	20542.52	20543.55	20546.57	20547.02	20547.04	1.75
1078	33	2	1	22	-50	0.8	-200	0.2	200	0.2	-50	0.8	2	1	2	10	1	218	-50	140	-50	932.46	-12.86	0	0	20548.8	20549.73	0	20552.8	20553.82	20556.83	20560.02	20560.04	1.01
1079	33	2	1	23	200	0.5	50	0.5	200	0.8	-50	0.2	2	1	2	11	0	152	200	10	50	1081.66	25.03	0	0	20561.07	20562.15	0	20565.07	20566.09	20569.1	20571.57	20571.58	1.05
1080	33	2	1	24	200	0.5	-200	0.5	200	0.2	-200	0.8	2	1	2	12	1	262	200	134	-200	898.6	33.02	0	0	20572.64	20573.54	0	20576.64	20577.66	20580.67	20582.36	20582.37	1.67
1081	33	2	1	25	50	0.5	-50	0.5	50	0.2	-200	0.8	1	1	3	1	1	265	50	206	-200	1098.32	36.74	0	0	20586.06	20587.16	0	20590.06	20591.08	20594.09	20598.39	20598.4	1.6
1082	33	2	1	26	-50	0.8	-200	0.2	200	0.2	-50	0.8	1	1	3	2	1	345	-50	96	-50	1065.95	-49.22	0	0	20600.01	20601.08	0	20604.01	20605.03	20608.04	20608.65	20608.66	1.53
1083	33	2	1	27	-50	0.2	-200	0.8	200	0.5	-200	0.5	1	1	3	3	0	135	-200	81	-200	932.41	-32.69	0	0	20610.2	20611.14	0	20614.21	20615.23	20618.24	20621.79	20621.79	1.73
1084	33	2	1	28	50	0.2	-200	0.8	50	0.2	-50	0.8	1	1	3	4	1	231	-200	66	-50	1647.86	-36.94	0	0	20623.54	20625.19	0	20627.54	20628.56	20631.57	20633.49	20633.5	1.71
1085	33	2	1	29	200	0.5	-50	0.5	200	0.8	-200	0.2	1	1	3	5	0	126	200	261	200	1032.03	22.29	0	0	20635.23	20636.26	0	20639.23	20640.25	20643.26	20644.49	20644.49	1.78
1086	33	2	1	30	50	0.2	-50	0.8	200	0.5	50	0.5	1	1	3	6	0	226	200	139	-50	949.3	35.62	0	0	20646.29	20647.24	0	20650.29	20651.31	20654.32	20656.27	20656.28	1.29
1087	33	2	1	31	200	0.5	-200	0.5	200	0.8	50	0.2	1	1	3	7	0	289	200	328	200	899.52	28.38	0	0	20657.58	20658.48	0	20661.58	20662.6	20665.61	20668.43	20668.43	1.69
1088	33	2	1	32	50	0.8	-200	0.2	200	0.8	-200	0.2	1	1	3	8	1	293	50	138	200	1315.2	28.18	0	0	20670.15	20671.46	0	20674.15	20675.17	20678.18	20679.99	20679.99	1.56
1089	33	2	1	33	50	0.2	-50	0.8	-50	0.5	-200	0.5	1	1	3	9	0	191	-50	208	-50	1015.94	30.15	0	0	20681.55	20682.57	0	20685.55	20686.57	20689.58	20692.12	20692.13	1.4
1090	33	2	1	34	200	0.5	-50	0.5	-50	0.5	-200	0.5	1	1	3	10	0	163	-200	90	-50	1531.43	-50	0	0	20693.54	20695.07	0	20697.54	20698.56	20701.57	20703.63	20703.63	1.06
1091	33	2	1	35	200	0.8	-200	0.2	-50	0.2	-200	0.8	1	1	3	11	1	290	200	355	-50	1813.37	22.36	0	0	20704.72	20706.53	0	20708.72	20709.74	20712.75	20716.35	20716.35	1.78
1092	33	2	1	36	200	0.5	-50	0.5	50	0.5	-50	0.5	1	1	3	12	0	32	-50	193	200	1081.77	-8.3	0	0	20718.15	20719.23	0	20722.15	20723.17	20726.18	20728.24	20728.24	1.34
1093	33	2	1	37	-50	0.2	-200	0.8	200	0.2	-200	0.8	2	1	4	1	0	25	-200	357	-50	1165.87	-50	0	0	20731.6	20732.77	0	20735.6	20736.62	20739.65	20741.79	20741.81	1.61
1094	33	2	1	38	-50	0.8	-200	0.2	200	0.8	-50	0.2	2	1	4	2	0	247	200	7	-200	833.03	27.12	0	0	20743.44	20744.27	0	20747.44	20748.46	20751.47	20753.84	20753.85	1.74
1095	33	2	1	39	50	0.5	-50	0.5	50	0.2	-200	0.8	2	1	4	3	1	193	50	319	50	1231.34	11.75	0	0	20755.61	20756.84	0	20759.61	20760.63	20763.66	20765.29	20765.31	1.1
1096	33	2	1	40	200	0.8	50	0.2	200	0.5	-50	0.5	2	1	4	4	0	50	-50	226	200	1797.31	-18.36	0	0	20766.42	20768.22	0	20770.42	20771.44	20774.45	20776.16	20776.18	1.13
1097	33	2	1	41	200	0.5	-50	0.5	50	0.8	-200	0.2	2	1	4	5	0	16	-200	66	-50	899.38	-50	0	0	20777.33	20778.23	0	20781.33	20782.35	20785.36	20787.39	20787.4	1.55
1098	33	2	1	42	50	0.8	-200	0.2	200	0.5	-50	0.5	2	1	4	6	1	222	50	339	200	832.27	-4.9	0	0	20788.97	20789.8	0	20792.97	20793.99	20797	20798.92	20798.93	1.49
1099	33	2	1	43	200	0.5	-200	0.5	50	0.5	-200	0.5	2	1	4	7	0	355	50	148	-200	1514.2	16.79	0	0	20800.42	20801.94	0	20804.42	20805.44	20808.45	20810.84	20810.85	1.89
1100	33	2	1	44	-50	0.5	-200	0.5	200	0.8	-200	0.2	2	1	4	8	1	244	-50	356	200	2444.97	-22.18	0	0	20812.76	20815.21	0	20816.76	20817.78	20820.79	20823.12	20823.14	1.8
1101	33	2	1	45	50	0.8	-50	0.2	200	0.2	-200	0.8	2	1	4	9	1	122	50	239	-200	982.56	5.57	0	0	20824.95	20825.93	0	20828.95	20829.97	20832.98	20834.08	20834.09	1.73
1102	33	2	1	46	200	0.5	-50	0.5	-50	0.5	-200	0.5	2	1	4	10	0	245	-50	107	-50	1996.88	25.94	0	0	20835.84	20837.84	0	20839.84	20840.86	20843.87	20846.36	20846.36	1.05
1103	33	2	1	47	200	0.8	-50	0.2	50	0.8	-50	0.2	2	1	4	11	0	217	50	149	200	1181.23	-6.3	0	0	20847.43	20848.61	0	20851.43	20852.45	20855.46	20857.28	20857.29	1.07
1104	33	2	1	48	50	0.5	-50	0.5	50	0.5	-200	0.5	2	1	4	12	1	211	50	199	50	1231.19	2.73	0	0	20858.37	20859.6	0	20862.37	20863.39	20866.4	20868.46	20868.46	1.09
1105	33	2	1	49	200	0.5	-200	0.5	-50	0.2	-200	0.8	1	1	5	1	1	185	200	30	-200	1115.68	41.38	0	0	20871.57	20872.69	0	20875.57	20876.59	20879.6	20880.64	20880.65	1.8
1106	33	2	1	50	50	0.2	-50	0.8	200	0.5	50	0.5	1	1	5	2	1	359	50	128	50	3742.79	20.67	0	0	20882.46	20886.21	0	20886.46	20887.48	20890.49	20891.84	20891.84	1.94
1107	33	2	1	51	200	0.5	50	0.5	50	0.2	-50	0.8	1	1	5	3	1	125	50	320	50	1880.44	-26.72	0	0	20893.8	20895.68	0	20897.8	20898.82	20901.83	20905.69	20905.71	1.68
1108	33	2	1	52	50	0.8	-50	0.2	200	0.2	-200	0.8	1	1	5	4	1	149	50	79	-200	865.41	18.84	0	0	20907.4	20908.27	0	20911.4	20912.43	20915.44	20917.36	20917.38	1.13
1109	33	2	1	53	50	0.5	-200	0.5	200	0.5	-200	0.5	1	1	5	5	1	112	-200	262	200	3227.53	-50	0	0	20918.53	20921.76	0	20922.53	20923.55	20926.56	20928.45	20928.45	1.72
1110	33	2	1	54	200	0.2	-200	0.8	-50	0.8	-200	0.2	1	1	5	6	1	250	-200	4	-200	2395.96	-40.25	0	0	20930.18	20932.58	0	20934.18	20935.21	20938.21	20941.12	20941.12	1.11
1111	33	2	1	55	200	0.5	-200	0.5	200	0.2	-200	0.8	1	1	5	7	1	333	200	278	-200	3093.55	48.79	0	0	20942.26	20945.35	0	20946.26	20947.28	20950.29	20951.74	20951.75	1.12
1112	33	2	1	56	200	0.5	-50	0.5	50	0.8	-200	0.2	1	1	5	8	1	137	-50	254	50	1930.45	-32.96	0	0	20952.88	20954.81	0	20956.88	20957.9	20960.91	20961.81	20961.83	1.64
1113	33	2	1	57	200	0.5	50	0.5	200	0.8	-50	0.2	1	1	5	9	1	81	50	97	200	3676.3	-4.22	0	0	20963.47	20967.15	0	20967.47	20968.49	20971.5	20973.09	20973.1	1.33
1114	33	2	1	58	-50	0.5	-200	0.5	200	0.8	-200	0.2	1	1	5	10	0	225	200	172	-200	2612.04	-10.32	0	0	20974.45	20977.06	0	20978.45	20979.47	20982.48	20983.52	20983.54	1.65
1115	33	2	1	59	50	0.5	-50	0.5	50	0.5	-200	0.5	1	1	5	11	1	64	-50	299	50	2911.36	-2.6	0	0	20985.2	20988.12	0	20989.2	20990.23	20993.24	20995.07	20995.08	1.75
1116	33	2	1	60	-50	0.2	-200	0.8	200	0.2	-200	0.8	1	1	5	12	0	39	-200	337	-50	2196.44	-36.59	0	0	20996.84	20999.04	0	21000.84	21001.87	21004.87	21007.51	21007.52	1.58
1117	33	2	1	61	200	0.5	50	0.5	50	0.5	-50	0.5	1	1	6	1	1	36	50	177	-50	2262.97	20.24	0	0	21011.13	21013.39	0	21015.13	21016.15	21019.16	21020.78	21020.79	1.74
1118	33	2	1	62	200	0.2	50	0.8	200	0.5	50	0.5	1	1	6	2	0	36	50	323	200	2695.36	35.78	0	0	21022.53	21025.23	0	21026.53	21027.55	21030.58	21032.44	21032.46	1.23
1119	33	2	1	63	200	0.8	-200	0.2	200	0.5	-50	0.5	1	1	6	3	0	279	200	201	200	1599.06	50	0	0	21033.71	21035.31	0	21037.71	21038.73	21041.75	21044.22	21044.23	1.73
1120	33	2	1	64	200	0.5	-200	0.5	50	0.8	-50	0.2	1	1	6	4	0	123	50	65	-200	2065.24	22.07	0	0	21045.98	21048.04	0	21049.98	21051	21054.03	21056.98	21056.98	1.97
1121	33	2	1	65	50	0.5	-200	0.5	50	0.8	-200	0.2	1	1	6	5	0	327	50	184	50	2662.79	7.94	0	0	21058.98	21061.64	0	21062.98	21064	21067.03	21069.24	21069.26	1.87
1122	33	2	1	66	200	0.8	-50	0.2	200	0.5	50	0.5	1	1	6	6	0	141	50	37	-50	2646.33	15.63	0	0	21071.14	21073.78	0	21075.14	21076.16	21079.18	21081.92	21081.93	1.09
1123	33	2	1	67	200	0.2	-200	0.8	50	0.2	-50	0.8	1	1	6	7	0	156	-50	181	-200	2629.66	-31.39	0	0	21083.02	21085.65	0	21087.03	21088.05	21091.07	21092.63	21092.63	1.37
1124	33	2	1	68	200	0.2	-50	0.8	200	0.8	50	0.2	1	1	6	8	0	175	200	293	200	2015.47	25.81	0	0	21094.01	21096.03	0	21098.01	21099.04	21102.06	21103.16	21103.18	1.37
1125	33	2	1	69	200	0.8	50	0.2	200	0.2	50	0.8	1	1	6	9	1	50	50	141	50	2463.23	12.11	0	0	21104.56	21107.02	0	21108.56	21109.58	21112.6	21114.77	21114.78	1.69
1126	33	2	1	70	50	0.8	-50	0.2	200	0.8	-50	0.2	1	1	6	10	0	257	200	331	50	2081.76	20.08	0	0	21116.48	21118.56	0	21120.48	21121.5	21124.53	21126.59	21126.6	1.6
1127	33	2	1	71	-50	0.8	-200	0.2	-50	0.5	-200	0.5	1	1	6	11	1	124	-50	337	-50	3062.29	6.05	0	0	21128.22	21131.28	0	21132.22	21133.24	21136.26	21138.14	21138.16	1.79
1128	33	2	1	72	200	0.8	50	0.2	200	0.5	-50	0.5	1	1	6	12	1	264	200	233	200	1515.98	31.91	0	0	21139.97	21141.49	0	21143.97	21144.99	21148.02	21150.35	21150.36	1.37
1129	33	2	1	73	200	0.8	-200	0.2	50	0.2	-200	0.8	1	1	7	1	1	144	200	270	-200	3860.39	48.06	0	0	21153.76	21157.62	0	21157.76	21158.78	21161.8	21164.04	21164.05	1.21
1130	33	2	1	74	-50	0.2	-200	0.8	50	0.8	-200	0.2	1	1	7	2	0	199	50	117	-200	2846.06	33.24	0	0	21165.28	21168.13	0	21169.28	21170.3	21173.33	21174.49	21174.51	1.09
1131	33	2	1	75	200	0.8	-50	0.2	50	0.8	-50	0.2	1	1	7	3	1	198	200	119	50	2081.29	29.75	0	0	21175.61	21177.69	0	21179.61	21180.63	21183.65	21186.94	21186.95	1.77
1132	33	2	1	76	-50	0.8	-200	0.2	200	0.2	-200	0.8	1	1	7	4	0	273	-200	130	-50	3843.46	-38.97	0	0	21188.74	21192.58	0	21192.74	21193.76	21196.79	21198.92	21198.93	1.21
1133	33	2	1	77	-50	0.8	-200	0.2	200	0.8	-50	0.2	1	1	7	5	0	251	200	178	-50	2164.36	34.92	0	0	21200.16	21202.33	0	21204.16	21205.19	21208.21	21210.78	21210.79	1.39
1134	33	2	1	78	200	0.8	50	0.2	200	0.5	-50	0.5	1	1	7	6	1	118	200	302	200	2214.05	42.76	0	0	21212.19	21214.4	0	21216.19	21217.21	21220.23	21222.26	21222.28	1.55
1135	33	2	1	79	50	0.8	-200	0.2	200	0.5	-50	0.5	1	1	7	7	0	12	-50	344	50	3245.15	-17.74	0	0	21223.86	21227.1	0	21227.86	21228.88	21231.91	21233.59	21233.6	1.23
1136	33	2	1	80	200	0.8	-50	0.2	50	0.8	-50	0.2	1	1	7	8	1	239	200	102	50	2446.76	25.96	0	0	21234.85	21237.3	0	21238.85	21239.87	21242.9	21244.87	21244.88	1.64
1137	33	2	1	81	50	0.5	-50	0.5	50	0.5	-200	0.5	1	1	7	9	0	225	50	257	50	3195.23	20.83	0	0	21246.54	21249.73	0	21250.54	21251.56	21254.59	21256.36	21256.37	1.48
1138	33	2	1	82	50	0.8	-200	0.2	200	0.8	-200	0.2	1	1	7	10	0	18	-200	238	50	2414.22	-20.75	0	0	21257.86	21260.28	0	21261.86	21262.88	21265.91	21268.52	21268.54	1.15
1139	33	2	1	83	50	0.2	-200	0.8	50	0.8	-200	0.2	1	1	7	11	0	87	50	163	-200	3045.61	12.43	0	0	21269.7	21272.75	0	21273.7	21274.72	21277.75	21279.45	21279.46	1.78
1140	33	2	1	84	200	0.5	-200	0.5	50	0.5	-200	0.5	1	1	7	12	1	309	200	102	-200	2629.98	27.94	0	0	21281.26	21283.89	0	21285.26	21286.28	21289.3	21290.98	21290.98	1.1
1141	33	2	1	85	50	0.2	-50	0.8	-50	0.5	-200	0.5	2	1	8	1	1	50	-50	302	-50	2696.52	-7.51	0	0	21294.11	21296.81	0	21298.11	21299.13	21302.16	21304.23	21304.24	1.29
1142	33	2	1	86	200	0.5	-200	0.5	50	0.8	-50	0.2	2	1	8	2	1	212	200	132	50	2164.43	27.44	0	0	21305.55	21307.71	0	21309.55	21310.57	21313.6	21315.34	21315.36	1.24
1143	33	2	1	87	50	0.5	-200	0.5	200	0.5	-200	0.5	2	1	8	3	0	177	-200	182	50	1698.78	-18.48	0	0	21316.61	21318.31	0	21320.61	21321.63	21324.65	21327.01	21327.03	1.53
1144	33	2	1	88	50	0.2	-50	0.8	200	0.5	50	0.5	2	1	8	4	0	162	50	128	-50	2114.52	16.75	0	0	21328.58	21330.69	0	21332.58	21333.6	21336.63	21338.14	21338.16	1.09
1145	33	2	1	89	200	0.8	-50	0.2	200	0.5	50	0.5	2	1	8	5	1	16	-50	351	200	2264.03	-32.13	0	0	21339.27	21341.53	0	21343.27	21344.29	21347.32	21350.34	21350.34	1.41
1146	33	2	1	90	200	0.2	50	0.8	200	0.5	50	0.5	2	1	8	6	0	212	200	241	50	2164.45	10.69	0	0	21351.77	21353.94	0	21355.78	21356.8	21359.82	21361.6	21361.62	1.1
1147	33	2	1	91	-50	0.2	-200	0.8	50	0.8	-200	0.2	2	1	8	7	0	224	50	130	-200	1482.64	13.57	0	0	21362.73	21364.21	0	21366.73	21367.75	21370.78	21372.65	21372.66	1.11
1148	33	2	1	92	200	0.8	50	0.2	200	0.2	50	0.8	2	1	8	8	1	7	50	31	50	1333.04	13.29	0	0	21373.79	21375.12	0	21377.79	21378.81	21381.84	21383.6	21383.62	1.78
1149	33	2	1	93	50	0.8	-200	0.2	200	0.8	-200	0.2	2	1	8	9	0	84	200	235	50	2912.62	46.55	0	0	21385.41	21388.32	0	21389.41	21390.43	21393.46	21395.52	21395.54	1.29
1150	33	2	1	94	200	0.8	-200	0.2	50	0.2	-200	0.8	2	1	8	10	1	44	-200	97	-200	1349.43	-28.61	0	0	21396.85	21398.2	0	21400.85	21401.87	21404.9	21406.92	21406.93	1.6
1151	33	2	1	95	200	0.5	-200	0.5	200	0.8	50	0.2	2	1	8	11	0	55	50	120	-200	2247.45	13.43	0	0	21408.54	21410.79	0	21412.54	21413.56	21416.59	21418.36	21418.37	1.96
1152	33	2	1	96	200	0.8	50	0.2	200	0.5	-50	0.5	2	1	8	12	1	44	50	319	200	3344.93	9.06	0	0	21420.35	21423.69	0	21424.35	21425.37	21428.39	21430.6	21430.62	1.43
1153	34	2	1	1	50	0.5	-50	0.5	50	0.2	-200	0.8	2	1	1	1	1	304	50	300	50	1266.9	50	435961.84	435961.86	435965.94	435967.21	0	435969.97	435971.01	435974.04	435975.76	435975.77	1.52
1154	34	2	1	2	200	0.8	-50	0.2	200	0.5	50	0.5	2	1	1	2	1	221	200	210	200	950	50	0	435963.89	435977.32	435978.27	0	435981.32	435982.36	435985.37	435987.33	435987.34	1.1
1155	34	2	1	3	200	0.5	-200	0.5	50	0.8	-50	0.2	2	1	1	3	1	314	200	96	50	3133.58	50	0	436106.81	435988.46	435991.59	0	435992.46	435993.47	435996.49	435998.03	435998.04	1.82
1156	34	2	1	4	200	0.5	-200	0.5	200	0.2	-200	0.8	2	1	1	4	1	43	-200	339	200	999.98	14.59	0	436245.77	435999.87	436000.87	0	436003.87	436004.91	436007.92	436009.42	436009.42	1.82
1157	34	2	1	5	200	0.5	-50	0.5	50	0.5	-50	0.5	2	1	1	5	1	173	-50	231	50	1516.34	15	0	436381.56	436011.26	436012.78	0	436015.26	436016.29	436019.31	436022.19	436022.19	1.72
1158	34	2	1	6	200	0.5	-50	0.5	50	0.8	-200	0.2	2	1	1	6	1	234	200	196	50	1966.85	50	0	436514.66	436023.93	436025.89	0	436027.93	436028.96	436031.98	436033.51	436033.53	1.15
1159	34	2	1	7	200	0.8	-200	0.2	200	0.5	-50	0.5	2	1	1	7	1	189	200	358	200	1716.84	50	0	436651.52	436034.69	436036.41	0	436038.69	436039.73	436042.74	436044.29	436044.29	1.66
1160	34	2	1	8	50	0.8	-50	0.2	200	0.8	-50	0.2	2	1	1	8	0	40	-50	39	-50	1566.78	5.86	0	436784.89	436045.96	436047.53	0	436049.96	436050.99	436054.01	436057.96	436057.98	1.52
1161	34	2	1	9	50	0.8	-200	0.2	200	0.5	-50	0.5	2	1	1	9	0	162	-50	146	50	2683.48	14.38	0	436918.34	436059.51	436062.19	0	436063.51	436064.54	436067.56	436070.75	436070.76	1.97
1162	34	2	1	10	50	0.2	-200	0.8	50	0.8	-200	0.2	2	1	1	10	0	227	50	275	-200	2333.49	49.46	0	0	436072.74	436075.08	0	436076.74	436077.78	436080.79	436082.56	436082.58	1.65
1163	34	2	1	11	50	0.5	-200	0.5	50	0.8	-200	0.2	2	1	1	11	0	351	50	336	50	1950.19	50	0	0	436084.24	436086.19	0	436088.24	436089.26	436092.28	436094.06	436094.06	1.8
1164	34	2	1	12	200	0.8	-200	0.2	-50	0.2	-200	0.8	2	1	1	12	1	50	-200	251	-200	1066.78	50	0	0	436095.88	436096.95	0	436099.88	436100.91	436103.93	436105.34	436105.35	1.45
1165	34	2	1	13	-50	0.2	-200	0.8	200	0.5	-200	0.5	1	1	2	1	0	191	200	190	-200	1816.72	50	0	0	436108.83	436110.65	0	436112.83	436113.86	436116.88	436118.71	436118.71	1.43
1166	34	2	1	14	200	0.2	-200	0.8	-50	0.8	-200	0.2	1	1	2	2	1	175	-200	142	-50	2466.71	50	0	0	436120.16	436122.63	0	436124.16	436125.2	436128.21	436129.82	436129.83	1.83
1167	34	2	1	15	-50	0.8	-200	0.2	200	0.2	-200	0.8	1	1	2	3	0	188	-200	267	-50	2550.05	4.34	0	0	436131.66	436134.21	0	436135.66	436136.7	436139.71	436141.45	436141.46	1.08
1168	34	2	1	16	200	0.5	-200	0.5	200	0.8	50	0.2	1	1	2	4	0	211	200	54	-200	1783.4	50	0	0	436142.56	436144.35	0	436146.56	436147.6	436150.61	436152	436152.01	1.13
1169	34	2	1	17	200	0.5	-200	0.5	-50	0.2	-200	0.8	1	1	2	5	1	17	-200	272	-200	1216.69	20.63	0	0	436153.16	436154.38	0	436157.16	436158.2	436161.23	436162.61	436162.61	1.17
1170	34	2	1	18	200	0.5	-200	0.5	200	0.2	-200	0.8	1	1	2	6	1	160	-200	248	-200	1050.08	-17.49	0	437047.25	436163.8	436164.85	0	436167.8	436168.83	436171.85	436173.51	436173.51	1.39
1171	34	2	1	19	-50	0.8	-200	0.2	200	0.8	-50	0.2	1	1	2	7	0	143	200	266	-50	1616.7	50	0	0	436174.91	436176.53	0	436178.91	436179.95	436182.97	436184.94	436184.95	1.83
1172	34	2	1	20	200	0.5	-50	0.5	50	0.5	-50	0.5	1	1	2	8	1	254	200	160	-50	1383.38	50	0	0	436186.8	436188.18	0	436190.8	436191.83	436194.85	436196.31	436196.32	1.8
1173	34	2	1	21	200	0.8	-200	0.2	50	0.2	-200	0.8	1	1	2	9	1	120	200	153	-200	1283.13	50	0	0	436198.13	436199.42	0	436202.13	436203.17	436206.18	436207.7	436207.7	1.06
1174	34	2	1	22	200	0.2	-200	0.8	50	0.2	-50	0.8	1	1	2	10	1	71	-200	296	50	1450.12	-7.5	0	0	436208.77	436210.22	0	436212.77	436213.8	436216.82	436220.68	436220.7	1.4
1175	34	2	1	23	200	0.5	50	0.5	50	0.2	-50	0.8	1	1	2	11	1	320	200	141	-50	1816.72	50	0	0	436222.12	436223.93	0	436226.12	436227.15	436230.17	436231.95	436231.97	1.53
1176	34	2	1	24	50	0.5	-200	0.5	50	0.8	-200	0.2	1	1	2	12	0	292	50	143	-200	2050.11	50	0	0	436233.5	436235.55	0	436237.5	436238.53	436241.55	436244.33	436244.33	1.42
1177	34	2	1	25	50	0.8	-200	0.2	200	0.8	-200	0.2	2	1	3	1	0	78	200	136	50	1250.13	50	0	0	436247.78	436249.03	0	436251.78	436252.82	436255.83	436257.91	436257.92	1.66
1178	34	2	1	26	50	0.2	-50	0.8	200	0.5	50	0.5	2	1	3	2	0	118	50	342	50	1899.99	-6.9	0	0	436259.58	436261.48	0	436263.59	436264.62	436267.64	436269.12	436269.14	1.63
1179	34	2	1	27	200	0.5	50	0.5	50	0.5	-50	0.5	2	1	3	3	1	158	50	301	50	1933.57	-5.99	0	0	436270.79	436272.72	0	436274.79	436275.82	436278.86	436280.18	436280.19	1.29
1180	34	2	1	28	-50	0.8	-200	0.2	-50	0.5	-200	0.5	2	1	3	4	1	61	-200	311	-50	1066.75	2.71	0	0	436281.49	436282.55	0	436285.49	436286.52	436289.54	436289.54	436289.55	1.43
1181	34	2	1	29	200	0.2	-200	0.8	50	0.2	-50	0.8	2	1	3	5	1	186	-200	319	50	2316.71	-21.76	0	0	436291	436293.32	0	436295	436296.04	436299.05	436300.26	436300.27	1.02
1182	34	2	1	30	200	0.5	50	0.5	200	0.8	-50	0.2	2	1	3	6	0	72	-50	56	50	3916.74	37.54	0	0	436301.3	436305.22	0	436305.3	436306.34	436309.35	436311.69	436311.7	1.98
1183	34	2	1	31	200	0.8	-50	0.2	50	0.8	-50	0.2	2	1	3	7	1	270	200	298	50	1249.97	50	0	0	436313.7	436314.95	0	436317.7	436318.74	436321.75	436323.89	436323.9	1.17
1184	34	2	1	32	200	0.5	-200	0.5	-50	0.2	-200	0.8	2	1	3	8	1	115	-200	193	-200	1083.49	-15.64	0	0	436325.09	436326.17	0	436329.09	436330.1	436333.12	436335.82	436335.82	1.11
1185	34	2	1	33	50	0.8	-200	0.2	200	0.8	-200	0.2	2	1	3	9	0	50	-200	41	-200	1633.35	1.27	0	0	436336.94	436338.57	0	436340.94	436341.97	436344.99	436347.19	436347.2	1.37
1186	34	2	1	34	200	0.8	-200	0.2	50	0.2	-200	0.8	2	1	3	10	1	179	200	69	-200	1083.43	50	0	0	436348.59	436349.67	0	436352.59	436353.62	436356.64	436358.07	436358.09	1.2
1187	34	2	1	35	-50	0.8	-200	0.2	200	0.2	-50	0.8	2	1	3	11	1	54	-200	20	-50	1516.68	-10.93	0	0	436359.31	436360.82	0	436363.31	436364.34	436367.36	436368.95	436368.96	1.49
1188	34	2	1	36	50	0.2	-200	0.8	50	0.2	-50	0.8	2	1	3	12	0	335	50	202	-200	3433.54	47.61	0	0	436370.46	436373.89	0	436374.46	436375.49	436378.51	436380.2	436380.21	1.34
1189	34	2	1	37	200	0.5	50	0.5	200	0.8	-50	0.2	1	1	4	1	0	294	200	210	200	1100.17	50	0	0	436383.57	436384.67	0	436387.57	436388.59	436391.61	436393.5	436393.51	1.95
1190	34	2	1	38	200	0.8	50	0.2	200	0.5	-50	0.5	1	1	4	2	1	357	200	1	-50	1499.97	50	0	0	436395.47	436396.97	0	436399.47	436400.51	436403.52	436405.29	436405.31	1.92
1191	34	2	1	39	50	0.8	-200	0.2	200	0.8	-200	0.2	1	1	4	3	0	357	200	221	50	2100.23	50	0	0	436407.24	436409.34	0	436411.24	436412.27	436415.29	436416.8	436416.81	1.05
1192	34	2	1	40	50	0.8	-50	0.2	200	0.2	-200	0.8	1	1	4	4	1	173	50	289	200	3916.78	50	0	0	436417.87	436421.79	0	436421.87	436422.91	436425.92	436428.29	436428.29	1.74
1193	34	2	1	41	200	0.8	-50	0.2	200	0.5	50	0.5	1	1	4	5	1	180	200	325	200	1400.15	50	0	0	436430.04	436431.44	0	436434.04	436435.08	436438.09	436439.75	436439.76	1.27
1194	34	2	1	42	200	0.8	50	0.2	200	0.5	-50	0.5	1	1	4	6	1	305	200	266	200	1150.23	50	0	0	436441.04	436442.19	0	436445.04	436446.08	436449.09	436451.35	436451.36	1.42
1195	34	2	1	43	200	0.8	-50	0.2	50	0.8	-50	0.2	1	1	4	7	1	89	200	240	50	1216.62	50	0	0	436452.79	436454.01	0	436456.79	436457.83	436460.84	436462.23	436462.24	1.55
1196	34	2	1	44	200	0.5	-50	0.5	-50	0.5	-200	0.5	1	1	4	8	1	226	200	238	-50	2433.49	50	0	0	436463.81	436466.24	0	436467.81	436468.84	436471.86	436472.89	436472.89	1.94
1197	34	2	1	45	200	0.2	50	0.8	200	0.5	50	0.5	1	1	4	9	0	354	200	321	200	2233.48	50	0	0	436474.84	436477.08	0	436478.84	436479.88	436482.89	436484.21	436484.23	1.42
1199	34	2	1	47	50	0.5	-200	0.5	200	0.5	-200	0.5	1	1	4	11	0	44	-200	7	-200	1600.01	-14.97	0	0	436491.68	436493.28	0	436495.68	436496.71	436499.73	436501.48	436501.49	1.3
1200	34	2	1	48	200	0.8	50	0.2	200	0.2	50	0.8	1	1	4	12	1	175	200	305	200	1933.38	50	0	0	436502.81	436504.74	0	436506.81	436507.84	436510.86	436512.93	436512.94	1.7
1201	34	2	1	49	50	0.8	-50	0.2	200	0.8	-50	0.2	1	1	5	1	0	227	200	199	50	1383.43	50	0	0	436516.68	436518.06	0	436520.68	436521.71	436524.73	436526.43	436526.43	1.67
1202	34	2	1	50	50	0.2	-50	0.8	200	0.5	50	0.5	1	1	5	2	0	131	50	222	-50	1183.03	-31.32	0	0	436528.11	436529.3	0	436532.11	436533.15	436536.16	436537.83	436537.83	1.54
1203	34	2	1	51	200	0.5	50	0.5	50	0.5	-50	0.5	1	1	5	3	1	177	50	70	-50	883.37	-5.9	0	0	436539.38	436540.26	0	436543.38	436544.41	436547.43	436549.39	436549.4	1.7
1204	34	2	1	52	-50	0.2	-200	0.8	200	0.2	-200	0.8	1	1	5	4	0	53	-200	74	-200	1266.68	-34.88	0	0	436551.11	436552.38	0	436555.11	436556.15	436559.16	436562.01	436562.01	1.67
1205	34	2	1	53	-50	0.8	-200	0.2	-50	0.5	-200	0.5	1	1	5	5	1	16	-200	229	-50	4000.12	-43.76	0	0	436563.7	436567.7	0	436567.71	436568.75	436571.76	436573.62	436573.63	1.18
1206	34	2	1	54	50	0.2	-200	0.8	50	0.2	-50	0.8	1	1	5	6	0	251	-50	194	-200	3300.07	-27.57	0	0	436574.83	436578.13	0	436578.83	436579.86	436582.88	436584.27	436584.28	1.13
1207	34	2	1	55	50	0.8	-200	0.2	200	0.8	-200	0.2	1	1	5	7	0	161	200	193	50	1000.14	50	0	0	436585.43	436586.43	0	436589.43	436590.45	436593.46	436594.69	436594.7	2
1208	34	2	1	56	50	0.8	-200	0.2	200	0.5	-50	0.5	1	1	5	8	1	177	50	308	200	2700.06	44.52	0	0	436596.72	436599.42	0	436600.72	436601.75	436604.77	436606.03	436606.03	1.17
1209	34	2	1	57	50	0.2	-50	0.8	-50	0.5	-200	0.5	1	1	5	9	0	76	-200	98	-50	1100.22	-47.75	0	0	436607.22	436608.32	0	436611.22	436612.25	436615.27	436616.25	436616.27	1.03
1210	34	2	1	58	50	0.2	-50	0.8	200	0.5	50	0.5	1	1	5	10	0	151	50	231	-50	1100.18	-50	0	0	436617.32	436618.42	0	436621.32	436622.35	436625.37	436627.38	436627.38	1.56
1211	34	2	1	59	50	0.5	-50	0.5	50	0.5	-200	0.5	1	1	5	11	1	342	50	30	-200	2533.31	37.14	0	0	436628.97	436631.5	0	436632.97	436634	436637.02	436638.15	436638.15	1.88
1212	34	2	1	60	-50	0.5	-200	0.5	200	0.8	-200	0.2	1	1	5	12	0	60	-200	52	-200	1149.99	-26.42	0	0	436640.05	436641.2	0	436644.05	436645.08	436648.1	436649.82	436649.83	1.67
1213	34	2	1	61	50	0.5	-200	0.5	200	0.5	-200	0.5	2	1	6	1	0	19	-200	207	50	1216.68	-32.41	0	0	436653.53	436654.75	0	436657.53	436658.57	436661.58	436662.72	436662.72	1.19
1214	34	2	1	62	200	0.8	50	0.2	200	0.2	50	0.8	2	1	6	2	1	263	200	266	50	950.11	50	0	0	436663.92	436664.87	0	436667.92	436668.93	436671.95	436672.94	436672.95	1.37
1215	34	2	1	63	200	0.8	50	0.2	200	0.5	-50	0.5	2	1	6	3	1	310	200	337	200	2350.11	50	0	0	436674.33	436676.69	0	436678.34	436679.37	436682.39	436683.62	436683.62	1.46
1216	34	2	1	64	50	0.2	-50	0.8	-50	0.5	-200	0.5	2	1	6	4	0	283	-50	310	50	1766.35	25.27	0	0	436685.1	436686.87	0	436689.1	436690.14	436693.15	436694.59	436694.6	1.98
1217	34	2	1	65	200	0.5	-50	0.5	200	0.8	-200	0.2	2	1	6	5	0	144	200	64	-50	1716.79	34.11	0	0	436696.6	436698.32	0	436700.6	436701.64	436704.65	436706.33	436706.34	1.16
1218	34	2	1	66	200	0.2	-50	0.8	200	0.8	50	0.2	2	1	6	6	0	339	200	12	-50	1366.72	50	0	0	436707.5	436708.87	0	436711.5	436712.54	436715.55	436716.66	436716.67	1.86
1219	34	2	1	67	-50	0.8	-200	0.2	200	0.2	-200	0.8	2	1	6	7	1	107	-50	120	-200	1399.98	29.17	0	0	436718.54	436719.94	0	436722.54	436723.57	436726.59	436728.96	436728.97	1.64
1220	34	2	1	68	-50	0.2	-200	0.8	200	0.2	-200	0.8	2	1	6	8	0	10	-200	234	-200	2516.79	-21.16	0	0	436730.64	436733.15	0	436734.64	436735.67	436738.69	436740.39	436740.4	1.38
1221	34	2	1	69	50	0.2	-50	0.8	200	0.5	50	0.5	2	1	6	9	0	308	200	202	-50	1050.11	50	0	0	436741.79	436742.84	0	436745.79	436746.82	436749.84	436751	436751	1.19
1222	34	2	1	70	200	0.5	-50	0.5	-50	0.5	-200	0.5	2	1	6	10	1	161	-50	20	-200	1300.02	-20.76	0	0	436752.2	436753.5	0	436756.2	436757.24	436760.25	436761.95	436761.95	1.43
1223	34	2	1	71	50	0.8	-50	0.2	200	0.2	-200	0.8	2	1	6	11	1	239	50	120	-200	1516.78	46.91	0	0	436763.39	436764.91	0	436767.39	436768.42	436771.44	436773.19	436773.19	1.48
1224	34	2	1	72	200	0.5	-200	0.5	200	0.8	50	0.2	2	1	6	12	0	356	200	43	-200	1466.81	50	0	0	436774.69	436776.16	0	436778.69	436779.72	436782.74	436783.75	436783.76	1.12
1225	34	2	1	73	200	0.2	50	0.8	200	0.5	50	0.5	2	1	7	1	0	360	200	255	50	950.13	50	0	0	436786.91	436787.86	0	436790.91	436791.94	436794.96	436796.78	436796.79	1.59
1226	34	2	1	74	200	0.5	50	0.5	50	0.2	-50	0.8	2	1	7	2	1	150	50	168	-50	800.1	-26.25	0	0	436798.39	436799.19	0	436802.39	436803.42	436806.44	436807.91	436807.92	1.23
1227	34	2	1	75	200	0.8	-50	0.2	50	0.8	-50	0.2	2	1	7	3	1	295	200	37	-50	1566.7	50	0	0	436809.16	436810.72	0	436813.16	436814.19	436817.21	436818.49	436818.51	1.38
1228	34	2	1	76	-50	0.2	-200	0.8	200	0.5	-200	0.5	2	1	7	4	0	21	-200	130	-200	716.66	-32.38	0	0	436819.91	436820.62	0	436823.91	436824.94	436827.96	436829.67	436829.67	1.58
1229	34	2	1	77	200	0.2	-200	0.8	-50	0.8	-200	0.2	2	1	7	5	0	64	-200	121	-200	866.72	-31.66	0	0	436831.27	436832.14	0	436835.27	436836.31	436839.32	436840.74	436840.74	1.25
1230	34	2	1	78	-50	0.8	-200	0.2	200	0.8	-50	0.2	2	1	7	6	0	244	200	326	-50	2100.29	50	0	0	436842.01	436844.11	0	436846.01	436847.04	436850.08	436851.15	436851.16	1.29
1231	34	2	1	79	-50	0.2	-200	0.8	50	0.8	-200	0.2	2	1	7	7	0	38	-200	329	-50	1016.34	-7.43	0	0	436852.46	436853.48	0	436856.46	436857.49	436860.51	436861.47	436861.48	1.62
1232	34	2	1	80	200	0.8	50	0.2	200	0.5	-50	0.5	2	1	7	8	1	266	200	203	200	916.92	50	0	0	436863.11	436864.03	0	436867.11	436868.14	436871.16	436872	436872.01	1.27
1233	34	2	1	81	50	0.5	-50	0.5	50	0.5	-200	0.5	2	1	7	9	1	215	50	108	-200	2366.71	50	0	0	436873.29	436875.66	0	436877.29	436878.33	436881.34	436882.33	436882.34	1.82
1234	34	2	1	82	-50	0.5	-200	0.5	200	0.8	-200	0.2	2	1	7	10	0	323	200	77	-200	1333.56	50	0	0	436884.18	436885.51	0	436888.18	436889.21	436892.23	436893.09	436893.09	1.98
1235	34	2	1	83	50	0.5	-50	0.5	50	0.5	-200	0.5	2	1	7	11	1	88	-50	20	-200	1966.73	-18.92	0	0	436895.09	436897.06	0	436899.09	436900.13	436903.14	436904.79	436904.81	1.73
1236	34	2	1	84	200	0.5	-200	0.5	50	0.5	-200	0.5	2	1	7	12	1	5	-200	323	50	1699.77	-27.98	0	0	436906.56	436908.26	0	436910.56	436911.59	436914.61	436916.99	436916.99	1.34
1237	34	2	1	85	200	0.8	-200	0.2	200	0.5	-50	0.5	1	1	8	1	1	34	-200	111	-50	1816.7	-29.11	0	0	436920.36	436922.18	0	436924.36	436925.39	436928.41	436929.45	436929.46	1.58
1238	34	2	1	86	200	0.5	-50	0.5	50	0.8	-200	0.2	1	1	8	2	0	359	50	37	-50	2316.85	50	0	0	436931.06	436933.38	0	436935.06	436936.1	436939.11	436940.3	436940.31	1.11
1239	34	2	1	87	50	0.5	-50	0.5	50	0.2	-200	0.8	1	1	8	3	1	108	-50	23	-200	1100.06	-26.38	0	0	436941.43	436942.53	0	436945.43	436946.46	436949.48	436950.27	436950.28	1.91
1240	34	2	1	88	200	0.8	-50	0.2	50	0.8	-50	0.2	1	1	8	4	1	17	-50	182	50	1383.36	-38.06	0	0	436952.2	436953.58	0	436956.2	436957.23	436960.25	436960.92	436960.93	1.88
1241	34	2	1	89	50	0.2	-200	0.8	50	0.8	-200	0.2	1	1	8	5	0	33	-200	228	-200	900.26	-14.27	0	0	436962.83	436963.73	0	436966.83	436967.86	436970.88	436972.09	436972.1	1.82
1242	34	2	1	90	-50	0.2	-200	0.8	50	0.8	-200	0.2	1	1	8	6	0	326	50	280	-200	733.34	50	0	0	436973.93	436974.66	0	436977.93	436978.96	436981.98	436983.27	436983.28	1.26
1243	34	2	1	91	200	0.5	-50	0.5	200	0.8	-200	0.2	1	1	8	7	0	298	200	40	-50	1100.03	50	0	0	436984.56	436985.66	0	436988.56	436989.6	436992.63	436993.85	436993.86	1.59
1244	34	2	1	92	200	0.2	-50	0.8	200	0.8	50	0.2	1	1	8	8	0	269	200	106	-50	850	50	0	0	436995.48	436996.33	0	436999.48	437000.51	437003.53	437004.51	437004.53	1.02
1245	34	2	1	93	-50	0.8	-200	0.2	200	0.2	-50	0.8	1	1	8	9	1	18	-200	241	-50	733.45	-7.97	0	0	437005.56	437006.3	0	437009.56	437010.6	437013.61	437015.07	437015.08	1.43
1246	34	2	1	94	200	0.5	-200	0.5	50	0.5	-200	0.5	1	1	8	10	1	190	200	263	50	1050.02	50	0	0	437016.52	437017.57	0	437020.52	437021.55	437024.57	437025.57	437025.58	1.31
1247	34	2	1	95	200	0.8	-200	0.2	-50	0.2	-200	0.8	1	1	8	11	1	282	200	104	-200	850.1	50	0	0	437026.92	437027.77	0	437030.92	437031.95	437034.97	437035.8	437035.8	1.16
1248	34	2	1	96	50	0.5	-50	0.5	50	0.5	-200	0.5	1	1	8	12	1	201	50	143	-200	2283.38	50	0	0	437036.98	437039.27	0	437040.98	437042.02	437045.03	437046.05	437046.07	1.18
1249	35	1	1	1	50	0.5	-50	0.5	50	0.2	-200	0.8	2	1	1	1	1	304	50	300	50	2584.09	14.79	438655.74	438655.75	438659.85	438662.43	0	438663.88	438664.92	438667.97	438675.43	438675.43	1.52
1250	35	1	1	2	200	0.8	-50	0.2	200	0.5	50	0.5	2	1	1	2	0	210	200	221	200	1166.93	16.92	0	438657.78	438676.98	438678.15	0	438680.98	438682.02	438685.03	438688.07	438688.08	1.1
1251	35	1	1	3	200	0.5	-200	0.5	50	0.8	-50	0.2	2	1	1	3	1	314	200	96	50	1633.45	50	0	438824.99	438689.2	438690.83	0	438693.2	438694.23	438697.25	438699.6	438699.62	1.82
1252	35	1	1	4	200	0.5	-200	0.5	200	0.2	-200	0.8	2	1	1	4	1	43	-200	339	200	1766.85	-25.41	0	438979.58	438701.45	438703.22	0	438705.45	438706.48	438709.5	438716.47	438716.49	1.82
1253	35	1	1	5	200	0.5	-50	0.5	50	0.5	-50	0.5	2	1	1	5	1	173	-50	231	50	1700.13	-50	0	439127.32	438718.32	438720.02	0	438722.32	438723.35	438726.37	438728.55	438728.57	1.72
1254	35	1	1	6	200	0.5	-50	0.5	50	0.8	-200	0.2	2	1	1	6	1	234	200	196	50	1783.39	27.49	0	439270.07	438730.3	438732.09	0	438734.3	438735.34	438738.35	438740.1	438740.1	1.15
1255	35	1	1	7	200	0.8	-200	0.2	200	0.5	-50	0.5	2	1	1	7	1	189	200	358	200	1766.69	13.85	0	439421.13	438741.27	438743.04	0	438745.27	438746.3	438749.32	438751.05	438751.05	1.66
1256	35	1	1	8	50	0.8	-50	0.2	200	0.8	-50	0.2	2	1	1	8	0	40	-50	39	-50	1466.8	-14.14	0	439568.47	438752.72	438754.19	0	438756.72	438757.75	438760.77	438768.77	438768.79	1.52
1257	35	1	1	9	50	0.8	-200	0.2	200	0.5	-50	0.5	2	1	1	9	0	162	-50	146	50	1700.04	-50	0	439712.71	438770.32	438772.02	0	438774.32	438775.35	438778.37	438781.83	438781.84	1.97
1258	35	1	1	10	50	0.2	-200	0.8	50	0.8	-200	0.2	2	1	1	10	0	227	50	275	-200	2216.74	19.46	0	0	438783.82	438786.04	0	438787.82	438788.85	438791.87	438793.8	438793.8	1.65
1259	35	1	1	11	50	0.5	-200	0.5	50	0.8	-200	0.2	2	1	1	11	0	351	50	336	50	2266.78	13.09	0	0	438795.47	438797.74	0	438799.47	438800.5	438803.52	438808.47	438808.47	1.8
1260	35	1	1	12	200	0.8	-200	0.2	-50	0.2	-200	0.8	2	1	1	12	1	50	-200	251	-200	1983.45	-32.06	0	0	438810.29	438812.27	0	438814.29	438815.32	438818.34	438823.51	438823.52	1.45
1261	35	1	1	13	-50	0.2	-200	0.8	200	0.5	-200	0.5	1	1	2	1	0	191	200	190	-200	2433.4	50	0	0	438827.01	438829.44	0	438831.01	438832.04	438835.06	438837.35	438837.36	1.43
1262	35	1	1	14	200	0.2	-200	0.8	-50	0.8	-200	0.2	1	1	2	2	1	175	-200	142	-50	3466.78	-22.5	0	0	438838.81	438842.27	0	438842.81	438843.84	438846.86	438852.08	438852.09	1.83
1263	35	1	1	15	-50	0.8	-200	0.2	200	0.2	-200	0.8	1	1	2	3	1	267	-50	188	-200	2833.42	1.84	0	0	438853.92	438856.76	0	438857.92	438858.96	438861.97	438869.53	438869.54	1.08
1264	35	1	1	16	200	0.5	-200	0.5	200	0.8	50	0.2	1	1	2	4	0	211	200	54	-200	1583.34	50	0	0	438870.64	438872.22	0	438874.64	438875.67	438878.69	438879.8	438879.81	1.13
1265	35	1	1	17	200	0.5	-200	0.5	-50	0.2	-200	0.8	1	1	2	5	1	17	-200	272	-200	2250.2	-50	0	0	438880.96	438883.21	0	438884.96	438885.99	438889.01	438892.44	438892.44	1.17
1266	35	1	1	18	200	0.5	-200	0.5	200	0.2	-200	0.8	1	1	2	6	1	160	-200	248	-200	3083.48	-29.99	0	439847.03	438893.63	438896.71	0	438897.63	438898.66	438901.68	438905.27	438905.28	1.39
1267	35	1	1	19	-50	0.8	-200	0.2	200	0.8	-50	0.2	1	1	2	7	0	143	200	266	-50	1166.75	10.56	0	0	438906.68	438907.84	0	438910.68	438911.71	438914.73	438916.52	438916.53	1.83
1268	35	1	1	20	200	0.5	-50	0.5	50	0.5	-50	0.5	1	1	2	8	0	160	-50	254	200	3016.38	-50	0	0	438918.38	438921.39	0	438922.38	438923.41	438926.43	438928.04	438928.04	1.8
1269	35	1	1	21	200	0.8	-200	0.2	50	0.2	-200	0.8	1	1	2	9	1	120	200	153	-200	1500.03	50	0	0	438929.86	438931.36	0	438933.86	438934.89	438937.91	438939.64	438939.64	1.06
1270	35	1	1	22	200	0.2	-200	0.8	50	0.2	-50	0.8	1	1	2	10	0	296	50	71	-200	3300.01	22.35	0	0	438940.73	438944.03	0	438944.73	438945.76	438948.78	438951.63	438951.64	1.4
1271	35	1	1	23	200	0.5	50	0.5	50	0.2	-50	0.8	1	1	2	11	1	320	200	141	-50	1367.17	50	0	0	438953.06	438954.43	0	438957.06	438958.09	438961.11	438963.68	438963.69	1.53
1272	35	1	1	24	50	0.5	-200	0.5	50	0.8	-200	0.2	1	1	2	12	0	292	50	143	-200	2666.82	21.65	0	0	438965.24	438967.91	0	438969.24	438970.28	438973.3	438978.14	438978.15	1.42
1273	35	1	1	25	50	0.8	-200	0.2	200	0.8	-200	0.2	2	1	3	1	0	78	200	136	50	1166.86	50	0	0	438981.6	438982.76	0	438985.6	438986.63	438989.65	438991.25	438991.26	1.66
1274	35	1	1	26	50	0.2	-50	0.8	200	0.5	50	0.5	2	1	3	2	1	342	50	118	50	2100.01	50	0	0	438992.93	438995.03	0	438996.93	438997.96	439000.98	439002.96	439002.98	1.63
1275	35	1	1	27	200	0.5	50	0.5	50	0.5	-50	0.5	2	1	3	3	1	158	50	301	50	2150.3	11.51	0	0	439004.63	439006.78	0	439008.63	439009.66	439012.68	439015.49	439015.5	1.29
1276	35	1	1	28	-50	0.8	-200	0.2	-50	0.5	-200	0.5	2	1	3	4	1	61	-200	311	-50	3933.54	-37.29	0	0	439016.8	439020.73	0	439020.8	439021.83	439024.85	439027.32	439027.33	1.43
1277	35	1	1	29	200	0.2	-200	0.8	50	0.2	-50	0.8	2	1	3	5	1	186	-200	319	50	2600.25	-50	0	0	439028.78	439031.38	0	439032.78	439033.81	439036.83	439038.04	439038.05	1.02
1278	35	1	1	30	200	0.5	50	0.5	200	0.8	-50	0.2	2	1	3	6	1	56	50	72	-50	2016.87	37.54	0	0	439039.08	439041.1	0	439043.08	439044.11	439047.13	439048.91	439048.91	1.98
1279	35	1	1	31	200	0.8	-50	0.2	50	0.8	-50	0.2	2	1	3	7	1	270	200	298	50	2166.89	29.31	0	0	439050.91	439053.08	0	439054.92	439055.95	439058.97	439060.48	439060.5	1.17
1280	35	1	1	32	200	0.5	-200	0.5	-50	0.2	-200	0.8	2	1	3	8	1	115	-200	193	-200	2633.45	-35	0	0	439061.68	439064.32	0	439065.68	439066.72	439069.73	439073.19	439073.2	1.11
1281	35	1	1	33	50	0.8	-200	0.2	200	0.8	-200	0.2	2	1	3	9	0	50	-200	41	-200	1750.09	-6.23	0	0	439074.32	439076.07	0	439078.32	439079.35	439082.37	439085.48	439085.48	1.37
1282	35	1	1	34	200	0.8	-200	0.2	50	0.2	-200	0.8	2	1	3	10	1	179	200	69	-200	1966.71	27.5	0	0	439086.87	439088.83	0	439090.87	439091.9	439094.92	439097.93	439097.93	1.2
1283	35	1	1	35	-50	0.8	-200	0.2	200	0.2	-50	0.8	2	1	3	11	0	20	-50	54	-200	2600.15	-8.43	0	0	439099.15	439101.75	0	439103.15	439104.18	439107.2	439115.35	439115.35	1.49
1284	35	1	1	36	50	0.2	-200	0.8	50	0.2	-50	0.8	2	1	3	12	0	335	50	202	-200	3033.44	50	0	0	439116.85	439119.88	0	439120.85	439121.88	439124.9	439125.96	439125.97	1.34
1285	35	1	1	37	200	0.5	50	0.5	200	0.8	-50	0.2	1	1	4	1	0	294	200	210	200	1616.7	50	0	0	439129.33	439130.95	0	439133.33	439134.37	439137.39	439138.89	439138.9	1.95
1286	35	1	1	38	200	0.8	50	0.2	200	0.5	-50	0.5	1	1	4	2	1	357	200	1	-50	1466.72	35	0	0	439140.87	439142.34	0	439144.87	439145.9	439148.92	439151.16	439151.17	1.92
1287	35	1	1	39	50	0.8	-200	0.2	200	0.8	-200	0.2	1	1	4	3	1	221	50	357	200	2500.23	29.51	0	0	439153.1	439155.6	0	439157.1	439158.14	439161.15	439163.47	439163.47	1.05
1288	35	1	1	40	50	0.8	-50	0.2	200	0.2	-200	0.8	1	1	4	4	1	173	50	289	200	1583.34	14.3	0	0	439164.54	439166.12	0	439168.54	439169.57	439172.59	439174.16	439174.17	1.74
1289	35	1	1	41	200	0.8	-50	0.2	200	0.5	50	0.5	1	1	4	5	0	325	200	180	200	1566.71	50	0	0	439175.92	439177.49	0	439179.92	439180.95	439183.97	439185.05	439185.05	1.27
1290	35	1	1	42	200	0.8	50	0.2	200	0.5	-50	0.5	1	1	4	6	1	305	200	266	200	2216.84	34.9	0	0	439186.34	439188.55	0	439190.34	439191.37	439194.39	439196.88	439196.89	1.42
1291	35	1	1	43	200	0.8	-50	0.2	50	0.8	-50	0.2	1	1	4	7	0	240	50	89	200	2950.42	26.78	0	0	439198.32	439201.27	0	439202.32	439203.35	439206.37	439207.76	439207.77	1.55
1292	35	1	1	44	200	0.5	-50	0.5	-50	0.5	-200	0.5	1	1	4	8	1	226	200	238	-50	2366.93	50	0	0	439209.34	439211.7	0	439213.34	439214.37	439217.39	439218.24	439218.25	1.94
1293	35	1	1	45	200	0.2	50	0.8	200	0.5	50	0.5	1	1	4	9	0	354	200	321	200	1183.46	50	0	0	439220.21	439221.39	0	439224.21	439225.24	439228.26	439229.53	439229.54	1.42
1294	35	1	1	46	200	0.5	-200	0.5	50	0.8	-50	0.2	1	1	4	10	0	335	50	210	200	2266.82	18.05	0	0	439230.97	439233.24	0	439234.97	439236.01	439239.02	439242.96	439242.97	1.98
1295	35	1	1	47	50	0.5	-200	0.5	200	0.5	-200	0.5	1	1	4	11	0	44	-200	7	-200	2500.21	-37.47	0	0	439244.97	439247.47	0	439248.97	439250.01	439253.02	439257.6	439257.61	1.3
1296	35	1	1	48	200	0.8	50	0.2	200	0.2	50	0.8	1	1	4	12	0	305	200	175	200	1350.05	50	0	0	439258.92	439260.27	0	439262.92	439263.96	439266.97	439268.34	439268.36	1.7
1297	35	1	1	49	50	0.8	-50	0.2	200	0.8	-50	0.2	1	1	5	1	1	199	50	227	200	2200.01	20.22	0	0	439272.09	439274.29	0	439276.09	439277.11	439280.12	439282.04	439282.04	1.67
1298	35	1	1	50	50	0.2	-50	0.8	200	0.5	50	0.5	1	1	5	2	0	131	50	222	-50	1049.73	11.18	0	0	439283.72	439284.77	0	439287.72	439288.76	439291.77	439295.46	439295.47	1.54
1299	35	1	1	51	200	0.5	50	0.5	50	0.5	-50	0.5	1	1	5	3	1	177	50	70	-50	1933.41	1.6	0	0	439297.02	439298.96	0	439301.02	439302.06	439305.08	439308.54	439308.54	1.7
1300	35	1	1	52	-50	0.2	-200	0.8	200	0.2	-200	0.8	1	1	5	4	0	53	-200	74	-200	2416.75	-37.38	0	0	439310.26	439312.68	0	439314.26	439315.29	439318.31	439321.76	439321.78	1.67
1301	35	1	1	53	-50	0.8	-200	0.2	-50	0.5	-200	0.5	1	1	5	5	1	16	-200	229	-50	2950.04	-37.5	0	0	439323.46	439326.41	0	439327.46	439328.49	439331.51	439333.12	439333.13	1.18
1302	35	1	1	54	50	0.2	-200	0.8	50	0.2	-50	0.8	1	1	5	6	0	251	-50	194	-200	3116.93	12.43	0	0	439334.33	439337.44	0	439338.33	439339.34	439342.36	439343.97	439343.98	1.13
1303	35	1	1	55	50	0.8	-200	0.2	200	0.8	-200	0.2	1	1	5	7	0	161	200	193	50	1683.5	50	0	0	439345.13	439346.81	0	439349.13	439350.16	439353.18	439354.31	439354.31	2
1304	35	1	1	56	50	0.8	-200	0.2	200	0.5	-50	0.5	1	1	5	8	0	308	200	177	50	2783.43	50	0	0	439356.33	439359.11	0	439360.33	439361.36	439364.38	439365.32	439365.33	1.17
1305	35	1	1	57	50	0.2	-50	0.8	-50	0.5	-200	0.5	1	1	5	9	1	98	-50	76	-200	1550.07	-2.75	0	0	439366.51	439368.06	0	439370.51	439371.54	439374.56	439382.41	439382.43	1.03
1306	35	1	1	58	50	0.2	-50	0.8	200	0.5	50	0.5	1	1	5	10	0	151	50	231	-50	1333.5	8.47	0	0	439383.48	439384.81	0	439387.48	439388.51	439391.53	439394.36	439394.38	1.56
1307	35	1	1	59	50	0.5	-50	0.5	50	0.5	-200	0.5	1	1	5	11	1	342	50	30	-200	2416.85	19.64	0	0	439395.96	439398.38	0	439399.96	439401	439404.01	439407.41	439407.43	1.88
1308	35	1	1	60	-50	0.5	-200	0.5	200	0.8	-200	0.2	1	1	5	12	0	60	-200	52	-200	2116.76	-16.42	0	0	439409.33	439411.45	0	439413.33	439414.36	439417.38	439419.45	439419.45	1.67
1309	35	1	1	61	50	0.5	-200	0.5	200	0.5	-200	0.5	2	1	6	1	0	19	-200	207	50	2550.27	-7.41	0	0	439423.15	439425.7	0	439427.15	439428.18	439431.2	439434.62	439434.63	1.19
1310	35	1	1	62	200	0.8	50	0.2	200	0.2	50	0.8	2	1	6	2	0	266	50	263	200	1383.33	-5.32	0	0	439435.83	439437.21	0	439439.83	439440.86	439443.88	439445.73	439445.75	1.37
1311	35	1	1	63	200	0.8	50	0.2	200	0.5	-50	0.5	2	1	6	3	1	310	200	337	200	1983.41	12.35	0	0	439447.13	439449.11	0	439451.13	439452.16	439455.18	439456.24	439456.25	1.46
1312	35	1	1	64	50	0.2	-50	0.8	-50	0.5	-200	0.5	2	1	6	4	0	283	-50	310	50	3266.86	-44.73	0	0	439457.73	439461	0	439461.73	439462.76	439465.78	439469.28	439469.3	1.98
1313	35	1	1	65	200	0.5	-50	0.5	200	0.8	-200	0.2	2	1	6	5	0	144	200	64	-50	933.37	50	0	0	439471.3	439472.23	0	439475.3	439476.33	439479.35	439480.43	439480.43	1.16
1314	35	1	1	66	200	0.2	-50	0.8	200	0.8	50	0.2	2	1	6	6	0	339	200	12	-50	2750.05	30.74	0	0	439481.6	439484.35	0	439485.6	439486.63	439489.65	439492.25	439492.27	1.86
1315	35	1	1	67	-50	0.8	-200	0.2	200	0.2	-200	0.8	2	1	6	7	0	120	-200	107	-50	2000.05	-35.83	0	0	439494.13	439496.13	0	439498.13	439499.17	439502.18	439504.29	439504.3	1.64
1316	35	1	1	68	-50	0.2	-200	0.8	200	0.2	-200	0.8	2	1	6	8	0	10	-200	234	-200	3233.43	-26.16	0	0	439505.97	439509.2	0	439509.97	439511	439514.02	439517.73	439517.73	1.38
1317	35	1	1	69	50	0.2	-50	0.8	200	0.5	50	0.5	2	1	6	9	0	308	200	202	-50	1466.75	32.5	0	0	439519.12	439520.58	0	439523.12	439524.15	439527.17	439529.63	439529.63	1.19
1318	35	1	1	70	200	0.5	-50	0.5	-50	0.5	-200	0.5	2	1	6	10	1	161	-50	20	-200	1816.33	-8.26	0	0	439530.83	439532.65	0	439534.83	439535.87	439538.88	439542.79	439542.8	1.43
1319	35	1	1	71	50	0.8	-50	0.2	200	0.2	-200	0.8	2	1	6	11	1	239	50	120	-200	2516.79	29.41	0	0	439544.25	439546.77	0	439548.25	439549.28	439552.3	439554.07	439554.07	1.48
1320	35	1	1	72	200	0.5	-200	0.5	200	0.8	50	0.2	2	1	6	12	0	356	200	43	-200	1183.35	44.05	0	0	439555.57	439556.75	0	439559.57	439560.6	439563.62	439567.32	439567.34	1.12
1321	35	1	1	73	200	0.2	50	0.8	200	0.5	50	0.5	2	1	7	1	0	360	200	255	50	1233.41	21.37	0	0	439570.49	439571.72	0	439574.49	439575.52	439578.54	439581.23	439581.24	1.59
1322	35	1	1	74	200	0.5	50	0.5	50	0.2	-50	0.8	2	1	7	2	1	150	50	168	-50	1383.04	11.25	0	0	439582.84	439584.22	0	439586.84	439587.87	439590.89	439595	439595	1.23
1323	35	1	1	75	200	0.8	-50	0.2	50	0.8	-50	0.2	2	1	7	3	1	295	200	37	-50	2033.55	24.11	0	0	439596.24	439598.27	0	439600.24	439601.27	439604.29	439606.47	439606.47	1.38
1324	35	1	1	76	-50	0.2	-200	0.8	200	0.5	-200	0.5	2	1	7	4	0	21	-200	130	-200	3316.82	-34.88	0	0	439607.87	439611.19	0	439611.87	439612.9	439615.92	439620.51	439620.52	1.58
1325	35	1	1	77	200	0.2	-200	0.8	-50	0.8	-200	0.2	2	1	7	5	1	121	-200	64	-200	2233.43	-31.66	0	0	439622.12	439624.35	0	439626.12	439627.15	439630.17	439632.43	439632.44	1.25
1326	35	1	1	78	-50	0.8	-200	0.2	200	0.8	-50	0.2	2	1	7	6	0	244	200	326	-50	1183.28	17.16	0	0	439633.71	439634.89	0	439637.71	439638.74	439641.76	439643.2	439643.21	1.29
1327	35	1	1	79	-50	0.2	-200	0.8	50	0.8	-200	0.2	2	1	7	7	0	38	-200	329	-50	1100.04	-50	0	0	439644.51	439645.61	0	439648.51	439649.54	439652.56	439653.71	439653.72	1.62
1328	35	1	1	80	200	0.8	50	0.2	200	0.5	-50	0.5	2	1	7	8	1	266	200	203	200	2100.27	39.44	0	0	439655.36	439657.46	0	439659.36	439660.37	439663.39	439665.47	439665.47	1.27
1329	35	1	1	81	50	0.5	-50	0.5	50	0.5	-200	0.5	2	1	7	9	1	215	50	108	-200	2283.52	42.26	0	0	439666.76	439669.04	0	439670.76	439671.79	439674.81	439676.07	439676.07	1.82
1330	35	1	1	82	-50	0.5	-200	0.5	200	0.8	-200	0.2	2	1	7	10	0	323	200	77	-200	2166.35	50	0	0	439677.91	439680.07	0	439681.91	439682.94	439685.96	439687.01	439687.02	1.98
1331	35	1	1	83	50	0.5	-50	0.5	50	0.5	-200	0.5	2	1	7	11	1	88	-50	20	-200	1716.74	-11.42	0	0	439689.02	439690.74	0	439693.02	439694.06	439697.07	439699.78	439699.79	1.73
1332	35	1	1	84	200	0.5	-200	0.5	50	0.5	-200	0.5	2	1	7	12	1	5	-200	323	50	2449.91	-50	0	0	439701.54	439703.99	0	439705.54	439706.57	439709.59	439711.36	439711.36	1.34
1333	35	1	1	85	200	0.8	-200	0.2	200	0.5	-50	0.5	1	1	8	1	1	34	-200	111	-50	1766.74	-50	0	0	439714.73	439716.49	0	439718.73	439719.76	439722.78	439724.04	439724.04	1.58
1334	35	1	1	86	200	0.5	-50	0.5	50	0.8	-200	0.2	1	1	8	2	1	37	-50	359	50	1800.17	-50	0	0	439725.64	439727.44	0	439729.64	439730.68	439733.69	439734.76	439734.78	1.11
1335	35	1	1	87	50	0.5	-50	0.5	50	0.2	-200	0.8	1	1	8	3	1	108	-50	23	-200	2000.08	-50	0	0	439735.89	439737.89	0	439739.89	439740.93	439743.94	439744.76	439744.78	1.91
1336	35	1	1	88	200	0.8	-50	0.2	50	0.8	-50	0.2	1	1	8	4	1	17	-50	182	50	1550.05	-50	0	0	439746.69	439748.24	0	439750.69	439751.73	439754.74	439755.51	439755.51	1.88
1337	35	1	1	89	50	0.2	-200	0.8	50	0.8	-200	0.2	1	1	8	5	1	228	-200	33	-200	3200.12	-50	0	0	439757.41	439760.61	0	439761.41	439762.44	439765.46	439767.36	439767.38	1.82
1338	35	1	1	90	-50	0.2	-200	0.8	50	0.8	-200	0.2	1	1	8	6	0	326	50	280	-200	1448.44	-4.99	0	0	439769.21	439770.66	0	439773.21	439774.24	439777.26	439778.58	439778.59	1.26
1339	35	1	1	91	200	0.5	-50	0.5	200	0.8	-200	0.2	1	1	8	7	0	298	200	40	-50	1333.46	43.37	0	0	439779.86	439781.19	0	439783.86	439784.89	439787.91	439790.39	439790.39	1.59
1340	35	1	1	92	200	0.2	-50	0.8	200	0.8	50	0.2	1	1	8	8	0	269	200	106	-50	1133.43	43.69	0	0	439791.99	439793.13	0	439795.99	439797.03	439800.05	439801.86	439801.86	1.02
1341	35	1	1	93	-50	0.8	-200	0.2	200	0.2	-50	0.8	1	1	8	9	0	241	-50	18	-200	2150.13	2.03	0	0	439802.9	439805.05	0	439806.9	439807.93	439810.95	439813.37	439813.38	1.43
1342	35	1	1	94	200	0.5	-200	0.5	50	0.5	-200	0.5	1	1	8	10	1	190	200	263	50	1749.79	45.02	0	0	439814.81	439816.56	0	439818.81	439819.85	439822.86	439824.07	439824.08	1.31
1343	35	1	1	95	200	0.8	-200	0.2	-50	0.2	-200	0.8	1	1	8	11	1	282	200	104	-200	1216.56	28.7	0	0	439825.41	439826.63	0	439829.41	439830.45	439833.46	439835.4	439835.41	1.16
1344	35	1	1	96	50	0.5	-50	0.5	50	0.5	-200	0.5	1	1	8	12	0	143	-200	201	50	1133.52	-20.88	0	0	439836.58	439837.71	0	439840.58	439841.61	439844.63	439845.84	439845.85	1.18
1345	37	1	1	1	50	0.5	-50	0.5	50	0.5	-200	0.5	1	1	1	1	0	275	50	181	50	2030.34	32.5	23266.62	23266.64	23270.68	23272.71	0	23274.68	23275.7	23278.73	23282.24	23282.25	1.19
1346	37	1	1	2	200	0.5	50	0.5	50	0.5	-50	0.5	1	1	1	2	1	208	200	270	50	2195.72	29.38	0	23268.67	23283.46	23285.66	0	23287.47	23288.5	23291.53	23293.65	23293.66	1.26
1347	37	1	1	3	-50	0.8	-200	0.2	200	0.8	-50	0.2	1	1	1	3	0	182	200	45	-200	2529.02	20.02	0	23420.26	23294.94	23297.47	0	23298.94	23299.96	23302.97	23304.88	23304.9	1.9
1348	37	1	1	4	-50	0.8	-200	0.2	200	0.2	-200	0.8	1	1	1	4	1	34	-200	54	-200	3941.64	-50	0	23563.57	23306.81	23310.75	0	23310.81	23311.83	23314.84	23317.28	23317.28	1.59
1349	37	1	1	5	200	0.2	50	0.8	200	0.5	50	0.5	1	1	1	5	0	156	50	243	50	1448.05	8.34	0	23723.93	23318.9	23320.35	0	23322.9	23323.92	23326.93	23329.73	23329.74	1.5
1350	37	1	1	6	200	0.5	-200	0.5	50	0.5	-200	0.5	1	1	1	6	1	93	-200	4	-200	2529.11	-37.5	0	23875.15	23331.25	23333.78	0	23335.25	23336.27	23339.28	23345.28	23345.3	1.61
1351	37	1	1	7	200	0.5	-200	0.5	200	0.8	50	0.2	1	1	1	7	0	341	200	101	-200	2113.46	26.52	0	24018.93	23346.93	23349.05	0	23350.93	23351.95	23354.96	23356.52	23356.54	1.82
1352	37	1	1	8	200	0.8	-200	0.2	-50	0.2	-200	0.8	1	1	1	8	1	142	200	9	-200	2578.93	11.04	0	24164.59	23358.37	23360.95	0	23362.37	23363.39	23366.4	23368.6	23368.61	1.53
1353	37	1	1	9	50	0.8	-200	0.2	200	0.5	-50	0.5	1	1	1	9	0	350	200	302	50	2378.41	29.03	0	24308.28	23370.16	23372.54	0	23374.16	23375.18	23378.19	23380.09	23380.1	1.2
1354	37	1	1	10	50	0.5	-200	0.5	200	0.5	-200	0.5	1	1	1	10	0	210	200	163	-200	2811.72	26.01	0	0	23381.32	23384.13	0	23385.32	23386.34	23389.35	23391.47	23391.48	1.45
1355	37	1	1	11	200	0.5	50	0.5	50	0.2	-50	0.8	1	1	1	11	1	259	200	235	-50	2727.76	18.68	0	0	23392.94	23395.67	0	23396.94	23397.96	23400.97	23402.97	23402.98	1.43
1356	37	1	1	12	50	0.5	-50	0.5	50	0.5	-200	0.5	1	1	1	12	1	135	-50	210	50	2196.37	-2.06	0	0	23404.43	23406.63	0	23408.43	23409.45	23412.46	23418.28	23418.28	1.97
1357	37	1	1	13	-50	0.2	-200	0.8	200	0.2	-200	0.8	1	1	2	1	0	353	200	21	-200	2894.08	40	0	0	23422.27	23425.17	0	23426.27	23427.29	23430.3	23433.25	23433.26	1.62
1358	37	1	1	14	-50	0.8	-200	0.2	-50	0.5	-200	0.5	1	1	2	2	1	215	-50	347	-50	3277.17	4.76	0	0	23434.89	23438.17	0	23438.89	23439.91	23442.92	23444.42	23444.44	1.7
1359	37	1	1	15	200	0.5	50	0.5	200	0.8	-50	0.2	1	1	2	3	0	123	200	70	50	2313.08	17.49	0	0	23446.15	23448.46	0	23450.15	23451.17	23454.18	23455.87	23455.89	1.72
1360	37	1	1	16	200	0.8	-50	0.2	50	0.8	-50	0.2	1	1	2	4	1	141	200	99	50	3027.84	36.92	0	0	23457.62	23460.65	0	23461.62	23462.64	23465.65	23467.92	23467.93	1.35
1361	37	1	1	17	200	0.8	50	0.2	200	0.5	-50	0.5	1	1	2	5	1	143	200	135	-50	3259.79	27.01	0	0	23469.29	23472.55	0	23473.29	23474.31	23477.32	23478.74	23478.75	1.52
1362	37	1	1	18	50	0.8	-200	0.2	200	0.8	-200	0.2	1	1	2	6	0	33	-200	157	50	2644.62	-1.86	0	24466.16	23480.28	23482.93	0	23484.28	23485.31	23488.32	23490.93	23490.94	1.56
1363	37	1	1	19	200	0.5	-200	0.5	50	0.8	-50	0.2	1	1	2	7	0	207	50	4	-200	2894.5	6.86	0	0	23492.51	23495.4	0	23496.51	23497.53	23500.55	23503.67	23503.68	1.16
1364	37	1	1	20	50	0.5	-50	0.5	50	0.2	-200	0.8	1	1	2	8	1	85	-50	162	-200	2661.2	-3.99	0	0	23504.84	23507.5	0	23508.84	23509.86	23512.89	23514.43	23514.44	1.56
1365	37	1	1	21	200	0.5	-50	0.5	50	0.8	-200	0.2	1	1	2	9	1	23	-50	179	50	2861.6	-2.59	0	0	23516.02	23518.88	0	23520.02	23521.04	23524.05	23526.12	23526.13	1.69
1366	37	1	1	22	200	0.5	-50	0.5	-50	0.5	-200	0.5	1	1	2	10	1	80	-50	302	-50	2495.99	-5.61	0	0	23527.84	23530.33	0	23531.84	23532.86	23535.87	23538.57	23538.58	1.43
1367	37	1	1	23	200	0.8	50	0.2	200	0.2	50	0.8	1	1	2	11	1	305	200	183	50	2162.31	17.84	0	0	23540.03	23542.19	0	23544.03	23545.05	23548.07	23550.11	23550.12	1.84
1368	37	1	1	24	-50	0.2	-200	0.8	50	0.8	-200	0.2	1	1	2	12	0	86	50	269	-200	2928.25	19.57	0	0	23551.97	23554.89	0	23555.97	23556.99	23560	23561.81	23561.83	1.73
1369	37	1	1	25	200	0.8	50	0.2	200	0.2	50	0.8	2	1	3	1	1	224	200	217	50	2412.66	20.13	0	0	23565.58	23568	0	23569.58	23570.6	23573.61	23577.08	23577.09	1.36
1370	37	1	1	26	50	0.5	-50	0.5	50	0.2	-200	0.8	2	1	3	2	1	33	-50	92	-200	2429.18	31.42	0	0	23578.47	23580.9	0	23582.47	23583.49	23586.5	23589.71	23589.71	1.45
1371	37	1	1	27	200	0.5	-200	0.5	200	0.8	50	0.2	2	1	3	3	0	252	200	328	200	2296.1	14.25	0	0	23591.17	23593.47	0	23595.17	23596.19	23599.2	23606.53	23606.54	1.39
1372	37	1	1	28	50	0.8	-200	0.2	200	0.8	-200	0.2	2	1	3	4	0	208	200	83	50	2296.04	14.31	0	0	23607.93	23610.23	0	23611.93	23612.95	23615.96	23618.26	23618.28	1.78
1373	37	1	1	29	50	0.2	-50	0.8	200	0.5	50	0.5	2	1	3	5	0	356	200	146	-50	2994.45	24.99	0	0	23620.07	23623.07	0	23624.07	23625.09	23628.1	23634.65	23634.67	1.73
1374	37	1	1	30	50	0.5	-200	0.5	200	0.5	-200	0.5	2	1	3	6	0	185	200	116	-200	2662.06	36.36	0	0	23636.42	23639.08	0	23640.42	23641.44	23644.45	23646.29	23646.31	1.43
1375	37	1	1	31	200	0.5	-50	0.5	200	0.8	-200	0.2	2	1	3	7	0	201	200	262	200	3477.2	27.39	0	0	23647.76	23651.23	0	23651.76	23652.78	23655.79	23657.74	23657.75	1.69
1376	37	1	1	32	200	0.2	-50	0.8	200	0.8	50	0.2	2	1	3	8	0	310	200	299	200	3576.72	17.61	0	0	23659.46	23663.04	0	23663.46	23664.48	23667.49	23669.67	23669.67	1.95
1377	37	1	1	33	200	0.5	-200	0.5	200	0.2	-200	0.8	2	1	3	9	1	115	-200	163	-200	3708.84	-2.5	0	0	23671.63	23675.34	0	23675.63	23676.65	23679.66	23690.36	23690.37	1.78
1378	37	1	1	34	200	0.5	-50	0.5	-50	0.5	-200	0.5	2	1	3	10	1	40	-50	40	-200	2445.78	12.12	0	0	23692.17	23694.61	0	23696.17	23697.19	23700.2	23705.22	23705.24	1.71
1380	37	1	1	36	200	0.8	-200	0.2	50	0.2	-200	0.8	2	1	3	12	1	113	200	105	-200	2960.49	30.1	0	0	23712.09	23715.05	0	23716.09	23717.11	23720.12	23722.51	23722.53	1.39
1381	37	1	1	37	200	0.2	-200	0.8	50	0.2	-50	0.8	2	1	4	1	1	329	200	231	-50	3127.39	44.88	0	0	23725.94	23729.07	0	23729.94	23730.96	23733.97	23735.84	23735.85	1.59
1382	37	1	1	38	-50	0.8	-200	0.2	200	0.8	-50	0.2	2	1	4	2	0	302	200	32	-200	1647.58	47.5	0	0	23737.44	23739.09	0	23741.44	23742.47	23745.48	23750.91	23750.91	1.46
1383	37	1	1	39	50	0.8	-50	0.2	200	0.2	-200	0.8	2	1	4	3	1	342	50	22	-200	2446.18	14.34	0	0	23752.39	23754.84	0	23756.39	23757.41	23760.42	23765.72	23765.73	1.05
1384	37	1	1	40	200	0.5	-200	0.5	-50	0.2	-200	0.8	2	1	4	4	1	103	-200	298	-50	2146.31	-13.87	0	0	23766.79	23768.94	0	23770.79	23771.81	23774.82	23776.82	23776.83	1.23
1385	37	1	1	41	200	0.5	-50	0.5	50	0.5	-50	0.5	2	1	4	5	1	160	-50	142	-50	1813.09	2.39	0	0	23778.08	23779.9	0	23782.08	23783.1	23786.11	23788.37	23788.39	1.83
1386	37	1	1	42	200	0.8	-50	0.2	50	0.8	-50	0.2	2	1	4	6	1	244	200	75	50	2212.71	20.11	0	0	23790.24	23792.45	0	23794.24	23795.26	23798.27	23801.55	23801.56	1.02
1387	37	1	1	43	200	0.8	50	0.2	200	0.5	-50	0.5	2	1	4	7	0	242	200	49	50	2462.71	50	0	0	23802.59	23805.05	0	23806.59	23807.61	23810.62	23811.85	23811.85	1.86
1388	37	1	1	44	200	0.8	-50	0.2	200	0.5	50	0.5	2	1	4	8	0	54	50	62	-50	2911.5	5.56	0	0	23813.73	23816.64	0	23817.73	23818.75	23821.76	23827.42	23827.43	1.08
1389	37	1	1	45	200	0.8	-50	0.2	50	0.8	-50	0.2	2	1	4	9	1	327	200	199	50	1946.85	22.5	0	0	23828.53	23830.48	0	23832.53	23833.55	23836.56	23839.33	23839.34	1.67
1390	37	1	1	46	50	0.5	-50	0.5	50	0.5	-200	0.5	2	1	4	10	1	20	-50	290	50	2163.05	3.74	0	0	23841.02	23843.18	0	23845.02	23846.04	23849.05	23851	23851.01	1.5
1391	37	1	1	47	50	0.8	-200	0.2	200	0.8	-200	0.2	2	1	4	11	0	285	200	138	50	2679.05	23.23	0	0	23852.52	23855.2	0	23856.52	23857.54	23860.55	23862.78	23862.8	1.22
1392	37	1	1	48	200	0.2	-200	0.8	-50	0.8	-200	0.2	2	1	4	12	0	257	-50	192	-200	3775.9	18	0	0	23864.03	23867.81	0	23868.03	23869.05	23872.06	23873.56	23873.57	1.57
1393	37	1	1	49	-50	0.2	-200	0.8	50	0.8	-200	0.2	2	1	5	1	0	235	50	119	-200	1913.94	15.6	0	0	23877.17	23879.08	0	23881.17	23882.19	23885.2	23886.47	23886.48	1.12
1394	37	1	1	50	200	0.5	50	0.5	50	0.2	-50	0.8	2	1	5	2	1	28	50	212	-50	1846.46	-0.49	0	0	23887.61	23889.45	0	23891.61	23892.63	23895.64	23896.67	23896.67	1.67
1395	37	1	1	51	200	0.8	-200	0.2	200	0.5	-50	0.5	2	1	5	3	0	95	-50	112	200	2928.57	-42.5	0	0	23898.35	23901.28	0	23902.35	23903.37	23906.4	23909.44	23909.46	1.6
1396	37	1	1	52	200	0.5	50	0.5	200	0.8	-50	0.2	2	1	5	4	1	359	200	68	-50	1730.01	11.81	0	0	23911.07	23912.8	0	23915.07	23916.09	23919.1	23923.1	23923.11	1.06
1397	37	1	1	53	200	0.8	50	0.2	200	0.5	-50	0.5	2	1	5	5	1	71	50	358	200	2212.27	-25.26	0	0	23924.17	23926.38	0	23928.17	23929.19	23932.2	23934.12	23934.13	1.06
1398	37	1	1	54	200	0.5	-50	0.5	50	0.8	-200	0.2	2	1	5	6	1	153	-50	263	50	2611.76	-17.2	0	0	23935.2	23937.81	0	23939.2	23940.22	23943.23	23944.83	23944.84	1.15
1399	37	1	1	55	200	0.5	50	0.5	50	0.5	-50	0.5	2	1	5	7	1	292	200	129	-50	2146.53	14.59	0	0	23946	23948.15	0	23950	23951.02	23954.03	23956.32	23956.33	1.02
1400	37	1	1	56	200	0.2	50	0.8	200	0.5	50	0.5	2	1	5	8	0	328	200	213	50	2611.72	19.09	0	0	23957.36	23959.97	0	23961.36	23962.38	23965.39	23968.24	23968.25	1.44
1401	37	1	1	57	50	0.2	-50	0.8	200	0.5	50	0.5	2	1	5	9	0	270	200	156	-50	2213.02	13.14	0	0	23969.7	23971.91	0	23973.7	23974.72	23977.74	23981.41	23981.42	1.83
1402	37	1	1	58	50	0.2	-50	0.8	-50	0.5	-200	0.5	2	1	5	10	1	341	50	275	-50	2512.41	40.24	0	0	23983.27	23985.78	0	23987.27	23988.29	23991.3	23992.64	23992.64	1.62
1403	37	1	1	59	200	0.5	-200	0.5	50	0.5	-200	0.5	2	1	5	11	1	67	-200	180	-200	2262.97	-0.7	0	0	23994.27	23996.54	0	23998.27	23999.29	24002.3	24003.37	24003.38	1.52
1404	37	1	1	60	50	0.2	-200	0.8	50	0.2	-50	0.8	2	1	5	12	1	358	50	308	50	3060.92	15.86	0	0	24004.91	24007.97	0	24008.91	24009.94	24012.95	24017.04	24017.05	1.86
1405	37	1	1	61	50	0.2	-50	0.8	200	0.5	50	0.5	1	1	6	1	0	146	50	245	-50	2429.43	-3.98	0	0	24020.94	24023.37	0	24024.94	24025.96	24028.97	24032.59	24032.6	1.1
1406	37	1	1	62	200	0.8	-50	0.2	50	0.8	-50	0.2	1	1	6	2	0	84	50	173	200	2678.9	3.41	0	0	24033.71	24036.39	0	24037.71	24038.73	24041.74	24044.37	24044.39	1.91
1407	37	1	1	63	200	0.8	50	0.2	200	0.5	-50	0.5	1	1	6	3	1	254	200	202	200	2163.42	11.66	0	0	24046.3	24048.46	0	24050.3	24051.32	24054.33	24056.59	24056.61	1.11
1408	37	1	1	64	200	0.2	-200	0.8	-50	0.8	-200	0.2	1	1	6	4	0	347	-50	359	200	3659.66	-6.74	0	0	24057.72	24061.38	0	24061.72	24062.74	24065.75	24067.8	24067.82	1.52
1409	37	1	1	65	-50	0.2	-200	0.8	200	0.5	-200	0.5	1	1	6	5	0	42	-200	347	-50	2678.04	-17.19	0	0	24069.35	24072.02	0	24073.35	24074.37	24077.38	24080.53	24080.54	1.14
1410	37	1	1	66	200	0.2	-200	0.8	50	0.2	-50	0.8	1	1	6	6	1	110	-200	209	-50	3259.8	-30.76	0	0	24081.7	24084.96	0	24085.7	24086.72	24089.73	24092.03	24092.04	1.56
1411	37	1	1	67	200	0.5	-50	0.5	50	0.5	-50	0.5	1	1	6	7	1	325	200	195	50	1680.19	22.5	0	0	24093.62	24095.3	0	24097.62	24098.64	24101.65	24103.86	24103.88	1
1412	37	1	1	68	200	0.5	-200	0.5	-50	0.2	-200	0.8	1	1	6	8	1	196	200	257	-200	1929.81	20.82	0	0	24104.9	24106.82	0	24108.9	24109.92	24112.93	24115.86	24115.87	1.77
1413	37	1	1	69	200	0.8	-200	0.2	50	0.2	-200	0.8	1	1	6	9	1	289	200	52	-200	1614.6	3.24	0	0	24117.65	24119.26	0	24121.65	24122.67	24125.68	24126.5	24126.51	1.85
1414	37	1	1	70	50	0.8	-50	0.2	200	0.2	-200	0.8	1	1	6	10	1	93	50	133	-200	2096.95	21.65	0	0	24128.37	24130.47	0	24132.37	24133.39	24136.4	24139.11	24139.12	1.92
1415	37	1	1	71	50	0.8	-200	0.2	200	0.8	-200	0.2	1	1	6	11	0	101	200	62	-200	1697.75	25.43	0	0	24141.04	24142.74	0	24145.04	24146.06	24149.07	24151.06	24151.07	1.99
1416	37	1	1	72	200	0.2	-50	0.8	200	0.8	50	0.2	1	1	6	12	0	118	200	71	-50	2529.3	11.15	0	0	24153.06	24155.59	0	24157.07	24158.09	24161.11	24163.07	24163.07	1.51
1417	37	1	1	73	-50	0.5	-200	0.5	200	0.8	-200	0.2	2	1	7	1	0	146	200	170	-200	2246.51	28.77	0	0	24166.6	24168.85	0	24170.6	24171.62	24174.63	24176.4	24176.41	1.27
1418	37	1	1	74	-50	0.8	-200	0.2	200	0.2	-200	0.8	2	1	7	2	1	349	-50	147	-200	2811.01	47.19	0	0	24177.69	24180.5	0	24181.69	24182.71	24185.72	24187.65	24187.67	1.1
1419	37	1	1	75	50	0.8	-200	0.2	200	0.5	-50	0.5	2	1	7	3	0	136	-50	222	50	1996.97	-4.61	0	0	24188.78	24190.78	0	24192.78	24193.8	24196.81	24199.52	24199.52	1.51
1420	37	1	1	76	50	0.8	-50	0.2	200	0.8	-50	0.2	2	1	7	4	0	168	200	283	50	1564.83	4.86	0	0	24201.05	24202.62	0	24205.05	24206.07	24209.08	24210.61	24210.63	1.59
1421	37	1	1	77	50	0.2	-200	0.8	50	0.8	-200	0.2	2	1	7	5	0	155	50	324	50	2445.79	12.37	0	0	24212.23	24214.67	0	24216.23	24217.25	24220.26	24224.27	24224.28	1.76
1422	37	1	1	78	50	0.5	-50	0.5	50	0.5	-200	0.5	2	1	7	6	1	215	50	325	50	2429.29	10.27	0	0	24226.06	24228.49	0	24230.06	24231.08	24234.09	24236.04	24236.05	1.08
1423	37	1	1	79	50	0.5	-200	0.5	50	0.8	-200	0.2	2	1	7	7	0	265	50	136	-200	2329.48	14.98	0	0	24237.15	24239.48	0	24241.15	24242.17	24245.18	24246.35	24246.36	1.66
1424	37	1	1	80	200	0.5	-200	0.5	50	0.8	-50	0.2	2	1	7	8	1	196	200	195	50	2678.69	46.65	0	0	24248.04	24250.72	0	24252.04	24253.06	24256.07	24257.78	24257.78	1.52
1425	37	1	1	81	200	0.8	-200	0.2	-50	0.2	-200	0.8	2	1	7	9	1	26	-200	66	-200	3160.1	-8.19	0	0	24259.31	24262.47	0	24263.32	24264.34	24267.35	24269.28	24269.29	1.17
1426	37	1	1	82	-50	0.8	-200	0.2	200	0.2	-50	0.8	2	1	7	10	0	4	-50	167	-50	2579.09	0.42	0	0	24270.47	24273.05	0	24274.47	24275.49	24278.5	24281.06	24281.06	1.94
1427	37	1	1	83	-50	0.2	-200	0.8	200	0.2	-200	0.8	2	1	7	11	0	1	-200	232	-200	2645.59	-4.36	0	0	24283.01	24285.65	0	24287.01	24288.03	24291.04	24294.25	24294.25	1.59
1428	37	1	1	84	-50	0.2	-200	0.8	200	0.5	-200	0.5	2	1	7	12	0	164	-200	76	-200	2046.09	-2.5	0	0	24295.84	24297.89	0	24299.85	24300.87	24303.88	24306.83	24306.84	1.44
1429	37	1	1	85	50	0.2	-200	0.8	50	0.2	-50	0.8	1	1	8	1	0	262	-50	4	-200	2761.87	-8.13	0	0	24310.29	24313.06	0	24314.3	24315.32	24318.33	24322.66	24322.66	1.94
1430	37	1	1	86	-50	0.5	-200	0.5	200	0.8	-200	0.2	1	1	8	2	0	158	200	281	-50	2312.83	30.33	0	0	24324.63	24326.94	0	24328.63	24329.65	24332.66	24338.48	24338.49	1.66
1431	37	1	1	87	200	0.8	-200	0.2	200	0.5	-50	0.5	1	1	8	3	0	18	-50	18	-200	2679.02	-17.5	0	0	24340.16	24342.84	0	24344.16	24345.18	24348.19	24350.29	24350.3	1.45
1432	37	1	1	88	50	0.2	-50	0.8	200	0.5	50	0.5	1	1	8	4	0	87	50	214	-50	1881.06	6.04	0	0	24351.76	24353.64	0	24355.76	24356.78	24359.79	24366.45	24366.46	1.84
1433	37	1	1	89	200	0.8	-50	0.2	200	0.5	50	0.5	1	1	8	5	0	347	200	309	200	2112.74	21.38	0	0	24368.31	24370.42	0	24372.31	24373.33	24376.36	24379.25	24379.26	1.53
1434	37	1	1	90	-50	0.8	-200	0.2	200	0.2	-50	0.8	1	1	8	6	0	82	-50	80	-50	3509.92	2.62	0	0	24380.81	24384.32	0	24384.81	24385.83	24388.84	24393.07	24393.08	1.55
1435	37	1	1	91	50	0.2	-200	0.8	50	0.8	-200	0.2	1	1	8	7	0	126	50	275	-200	2479.41	9.14	0	0	24394.65	24397.12	0	24398.65	24399.67	24402.68	24405.57	24405.59	1.68
1436	37	1	1	92	200	0.5	-50	0.5	200	0.8	-200	0.2	1	1	8	8	0	331	200	231	200	2012.94	19.96	0	0	24407.28	24409.3	0	24411.28	24412.3	24415.31	24416.46	24416.48	1.37
1437	37	1	1	93	200	0.5	-200	0.5	200	0.2	-200	0.8	1	1	8	9	1	258	200	208	-200	2861.61	12.53	0	0	24417.86	24420.72	0	24421.86	24422.88	24425.89	24427.03	24427.04	1.24
1438	37	1	1	94	50	0.8	-50	0.2	200	0.8	-50	0.2	1	1	8	10	0	142	200	319	50	1930.35	21.81	0	0	24428.28	24430.21	0	24432.28	24433.3	24436.31	24442.73	24442.73	1.58
1439	37	1	1	95	50	0.2	-50	0.8	-50	0.5	-200	0.5	1	1	8	11	1	229	-50	225	-50	2711.91	-6.1	0	0	24444.33	24447.04	0	24448.33	24449.35	24452.36	24453.28	24453.29	1.87
1440	37	1	1	96	50	0.5	-200	0.5	50	0.8	-200	0.2	1	1	8	12	0	360	50	290	50	2462.09	11.24	0	0	24455.17	24457.63	0	24459.17	24460.19	24463.2	24464.73	24464.75	1.41
1441	38	2	1	1	200	0.5	-200	0.5	200	0.8	50	0.2	2	1	1	1	0	257	200	353	200	2058.1	49.43	96430.89	96430.91	96435.03	96437.09	0	96439.06	96440.11	96443.17	96447.35	96447.37	1.17
1442	38	2	1	2	50	0.2	-200	0.8	50	0.8	-200	0.2	2	1	1	2	0	22	-200	170	-200	3278.68	-12.14	0	96432.95	96448.57	96451.85	0	96452.57	96453.59	96456.62	96459.09	96459.09	1.6
1443	38	2	1	3	50	0.5	-200	0.5	200	0.5	-200	0.5	2	1	1	3	0	26	-200	16	-200	1522.46	-8.84	0	96575.53	96460.72	96462.24	0	96464.72	96465.73	96468.76	96473.5	96473.51	1.26
1444	38	2	1	4	50	0.2	-200	0.8	50	0.2	-50	0.8	2	1	1	4	1	35	-200	295	50	3762.91	-31.72	0	96711.09	96474.8	96478.56	0	96478.8	96479.82	96482.84	96484.56	96484.58	1.65
1445	38	2	1	5	200	0.8	50	0.2	200	0.5	-50	0.5	2	1	1	5	1	261	200	54	-50	1873.01	50	0	96847.06	96486.26	96488.13	0	96490.26	96491.27	96494.3	96495.53	96495.54	1.69
1446	38	2	1	6	50	0.2	-50	0.8	-50	0.5	-200	0.5	2	1	1	6	1	187	-50	351	-50	2709.25	-13.6	0	96982.63	96497.24	96499.95	0	96501.24	96502.26	96505.29	96506.66	96506.68	1.75
1447	38	2	1	7	200	0.2	-200	0.8	-50	0.8	-200	0.2	2	1	1	7	1	289	200	164	-50	2508.54	47.59	0	97114.49	96508.45	96510.96	0	96512.45	96513.47	96516.49	96518.33	96518.33	1.45
1448	38	2	1	8	-50	0.2	-200	0.8	200	0.2	-200	0.8	2	1	1	8	0	31	-200	298	-50	1689.48	-12.48	0	97236.88	96519.81	96521.49	0	96523.81	96524.82	96527.85	96529.08	96529.09	1.08
1449	38	2	1	9	200	0.5	50	0.5	50	0.5	-50	0.5	2	1	1	9	1	63	50	141	-50	1204	4.75	0	97373.64	96530.19	96531.4	0	96534.19	96535.21	96538.24	96540.16	96540.18	1.23
1450	38	2	1	10	50	0.5	-50	0.5	50	0.5	-200	0.5	2	1	1	10	1	290	50	22	-200	2810.35	31.2	0	0	96541.43	96544.24	0	96545.43	96546.45	96549.48	96550.98	96551	1.91
1451	38	2	1	11	200	0.2	-50	0.8	200	0.8	50	0.2	2	1	1	11	0	151	200	190	-50	1020.04	50	0	0	96552.94	96553.96	0	96556.94	96557.95	96560.98	96562.63	96562.64	1.15
1452	38	2	1	12	200	0.8	-50	0.2	50	0.8	-50	0.2	2	1	1	12	1	227	200	106	50	2023.56	50	0	0	96563.81	96565.83	0	96567.81	96568.83	96571.85	96573.68	96573.69	1.83
1453	38	2	1	13	-50	0.2	-200	0.8	200	0.5	-200	0.5	2	1	2	1	0	355	200	6	-200	2960.16	50	0	0	96577.56	96580.52	0	96581.56	96582.57	96585.6	96586.51	96586.52	1.54
1454	38	2	1	14	200	0.5	-50	0.5	50	0.8	-200	0.2	2	1	2	2	1	39	-50	135	50	2274.41	-26.95	0	0	96588.08	96590.35	0	96592.08	96593.09	96596.12	96597.63	96597.64	2
1455	38	2	1	15	200	0.5	-50	0.5	-50	0.5	-200	0.5	2	1	2	3	1	177	-50	123	-200	2023.66	-5.57	0	0	96599.67	96601.69	0	96603.67	96604.68	96607.71	96609.94	96609.95	1.08
1456	38	2	1	16	-50	0.8	-200	0.2	-50	0.5	-200	0.5	2	1	2	4	1	332	-50	19	-200	3093.9	4.48	0	0	96611.06	96614.15	0	96615.06	96616.07	96619.1	96620.73	96620.74	1.44
1457	38	2	1	17	200	0.5	-200	0.5	-50	0.2	-200	0.8	2	1	2	5	1	97	-200	153	-200	1555.25	10.09	0	0	96622.19	96623.75	0	96626.19	96627.21	96630.24	96631.82	96631.83	1.11
1458	38	2	1	18	200	0.8	-200	0.2	50	0.2	-200	0.8	2	1	2	6	1	340	200	151	-200	919.7	44.57	0	97508.95	96632.95	96633.87	0	96636.95	96637.97	96640.99	96642.91	96642.92	1.96
1459	38	2	1	19	200	0.5	50	0.5	200	0.8	-50	0.2	2	1	2	7	1	109	50	253	200	2391.51	7.77	0	0	96644.89	96647.28	0	96648.89	96649.91	96652.93	96654.34	96654.36	1
1460	38	2	1	20	200	0.5	50	0.5	50	0.2	-50	0.8	2	1	2	8	1	195	200	252	-50	2023.96	50	0	0	96655.38	96657.4	0	96659.38	96660.39	96663.42	96664.41	96664.42	1.77
1461	38	2	1	21	200	0.8	50	0.2	200	0.5	-50	0.5	2	1	2	9	1	65	50	47	-50	1070.33	50	0	0	96666.21	96667.28	0	96670.21	96671.23	96674.26	96675.17	96675.18	1.82
1462	38	2	1	22	50	0.5	-50	0.5	50	0.2	-200	0.8	2	1	2	10	1	62	-50	12	-200	2191.25	-0.16	0	0	96677.02	96679.21	0	96681.02	96682.04	96685.06	96686.81	96686.82	1.87
1463	38	2	1	23	200	0.5	-50	0.5	50	0.5	-50	0.5	2	1	2	11	1	318	200	241	50	2592.71	50	0	0	96688.71	96691.3	0	96692.71	96693.73	96696.75	96697.61	96697.62	1.08
1464	38	2	1	24	200	0.2	50	0.8	200	0.5	50	0.5	2	1	2	12	0	166	50	133	50	1772.85	-1.52	0	0	96698.73	96700.5	0	96702.73	96703.74	96706.77	96709.66	96709.66	1.4
1465	38	2	1	25	-50	0.8	-200	0.2	200	0.8	-50	0.2	1	1	3	1	0	308	200	57	-200	1254.21	50	0	0	96713.11	96714.36	0	96717.11	96718.13	96721.16	96722.36	96722.38	1.26
1466	38	2	1	26	200	0.5	-50	0.5	50	0.5	-50	0.5	1	1	3	2	1	136	-50	69	-50	2241.74	-7.03	0	0	96723.65	96725.89	0	96727.65	96728.66	96731.69	96733.92	96733.93	1.8
1467	38	2	1	27	200	0.8	50	0.2	200	0.5	-50	0.5	1	1	3	3	1	174	200	44	-50	1053.89	50	0	0	96735.76	96736.81	0	96739.76	96740.77	96743.8	96745.69	96745.69	1.43
1468	38	2	1	28	50	0.5	-200	0.5	200	0.5	-200	0.5	1	1	3	4	0	139	-200	82	-200	2893.8	-3.89	0	0	96747.15	96750.04	0	96751.15	96752.16	96755.19	96757.56	96757.56	1.91
1469	38	2	1	29	-50	0.2	-200	0.8	50	0.8	-200	0.2	1	1	3	5	0	105	50	91	-200	2826.95	10.81	0	0	96759.49	96762.32	0	96763.49	96764.51	96767.53	96768.62	96768.64	1.18
1470	38	2	1	30	200	0.8	-50	0.2	50	0.8	-50	0.2	1	1	3	6	1	96	200	297	50	1672.52	50	0	0	96769.84	96771.51	0	96773.84	96774.86	96777.89	96779.46	96779.47	1.26
1471	38	2	1	31	-50	0.8	-200	0.2	200	0.2	-50	0.8	1	1	3	7	0	124	-50	263	-50	2860.59	26.99	0	0	96780.76	96783.62	0	96784.76	96785.78	96788.81	96790.08	96790.09	1.15
1472	38	2	1	32	50	0.5	-200	0.5	50	0.8	-200	0.2	1	1	3	8	0	327	50	39	-200	2525.47	18.72	0	0	96791.27	96793.79	0	96795.27	96796.28	96799.31	96800.4	96800.41	1.14
1473	38	2	1	33	-50	0.5	-200	0.5	200	0.8	-200	0.2	1	1	3	9	0	94	200	295	-50	1857.3	50	0	0	96801.57	96803.43	0	96805.57	96806.59	96809.61	96810.45	96810.46	1.87
1474	38	2	1	34	50	0.2	-50	0.8	-50	0.5	-200	0.5	1	1	3	10	1	9	-50	154	-200	2642.54	3.62	0	0	96812.36	96815	0	96816.36	96817.37	96820.4	96822.34	96822.36	1.58
1475	38	2	1	35	200	0.8	-200	0.2	-50	0.2	-200	0.8	1	1	3	11	1	59	-200	65	-200	1588.66	-30	0	0	96823.96	96825.55	0	96827.96	96828.98	96832.01	96834.75	96834.77	1.55
1476	38	2	1	36	200	0.8	50	0.2	200	0.2	50	0.8	1	1	3	12	1	34	50	216	50	1455.09	41.74	0	0	96836.34	96837.79	0	96840.34	96841.36	96844.38	96845.88	96845.9	1.14
1477	38	2	1	37	-50	0.8	-200	0.2	200	0.8	-50	0.2	2	1	4	1	0	252	200	251	-50	1874.24	29.67	0	0	96849.08	96850.96	0	96853.08	96854.1	96857.13	96859.31	96859.32	1.85
1478	38	2	1	38	50	0.8	-50	0.2	200	0.8	-50	0.2	2	1	4	2	0	25	-50	13	-50	1672.51	-5.62	0	0	96861.19	96862.86	0	96865.19	96866.21	96869.24	96873.8	96873.8	1.62
1479	38	2	1	39	200	0.8	-200	0.2	200	0.5	-50	0.5	2	1	4	3	1	192	200	236	200	1823.09	17.42	0	0	96875.44	96877.26	0	96879.44	96880.46	96883.49	96885.77	96885.78	1.35
1480	38	2	1	40	50	0.8	-50	0.2	200	0.2	-200	0.8	2	1	4	4	1	296	50	259	-200	2659.08	33.29	0	0	96887.15	96889.81	0	96891.15	96892.17	96895.19	96896.5	96896.51	1.51
1481	38	2	1	41	200	0.8	-200	0.2	-50	0.2	-200	0.8	2	1	4	5	1	192	200	118	-200	1522.24	50	0	0	96898.05	96899.58	0	96902.05	96903.07	96906.1	96907.55	96907.55	1.4
1482	38	2	1	42	200	0.2	-200	0.8	50	0.2	-50	0.8	2	1	4	6	0	281	-50	220	-200	3060.68	-13.75	0	0	96908.97	96912.04	0	96912.97	96913.99	96917.02	96918.9	96918.93	1.08
1483	38	2	1	43	200	0.8	50	0.2	200	0.2	50	0.8	2	1	4	7	1	33	50	96	50	1020.27	30.1	0	0	96920.01	96921.03	0	96924.01	96925.03	96928.06	96929.23	96929.24	1.24
1484	38	2	1	44	200	0.5	-200	0.5	50	0.8	-50	0.2	2	1	4	8	1	102	-200	159	50	3746.16	-27.08	0	0	96930.5	96934.25	0	96934.5	96935.52	96938.54	96939.88	96939.88	1.12
1485	38	2	1	45	50	0.8	-200	0.2	200	0.5	-50	0.5	2	1	4	9	0	316	200	165	50	2960.33	50	0	0	96941.02	96943.98	0	96945.02	96946.04	96949.06	96949.8	96949.82	1.18
1486	38	2	1	46	50	0.5	-50	0.5	50	0.5	-200	0.5	2	1	4	10	1	340	50	230	50	2793.74	8.03	0	0	96951.02	96953.81	0	96955.02	96956.04	96959.07	96959.84	96959.85	1.24
1487	38	2	1	47	50	0.5	-200	0.5	50	0.8	-200	0.2	2	1	4	11	0	244	50	87	-200	2442.29	16.36	0	0	96961.11	96963.55	0	96965.11	96966.12	96969.15	96971.3	96971.31	1.42
1488	38	2	1	48	-50	0.5	-200	0.5	200	0.8	-200	0.2	2	1	4	12	0	251	200	242	-50	2291.77	50	0	0	96972.75	96975.04	0	96976.75	96977.76	96980.79	96981.54	96981.56	1.05
1489	38	2	1	49	200	0.5	-200	0.5	200	0.2	-200	0.8	2	1	5	1	1	92	-200	81	-200	2073.83	-3.77	0	0	96984.65	96986.73	0	96988.65	96989.67	96992.7	96994.26	96994.27	1.9
1490	38	2	1	50	200	0.8	-50	0.2	200	0.5	50	0.5	2	1	5	2	0	125	50	304	200	2107.72	15.88	0	0	96996.19	96998.3	0	97000.19	97001.21	97004.24	97005.69	97005.69	1.94
1491	38	2	1	51	-50	0.8	-200	0.2	200	0.2	-50	0.8	2	1	5	3	0	3	-50	244	-50	1806.32	11.31	0	0	97007.65	97009.46	0	97011.65	97012.67	97015.7	97017.32	97017.33	1.49
1492	38	2	1	52	50	0.8	-200	0.2	200	0.8	-200	0.2	2	1	5	4	1	140	50	330	200	2158.18	-40.32	0	0	97018.84	97021	0	97022.84	97023.86	97026.88	97028.04	97028.04	1.49
1493	38	2	1	53	50	0.2	-50	0.8	200	0.5	50	0.5	2	1	5	5	0	153	50	167	-50	1455.12	34.61	0	0	97029.54	97031	0	97033.54	97034.56	97037.59	97039.02	97039.03	1.34
1494	38	2	1	54	200	0.5	-200	0.5	50	0.5	-200	0.5	2	1	5	6	1	278	200	117	-200	2023.74	50	0	0	97040.38	97042.4	0	97044.38	97045.4	97048.43	97049.64	97049.65	1.9
1495	38	2	1	55	-50	0.8	-200	0.2	200	0.2	-200	0.8	2	1	5	7	0	13	-200	170	-50	3127.99	-13.61	0	0	97051.57	97054.7	0	97055.57	97056.59	97059.61	97061.36	97061.37	1.37
1496	38	2	1	56	200	0.8	-50	0.2	50	0.8	-50	0.2	2	1	5	8	1	260	200	171	50	1337.84	50	0	0	97062.76	97064.1	0	97066.76	97067.78	97070.8	97071.67	97071.67	1.11
1497	38	2	1	57	50	0.8	-200	0.2	200	0.8	-200	0.2	2	1	5	9	0	219	200	123	50	2643.04	50	0	0	97072.81	97075.45	0	97076.81	97077.83	97080.85	97081.55	97081.56	1.78
1498	38	2	1	58	200	0.5	-50	0.5	200	0.8	-200	0.2	2	1	5	10	1	266	200	88	200	3362.27	50	0	0	97083.36	97086.73	0	97087.36	97088.38	97091.41	97092.28	97092.29	1.39
1499	38	2	1	59	-50	0.2	-200	0.8	50	0.8	-200	0.2	2	1	5	11	0	276	50	97	-200	2091.27	50	0	0	97093.7	97095.79	0	97097.7	97098.72	97101.74	97102.66	97102.66	1.24
1500	38	2	1	60	50	0.2	-50	0.8	200	0.5	50	0.5	2	1	5	12	0	33	50	104	-50	1956.83	36.3	0	0	97103.92	97105.88	0	97107.92	97108.94	97111.96	97113.05	97113.07	1.4
1502	38	2	1	62	200	0.5	-50	0.5	200	0.8	-200	0.2	1	1	6	2	0	234	200	232	200	1840.25	50	0	0	97121.66	97123.5	0	97125.66	97126.68	97129.71	97130.46	97130.48	1.13
1503	38	2	1	63	200	0.5	50	0.5	50	0.5	-50	0.5	1	1	6	3	1	229	200	341	50	1454.91	50	0	0	97131.63	97133.09	0	97135.63	97136.65	97139.68	97140.63	97140.65	1.94
1504	38	2	1	64	200	0.5	-200	0.5	200	0.2	-200	0.8	1	1	6	4	1	256	200	86	-200	1789.41	50	0	0	97142.6	97144.39	0	97146.6	97147.62	97150.65	97151.41	97151.42	1.96
1505	38	2	1	65	200	0.5	-200	0.5	-50	0.2	-200	0.8	1	1	6	5	1	219	200	163	-200	1438.4	47.37	0	0	97153.39	97154.83	0	97157.39	97158.41	97161.44	97162.52	97162.54	1.58
1506	38	2	1	66	-50	0.2	-200	0.8	200	0.5	-200	0.5	1	1	6	6	0	278	200	239	-200	2090.98	50	0	0	97164.13	97166.22	0	97168.13	97169.15	97172.17	97173.3	97173.31	1.06
1507	38	2	1	67	50	0.8	-50	0.2	200	0.8	-50	0.2	1	1	6	7	0	150	200	239	50	1205.02	50	0	0	97174.4	97175.6	0	97178.4	97179.41	97182.44	97183.54	97183.54	1.23
1508	38	2	1	68	50	0.8	-200	0.2	200	0.5	-50	0.5	1	1	6	8	0	93	-50	300	50	2224.41	0.47	0	0	97184.8	97187.02	0	97188.8	97189.82	97192.84	97194.09	97194.1	1.35
1509	38	2	1	69	200	0.5	-200	0.5	50	0.8	-50	0.2	1	1	6	9	0	195	50	210	200	2592.37	18.66	0	0	97195.47	97198.06	0	97199.47	97200.49	97203.51	97204.65	97204.67	1.82
1510	38	2	1	70	200	0.5	-50	0.5	50	0.8	-200	0.2	1	1	6	10	1	96	-50	115	50	1572.18	-7.88	0	0	97206.51	97208.08	0	97210.51	97211.53	97214.55	97215.56	97215.57	1.02
1511	38	2	1	71	200	0.5	50	0.5	50	0.2	-50	0.8	1	1	6	11	1	339	200	233	-50	1622.54	50	0	0	97216.61	97218.23	0	97220.61	97221.63	97224.65	97225.73	97225.74	1.04
1512	38	2	1	72	200	0.8	-200	0.2	200	0.5	-50	0.5	1	1	6	12	1	231	200	197	200	1638.85	50	0	0	97226.81	97228.45	0	97230.81	97231.83	97234.86	97235.67	97235.69	1.17
1513	38	2	1	73	200	0.5	-200	0.5	50	0.5	-200	0.5	1	1	7	1	1	196	200	260	50	2107.39	50	0	0	97238.9	97241.01	0	97242.9	97243.92	97246.95	97248.54	97248.55	1.65
1514	38	2	1	74	50	0.8	-50	0.2	200	0.2	-200	0.8	1	1	7	2	1	358	50	79	-200	1973.52	42.91	0	0	97250.23	97252.2	0	97254.23	97255.24	97258.27	97259.99	97260.01	1.73
1515	38	2	1	75	50	0.2	-50	0.8	200	0.5	50	0.5	1	1	7	3	0	23	50	40	-50	1589.37	21.5	0	0	97261.77	97263.36	0	97265.77	97266.78	97269.81	97270.66	97270.66	1.65
1516	38	2	1	76	50	0.5	-50	0.5	50	0.5	-200	0.5	1	1	7	4	1	162	-50	132	-200	2291.59	-7.13	0	0	97272.34	97274.63	0	97276.34	97277.35	97280.38	97283.57	97283.58	1.45
1517	38	2	1	77	50	0.5	-50	0.5	50	0.2	-200	0.8	1	1	7	5	1	227	50	278	-200	1756.14	37.5	0	0	97285.05	97286.8	0	97289.05	97290.07	97293.09	97294.87	97294.88	1.55
1518	38	2	1	78	50	0.2	-200	0.8	50	0.8	-200	0.2	1	1	7	6	0	70	-200	351	50	1923.86	-16.58	0	0	97296.45	97298.38	0	97300.45	97301.47	97304.5	97305.87	97305.89	1.3
1519	38	2	1	79	50	0.8	-200	0.2	200	0.8	-200	0.2	1	1	7	7	0	34	-200	251	50	1656.57	-25.13	0	0	97307.21	97308.86	0	97311.21	97312.23	97315.25	97317.5	97317.51	1.74
1520	38	2	1	80	200	0.2	50	0.8	200	0.5	50	0.5	1	1	7	8	0	311	200	191	50	1120.64	50	0	0	97319.28	97320.4	0	97323.28	97324.3	97327.33	97328.42	97328.43	1.19
1521	38	2	1	81	200	0.8	-50	0.2	200	0.5	50	0.5	1	1	7	9	0	242	200	142	200	2090.66	50	0	0	97329.64	97331.73	0	97333.64	97334.65	97337.68	97338.82	97338.83	1.69
1522	38	2	1	82	200	0.8	-200	0.2	50	0.2	-200	0.8	1	1	7	10	1	188	200	126	-200	1422.18	50	0	0	97340.54	97341.96	0	97344.54	97345.56	97348.59	97349.41	97349.42	1.18
1523	38	2	1	83	50	0.2	-50	0.8	200	0.5	50	0.5	1	1	7	11	0	95	50	211	-50	1471.61	27.5	0	0	97350.63	97352.1	0	97354.63	97355.64	97358.67	97360.24	97360.26	1.37
1524	38	2	1	84	200	0.5	50	0.5	200	0.8	-50	0.2	1	1	7	12	1	272	200	88	200	1622.17	45.49	0	0	97361.65	97363.27	0	97365.65	97366.66	97369.69	97371.99	97372	1.63
1525	38	2	1	85	50	0.5	-50	0.5	50	0.5	-200	0.5	1	1	8	1	1	248	50	130	-200	2575.87	40.47	0	0	97375.66	97378.24	0	97379.66	97380.68	97383.71	97384.68	97384.69	1.78
1526	38	2	1	86	200	0.8	50	0.2	200	0.5	-50	0.5	1	1	8	2	1	143	200	247	200	1756.17	50	0	0	97386.5	97388.26	0	97390.5	97391.52	97394.55	97396.42	97396.43	1.08
1527	38	2	1	87	-50	0.2	-200	0.8	200	0.2	-200	0.8	1	1	8	3	0	8	-200	160	-200	2208.04	-5.73	0	0	97397.54	97399.75	0	97401.54	97402.56	97405.58	97406.82	97406.84	1.93
1528	38	2	1	88	200	0.8	-50	0.2	50	0.8	-50	0.2	1	1	8	4	1	153	200	98	50	1690.01	50	0	0	97408.78	97410.47	0	97412.78	97413.8	97416.82	97417.74	97417.76	1.78
1529	38	2	1	89	200	0.5	-50	0.5	-50	0.5	-200	0.5	1	1	8	5	1	296	200	155	-200	1137.54	50	0	0	97419.55	97420.69	0	97423.55	97424.57	97427.59	97428.24	97428.25	1.49
1530	38	2	1	90	200	0.2	-50	0.8	200	0.8	50	0.2	1	1	8	6	0	277	200	141	-50	1255.2	42.5	0	0	97429.75	97431.01	0	97433.75	97434.77	97437.8	97440.1	97440.12	1.44
1531	38	2	1	91	50	0.2	-200	0.8	50	0.2	-50	0.8	1	1	8	7	0	272	-50	292	50	1940.53	18.29	0	0	97441.58	97443.52	0	97445.58	97446.59	97449.62	97451.22	97451.23	1.45
1532	38	2	1	92	-50	0.8	-200	0.2	-50	0.5	-200	0.5	1	1	8	8	1	78	-50	285	-50	2776.75	8.99	0	0	97452.7	97455.47	0	97456.7	97457.71	97460.74	97462.19	97462.21	1.31
1533	38	2	1	93	-50	0.8	-200	0.2	200	0.2	-200	0.8	1	1	8	9	0	242	-200	118	-50	3278.34	-21.35	0	0	97463.53	97466.81	0	97467.54	97468.55	97471.58	97473.95	97473.97	1.51
1534	38	2	1	94	50	0.8	-200	0.2	200	0.8	-200	0.2	1	1	8	10	0	277	200	301	50	1589.08	50	0	0	97475.49	97477.08	0	97479.49	97480.51	97483.54	97484.66	97484.67	1.51
1535	38	2	1	95	200	0.5	-200	0.5	200	0.8	50	0.2	1	1	8	11	0	357	200	311	200	1104.5	50	0	0	97486.21	97487.32	0	97490.21	97491.23	97494.26	97495.32	97495.33	1.82
1536	38	2	1	96	200	0.2	-200	0.8	50	0.2	-50	0.8	1	1	8	12	0	212	-50	319	200	2107.39	34.29	0	0	97497.17	97499.28	0	97501.17	97502.19	97505.21	97507.15	97507.15	1.79
1537	39	1	1	1	200	0.5	-200	0.5	200	0.8	50	0.2	2	1	1	1	0	257	200	353	200	1650.13	50	441634.48	441634.5	441638.6	441640.25	0	441642.63	441643.66	441646.72	441648.02	441648.03	1.17
1538	39	1	1	2	50	0.2	-200	0.8	50	0.8	-200	0.2	2	1	1	2	0	22	-200	170	-200	2349.86	-50	0	441636.54	441649.22	441651.57	0	441653.22	441654.25	441657.27	441659.13	441659.15	1.6
1539	39	1	1	3	50	0.5	-200	0.5	200	0.5	-200	0.5	2	1	1	3	0	26	-200	16	-200	2883.39	-26.34	0	441775.62	441660.77	441663.65	0	441664.77	441665.8	441668.82	441670.22	441670.23	1.26
1540	39	1	1	4	50	0.2	-200	0.8	50	0.2	-50	0.8	2	1	1	4	0	295	50	35	-200	1833.33	28.28	0	441918.23	441671.52	441673.35	0	441675.52	441676.55	441679.57	441682.05	441682.05	1.65
1541	39	1	1	5	200	0.8	50	0.2	200	0.5	-50	0.5	2	1	1	5	1	261	200	54	-50	2150.02	50	0	442054.71	441683.72	441685.87	0	441687.72	441688.75	441691.77	441693.44	441693.45	1.69
1542	39	1	1	6	50	0.2	-50	0.8	-50	0.5	-200	0.5	2	1	1	6	1	187	-50	351	-50	2499.98	-33.6	0	442191.4	441695.15	441697.65	0	441699.15	441700.18	441703.2	441705.52	441705.53	1.75
1543	39	1	1	7	200	0.2	-200	0.8	-50	0.8	-200	0.2	2	1	1	7	1	289	200	164	-50	2200.02	50	0	442327.53	441707.3	441709.5	0	441711.3	441712.33	441715.35	441716.68	441716.68	1.45
1544	39	1	1	8	-50	0.2	-200	0.8	200	0.2	-200	0.8	2	1	1	8	0	31	-200	298	-50	2216.59	-50	0	442466.13	441718.15	441720.37	0	441722.15	441723.18	441726.2	441727.74	441727.75	1.08
1545	39	1	1	9	200	0.5	50	0.5	50	0.5	-50	0.5	2	1	1	9	1	63	50	141	-50	1916.65	19.75	0	442605.29	441728.85	441730.77	0	441732.85	441733.89	441736.9	441739.64	441739.65	1.23
1546	39	1	1	10	50	0.5	-50	0.5	50	0.5	-200	0.5	2	1	1	10	1	290	50	22	-200	2750.39	50	0	0	441740.9	441743.65	0	441744.9	441745.92	441748.94	441750.54	441750.55	1.91
1547	39	1	1	11	200	0.2	-50	0.8	200	0.8	50	0.2	2	1	1	11	0	151	200	190	-50	1216.32	50	0	0	441752.49	441753.7	0	441756.49	441757.52	441760.54	441762.61	441762.62	1.15
1548	39	1	1	12	200	0.8	-50	0.2	50	0.8	-50	0.2	2	1	1	12	1	227	200	106	50	1649.99	50	0	0	441763.79	441765.44	0	441767.79	441768.82	441771.84	441773.77	441773.79	1.83
1549	39	1	1	13	-50	0.2	-200	0.8	200	0.5	-200	0.5	2	1	2	1	0	355	200	6	-200	1233.33	50	0	0	441777.64	441778.87	0	441781.64	441782.67	441785.69	441787.11	441787.12	1.54
1550	39	1	1	14	200	0.5	-50	0.5	50	0.8	-200	0.2	2	1	2	2	1	39	-50	135	50	1733.38	0.55	0	0	441788.67	441790.4	0	441792.67	441793.7	441796.72	441800.88	441800.89	2
1551	39	1	1	15	200	0.5	-50	0.5	-50	0.5	-200	0.5	2	1	2	3	1	177	-50	123	-200	1816.7	9.43	0	0	441802.9	441804.72	0	441806.9	441807.94	441810.96	441813.88	441813.89	1.08
1552	39	1	1	16	-50	0.8	-200	0.2	-50	0.5	-200	0.5	2	1	2	4	1	332	-50	19	-200	883.27	16.98	0	0	441814.99	441815.87	0	441818.99	441820.02	441823.04	441825.25	441825.26	1.44
1553	39	1	1	17	200	0.5	-200	0.5	-50	0.2	-200	0.8	2	1	2	5	1	97	-200	153	-200	1133.34	-7.41	0	0	441826.71	441827.84	0	441830.71	441831.74	441834.76	441837.01	441837.02	1.11
1554	39	1	1	18	200	0.8	-200	0.2	50	0.2	-200	0.8	2	1	2	6	1	340	200	151	-200	1383.42	50	0	442742.72	441838.14	441839.52	0	441842.14	441843.17	441846.19	441848.23	441848.24	1.96
1555	39	1	1	19	200	0.5	50	0.5	200	0.8	-50	0.2	2	1	2	7	1	109	50	253	200	2583.51	-50	0	0	441850.22	441852.81	0	441854.22	441855.26	441858.27	441859.28	441859.29	1
1556	39	1	1	20	200	0.5	50	0.5	50	0.2	-50	0.8	2	1	2	8	1	195	200	252	-50	1950.05	50	0	0	441860.31	441862.26	0	441864.31	441865.34	441868.36	441871.11	441871.12	1.77
1557	39	1	1	21	200	0.8	50	0.2	200	0.5	-50	0.5	2	1	2	9	1	65	50	47	-50	1533.36	21.11	0	0	441872.91	441874.44	0	441876.91	441877.94	441880.96	441882.51	441882.52	1.82
1558	39	1	1	22	50	0.5	-50	0.5	50	0.2	-200	0.8	2	1	2	10	1	62	-50	12	-200	1383.35	22.34	0	0	441884.36	441885.74	0	441888.36	441889.39	441892.41	441894.44	441894.46	1.87
1559	39	1	1	23	200	0.5	-50	0.5	50	0.5	-50	0.5	2	1	2	11	1	318	200	241	50	1183.33	28.02	0	0	441896.34	441897.53	0	441900.34	441901.38	441904.39	441906.02	441906.03	1.08
1560	39	1	1	24	200	0.2	50	0.8	200	0.5	50	0.5	2	1	2	12	0	166	50	133	50	1416.67	0.98	0	0	441907.13	441908.54	0	441911.13	441912.16	441915.18	441916.8	441916.81	1.4
1561	39	1	1	25	-50	0.8	-200	0.2	200	0.8	-50	0.2	1	1	3	1	0	308	200	57	-200	1850.19	50	0	0	441920.24	441922.09	0	441924.24	441925.28	441928.29	441929.66	441929.68	1.26
1562	39	1	1	26	200	0.5	-50	0.5	50	0.5	-50	0.5	1	1	3	2	1	136	-50	69	-50	2333.25	-27.03	0	0	441930.94	441933.28	0	441934.94	441935.98	441938.99	441940.76	441940.76	1.8
1563	39	1	1	27	200	0.8	50	0.2	200	0.5	-50	0.5	1	1	3	3	1	174	200	44	-50	1383.33	50	0	0	441942.58	441943.96	0	441946.58	441947.61	441950.63	441951.92	441951.93	1.43
1564	39	1	1	28	50	0.5	-200	0.5	200	0.5	-200	0.5	1	1	3	4	0	139	-200	82	-200	1699.96	-50	0	0	441953.38	441955.08	0	441957.38	441958.41	441961.43	441962.69	441962.69	1.91
1565	39	1	1	29	-50	0.2	-200	0.8	50	0.8	-200	0.2	1	1	3	5	0	105	50	91	-200	2233.38	25.81	0	0	441964.63	441966.86	0	441968.63	441969.66	441972.68	441974.82	441974.83	1.18
1566	39	1	1	30	200	0.8	-50	0.2	50	0.8	-50	0.2	1	1	3	6	1	96	200	297	50	2700.1	45.87	0	0	441976.03	441978.73	0	441980.03	441981.06	441984.08	441985.82	441985.83	1.26
1567	39	1	1	31	-50	0.8	-200	0.2	200	0.2	-50	0.8	1	1	3	7	0	124	-50	263	-50	2000.02	-18.01	0	0	441987.11	441989.11	0	441991.11	441992.15	441995.16	441998.77	441998.78	1.15
1568	39	1	1	32	50	0.5	-200	0.5	50	0.8	-200	0.2	1	1	3	8	0	327	50	39	-200	2816.73	8.72	0	0	441999.95	442002.76	0	442003.95	442004.98	442008	442009.67	442009.68	1.14
1569	39	1	1	33	-50	0.5	-200	0.5	200	0.8	-200	0.2	1	1	3	9	0	94	200	295	-50	2533.31	50	0	0	442010.83	442013.36	0	442014.83	442015.86	442018.88	442020.32	442020.33	1.87
1570	39	1	1	34	50	0.2	-50	0.8	-50	0.5	-200	0.5	1	1	3	10	0	154	-200	9	-50	2383.59	-50	0	0	442022.21	442024.6	0	442026.21	442027.25	442030.26	442031.72	442031.73	1.58
1571	39	1	1	35	200	0.8	-200	0.2	-50	0.2	-200	0.8	1	1	3	11	1	59	-200	65	-200	1583.54	-50	0	0	442033.33	442034.91	0	442037.33	442038.35	442041.36	442042.49	442042.5	1.55
1572	39	1	1	36	200	0.8	50	0.2	200	0.2	50	0.8	1	1	3	12	1	34	50	216	50	1466.68	-35	0	0	442044.06	442045.53	0	442048.06	442049.1	442052.11	442053.55	442053.56	1.14
1573	39	1	1	37	-50	0.8	-200	0.2	200	0.8	-50	0.2	2	1	4	1	0	252	200	251	-50	1733.45	50	0	0	442056.73	442058.46	0	442060.73	442061.76	442064.78	442066.12	442066.13	1.85
1574	39	1	1	38	50	0.8	-50	0.2	200	0.8	-50	0.2	2	1	4	2	0	25	-50	13	-50	1066.54	1.88	0	0	442068	442069.07	0	442072	442073.03	442076.05	442078.9	442078.92	1.62
1575	39	1	1	39	200	0.8	-200	0.2	200	0.5	-50	0.5	2	1	4	3	1	192	200	236	200	1783.34	42.42	0	0	442080.55	442082.33	0	442084.55	442085.58	442088.6	442091.54	442091.55	1.35
1576	39	1	1	40	50	0.8	-50	0.2	200	0.2	-200	0.8	2	1	4	4	0	259	-200	296	50	2049.73	-50	0	0	442092.92	442094.97	0	442096.92	442097.95	442100.97	442102.31	442102.32	1.51
1577	39	1	1	41	200	0.8	-200	0.2	-50	0.2	-200	0.8	2	1	4	5	1	192	200	118	-200	1666.7	50	0	0	442103.85	442105.52	0	442107.85	442108.88	442111.9	442113.28	442113.28	1.4
1578	39	1	1	42	200	0.2	-200	0.8	50	0.2	-50	0.8	2	1	4	6	0	281	-50	220	-200	2366.66	36.25	0	0	442114.7	442117.07	0	442118.7	442119.73	442122.75	442124.06	442124.07	1.08
1579	39	1	1	43	200	0.8	50	0.2	200	0.2	50	0.8	2	1	4	7	1	33	50	96	50	1733.37	0.1	0	0	442125.15	442126.88	0	442129.15	442130.18	442133.2	442135.02	442135.03	1.24
1580	39	1	1	44	200	0.5	-200	0.5	50	0.8	-50	0.2	2	1	4	8	1	102	-200	159	50	1900.03	-29.58	0	0	442136.28	442138.18	0	442140.28	442141.32	442144.34	442146.73	442146.73	1.12
1581	39	1	1	45	50	0.8	-200	0.2	200	0.5	-50	0.5	2	1	4	9	0	316	200	165	50	1949.93	50	0	0	442147.87	442149.82	0	442151.87	442152.9	442155.92	442157.53	442157.54	1.18
1582	39	1	1	46	50	0.5	-50	0.5	50	0.5	-200	0.5	2	1	4	10	1	340	50	230	50	2116.73	8.03	0	0	442158.74	442160.85	0	442162.74	442163.77	442166.79	442168.64	442168.65	1.24
1583	39	1	1	47	50	0.5	-200	0.5	50	0.8	-200	0.2	2	1	4	11	0	244	50	87	-200	2300.07	50	0	0	442169.9	442172.2	0	442173.9	442174.94	442177.95	442179.12	442179.12	1.42
1584	39	1	1	48	-50	0.5	-200	0.5	200	0.8	-200	0.2	2	1	4	12	0	251	200	242	-50	1583.23	50	0	0	442180.55	442182.14	0	442184.55	442185.59	442188.6	442190.32	442190.34	1.05
1585	39	1	1	49	200	0.5	-200	0.5	200	0.2	-200	0.8	2	1	5	1	1	92	-200	81	-200	1283.36	-3.77	0	0	442193.42	442194.7	0	442197.42	442198.45	442201.47	442204.23	442204.24	1.9
1586	39	1	1	50	200	0.8	-50	0.2	200	0.5	50	0.5	2	1	5	2	0	125	50	304	200	2016.7	-41.62	0	0	442206.15	442208.17	0	442210.15	442211.19	442214.2	442216.49	442216.49	1.94
1587	39	1	1	51	-50	0.8	-200	0.2	200	0.2	-50	0.8	2	1	5	3	0	3	-50	244	-50	2149.9	-6.19	0	0	442218.45	442220.6	0	442222.45	442223.49	442226.51	442228.78	442228.79	1.49
1588	39	1	1	52	50	0.8	-200	0.2	200	0.8	-200	0.2	2	1	5	4	0	330	200	140	50	1516.57	50	0	0	442230.29	442231.81	0	442234.29	442235.32	442238.34	442239.64	442239.66	1.49
1589	39	1	1	53	50	0.2	-50	0.8	200	0.5	50	0.5	2	1	5	5	0	153	50	167	-50	1683.34	29.61	0	0	442241.16	442242.84	0	442245.16	442246.19	442249.21	442250.31	442250.32	1.34
1590	39	1	1	54	200	0.5	-200	0.5	50	0.5	-200	0.5	2	1	5	6	1	278	200	117	-200	1700.02	50	0	0	442251.67	442253.37	0	442255.67	442256.71	442259.72	442261.14	442261.16	1.9
1591	39	1	1	55	-50	0.8	-200	0.2	200	0.2	-200	0.8	2	1	5	7	0	13	-200	170	-50	2116.78	-50	0	0	442263.07	442265.19	0	442267.07	442268.11	442271.12	442272.21	442272.22	1.37
1592	39	1	1	56	200	0.8	-50	0.2	50	0.8	-50	0.2	2	1	5	8	1	260	200	171	50	2133.41	50	0	0	442273.61	442275.74	0	442277.61	442278.64	442281.66	442283.08	442283.09	1.11
1593	39	1	1	57	50	0.8	-200	0.2	200	0.8	-200	0.2	2	1	5	9	0	219	200	123	50	1766.68	50	0	0	442284.22	442285.99	0	442288.22	442289.26	442292.27	442293.41	442293.42	1.78
1594	39	1	1	58	200	0.5	-50	0.5	200	0.8	-200	0.2	2	1	5	10	0	88	200	266	200	1133.26	24.55	0	0	442295.22	442296.36	0	442299.22	442300.26	442303.27	442304.57	442304.57	1.39
1595	39	1	1	59	-50	0.2	-200	0.8	50	0.8	-200	0.2	2	1	5	11	0	276	50	97	-200	2300.06	50	0	0	442305.97	442308.27	0	442309.98	442311.01	442314.03	442314.8	442314.81	1.24
1596	39	1	1	60	50	0.2	-50	0.8	200	0.5	50	0.5	2	1	5	12	0	33	50	104	-50	1700.03	25	0	0	442316.06	442317.76	0	442320.06	442321.09	442324.11	442326.1	442326.11	1.4
1597	39	1	1	61	200	0.2	-200	0.8	-50	0.8	-200	0.2	1	1	6	1	1	247	-200	197	-50	1916.58	-32.5	0	0	442329.54	442331.46	0	442333.54	442334.58	442337.59	442342.17	442342.18	1.1
1598	39	1	1	62	200	0.5	-50	0.5	200	0.8	-200	0.2	1	1	6	2	0	234	200	232	200	1449.95	50	0	0	442343.29	442344.74	0	442347.29	442348.33	442351.34	442352.59	442352.59	1.13
1599	39	1	1	63	200	0.5	50	0.5	50	0.5	-50	0.5	1	1	6	3	1	229	200	341	50	1400.15	50	0	0	442353.74	442355.14	0	442357.74	442358.78	442361.79	442362.98	442362.99	1.94
1600	39	1	1	64	200	0.5	-200	0.5	200	0.2	-200	0.8	1	1	6	4	1	256	200	86	-200	1933.37	50	0	0	442364.94	442366.88	0	442368.94	442369.98	442372.99	442374.33	442374.34	1.96
1601	39	1	1	65	200	0.5	-200	0.5	-50	0.2	-200	0.8	1	1	6	5	1	219	200	163	-200	2083.37	39.87	0	0	442376.31	442378.39	0	442380.31	442381.34	442384.36	442386.67	442386.68	1.58
1602	39	1	1	66	-50	0.2	-200	0.8	200	0.5	-200	0.5	1	1	6	6	0	278	200	239	-200	1849.66	50	0	0	442388.26	442390.11	0	442392.26	442393.29	442396.31	442397.74	442397.74	1.06
1603	39	1	1	67	50	0.8	-50	0.2	200	0.8	-50	0.2	1	1	6	7	0	150	200	239	50	1516.68	43.54	0	0	442398.81	442400.33	0	442402.81	442403.85	442406.86	442408.74	442408.75	1.23
1604	39	1	1	68	50	0.8	-200	0.2	200	0.5	-50	0.5	1	1	6	8	0	93	-50	300	50	1850	-22.03	0	0	442410	442411.85	0	442414	442415.03	442418.05	442419.24	442419.25	1.35
1605	39	1	1	69	200	0.5	-200	0.5	50	0.8	-50	0.2	1	1	6	9	1	210	200	195	50	2783.48	50	0	0	442420.61	442423.4	0	442424.61	442425.65	442428.66	442429.84	442429.85	1.82
1606	39	1	1	70	200	0.5	-50	0.5	50	0.8	-200	0.2	1	1	6	10	1	96	-50	115	50	3116.43	-25.38	0	0	442431.68	442434.8	0	442435.68	442436.71	442439.73	442441.72	442441.73	1.02
1607	39	1	1	71	200	0.5	50	0.5	50	0.2	-50	0.8	1	1	6	11	1	339	200	233	-50	1766.67	38.18	0	0	442442.76	442444.53	0	442446.76	442447.78	442450.8	442453.5	442453.51	1.04
1608	39	1	1	72	200	0.8	-200	0.2	200	0.5	-50	0.5	1	1	6	12	1	231	200	197	200	1583.35	50	0	0	442454.56	442456.15	0	442458.56	442459.6	442462.61	442464.94	442464.95	1.17
1609	39	1	1	73	200	0.5	-200	0.5	50	0.5	-200	0.5	1	1	7	1	1	196	200	260	50	1916.69	50	0	0	442468.15	442470.06	0	442472.15	442473.18	442476.2	442477.41	442477.42	1.65
1610	39	1	1	74	50	0.8	-50	0.2	200	0.2	-200	0.8	1	1	7	2	1	358	50	79	-200	1649.97	15.41	0	0	442479.08	442480.73	0	442483.08	442484.12	442487.13	442488.98	442488.98	1.73
1611	39	1	1	75	50	0.2	-50	0.8	200	0.5	50	0.5	1	1	7	3	0	23	50	40	-50	1116.52	-13.5	0	0	442490.73	442491.85	0	442494.73	442495.77	442498.78	442503.14	442503.15	1.65
1612	39	1	1	76	50	0.5	-50	0.5	50	0.5	-200	0.5	1	1	7	4	1	162	-50	132	-200	2283.38	-24.63	0	0	442504.82	442507.1	0	442508.82	442509.85	442512.87	442514.7	442514.72	1.45
1613	39	1	1	77	50	0.5	-50	0.5	50	0.2	-200	0.8	1	1	7	5	1	227	50	278	-200	2233.38	11.59	0	0	442516.18	442518.42	0	442520.18	442521.22	442524.23	442527.61	442527.62	1.55
1614	39	1	1	78	50	0.2	-200	0.8	50	0.8	-200	0.2	1	1	7	6	0	70	-200	351	50	1900.02	-50	0	0	442529.18	442531.08	0	442533.18	442534.22	442537.23	442537.92	442537.93	1.3
1615	39	1	1	79	50	0.8	-200	0.2	200	0.8	-200	0.2	1	1	7	7	0	34	-200	251	50	1400.14	-45.13	0	0	442539.25	442540.65	0	442543.25	442544.28	442547.3	442549.81	442549.82	1.74
1616	39	1	1	80	200	0.2	50	0.8	200	0.5	50	0.5	1	1	7	8	0	311	200	191	50	1483.38	50	0	0	442551.58	442553.07	0	442555.58	442556.62	442559.64	442560.7	442560.72	1.19
1617	39	1	1	81	200	0.8	-50	0.2	200	0.5	50	0.5	1	1	7	9	1	142	200	242	200	1483.35	50	0	0	442561.92	442563.4	0	442565.92	442566.95	442569.97	442571.14	442571.15	1.69
1618	39	1	1	82	200	0.8	-200	0.2	50	0.2	-200	0.8	1	1	7	10	1	188	200	126	-200	1999.94	45	0	0	442572.85	442574.85	0	442576.85	442577.89	442580.9	442583.02	442583.04	1.18
1619	39	1	1	83	50	0.2	-50	0.8	200	0.5	50	0.5	1	1	7	11	0	95	50	211	-50	1783.27	-27.5	0	0	442584.24	442586.02	0	442588.24	442589.27	442592.29	442593.21	442593.22	1.37
1620	39	1	1	84	200	0.5	50	0.5	200	0.8	-50	0.2	1	1	7	12	0	88	200	272	200	1200	40.49	0	0	442594.6	442595.8	0	442598.6	442599.64	442602.65	442603.64	442603.65	1.63
1621	39	1	1	85	50	0.5	-50	0.5	50	0.5	-200	0.5	1	1	8	1	1	248	50	130	-200	2483.36	30	0	0	442607.3	442609.79	0	442611.3	442612.34	442615.35	442616.99	442617	1.78
1622	39	1	1	86	200	0.8	50	0.2	200	0.5	-50	0.5	1	1	8	2	1	143	200	247	200	966.34	50	0	0	442618.8	442619.77	0	442622.8	442623.84	442626.85	442628.29	442628.3	1.08
1623	39	1	1	87	-50	0.2	-200	0.8	200	0.2	-200	0.8	1	1	8	3	0	8	-200	160	-200	2450.11	-48.23	0	0	442629.4	442631.85	0	442633.4	442634.44	442637.45	442638.86	442638.87	1.93
1624	39	1	1	88	200	0.8	-50	0.2	50	0.8	-50	0.2	1	1	8	4	1	153	200	98	50	1250	50	0	0	442640.82	442642.07	0	442644.82	442645.85	442648.87	442650.54	442650.56	1.78
1625	39	1	1	89	200	0.5	-50	0.5	-50	0.5	-200	0.5	1	1	8	5	1	296	200	155	-200	1583.28	-1.95	0	0	442652.34	442653.92	0	442656.34	442657.37	442660.39	442662.7	442662.71	1.49
1626	39	1	1	90	200	0.2	-50	0.8	200	0.8	50	0.2	1	1	8	6	0	277	200	141	-50	1149.69	37.67	0	0	442664.21	442665.36	0	442668.21	442669.24	442672.26	442673.09	442673.11	1.44
1627	39	1	1	91	50	0.2	-200	0.8	50	0.2	-50	0.8	1	1	8	7	0	272	-50	292	50	1933.46	-26.71	0	0	442674.56	442676.49	0	442678.56	442679.59	442682.61	442684.08	442684.09	1.45
1628	39	1	1	92	-50	0.8	-200	0.2	-50	0.5	-200	0.5	1	1	8	8	1	78	-50	285	-50	1933.34	-16.01	0	0	442685.56	442687.49	0	442689.56	442690.59	442693.61	442695.37	442695.37	1.31
1629	39	1	1	93	-50	0.8	-200	0.2	200	0.2	-200	0.8	1	1	8	9	1	118	-50	242	-200	2416.74	5	0	0	442696.69	442699.11	0	442700.69	442701.72	442704.74	442707.06	442707.07	1.51
1630	39	1	1	94	50	0.8	-200	0.2	200	0.8	-200	0.2	1	1	8	10	0	277	200	301	50	1983.35	50	0	0	442708.59	442710.57	0	442712.59	442713.62	442716.64	442718.27	442718.27	1.51
1631	39	1	1	95	200	0.5	-200	0.5	200	0.8	50	0.2	1	1	8	11	0	357	200	311	200	1800.19	41.49	0	0	442719.81	442721.61	0	442723.81	442724.84	442727.86	442729.8	442729.81	1.82
1632	39	1	1	96	200	0.2	-200	0.8	50	0.2	-50	0.8	1	1	8	12	1	319	200	212	-50	2950.07	50	0	0	442731.64	442734.59	0	442735.64	442736.68	442739.69	442740.91	442740.93	1.79
1633	40	1	1	1	200	0.5	-200	0.5	200	0.8	50	0.2	2	1	1	1	0	257	200	353	200	2911.04	14.43	99693.97	99693.98	99698.1	99701.01	0	99702.13	99703.2	99706.26	99708.75	99708.77	1.17
1634	40	1	1	2	50	0.2	-200	0.8	50	0.8	-200	0.2	2	1	1	2	0	22	-200	170	-200	2090.8	-12.14	0	99696.02	99709.97	99712.06	0	99713.97	99714.99	99718.02	99719.68	99719.71	1.6
1635	40	1	1	3	50	0.5	-200	0.5	200	0.5	-200	0.5	2	1	1	3	0	26	-200	16	-200	1522.62	-38.84	0	99848.94	99721.33	99722.85	0	99725.33	99726.35	99729.37	99731.9	99731.92	1.26
1636	40	1	1	4	50	0.2	-200	0.8	50	0.2	-50	0.8	2	1	1	4	0	295	50	35	-200	2090.97	-21.72	0	100003.98	99733.2	99735.29	0	99737.2	99738.22	99741.25	99743.63	99743.64	1.65
1637	40	1	1	5	200	0.8	50	0.2	200	0.5	-50	0.5	2	1	1	5	1	261	200	54	-50	2040.98	10.07	0	100167.46	99745.31	99747.35	0	99749.31	99750.33	99753.36	99757.05	99757.07	1.69
1638	40	1	1	6	50	0.2	-50	0.8	-50	0.5	-200	0.5	2	1	1	6	1	187	-50	351	-50	1655.97	-13.6	0	100313.67	99758.78	99760.43	0	99762.78	99763.79	99766.82	99768.99	99768.99	1.75
1639	40	1	1	7	200	0.2	-200	0.8	-50	0.8	-200	0.2	2	1	1	7	1	289	200	164	-50	2759.72	22.59	0	100460.88	99770.77	99773.53	0	99774.77	99775.78	99778.81	99781.96	99781.97	1.45
1640	40	1	1	8	-50	0.2	-200	0.8	200	0.2	-200	0.8	2	1	1	8	0	31	-200	298	-50	2124.72	-17.48	0	100608.41	99783.44	99785.57	0	99787.44	99788.46	99791.49	99795.03	99795.05	1.08
1641	40	1	1	9	200	0.5	50	0.5	50	0.5	-50	0.5	2	1	1	9	1	63	50	141	-50	1757.26	-12.75	0	100752.71	99796.16	99797.91	0	99800.16	99801.17	99804.2	99806.82	99806.84	1.23
1642	40	1	1	10	50	0.5	-50	0.5	50	0.5	-200	0.5	2	1	1	10	1	290	50	22	-200	1606.06	8.7	0	0	99808.1	99809.7	0	99812.1	99813.11	99816.14	99822.85	99822.86	1.91
1643	40	1	1	11	200	0.2	-50	0.8	200	0.8	50	0.2	2	1	1	11	0	151	200	190	-50	1489.01	13.27	0	0	99824.81	99826.29	0	99828.81	99829.82	99832.85	99835.83	99835.84	1.15
1644	40	1	1	12	200	0.8	-50	0.2	50	0.8	-50	0.2	2	1	1	12	1	227	200	106	50	2024.26	5.12	0	0	99837.01	99839.04	0	99841.01	99842.03	99845.06	99847.08	99847.1	1.83
1645	40	1	1	13	-50	0.2	-200	0.8	200	0.5	-200	0.5	2	1	2	1	0	355	200	6	-200	2024.18	22.09	0	0	99850.96	99852.99	0	99854.96	99855.98	99859.01	99861.57	99861.58	1.54
1646	40	1	1	14	200	0.5	-50	0.5	50	0.8	-200	0.2	2	1	2	2	1	39	-50	135	50	2057.23	-16.95	0	0	99863.14	99865.2	0	99867.14	99868.16	99871.18	99874.32	99874.33	2
1647	40	1	1	15	200	0.5	-50	0.5	-50	0.5	-200	0.5	2	1	2	3	1	177	-50	123	-200	1956.84	-23.07	0	0	99876.35	99878.31	0	99880.35	99881.37	99884.4	99887.96	99887.97	1.08
1648	40	1	1	16	-50	0.8	-200	0.2	-50	0.5	-200	0.5	2	1	2	4	1	332	-50	19	-200	2776.77	-15.52	0	0	99889.08	99891.86	0	99893.08	99894.1	99897.12	99901.06	99901.07	1.44
1649	40	1	1	17	200	0.5	-200	0.5	-50	0.2	-200	0.8	2	1	2	5	1	97	-200	153	-200	2408.37	-27.41	0	0	99902.53	99904.93	0	99906.53	99907.54	99910.57	99912.14	99912.16	1.11
1650	40	1	1	18	200	0.8	-200	0.2	50	0.2	-200	0.8	2	1	2	6	1	340	200	151	-200	1973.68	17.07	0	100913.18	99913.28	99915.25	0	99917.28	99918.3	99921.32	99924.47	99924.48	1.96
1651	40	1	1	19	200	0.5	50	0.5	200	0.8	-50	0.2	2	1	2	7	1	109	50	253	200	2057.35	-27.23	0	0	99926.46	99928.52	0	99930.46	99931.48	99934.5	99935.56	99935.57	1
1652	40	1	1	20	200	0.5	50	0.5	50	0.2	-50	0.8	2	1	2	8	1	195	200	252	-50	2308.96	13.57	0	0	99936.59	99938.9	0	99940.59	99941.61	99944.64	99948.03	99948.05	1.77
1653	40	1	1	21	200	0.8	50	0.2	200	0.5	-50	0.5	2	1	2	9	1	65	50	47	-50	1907.06	1.11	0	0	99949.84	99951.75	0	99953.84	99954.86	99957.88	99964.45	99964.46	1.82
1654	40	1	1	22	50	0.5	-50	0.5	50	0.2	-200	0.8	2	1	2	10	1	62	-50	12	-200	2140.83	-25.16	0	0	99966.3	99968.44	0	99970.3	99971.31	99974.34	99977.07	99977.08	1.87
1655	40	1	1	23	200	0.5	-50	0.5	50	0.5	-50	0.5	2	1	2	11	1	318	200	241	50	1689.67	18.02	0	0	99978.97	99980.66	0	99982.97	99983.99	99987.02	99990.88	99990.9	1.08
1656	40	1	1	24	200	0.2	50	0.8	200	0.5	50	0.5	2	1	2	12	0	166	50	133	50	2191.39	-50	0	0	99992	99994.19	0	99996	99997.02	100000.05	100002.54	100002.56	1.4
1657	40	1	1	25	-50	0.8	-200	0.2	200	0.8	-50	0.2	1	1	3	1	0	308	200	57	-200	1890.48	20.49	0	0	100006	100007.89	0	100010	100011.02	100014.05	100017.33	100017.34	1.26
1658	40	1	1	26	200	0.5	-50	0.5	50	0.5	-50	0.5	1	1	3	2	1	136	-50	69	-50	2057.86	-14.53	0	0	100018.61	100020.67	0	100022.61	100023.63	100026.66	100034.99	100035	1.8
1659	40	1	1	27	200	0.8	50	0.2	200	0.5	-50	0.5	1	1	3	3	1	174	200	44	-50	2073.76	16.39	0	0	100036.83	100038.9	0	100040.83	100041.84	100044.87	100047.75	100047.76	1.43
1660	40	1	1	28	50	0.5	-200	0.5	200	0.5	-200	0.5	1	1	3	4	0	139	-200	82	-200	2475.27	-21.39	0	0	100049.22	100051.69	0	100053.22	100054.24	100057.26	100063.23	100063.25	1.91
1661	40	1	1	29	-50	0.2	-200	0.8	50	0.8	-200	0.2	1	1	3	5	0	105	50	91	-200	1973.89	8.31	0	0	100065.19	100067.16	0	100069.19	100070.21	100073.22	100077.47	100077.48	1.18
1662	40	1	1	30	200	0.8	-50	0.2	50	0.8	-50	0.2	1	1	3	6	1	96	200	297	50	2174.27	10.87	0	0	100078.69	100080.86	0	100082.69	100083.7	100086.73	100089.79	100089.79	1.26
1663	40	1	1	31	-50	0.8	-200	0.2	200	0.2	-50	0.8	1	1	3	7	0	124	-50	263	-50	3010.97	-3.01	0	0	100091.08	100094.09	0	100095.08	100096.1	100099.13	100102.13	100102.15	1.15
1664	40	1	1	32	50	0.5	-200	0.5	50	0.8	-200	0.2	1	1	3	8	0	327	50	39	-200	2558.71	-1.28	0	0	100103.32	100105.88	0	100107.32	100108.34	100111.37	100113.17	100113.17	1.14
1665	40	1	1	33	-50	0.5	-200	0.5	200	0.8	-200	0.2	1	1	3	9	0	94	200	295	-50	1739.44	25.28	0	0	100114.33	100116.07	0	100118.33	100119.35	100122.37	100126.16	100126.17	1.87
1666	40	1	1	34	50	0.2	-50	0.8	-50	0.5	-200	0.5	1	1	3	10	1	9	-50	154	-200	2308.24	8.62	0	0	100128.06	100130.37	0	100132.06	100133.08	100136.1	100139.06	100139.06	1.58
1667	40	1	1	35	200	0.8	-200	0.2	-50	0.2	-200	0.8	1	1	3	11	1	59	-200	65	-200	2593.04	-50	0	0	100140.67	100143.26	0	100144.67	100145.69	100148.71	100151.45	100151.46	1.55
1668	40	1	1	36	200	0.8	50	0.2	200	0.2	50	0.8	1	1	3	12	1	34	50	216	50	1739.41	-50	0	0	100153.03	100154.77	0	100157.03	100158.05	100161.07	100166.3	100166.31	1.14
1669	40	1	1	37	-50	0.8	-200	0.2	200	0.8	-50	0.2	2	1	4	1	0	252	200	251	-50	1572.64	-10.33	0	0	100169.49	100171.06	0	100173.49	100174.5	100177.53	100180.76	100180.78	1.85
1670	40	1	1	38	50	0.8	-50	0.2	200	0.8	-50	0.2	2	1	4	2	0	25	-50	13	-50	1338.37	-5.62	0	0	100182.65	100183.99	0	100186.65	100187.67	100190.69	100192.77	100192.78	1.62
1671	40	1	1	39	200	0.8	-200	0.2	200	0.5	-50	0.5	2	1	4	3	0	236	200	192	200	2391.51	-0.08	0	0	100194.42	100196.81	0	100198.42	100199.44	100202.47	100204.15	100204.17	1.35
1672	40	1	1	40	50	0.8	-50	0.2	200	0.2	-200	0.8	2	1	4	4	1	296	50	259	-200	1773.85	10.79	0	0	100205.54	100207.32	0	100209.54	100210.56	100213.59	100215.26	100215.28	1.51
1673	40	1	1	41	200	0.8	-200	0.2	-50	0.2	-200	0.8	2	1	4	5	1	192	200	118	-200	1857.01	13.55	0	0	100216.82	100218.67	0	100220.82	100221.83	100224.86	100228.73	100228.74	1.4
1674	40	1	1	42	200	0.2	-200	0.8	50	0.2	-50	0.8	2	1	4	6	0	281	-50	220	-200	2325.64	-23.75	0	0	100230.16	100232.49	0	100234.16	100235.18	100238.21	100240.8	100240.82	1.08
1675	40	1	1	43	200	0.8	50	0.2	200	0.2	50	0.8	2	1	4	7	1	33	50	96	50	1605.81	12.6	0	0	100241.92	100243.53	0	100245.92	100246.94	100249.97	100254.37	100254.38	1.24
1676	40	1	1	44	200	0.5	-200	0.5	50	0.8	-50	0.2	2	1	4	8	0	159	50	102	-200	2459	15.42	0	0	100255.64	100258.09	0	100259.64	100260.65	100263.68	100266.22	100266.24	1.12
1677	40	1	1	45	50	0.8	-200	0.2	200	0.5	-50	0.5	2	1	4	9	0	316	200	165	50	3127.59	15.39	0	0	100267.38	100270.5	0	100271.38	100272.39	100275.42	100277.44	100277.46	1.18
1678	40	1	1	46	50	0.5	-50	0.5	50	0.5	-200	0.5	2	1	4	10	1	340	50	230	50	1957.35	15.53	0	0	100278.67	100280.62	0	100282.67	100283.68	100286.71	100288.46	100288.47	1.24
1679	40	1	1	47	50	0.5	-200	0.5	50	0.8	-200	0.2	2	1	4	11	1	87	-200	244	50	1889.93	6.36	0	0	100289.72	100291.61	0	100293.72	100294.74	100297.77	100301.96	100301.98	1.42
1680	40	1	1	48	-50	0.5	-200	0.5	200	0.8	-200	0.2	2	1	4	12	0	251	200	242	-50	2257.64	7.85	0	0	100303.42	100305.68	0	100307.42	100308.44	100311.46	100312.58	100312.6	1.05
1681	40	1	1	49	200	0.5	-200	0.5	200	0.2	-200	0.8	2	1	5	1	1	92	-200	81	-200	2391.43	6.23	0	0	100315.69	100318.09	0	100319.69	100320.71	100323.74	100325.33	100325.34	1.9
1682	40	1	1	50	200	0.8	-50	0.2	200	0.5	50	0.5	2	1	5	2	1	304	200	125	50	2742.7	20.88	0	0	100327.27	100330.01	0	100331.27	100332.29	100335.31	100337.96	100337.97	1.94
1683	40	1	1	51	-50	0.8	-200	0.2	200	0.2	-50	0.8	2	1	5	3	0	3	-50	244	-50	3529.44	-8.69	0	0	100339.93	100343.46	0	100343.93	100344.95	100347.97	100351.44	100351.45	1.49
1684	40	1	1	52	50	0.8	-200	0.2	200	0.8	-200	0.2	2	1	5	4	1	140	50	330	200	1789.99	14.68	0	0	100352.96	100354.75	0	100356.96	100357.97	100361	100363.51	100363.53	1.49
1685	40	1	1	53	50	0.2	-50	0.8	200	0.5	50	0.5	2	1	5	5	0	153	50	167	-50	1605.95	12.11	0	0	100365.03	100366.64	0	100369.03	100370.05	100373.08	100375.46	100375.47	1.34
1686	40	1	1	54	200	0.5	-200	0.5	50	0.5	-200	0.5	2	1	5	6	1	278	200	117	-200	3194.49	8.16	0	0	100376.82	100380.02	0	100380.82	100381.84	100384.87	100388.74	100388.75	1.9
1687	40	1	1	55	-50	0.8	-200	0.2	200	0.2	-200	0.8	2	1	5	7	1	170	-50	13	-200	3596.1	6.39	0	0	100390.67	100394.27	0	100394.67	100395.69	100398.72	100400.96	100400.97	1.37
1688	40	1	1	56	200	0.8	-50	0.2	50	0.8	-50	0.2	2	1	5	8	1	260	200	171	50	2257.92	17.41	0	0	100402.36	100404.62	0	100406.36	100407.38	100410.41	100413.57	100413.58	1.11
1689	40	1	1	57	50	0.8	-200	0.2	200	0.8	-200	0.2	2	1	5	9	0	219	200	123	50	2107.38	17.91	0	0	100414.72	100416.83	0	100418.72	100419.74	100422.77	100424.5	100424.52	1.78
1690	40	1	1	58	200	0.5	-50	0.5	200	0.8	-200	0.2	2	1	5	10	0	88	200	266	200	2391.44	9.55	0	0	100426.33	100428.72	0	100430.33	100431.35	100434.37	100437.36	100437.38	1.39
1691	40	1	1	59	-50	0.2	-200	0.8	50	0.8	-200	0.2	2	1	5	11	0	276	50	97	-200	1856.71	9.24	0	0	100438.79	100440.65	0	100442.79	100443.81	100446.83	100448.24	100448.25	1.24
1692	40	1	1	60	50	0.2	-50	0.8	200	0.5	50	0.5	2	1	5	12	0	33	50	104	-50	1556.07	6.3	0	0	100449.51	100451.07	0	100453.51	100454.53	100457.55	100459.45	100459.46	1.4
1693	40	1	1	61	200	0.2	-200	0.8	-50	0.8	-200	0.2	1	1	6	1	1	247	-200	197	-50	2977.49	-46.23	0	0	100462.91	100465.88	0	100466.91	100467.92	100470.95	100473.96	100473.98	1.1
1694	40	1	1	62	200	0.5	-50	0.5	200	0.8	-200	0.2	1	1	6	2	1	232	200	234	200	3244.43	11.02	0	0	100475.1	100478.34	0	100479.1	100480.12	100483.14	100485.76	100485.78	1.13
1695	40	1	1	63	200	0.5	50	0.5	50	0.5	-50	0.5	1	1	6	3	1	229	200	341	50	1639.36	18.83	0	0	100486.94	100488.58	0	100490.94	100491.96	100494.98	100496.6	100496.61	1.94
1696	40	1	1	64	200	0.5	-200	0.5	200	0.2	-200	0.8	1	1	6	4	1	256	200	86	-200	2308.06	12.12	0	0	100498.56	100500.87	0	100502.56	100503.58	100506.61	100509.26	100509.28	1.96
1697	40	1	1	65	200	0.5	-200	0.5	-50	0.2	-200	0.8	1	1	6	5	1	219	200	163	-200	1774	12.5	0	0	100511.26	100513.03	0	100515.26	100516.27	100519.3	100522.09	100522.09	1.58
1698	40	1	1	66	-50	0.2	-200	0.8	200	0.5	-200	0.5	1	1	6	6	0	278	200	239	-200	1756.62	11.19	0	0	100523.68	100525.44	0	100527.68	100528.7	100531.73	100534	100534.02	1.06
1699	40	1	1	67	50	0.8	-50	0.2	200	0.8	-50	0.2	1	1	6	7	0	150	200	239	50	1338.87	13.54	0	0	100535.11	100536.45	0	100539.11	100540.12	100543.15	100545.19	100545.21	1.23
1700	40	1	1	68	50	0.8	-200	0.2	200	0.5	-50	0.5	1	1	6	8	0	93	-50	300	50	1873.26	7.97	0	0	100546.46	100548.34	0	100550.46	100551.48	100554.51	100557.09	100557.1	1.35
1701	40	1	1	69	200	0.5	-200	0.5	50	0.8	-50	0.2	1	1	6	9	0	195	50	210	200	2809.78	3.66	0	0	100558.47	100561.28	0	100562.47	100563.49	100566.52	100569.67	100569.68	1.82
1702	40	1	1	70	200	0.5	-50	0.5	50	0.8	-200	0.2	1	1	6	10	1	96	-50	115	50	2542.48	-0.38	0	0	100571.52	100574.06	0	100575.52	100576.53	100579.56	100582.91	100582.92	1.02
1703	40	1	1	71	200	0.5	50	0.5	50	0.2	-50	0.8	1	1	6	11	1	339	200	233	-50	1723.09	5.68	0	0	100583.96	100585.68	0	100587.96	100588.98	100592	100596.32	100596.34	1.04
1704	40	1	1	72	200	0.8	-200	0.2	200	0.5	-50	0.5	1	1	6	12	1	231	200	197	200	3060.62	15.38	0	0	100597.39	100600.45	0	100601.39	100602.41	100605.43	100607.2	100607.22	1.17
1705	40	1	1	73	200	0.5	-200	0.5	50	0.5	-200	0.5	1	1	7	1	1	196	200	260	50	3345.39	11.92	0	0	100610.44	100613.78	0	100614.44	100615.45	100618.48	100620.13	100620.15	1.65
1706	40	1	1	74	50	0.8	-50	0.2	200	0.2	-200	0.8	1	1	7	2	1	358	50	79	-200	3195.56	7.91	0	0	100621.82	100625.02	0	100625.82	100626.84	100629.87	100631.78	100631.79	1.73
1707	40	1	1	75	50	0.2	-50	0.8	200	0.5	50	0.5	1	1	7	3	0	23	50	40	-50	1488.54	11.5	0	0	100633.55	100635.04	0	100637.55	100638.57	100641.59	100644.63	100644.65	1.65
1708	40	1	1	76	50	0.5	-50	0.5	50	0.5	-200	0.5	1	1	7	4	1	162	-50	132	-200	1539.84	-17.13	0	0	100646.33	100647.87	0	100650.33	100651.34	100654.37	100656.97	100656.98	1.45
1709	40	1	1	77	50	0.5	-50	0.5	50	0.2	-200	0.8	1	1	7	5	1	227	50	278	-200	1705.99	6.59	0	0	100658.45	100660.16	0	100662.45	100663.47	100666.5	100669.18	100669.19	1.55
1710	40	1	1	78	50	0.2	-200	0.8	50	0.8	-200	0.2	1	1	7	6	0	70	-200	351	50	1806.38	-50	0	0	100670.76	100672.57	0	100674.76	100675.78	100678.81	100680.39	100680.39	1.3
1711	40	1	1	79	50	0.8	-200	0.2	200	0.8	-200	0.2	1	1	7	7	0	34	-200	251	50	1539.56	-50	0	0	100681.72	100683.26	0	100685.72	100686.73	100689.76	100691.47	100691.48	1.74
1712	40	1	1	80	200	0.2	50	0.8	200	0.5	50	0.5	1	1	7	8	0	311	200	191	50	1924	-30	0	0	100693.24	100695.16	0	100697.24	100698.26	100701.28	100704.54	100704.55	1.19
1713	40	1	1	81	200	0.8	-50	0.2	200	0.5	50	0.5	1	1	7	9	1	142	200	242	200	2274.39	3.05	0	0	100705.75	100708.02	0	100709.75	100710.77	100713.79	100716.92	100716.94	1.69
1714	40	1	1	82	200	0.8	-200	0.2	50	0.2	-200	0.8	1	1	7	10	1	188	200	126	-200	3161.71	4.41	0	0	100718.64	100721.81	0	100722.64	100723.66	100726.69	100728.68	100728.7	1.18
1715	40	1	1	83	50	0.2	-50	0.8	200	0.5	50	0.5	1	1	7	11	0	95	50	211	-50	2073.94	-17.5	0	0	100729.9	100731.97	0	100733.9	100734.92	100737.95	100739.79	100739.8	1.37
1716	40	1	1	84	200	0.5	50	0.5	200	0.8	-50	0.2	1	1	7	12	1	272	200	88	200	2759.63	-12.01	0	0	100741.19	100743.95	0	100745.19	100746.21	100749.23	100751.06	100751.07	1.63
1717	40	1	1	85	50	0.5	-50	0.5	50	0.5	-200	0.5	1	1	8	1	1	248	50	130	-200	2208.51	-17.03	0	0	100754.74	100756.95	0	100758.74	100759.75	100762.78	100766.33	100766.34	1.78
1718	40	1	1	86	200	0.8	50	0.2	200	0.5	-50	0.5	1	1	8	2	1	143	200	247	200	1723.33	-1.51	0	0	100768.15	100769.87	0	100772.15	100773.17	100776.19	100777.35	100777.36	1.08
1719	40	1	1	87	-50	0.2	-200	0.8	200	0.2	-200	0.8	1	1	8	3	0	8	-200	160	-200	3646.68	-23.23	0	0	100778.47	100782.12	0	100782.47	100783.49	100786.51	100789.67	100789.69	1.93
1720	40	1	1	88	200	0.8	-50	0.2	50	0.8	-50	0.2	1	1	8	4	1	153	200	98	50	2091.58	8.44	0	0	100791.65	100793.74	0	100795.65	100796.67	100799.69	100802.21	100802.22	1.78
1721	40	1	1	89	200	0.5	-50	0.5	-50	0.5	-200	0.5	1	1	8	5	1	296	200	155	-200	1772.87	10.55	0	0	100804.01	100805.78	0	100808.01	100809.03	100812.05	100818.22	100818.22	1.49
1722	40	1	1	90	200	0.2	-50	0.8	200	0.8	50	0.2	1	1	8	6	0	277	200	141	-50	2023.54	7.67	0	0	100819.73	100821.75	0	100823.73	100824.75	100827.77	100829.56	100829.58	1.44
1723	40	1	1	91	50	0.2	-200	0.8	50	0.2	-50	0.8	1	1	8	7	0	272	-50	292	50	2459.13	-31.71	0	0	100831.03	100833.49	0	100835.04	100836.05	100839.08	100841.23	100841.25	1.45
1724	40	1	1	92	-50	0.8	-200	0.2	-50	0.5	-200	0.5	1	1	8	8	1	78	-50	285	-50	2994	-28.51	0	0	100842.73	100845.72	0	100846.73	100847.74	100850.77	100854.72	100854.73	1.31
1725	40	1	1	93	-50	0.8	-200	0.2	200	0.2	-200	0.8	1	1	8	9	1	118	-50	242	-200	2960.52	1.15	0	0	100856.06	100859.02	0	100860.06	100861.07	100864.1	100875.31	100875.32	1.51
1726	40	1	1	94	50	0.8	-200	0.2	200	0.8	-200	0.2	1	1	8	10	0	277	200	301	50	2374.76	-34.63	0	0	100876.84	100879.22	0	100880.84	100881.86	100884.89	100887.28	100887.3	1.51
1727	40	1	1	95	200	0.5	-200	0.5	200	0.8	50	0.2	1	1	8	11	0	357	200	311	200	2157.56	-38.51	0	0	100888.82	100890.98	0	100892.82	100893.84	100896.86	100899.39	100899.41	1.82
1728	40	1	1	96	200	0.2	-200	0.8	50	0.2	-50	0.8	1	1	8	12	0	212	-50	319	200	2274.4	-33.21	0	0	100901.25	100903.52	0	100905.25	100906.26	100909.29	100911.36	100911.38	1.79
1729	42	1	1	1	50	0.5	-50	0.5	50	0.2	-200	0.8	2	1	1	1	1	304	50	300	50	3116.96	14.79	1213591.78	1213591.79	1213595.89	1213599.01	0	1213599.92	1213600.96	1213604.01	1213620.84	1213620.86	1.52
1730	42	1	1	2	200	0.8	-50	0.2	200	0.5	50	0.5	2	1	1	2	1	221	200	210	200	2533.61	6.92	0	1213593.83	1213622.41	1213624.94	0	1213626.41	1213627.44	1213630.46	1213638.12	1213638.13	1.1
1731	42	1	1	3	200	0.5	-200	0.5	50	0.8	-50	0.2	2	1	1	3	1	314	200	96	50	2866.7	9.85	0	1213750.23	1213639.24	1213642.11	0	1213643.24	1213644.28	1213647.29	1213650.52	1213650.53	1.82
1732	42	1	1	4	200	0.5	-200	0.5	200	0.2	-200	0.8	2	1	1	4	1	43	-200	339	200	2649.68	9.59	0	1213910.82	1213652.36	1213655.01	0	1213656.36	1213657.39	1213660.41	1213665.96	1213665.96	1.82
1733	42	1	1	5	200	0.5	-50	0.5	50	0.5	-50	0.5	2	1	1	5	1	173	-50	231	50	2500.04	14.59	0	1214066.28	1213667.8	1213670.3	0	1213671.8	1213672.83	1213675.85	1213683.35	1213683.36	1.72
1734	42	1	1	6	200	0.5	-50	0.5	50	0.8	-200	0.2	2	1	1	6	1	234	200	196	50	2333.39	19.99	0	1214206.63	1213685.1	1213687.43	0	1213689.1	1213690.13	1213693.15	1213695.18	1213695.2	1.15
1735	42	1	1	7	200	0.8	-200	0.2	200	0.5	-50	0.5	2	1	1	7	1	189	200	358	200	1599.64	13.85	0	1214354.67	1213696.36	1213697.96	0	1213700.36	1213701.4	1213704.41	1213705.65	1213705.66	1.66
1737	42	1	1	9	50	0.8	-200	0.2	200	0.5	-50	0.5	2	1	1	9	1	146	50	162	-50	3233.4	21.88	0	1214626.47	1213712.88	1213716.11	0	1213716.88	1213717.91	1213720.93	1213725.63	1213725.63	1.97
1740	42	1	1	12	200	0.8	-200	0.2	-50	0.2	-200	0.8	2	1	1	12	1	50	-200	251	-200	3600.09	15.44	0	0	1213739.13	1213742.73	0	1213743.13	1213744.16	1213747.18	1213748.76	1213748.77	1.45
1741	42	1	1	13	-50	0.2	-200	0.8	200	0.5	-200	0.5	1	1	2	1	0	191	200	190	-200	2216.74	18.26	0	0	1213752.25	1213754.47	0	1213756.25	1213757.28	1213760.3	1213764.28	1213764.28	1.43
1742	42	1	1	14	200	0.2	-200	0.8	-50	0.8	-200	0.2	1	1	2	2	1	175	-200	142	-50	3216.71	24.5	0	0	1213765.73	1213768.95	0	1213769.73	1213770.77	1213773.78	1213777.74	1213777.75	1.83
1743	42	1	1	15	-50	0.8	-200	0.2	200	0.2	-200	0.8	1	1	2	3	0	188	-200	267	-50	2950.08	21.84	0	0	1213779.58	1213782.53	0	1213783.58	1213784.62	1213787.63	1213789.69	1213789.7	1.08
1744	42	1	1	16	200	0.5	-200	0.5	200	0.8	50	0.2	1	1	2	4	0	211	200	54	-200	2250.13	21.86	0	0	1213790.8	1213793.05	0	1213794.8	1213795.83	1213798.85	1213801.37	1213801.37	1.13
1745	42	1	1	17	200	0.5	-200	0.5	-50	0.2	-200	0.8	1	1	2	5	1	17	-200	272	-200	2883.06	8.13	0	0	1213802.52	1213805.4	0	1213806.52	1213807.55	1213810.57	1213816.94	1213816.95	1.17
1746	42	1	1	18	200	0.5	-200	0.5	200	0.2	-200	0.8	1	1	2	6	1	160	-200	248	-200	2750.07	7.51	0	1214771.94	1213818.13	1213820.88	0	1213822.13	1213823.17	1213826.18	1213828.04	1213828.05	1.39
1747	42	1	1	19	-50	0.8	-200	0.2	200	0.8	-50	0.2	1	1	2	7	0	143	200	266	-50	1833.37	10.56	0	0	1213829.45	1213831.28	0	1213833.45	1213834.48	1213837.5	1213839.29	1213839.3	1.83
1748	42	1	1	20	200	0.5	-50	0.5	50	0.5	-50	0.5	1	1	2	8	1	254	200	160	-50	2383.59	11.1	0	0	1213841.15	1213843.54	0	1213845.15	1213846.19	1213849.2	1213850.72	1213850.74	1.8
1749	42	1	1	21	200	0.8	-200	0.2	50	0.2	-200	0.8	1	1	2	9	1	120	200	153	-200	1299.72	15.38	0	0	1213852.55	1213853.85	0	1213856.55	1213857.59	1213860.6	1213868.95	1213868.95	1.06
1750	42	1	1	22	200	0.2	-200	0.8	50	0.2	-50	0.8	1	1	2	10	1	71	-200	296	50	2650.02	12.35	0	0	1213870.04	1213872.69	0	1213874.04	1213875.07	1213878.09	1213886.88	1213886.89	1.4
1751	42	1	1	23	200	0.5	50	0.5	50	0.2	-50	0.8	1	1	2	11	1	320	200	141	-50	2216.71	9.08	0	0	1213888.3	1213890.52	0	1213892.3	1213893.34	1213896.35	1213898.14	1213898.15	1.53
1752	42	1	1	24	50	0.5	-200	0.5	50	0.8	-200	0.2	1	1	2	12	0	292	50	143	-200	2649.67	9.15	0	0	1213899.69	1213902.34	0	1213903.69	1213904.72	1213907.74	1213909.37	1213909.39	1.42
1753	42	1	1	25	50	0.8	-200	0.2	200	0.8	-200	0.2	2	1	3	1	0	78	200	136	50	2183.48	17.87	0	0	1213912.84	1213915.02	0	1213916.84	1213917.87	1213920.89	1213924.6	1213924.61	1.66
1754	42	1	1	26	50	0.2	-50	0.8	200	0.5	50	0.5	2	1	3	2	0	118	50	342	50	1900.03	5.6	0	0	1213926.27	1213928.17	0	1213930.27	1213931.31	1213934.32	1213935.73	1213935.74	1.63
1755	42	1	1	27	200	0.5	50	0.5	50	0.5	-50	0.5	2	1	3	3	1	158	50	301	50	1516.64	16.51	0	0	1213937.39	1213938.91	0	1213941.39	1213942.42	1213945.44	1213947.78	1213947.79	1.29
1756	42	1	1	28	-50	0.8	-200	0.2	-50	0.5	-200	0.5	2	1	3	4	1	61	-200	311	-50	2633.36	2.71	0	0	1213949.09	1213951.72	0	1213953.09	1213954.12	1213957.14	1213961.38	1213961.39	1.43
1757	42	1	1	29	200	0.2	-200	0.8	50	0.2	-50	0.8	2	1	3	5	0	319	50	186	-200	2766.68	15.74	0	0	1213962.84	1213965.61	0	1213966.84	1213967.87	1213970.89	1213972.6	1213972.61	1.02
1758	42	1	1	30	200	0.5	50	0.5	200	0.8	-50	0.2	2	1	3	6	1	56	50	72	-50	2516.69	10.04	0	0	1213973.64	1213976.16	0	1213977.64	1213978.67	1213981.69	1213983.28	1213983.29	1.98
1759	42	1	1	31	200	0.8	-50	0.2	50	0.8	-50	0.2	2	1	3	7	1	270	200	298	50	2166.72	11.81	0	0	1213985.29	1213987.46	0	1213989.29	1213990.32	1213993.34	1213999.97	1213999.97	1.17
1760	42	1	1	32	200	0.5	-200	0.5	-50	0.2	-200	0.8	2	1	3	8	1	115	-200	193	-200	1800.02	-18.14	0	0	1214001.16	1214002.96	0	1214005.16	1214006.19	1214009.21	1214020.05	1214020.06	1.11
1761	42	1	1	33	50	0.8	-200	0.2	200	0.8	-200	0.2	2	1	3	9	0	50	-200	41	-200	2550.04	13.77	0	0	1214021.18	1214023.73	0	1214025.18	1214026.21	1214029.23	1214031.31	1214031.33	1.37
1762	42	1	1	34	200	0.8	-200	0.2	50	0.2	-200	0.8	2	1	3	10	1	179	200	69	-200	2233.35	10.77	0	0	1214032.71	1214034.94	0	1214036.71	1214037.74	1214040.76	1214043.3	1214043.31	1.2
1763	42	1	1	35	-50	0.8	-200	0.2	200	0.2	-50	0.8	2	1	3	11	0	20	-50	54	-200	2750.03	11.57	0	0	1214044.53	1214047.28	0	1214048.53	1214049.56	1214052.58	1214054.08	1214054.09	1.49
1764	42	1	1	36	50	0.2	-200	0.8	50	0.2	-50	0.8	2	1	3	12	0	335	50	202	-200	2466.69	17.61	0	0	1214055.59	1214058.06	0	1214059.59	1214060.63	1214063.64	1214064.92	1214064.93	1.34
1765	42	1	1	37	200	0.5	50	0.5	200	0.8	-50	0.2	1	1	4	1	1	210	200	294	200	2616.74	16.41	0	0	1214068.29	1214070.91	0	1214072.29	1214073.33	1214076.34	1214077.76	1214077.76	1.95
1766	42	1	1	38	200	0.8	50	0.2	200	0.5	-50	0.5	1	1	4	2	1	357	200	1	-50	2166.86	42.18	0	0	1214079.73	1214081.9	0	1214083.73	1214084.76	1214087.78	1214089.17	1214089.18	1.92
1767	42	1	1	39	50	0.8	-200	0.2	200	0.8	-200	0.2	1	1	4	3	1	221	50	357	200	4000.06	19.51	0	0	1214091.11	1214095.11	0	1214095.13	1214096.16	1214099.18	1214100.17	1214100.18	1.05
1768	42	1	1	40	50	0.8	-50	0.2	200	0.2	-200	0.8	1	1	4	4	1	173	50	289	200	3150.07	19.3	0	0	1214101.25	1214104.4	0	1214105.25	1214106.28	1214109.3	1214111.61	1214111.63	1.74
1769	42	1	1	41	200	0.8	-50	0.2	200	0.5	50	0.5	1	1	4	5	0	325	200	180	200	2083.32	20.48	0	0	1214113.38	1214115.46	0	1214117.38	1214118.41	1214121.43	1214122.81	1214122.81	1.27
1770	42	1	1	42	200	0.8	50	0.2	200	0.5	-50	0.5	1	1	4	6	1	305	200	266	200	1966.78	19.9	0	0	1214124.1	1214126.06	0	1214128.1	1214129.13	1214132.15	1214133.49	1214133.5	1.42
1771	42	1	1	43	200	0.8	-50	0.2	50	0.8	-50	0.2	1	1	4	7	1	89	200	240	50	1749.74	16.78	0	0	1214134.93	1214136.68	0	1214138.93	1214139.96	1214142.98	1214144.96	1214144.96	1.55
1772	42	1	1	44	200	0.5	-50	0.5	-50	0.5	-200	0.5	1	1	4	8	1	226	200	238	-50	3066.75	34.44	0	0	1214146.53	1214149.6	0	1214150.53	1214151.56	1214154.58	1214155.69	1214155.7	1.94
1773	42	1	1	45	200	0.2	50	0.8	200	0.5	50	0.5	1	1	4	9	0	354	200	321	200	2266.71	44.45	0	0	1214157.65	1214159.91	0	1214161.65	1214162.68	1214165.7	1214170.89	1214170.9	1.42
1774	42	1	1	46	200	0.5	-200	0.5	50	0.8	-50	0.2	1	1	4	10	0	335	50	210	200	3650.08	28.05	0	0	1214172.33	1214175.98	0	1214176.33	1214177.37	1214180.38	1214181.89	1214181.9	1.98
1775	42	1	1	47	50	0.5	-200	0.5	200	0.5	-200	0.5	1	1	4	11	0	44	-200	7	-200	3999.72	17.53	0	0	1214183.9	1214187.9	0	1214187.92	1214188.93	1214191.95	1214193.16	1214193.17	1.3
1776	42	1	1	48	200	0.8	50	0.2	200	0.2	50	0.8	1	1	4	12	1	175	200	305	200	3033.39	28.17	0	0	1214194.48	1214197.52	0	1214198.48	1214199.52	1214202.53	1214204.91	1214204.92	1.7
1777	42	1	1	49	50	0.8	-50	0.2	200	0.8	-50	0.2	1	1	5	1	0	227	200	199	50	2550.05	32.72	0	0	1214208.65	1214211.2	0	1214212.65	1214213.68	1214216.7	1214220.77	1214220.78	1.67
1778	42	1	1	50	50	0.2	-50	0.8	200	0.5	50	0.5	1	1	5	2	0	131	50	222	-50	1983.33	21.18	0	0	1214222.47	1214224.45	0	1214226.47	1214227.5	1214230.52	1214231.78	1214231.78	1.54
1779	42	1	1	51	200	0.5	50	0.5	50	0.5	-50	0.5	1	1	5	3	1	177	50	70	-50	1949.98	14.1	0	0	1214233.33	1214235.28	0	1214237.33	1214238.37	1214241.38	1214242.91	1214242.92	1.7
1780	42	1	1	52	-50	0.2	-200	0.8	200	0.2	-200	0.8	1	1	5	4	0	53	-200	74	-200	2216.66	12.62	0	0	1214244.63	1214246.85	0	1214248.64	1214249.67	1214252.69	1214254.86	1214254.87	1.67
1781	42	1	1	53	-50	0.8	-200	0.2	-50	0.5	-200	0.5	1	1	5	5	1	16	-200	229	-50	3766.75	8.74	0	0	1214256.55	1214260.32	0	1214260.55	1214261.59	1214264.6	1214270.01	1214270.02	1.18
1782	42	1	1	54	50	0.2	-200	0.8	50	0.2	-50	0.8	1	1	5	6	0	251	-50	194	-200	2883.44	14.93	0	0	1214271.22	1214274.1	0	1214275.22	1214276.25	1214279.27	1214280.93	1214280.94	1.13
1783	42	1	1	55	50	0.8	-200	0.2	200	0.8	-200	0.2	1	1	5	7	0	161	200	193	50	2350.1	23.59	0	0	1214282.09	1214284.44	0	1214286.09	1214287.12	1214290.14	1214291.46	1214291.47	2
1784	42	1	1	56	50	0.8	-200	0.2	200	0.5	-50	0.5	1	1	5	8	0	308	200	177	50	2950.13	22.02	0	0	1214293.49	1214296.44	0	1214297.49	1214298.52	1214301.54	1214304.78	1214304.79	1.17
1785	42	1	1	57	50	0.2	-50	0.8	-50	0.5	-200	0.5	1	1	5	9	0	76	-200	98	-50	3516.75	7.25	0	0	1214305.97	1214309.49	0	1214309.97	1214311	1214314.02	1214315.29	1214315.3	1.03
1786	42	1	1	58	50	0.2	-50	0.8	200	0.5	50	0.5	1	1	5	10	0	151	50	231	-50	2433.38	23.47	0	0	1214316.35	1214318.79	0	1214320.35	1214321.39	1214324.4	1214326.56	1214326.57	1.56
1787	42	1	1	59	50	0.5	-50	0.5	50	0.5	-200	0.5	1	1	5	11	1	342	50	30	-200	2633.35	17.14	0	0	1214328.15	1214330.79	0	1214332.16	1214333.19	1214336.21	1214340.92	1214340.92	1.88
1788	42	1	1	60	-50	0.5	-200	0.5	200	0.8	-200	0.2	1	1	5	12	0	60	-200	52	-200	2166.67	16.08	0	0	1214342.82	1214344.99	0	1214346.82	1214347.86	1214350.87	1214352.97	1214352.99	1.67
1789	42	1	1	61	50	0.5	-200	0.5	200	0.5	-200	0.5	2	1	6	1	0	19	-200	207	50	3350.07	12.59	0	0	1214356.69	1214360.04	0	1214360.69	1214361.72	1214364.74	1214365.9	1214365.91	1.19
1790	42	1	1	62	200	0.8	50	0.2	200	0.2	50	0.8	2	1	6	2	0	266	50	263	200	1950.02	-7.82	0	0	1214367.11	1214369.06	0	1214371.11	1214372.14	1214375.16	1214376.6	1214376.61	1.37
1791	42	1	1	63	200	0.8	50	0.2	200	0.5	-50	0.5	2	1	6	3	1	310	200	337	200	2300.15	12.35	0	0	1214377.99	1214380.29	0	1214381.99	1214383.02	1214386.04	1214387.37	1214387.37	1.46
1792	42	1	1	64	50	0.2	-50	0.8	-50	0.5	-200	0.5	2	1	6	4	1	310	50	283	-50	2533.49	10.27	0	0	1214388.86	1214391.39	0	1214392.86	1214393.89	1214396.91	1214398.72	1214398.74	1.98
1793	42	1	1	65	200	0.5	-50	0.5	200	0.8	-200	0.2	2	1	6	5	1	64	-50	144	200	2833.35	14.11	0	0	1214400.74	1214403.57	0	1214404.74	1214405.77	1214408.79	1214409.73	1214409.74	1.16
1794	42	1	1	66	200	0.2	-50	0.8	200	0.8	50	0.2	2	1	6	6	0	339	200	12	-50	1583.32	10.74	0	0	1214410.91	1214412.49	0	1214414.91	1214415.94	1214418.96	1214420.3	1214420.31	1.86
1796	42	1	1	68	-50	0.2	-200	0.8	200	0.2	-200	0.8	2	1	6	8	0	10	-200	234	-200	1766.67	23.84	0	0	1214427.86	1214429.63	0	1214431.86	1214432.89	1214435.91	1214439.6	1214439.61	1.38
1797	42	1	1	69	50	0.2	-50	0.8	200	0.5	50	0.5	2	1	6	9	0	308	200	202	-50	1399.88	14.28	0	0	1214441.01	1214442.41	0	1214445.01	1214446.04	1214449.06	1214450.65	1214450.66	1.19
1798	42	1	1	70	200	0.5	-50	0.5	-50	0.5	-200	0.5	2	1	6	10	1	161	-50	20	-200	1433.44	6.74	0	0	1214451.86	1214453.29	0	1214455.86	1214456.89	1214459.91	1214461.28	1214461.29	1.43
1799	42	1	1	71	50	0.8	-50	0.2	200	0.2	-200	0.8	2	1	6	11	1	239	50	120	-200	2433.47	19.41	0	0	1214462.74	1214465.18	0	1214466.74	1214467.78	1214470.79	1214472.28	1214472.29	1.48
1800	42	1	1	72	200	0.5	-200	0.5	200	0.8	50	0.2	2	1	6	12	0	356	200	43	-200	1233.35	26.55	0	0	1214473.79	1214475.03	0	1214477.79	1214478.83	1214481.84	1214482.81	1214482.81	1.12
1801	42	1	1	73	200	0.2	50	0.8	200	0.5	50	0.5	2	1	7	1	0	360	200	255	50	1316.67	23.87	0	0	1214485.96	1214487.28	0	1214489.96	1214490.99	1214494.01	1214495.34	1214495.34	1.59
1802	42	1	1	74	200	0.5	50	0.5	50	0.2	-50	0.8	2	1	7	2	1	150	50	168	-50	1749.99	23.75	0	0	1214496.95	1214498.7	0	1214500.95	1214501.98	1214505	1214506.14	1214506.15	1.23
1803	42	1	1	75	200	0.8	-50	0.2	50	0.8	-50	0.2	2	1	7	3	1	295	200	37	-50	1766.68	26.61	0	0	1214507.38	1214509.15	0	1214511.38	1214512.41	1214515.43	1214517.21	1214517.23	1.38
1804	42	1	1	76	-50	0.2	-200	0.8	200	0.5	-200	0.5	2	1	7	4	0	21	-200	130	-200	1833.32	25.12	0	0	1214518.63	1214520.46	0	1214522.63	1214523.66	1214526.68	1214528.53	1214528.55	1.58
1805	42	1	1	77	200	0.2	-200	0.8	-50	0.8	-200	0.2	2	1	7	5	1	121	-200	64	-200	3432.97	18.34	0	0	1214530.15	1214533.58	0	1214534.15	1214535.18	1214538.2	1214539.21	1214539.21	1.25
1806	42	1	1	78	-50	0.8	-200	0.2	200	0.8	-50	0.2	2	1	7	6	0	244	200	326	-50	2433.36	19.66	0	0	1214540.48	1214542.91	0	1214544.48	1214545.51	1214548.53	1214552.52	1214552.53	1.29
1807	42	1	1	79	-50	0.2	-200	0.8	50	0.8	-200	0.2	2	1	7	7	0	38	-200	329	-50	2850.08	12.57	0	0	1214553.83	1214556.68	0	1214557.83	1214558.86	1214561.88	1214563.22	1214563.23	1.62
1808	42	1	1	80	200	0.8	50	0.2	200	0.5	-50	0.5	2	1	7	8	1	266	200	203	200	1700	16.94	0	0	1214564.86	1214566.56	0	1214568.86	1214569.9	1214572.91	1214578.39	1214578.4	1.27
1809	42	1	1	81	50	0.5	-50	0.5	50	0.5	-200	0.5	2	1	7	9	1	215	50	108	-200	2466.68	24.76	0	0	1214579.68	1214582.15	0	1214583.68	1214584.71	1214587.73	1214590.78	1214590.8	1.82
1810	42	1	1	82	-50	0.5	-200	0.5	200	0.8	-200	0.2	2	1	7	10	0	323	200	77	-200	1516.67	30.4	0	0	1214592.63	1214594.15	0	1214596.63	1214597.67	1214600.68	1214603.29	1214603.3	1.98
1811	42	1	1	83	50	0.5	-50	0.5	50	0.5	-200	0.5	2	1	7	11	1	88	-50	20	-200	1750.01	13.58	0	0	1214605.3	1214607.05	0	1214609.3	1214610.33	1214613.35	1214614.06	1214614.07	1.73
1812	42	1	1	84	200	0.5	-200	0.5	50	0.5	-200	0.5	2	1	7	12	1	5	-200	323	50	1950.03	19.52	0	0	1214615.82	1214617.77	0	1214619.82	1214620.85	1214623.87	1214625.1	1214625.12	1.34
1813	42	1	1	85	200	0.8	-200	0.2	200	0.5	-50	0.5	1	1	8	1	1	34	-200	111	-50	1649.52	0.89	0	0	1214628.48	1214630.13	0	1214632.48	1214633.52	1214636.53	1214637.91	1214637.92	1.58
1814	42	1	1	86	200	0.5	-50	0.5	50	0.8	-200	0.2	1	1	8	2	1	37	-50	359	50	1916.66	-4.07	0	0	1214639.52	1214641.43	0	1214643.52	1214644.55	1214647.57	1214656.16	1214656.17	1.11
1815	42	1	1	87	50	0.5	-50	0.5	50	0.2	-200	0.8	1	1	8	3	1	108	-50	23	-200	1583.32	-26.38	0	0	1214657.28	1214658.87	0	1214661.28	1214662.32	1214665.33	1214666.95	1214666.95	1.91
1816	42	1	1	88	200	0.8	-50	0.2	50	0.8	-50	0.2	1	1	8	4	1	17	-50	182	50	1399.96	4.44	0	0	1214668.87	1214670.27	0	1214672.87	1214673.9	1214676.92	1214677.97	1214677.97	1.88
1817	42	1	1	89	50	0.2	-200	0.8	50	0.8	-200	0.2	1	1	8	5	0	33	-200	228	-200	1666.66	23.23	0	0	1214679.87	1214681.54	0	1214683.87	1214684.9	1214687.92	1214688.77	1214688.77	1.82
1818	42	1	1	90	-50	0.2	-200	0.8	50	0.8	-200	0.2	1	1	8	6	0	326	50	280	-200	1433.31	20.01	0	0	1214690.6	1214692.04	0	1214694.6	1214695.64	1214698.65	1214701.14	1214701.15	1.26
1819	42	1	1	91	200	0.5	-50	0.5	200	0.8	-200	0.2	1	1	8	7	0	298	200	40	-50	1550.06	33.37	0	0	1214702.44	1214703.99	0	1214706.44	1214707.47	1214710.49	1214711.85	1214711.85	1.59
1820	42	1	1	92	200	0.2	-50	0.8	200	0.8	50	0.2	1	1	8	8	0	269	200	106	-50	1483.32	16.19	0	0	1214713.47	1214714.95	0	1214717.47	1214718.5	1214721.52	1214725.36	1214725.37	1.02
1821	42	1	1	93	-50	0.8	-200	0.2	200	0.2	-50	0.8	1	1	8	9	1	18	-200	241	-50	1183.32	-32.97	0	0	1214726.4	1214727.59	0	1214730.4	1214731.44	1214734.45	1214736.4	1214736.4	1.43
1822	42	1	1	94	200	0.5	-200	0.5	50	0.5	-200	0.5	1	1	8	10	1	190	200	263	50	2650.12	22.52	0	0	1214737.84	1214740.49	0	1214741.84	1214742.87	1214745.89	1214746.87	1214746.87	1.31
1823	42	1	1	95	200	0.8	-200	0.2	-50	0.2	-200	0.8	1	1	8	11	1	282	200	104	-200	1016.59	18.7	0	0	1214748.21	1214749.22	0	1214752.21	1214753.24	1214756.26	1214759.16	1214759.17	1.16
1824	42	1	1	96	50	0.5	-50	0.5	50	0.5	-200	0.5	1	1	8	12	1	201	50	143	-200	2116.7	24.12	0	0	1214760.36	1214762.47	0	1214764.36	1214765.39	1214768.41	1214770.75	1214770.76	1.18
