# Supplementary material for: Parsing cultural impacts on regret and risk in Iran, China and the United Kingdom
Source: Sci Rep. 2018 Sep 14;8:13862. doi: 10.1038/s41598-018-30680-7 (PMC6138714; doi:10.1038/s41598-018-30680-7)
Supplement: Supplementary file 7 — Supporting Information S6 [file 41598_2018_30680_MOESM7_ESM.csv]

	subj	gender	session	trial	x1	p1	y1	p2	x2	q1	y2	q2	condition	context	block	blockposition	choice	anglec	outcomec	angleuc	outcomeuc	RT	rating	onset_trigger	onset_instruction	onset_choicephase	onset_respose	onset_socialinformation	onset_spinning	onset_outcome	onset_rating	onset_ratingfinish	onset_samllblack	ISI
1	1	1	1	1	50	0.8	-50	0.2	200	0.2	-50	0.8	1	1	1	3	1	236	50	178	-50	1350.22	50	686381.65	686381.66	686383.72	686385.07	0	686387.75	686388.79	686391.84	686394.36	686394.37	1.05
2	1	1	1	2	50	0.5	-100	0.5	100	0.2	-200	0.8	2	1	1	37	1	258	50	326	100	1066.72	44.59	0	0	686395.44	686396.51	0	686399.44	686400.47	686403.49	686406.74	686406.76	1.9
3	1	1	1	3	100	0.2	-50	0.8	50	0.8	-200	0.2	2	1	1	48	0	252	50	121	-50	1449.81	48.05	0	0	686408.67	686410.12	0	686412.67	686413.71	686416.72	686420.57	686420.57	1.94
4	1	1	1	4	200	0.2	-200	0.8	-50	0.8	-200	0.2	2	1	1	58	0	268	-50	11	-200	1433.6	-25.57	0	0	686422.52	686423.96	0	686426.52	686427.56	686430.57	686433.87	686433.87	1.49
5	1	1	1	5	200	0.2	-100	0.8	50	0.8	-200	0.2	1	1	1	10	0	326	50	173	-100	1700.13	26.98	0	0	686435.37	686437.07	0	686439.37	686440.41	686443.42	686445.29	686445.29	1.49
6	1	1	1	6	200	0.2	-100	0.8	50	0.8	-200	0.2	2	1	1	40	0	310	50	223	-100	1216.89	32.59	0	0	686446.79	686448.01	0	686450.79	686451.83	686454.84	686457.64	686457.64	1.34
7	1	1	1	7	50	0.8	-50	0.2	200	0.5	-50	0.5	2	1	1	34	0	66	-50	208	50	1316.9	12.07	0	0	686458.99	686460.31	0	686462.99	686464.03	686467.04	686468.86	686468.88	1.9
8	1	1	1	8	200	0.5	-50	0.5	50	0.8	-50	0.2	1	1	1	2	1	320	200	11	-50	1400.21	50	0	0	686470.79	686472.19	0	686474.79	686475.83	686478.84	686480.98	686480.99	1.37
9	1	1	1	9	200	0.8	50	0.2	200	0.5	100	0.5	1	1	1	26	0	353	200	61	50	1166.83	50	0	0	686482.38	686483.54	0	686486.38	686487.39	686490.41	686493.74	686493.76	1.11
10	1	1	1	10	200	0.2	-200	0.8	50	0.2	-50	0.8	1	1	1	15	1	181	-200	170	-50	2533.65	-6.39	0	0	686494.88	686497.41	0	686498.88	686499.91	686502.93	686505.28	686505.29	1.78
11	1	1	1	11	-100	0.8	-200	0.2	-50	0.5	-200	0.5	2	1	1	49	1	246	-100	16	-200	3266.79	50	0	0	686507.09	686510.36	0	686511.09	686512.13	686515.14	686516.08	686516.09	1.39
12	1	1	1	12	50	0.5	-50	0.5	100	0.5	-200	0.5	1	1	1	25	0	35	-200	188	50	1600.1	-24.48	0	0	686517.49	686519.09	0	686521.49	686522.53	686525.54	686527.72	686527.73	1.24
13	1	1	1	13	100	0.5	-50	0.5	50	0.8	-50	0.2	2	1	1	36	1	295	100	261	50	1450.23	50	0	0	686528.98	686530.43	0	686532.98	686534.01	686537.03	686538.81	686538.83	1.4
14	1	1	1	14	200	0.2	-100	0.8	50	0.8	-50	0.2	1	1	1	16	1	238	-100	187	50	3500.32	-32.01	0	0	686540.25	686543.75	0	686544.25	686545.26	686548.28	686550.21	686550.23	1.1
15	1	1	1	15	200	0.8	-50	0.2	200	0.5	50	0.5	2	1	1	42	1	234	200	289	200	1483.46	50	0	0	686551.35	686552.83	0	686555.35	686556.38	686559.4	686559.97	686559.98	1.13
16	1	1	1	16	200	0.5	50	0.5	100	0.8	50	0.2	1	1	1	23	1	156	50	298	100	1850.33	46.39	0	0	686561.13	686562.98	0	686565.13	686566.16	686569.18	686570.55	686570.56	1.94
17	1	1	1	17	50	0.8	-200	0.2	200	0.5	-200	0.5	2	1	1	44	1	48	-200	63	-200	2166.84	-1.39	0	0	686572.51	686574.68	0	686576.51	686577.55	686580.56	686582.73	686582.73	1.96
18	1	1	1	18	200	0.2	-200	0.8	50	0.2	-50	0.8	2	1	1	45	1	300	200	290	50	2233.51	50	0	687071.46	686584.7	686586.93	0	686588.7	686589.73	686592.75	686593.99	686594	1.58
19	1	1	1	19	200	0.2	-100	0.8	50	0.8	-50	0.2	2	1	1	46	0	190	50	144	-100	2866.88	48.37	0	0	686595.58	686598.45	0	686599.58	686600.61	686603.63	686605.48	686605.5	1.06
20	1	1	1	20	50	0.8	-50	0.2	200	0.2	-50	0.8	2	1	1	33	1	237	50	227	-50	1983.52	41.99	0	0	686606.56	686608.55	0	686610.56	686611.6	686614.62	686615.96	686615.96	1.23
21	1	1	1	21	100	0.5	-50	0.5	50	0.8	-50	0.2	1	1	1	6	1	156	-50	6	-50	1783.45	5	0	0	686617.21	686619	0	686621.22	686622.25	686625.27	686629.88	686629.88	1.35
22	1	1	1	22	-100	0.8	-200	0.2	-50	0.5	-200	0.5	1	1	1	19	1	61	-200	39	-200	1000.03	-50	0	0	686631.25	686632.25	0	686635.25	686636.28	686639.3	686640.5	686640.52	1.82
23	1	1	1	23	100	0.5	-200	0.5	50	0.8	-200	0.2	2	1	1	57	1	72	-200	177	50	2600.2	-18.88	0	0	686642.35	686644.95	0	686646.35	686647.38	686650.4	686651.98	686651.98	1.02
24	1	1	1	24	50	0.8	-200	0.2	200	0.5	-200	0.5	1	1	1	14	0	332	200	343	50	2516.76	50	0	0	686653.02	686655.53	0	686657.02	686658.05	686661.07	686662.79	686662.8	1.04
25	1	1	1	25	50	0.2	-50	0.8	50	0.5	-200	0.5	2	1	1	52	0	97	-200	266	-50	2150.11	1.74	0	0	686663.85	686666	0	686667.85	686668.88	686671.9	686673.51	686673.52	1.17
26	1	1	1	26	50	0.5	-200	0.5	50	0.2	-50	0.8	2	1	1	38	1	198	50	340	50	1983.47	49.67	0	0	686674.7	686676.68	0	686678.7	686679.73	686682.75	686684.54	686684.55	1.65
27	1	1	1	27	200	0.5	-200	0.5	200	0.2	-50	0.8	2	1	1	60	1	354	200	109	-50	1266.67	44.38	0	0	686686.22	686687.48	0	686690.22	686691.25	686694.27	686696.12	686696.13	1.73
28	1	1	1	28	200	0.5	-50	0.5	100	0.8	50	0.2	1	1	1	5	1	240	200	195	100	1416.69	50	0	0	686697.88	686699.3	0	686701.89	686702.92	686705.94	686706.84	686706.85	1.65
29	1	1	1	29	200	0.5	-50	0.5	50	0.8	-50	0.2	2	1	1	32	1	240	200	65	-50	1183.44	50	0	0	686708.52	686709.7	0	686712.52	686713.55	686716.57	686717.54	686717.55	1.45
30	1	1	1	30	50	0.5	-200	0.5	50	0.2	-50	0.8	1	1	1	8	1	360	50	62	-50	3100.23	50	0	0	686719.02	686722.12	0	686723.02	686724.05	686727.07	686728.51	686728.52	1.55
31	1	1	1	31	100	0.8	-200	0.2	200	0.5	-50	0.5	2	1	1	59	0	318	200	203	100	2650.05	50	0	0	686730.09	686732.74	0	686734.09	686735.12	686738.14	686739.13	686739.14	1.3
32	1	1	1	32	100	0.8	50	0.2	200	0.2	50	0.8	1	1	1	1	1	69	50	133	50	2433.39	50	0	0	686740.45	686742.89	0	686744.45	686745.49	686748.5	686749.4	686749.4	1.74
33	1	1	1	33	100	0.5	-50	0.5	200	0.2	-50	0.8	2	1	1	47	1	354	100	57	-50	3100.14	47.92	0	0	686751.17	686754.27	0	686755.17	686756.2	686759.22	686761	686761	1.19
34	1	1	1	34	200	0.2	-50	0.8	100	0.8	50	0.2	2	1	1	51	0	136	100	233	-50	1850.07	50	0	0	686762.2	686764.05	0	686766.2	686767.24	686770.25	686771.56	686771.57	1.69
35	1	1	1	35	50	0.8	-50	0.2	200	0.8	-100	0.2	2	1	1	54	0	174	200	155	50	1466.73	50	0	0	686773.27	686774.74	0	686777.27	686778.3	686781.32	686782.78	686782.79	1.18
36	1	1	1	36	50	0.5	-100	0.5	100	0.2	-200	0.8	1	1	1	7	1	213	50	82	-200	1833.41	50	0	0	686783.99	686785.82	0	686787.99	686789.02	686792.04	686793.78	686793.79	1.37
37	1	1	1	37	200	0.2	-200	0.8	-50	0.8	-200	0.2	1	1	1	28	0	91	-50	210	-200	1250.01	-2.15	0	0	686795.17	686796.42	0	686799.17	686800.21	686803.22	686806.72	686806.72	1.63
38	1	1	1	38	50	0.2	-50	0.8	50	0.5	-200	0.5	1	1	1	22	0	96	-200	223	-50	2083.46	-3.77	0	0	686808.37	686810.46	0	686812.37	686813.41	686816.42	686818.31	686818.32	1.78
39	1	1	1	39	-50	0.5	-100	0.5	-50	0.8	-200	0.2	2	1	1	50	0	263	-50	354	-50	2950.23	40.88	0	0	686820.12	686823.07	0	686824.12	686825.14	686828.16	686829.65	686829.66	1.08
40	1	1	1	40	100	0.8	50	0.2	200	0.2	50	0.8	2	1	1	31	1	211	100	39	50	2316.75	46.31	0	0	686835.77	686838.09	0	686839.77	686840.81	686843.82	686844.89	686844.91	1.93
41	1	1	1	41	200	0.8	50	0.2	200	0.5	100	0.5	2	1	1	56	1	317	200	295	200	1666.81	50	0	0	686846.86	686848.52	0	686850.86	686851.89	686854.91	686856.35	686856.36	1.78
42	1	1	1	42	100	0.5	-50	0.5	200	0.2	-50	0.8	1	1	1	17	1	214	100	9	-50	2483.63	34.61	0	0	686858.14	686860.62	0	686862.14	686863.17	686866.19	686867.93	686867.94	1.49
43	1	1	1	43	50	0.8	-50	0.2	200	0.8	-100	0.2	1	1	1	24	0	59	-100	113	50	1650.15	25.66	0	0	686869.44	686871.09	0	686873.44	686874.48	686877.49	686879.33	686879.34	1.44
44	1	1	1	44	50	0.2	-50	0.8	200	0.2	-100	0.8	1	1	1	13	0	34	-100	153	-50	2100.06	-26.11	0	0	686880.79	686882.89	0	686884.79	686885.83	686888.84	686889.89	686889.91	1.45
45	1	1	1	45	200	0.5	-200	0.5	50	0.8	-50	0.2	1	1	1	11	1	170	-200	251	50	1466.55	2.41	0	0	686891.38	686892.84	0	686895.38	686896.41	686899.43	686902.93	686902.94	1.31
46	1	1	1	46	50	0.5	-50	0.5	100	0.5	-200	0.5	2	1	1	55	1	230	50	13	-200	3466.83	50	0	0	686904.26	686907.73	0	686908.26	686909.29	686912.31	686913.12	686913.13	1.51
47	1	1	1	47	200	0.5	-200	0.5	50	0.8	-50	0.2	2	1	1	41	1	116	-200	192	50	1350.14	-37.95	0	0	686914.64	686915.99	0	686918.64	686919.68	686922.69	686924.02	686924.03	1.51
48	1	1	1	48	200	0.5	-200	0.5	50	0.8	-200	0.2	2	1	1	39	1	147	-200	296	50	1233.57	-18.26	0	0	686925.54	686926.78	0	686929.54	686930.58	686933.59	686936.29	686936.31	1.82
49	1	1	1	49	200	0.8	-50	0.2	200	0.5	50	0.5	1	1	1	12	1	349	200	192	200	1516.71	50	0	0	686938.14	686939.66	0	686942.14	686943.18	686946.19	686946.89	686946.89	1.79
50	1	1	1	50	200	0.5	50	0.5	100	0.8	50	0.2	2	1	1	53	1	39	50	220	100	1900.11	23.77	0	0	686948.71	686950.61	0	686952.71	686953.74	686956.76	686959.05	686959.06	1.64
51	1	1	1	51	50	0.2	-50	0.8	200	0.2	-100	0.8	2	1	1	43	0	33	-100	153	-50	3233.68	-1.48	0	0	686960.73	686963.96	0	686964.73	686965.75	686968.76	686970.38	686970.4	1.38
52	1	1	1	52	100	0.5	-200	0.5	50	0.8	-200	0.2	1	1	1	27	1	56	-200	102	50	2399.99	-21.17	0	0	686971.8	686974.2	0	686975.8	686976.83	686979.85	686982.94	686982.95	1.81
53	1	1	1	53	200	0.5	-50	0.5	100	0.8	50	0.2	2	1	1	35	0	165	100	190	200	2300.08	-0.38	0	0	686984.78	686987.08	0	686988.78	686989.81	686992.83	686994.71	686994.71	1.53
54	1	1	1	54	100	0.8	-200	0.2	200	0.5	-50	0.5	1	1	1	29	1	187	100	340	200	3133.43	24.87	0	0	686996.26	686999.4	0	687000.26	687001.3	687004.31	687005.88	687005.88	1.35
56	1	1	1	56	-50	0.5	-100	0.5	-50	0.8	-200	0.2	1	1	1	20	0	242	-50	105	-100	1783.36	-38.96	0	0	687013.21	687015	0	687017.21	687018.25	687021.26	687023.62	687023.63	1.88
57	1	1	1	57	200	0.5	-200	0.5	50	0.8	-200	0.2	1	1	1	9	1	25	-200	92	50	1266.76	-29.53	0	0	687025.51	687026.78	0	687029.51	687030.55	687033.57	687036.16	687036.17	1.55
58	1	1	1	58	100	0.2	-50	0.8	50	0.8	-200	0.2	1	1	1	18	0	304	50	241	-50	1450.11	-1.34	0	0	687037.73	687039.18	0	687041.73	687042.77	687045.78	687047.14	687047.15	1.62
59	1	1	1	59	200	0.2	-50	0.8	100	0.8	50	0.2	1	1	1	21	0	244	100	281	-50	1033.35	34.62	0	0	687048.78	687049.82	0	687052.78	687053.82	687056.83	687058.45	687058.45	1.59
60	1	1	1	60	200	0.5	-200	0.5	200	0.2	-50	0.8	1	1	1	30	1	217	200	140	-50	1000.12	45.68	0	0	687060.05	687061.05	0	687064.05	687065.08	687068.1	687070.25	687070.25	1.21
61	2	2	1	1	100	0.8	50	0.2	200	0.2	50	0.8	2	1	1	31	0	261	50	295	100	2643.91	-29.65	1617.34	1617.36	1624.48	1627.12	0	1628.51	1629.58	1632.64	1637.76	1637.78	1.63
62	2	2	1	2	50	0.2	-50	0.8	50	0.5	-200	0.5	1	1	1	22	0	187	50	238	-50	2576.37	50	0	0	1639.43	1642.01	0	1643.43	1644.45	1647.48	1649.27	1649.28	1.78
63	2	2	1	3	200	0.2	-50	0.8	100	0.8	50	0.2	2	1	1	51	0	289	100	234	-50	2960.07	50	0	0	1651.09	1654.05	0	1655.09	1656.11	1659.13	1660.92	1660.92	1.08
64	2	2	1	4	200	0.5	-50	0.5	100	0.8	50	0.2	2	1	1	35	1	156	-50	298	100	2342.13	50	0	0	1662.03	1664.37	0	1666.03	1667.04	1670.07	1672.08	1672.09	1.93
65	2	2	1	5	100	0.5	-200	0.5	50	0.8	-200	0.2	2	1	1	57	1	48	-200	63	-200	2074.36	4.68	0	0	1674.04	1676.11	0	1678.04	1679.05	1682.08	1683.17	1683.18	1.78
66	2	2	1	6	50	0.8	-200	0.2	200	0.5	-200	0.5	1	1	1	14	0	290	200	300	50	2006.93	50	0	0	1684.97	1686.98	0	1688.97	1689.99	1693.02	1694.19	1694.21	1.49
67	2	2	1	7	200	0.5	50	0.5	100	0.8	50	0.2	1	1	1	23	1	144	50	190	100	2626.08	43.16	0	0	1695.71	1698.34	0	1699.71	1700.73	1703.76	1705.95	1705.96	1.44
68	2	2	1	8	200	0.8	-50	0.2	200	0.5	50	0.5	1	1	1	12	1	237	200	227	200	1940.15	50	0	0	1707.42	1709.36	0	1711.42	1712.44	1715.46	1716.61	1716.62	1.45
69	2	2	1	9	200	0.2	-100	0.8	50	0.8	-200	0.2	1	1	1	10	1	156	-100	6	-200	2007.65	-2.59	0	0	1718.09	1720.1	0	1722.09	1723.11	1726.13	1729.67	1729.68	1.31
70	2	2	1	10	50	0.8	-50	0.2	200	0.8	-100	0.2	2	1	1	54	0	39	-100	61	-50	1572.6	30.41	0	0	1731	1732.57	0	1735	1736.02	1739.04	1740.85	1740.87	1.51
71	2	2	1	11	50	0.2	-50	0.8	200	0.2	-100	0.8	2	1	1	43	1	72	-50	177	-100	3078.26	17.05	0	0	1742.39	1745.47	0	1746.39	1747.41	1750.43	1752.06	1752.07	1.51
72	2	2	1	12	200	0.5	-200	0.5	50	0.8	-50	0.2	2	1	1	41	1	343	200	332	50	1555.97	50	0	0	1753.6	1755.15	0	1757.6	1758.61	1761.64	1762.7	1762.71	1.82
73	2	2	1	13	200	0.5	-200	0.5	50	0.8	-50	0.2	1	1	1	11	0	97	50	266	200	2375.36	30	0	0	1764.55	1766.93	0	1768.55	1769.57	1772.59	1774.22	1774.23	1.79
74	2	2	1	14	200	0.5	50	0.5	100	0.8	50	0.2	2	1	1	53	1	198	200	340	100	2041.48	46.27	0	0	1776.04	1778.08	0	1780.04	1781.06	1784.08	1785.81	1785.82	1.64
75	2	2	1	15	50	0.8	-200	0.2	200	0.5	-200	0.5	2	1	1	44	0	109	-200	354	50	2509.61	1.02	0	0	1787.48	1789.99	0	1791.48	1792.5	1795.52	1796.94	1796.96	1.38
76	2	2	1	16	200	0.8	50	0.2	200	0.5	100	0.5	1	1	1	26	1	240	200	195	200	2442.48	50	0	0	1798.37	1800.81	0	1802.37	1803.38	1806.41	1807.24	1807.25	1.81
77	2	2	1	17	200	0.5	-200	0.5	50	0.8	-200	0.2	2	1	1	39	1	240	200	65	-200	1973.59	50	0	0	1809.07	1811.04	0	1813.07	1814.09	1817.12	1818.31	1818.32	1.53
78	2	2	1	18	200	0.5	-50	0.5	50	0.8	-50	0.2	2	1	1	32	0	62	-50	360	200	2475.73	-17.5	0	2283.9	1819.88	1822.35	0	1823.88	1824.89	1827.92	1829.64	1829.66	1.35
79	2	2	1	19	200	0.5	-50	0.5	100	0.8	50	0.2	1	1	1	5	1	203	200	318	100	1924.04	1.19	0	0	1831.03	1832.95	0	1835.03	1836.05	1839.08	1840.29	1840.3	1.94
80	2	2	1	20	-100	0.8	-200	0.2	-50	0.5	-200	0.5	1	1	1	19	1	69	-200	133	-200	2643.01	-18.96	0	0	1842.25	1844.9	0	1846.25	1847.27	1850.3	1851.92	1851.94	1.88
81	2	2	1	21	50	0.5	-200	0.5	50	0.2	-50	0.8	1	1	1	8	0	57	-50	354	50	2642.75	-19.53	0	0	1853.83	1856.47	0	1857.83	1858.84	1861.87	1863.29	1863.29	1.55
82	2	2	1	22	200	0.2	-100	0.8	50	0.8	-50	0.2	1	1	1	16	0	136	50	233	-100	1990.09	38.66	0	0	1864.86	1866.85	0	1868.86	1869.88	1872.91	1874	1874.01	1.62
83	2	2	1	23	-50	0.5	-100	0.5	-50	0.8	-200	0.2	1	1	1	20	1	155	-100	174	-50	2375.1	-40.38	0	0	1875.65	1878.03	0	1879.65	1880.67	1883.7	1885.26	1885.27	1.59
84	2	2	1	24	50	0.8	-50	0.2	200	0.5	-50	0.5	2	1	1	34	0	82	-50	213	50	1956.83	-16.82	0	0	1886.87	1888.83	0	1890.87	1891.89	1894.92	1896.41	1896.42	1.21
85	2	2	1	25	50	0.8	-50	0.2	200	0.2	-50	0.8	1	1	1	3	0	91	-50	210	50	2625.69	-49.62	0	0	1897.65	1900.27	0	1901.65	1902.66	1905.69	1906.71	1906.71	1.3
86	2	2	1	26	200	0.8	50	0.2	200	0.5	100	0.5	2	1	1	56	1	223	200	96	100	1957.84	50	0	0	1908.03	1909.99	0	1912.03	1913.05	1916.08	1917.14	1917.16	1.47
87	2	2	1	27	100	0.8	-200	0.2	200	0.5	-50	0.5	2	1	1	59	1	354	100	263	200	2341.56	22.91	0	0	1918.65	1920.99	0	1922.65	1923.67	1926.7	1927.99	1928	1.23
88	2	2	1	28	50	0.5	-200	0.5	50	0.2	-50	0.8	2	1	1	38	1	211	50	39	-50	1471.81	50	0	0	1929.26	1930.73	0	1933.26	1934.27	1937.3	1938.18	1938.19	1.84
89	2	2	1	29	50	0.5	-100	0.5	100	0.2	-200	0.8	2	1	1	37	1	317	50	295	100	2258.55	25.37	0	0	1940.04	1942.3	0	1944.04	1945.06	1948.09	1949.24	1949.26	1.19
90	2	2	1	30	50	0.5	-50	0.5	100	0.5	-200	0.5	1	1	1	25	1	214	50	9	-200	2459.06	39.09	0	0	1950.46	1952.92	0	1954.46	1955.48	1958.51	1960.03	1960.04	1.23
91	2	2	1	31	50	0.5	-50	0.5	100	0.5	-200	0.5	2	1	1	55	1	113	-50	59	-200	2174.6	35.92	0	0	1961.28	1963.46	0	1965.28	1966.3	1969.33	1970.76	1970.77	1.17
92	2	2	1	32	100	0.8	-200	0.2	200	0.5	-50	0.5	1	1	1	29	0	34	-50	153	100	2241.15	19.87	0	0	1971.95	1974.19	0	1975.95	1976.97	1980	1980.9	1980.9	1.23
93	2	2	1	33	50	0.5	-100	0.5	100	0.2	-200	0.8	1	1	1	7	1	170	-100	251	-200	2291.79	-22.72	0	0	1982.16	1984.45	0	1986.16	1987.17	1990.2	1991.83	1991.84	1.44
94	2	2	1	34	-50	0.5	-100	0.5	-50	0.8	-200	0.2	2	1	1	50	0	13	-200	230	-50	3478.57	-49.45	0	0	1993.29	1996.77	0	1997.29	1998.31	2001.34	2003.27	2003.3	1.31
95	2	2	1	35	200	0.5	-200	0.5	200	0.2	-50	0.8	1	1	1	30	1	116	-200	192	-50	1488.87	24.41	0	0	2004.62	2006.11	0	2008.62	2009.63	2012.66	2013.92	2013.93	1.92
96	2	2	1	36	200	0.2	-50	0.8	100	0.8	50	0.2	1	1	1	21	0	296	100	147	-50	2174.66	50	0	0	2015.87	2018.05	0	2019.87	2020.89	2023.92	2025.03	2025.04	1.43
97	2	2	1	37	50	0.8	-50	0.2	200	0.2	-50	0.8	2	1	1	33	0	192	-50	349	50	2391.7	-2.01	0	0	2026.49	2028.88	0	2030.49	2031.51	2034.54	2035.31	2035.32	1.18
98	2	2	1	38	100	0.5	-50	0.5	50	0.8	-50	0.2	1	1	1	6	1	39	-50	220	50	1372.08	50	0	0	2036.53	2037.9	0	2040.53	2041.54	2044.57	2045.64	2045.64	1.9
99	2	2	1	39	200	0.5	-200	0.5	50	0.8	-200	0.2	1	1	1	9	1	153	-200	33	-200	1455.96	50	0	0	2047.57	2049.02	0	2051.57	2052.58	2055.61	2056.91	2056.93	1.98
100	2	2	1	40	200	0.2	-200	0.8	-50	0.8	-200	0.2	2	1	1	58	0	102	-50	56	-200	2993.52	50	0	0	2058.94	2061.93	0	2062.94	2063.96	2066.98	2068.13	2068.14	1.44
101	2	2	1	41	200	0.5	-200	0.5	200	0.2	-50	0.8	2	1	1	60	1	190	200	165	-50	2625.82	50	0	0	2069.59	2072.22	0	2073.59	2074.61	2077.62	2078.36	2078.37	1.11
102	2	2	1	42	200	0.8	-50	0.2	200	0.5	50	0.5	2	1	1	42	1	187	200	340	200	2793.08	50	0	0	2079.51	2082.3	0	2083.51	2084.53	2087.55	2088.44	2088.46	1.26
103	2	2	1	43	50	0.8	-50	0.2	200	0.5	-50	0.5	1	1	1	4	0	87	-50	345	50	1973.9	20.17	0	0	2089.73	2091.7	0	2093.73	2094.75	2097.77	2098.72	2098.73	1.41
104	2	2	1	44	100	0.2	-50	0.8	50	0.8	-200	0.2	1	1	1	18	1	105	-50	242	50	3746.91	-31.71	0	0	2100.15	2103.9	0	2104.15	2105.17	2108.19	2109.03	2109.05	1.59
105	2	2	1	45	100	0.5	-200	0.5	50	0.8	-200	0.2	1	1	1	27	0	92	50	25	-200	3378.43	50	0	0	2110.65	2114.03	0	2114.65	2115.67	2118.7	2119.97	2119.98	1.26
106	2	2	1	46	50	0.2	-50	0.8	50	0.5	-200	0.5	2	1	1	52	0	304	50	241	-50	3595.85	50	0	0	2121.27	2124.87	0	2125.27	2126.29	2129.33	2130.53	2130.54	1.6
107	2	2	1	47	100	0.8	50	0.2	200	0.2	50	0.8	1	1	1	1	1	281	100	244	50	2140.8	50	0	0	2132.16	2134.3	0	2136.16	2137.18	2140.2	2141.46	2141.47	1.71
108	2	2	1	48	200	0.5	-50	0.5	50	0.8	-50	0.2	1	1	1	2	1	217	200	140	50	2124.88	50	0	0	2143.2	2145.32	0	2147.2	2148.22	2151.24	2152.17	2152.18	1.22
109	2	2	1	49	50	0.2	-50	0.8	200	0.2	-100	0.8	1	1	1	13	0	167	-100	1	-50	2123.86	-25.71	0	0	2153.42	2155.54	0	2157.42	2158.43	2161.46	2163.77	2163.77	1.12
110	2	2	1	50	200	0.2	-100	0.8	50	0.8	-50	0.2	2	1	1	46	0	278	50	166	-100	2725.96	47.87	0	0	2164.91	2167.63	0	2168.91	2169.92	2172.95	2173.89	2173.9	1.3
111	2	2	1	51	100	0.2	-50	0.8	50	0.8	-200	0.2	2	1	1	48	0	170	50	283	-50	2576.15	21.27	0	0	2175.23	2177.8	0	2179.23	2180.24	2183.27	2183.6	2183.6	1.32
112	2	2	1	52	200	0.2	-200	0.8	50	0.2	-50	0.8	2	1	1	45	1	64	-200	260	-50	2459.26	0.05	0	0	2184.94	2187.4	0	2188.94	2189.96	2192.99	2194.15	2194.16	1.42
113	2	2	1	53	100	0.5	-50	0.5	50	0.8	-50	0.2	2	1	1	36	0	123	50	55	-50	3361.74	50	0	0	2195.6	2198.96	0	2199.6	2200.61	2203.64	2204.89	2204.9	1.51
114	2	2	1	54	200	0.2	-100	0.8	50	0.8	-200	0.2	2	1	1	40	0	266	50	70	-100	1907.2	28.46	0	0	2206.42	2208.32	0	2210.42	2211.43	2214.46	2216.09	2216.1	1.09
115	2	2	1	55	50	0.8	-50	0.2	200	0.8	-100	0.2	1	1	1	24	0	97	200	331	50	2125.05	50	0	0	2217.2	2219.33	0	2221.21	2222.22	2225.25	2226.11	2226.12	1.26
116	2	2	1	56	-100	0.8	-200	0.2	-50	0.5	-200	0.5	2	1	1	49	1	68	-200	104	-200	2893.66	21.74	0	0	2227.41	2230.3	0	2231.41	2232.42	2235.45	2237.07	2237.09	1.8
117	2	2	1	57	100	0.5	-50	0.5	200	0.2	-50	0.8	1	1	1	17	1	208	100	247	-50	2074.55	50	0	0	2238.91	2240.99	0	2242.91	2243.93	2246.96	2248.29	2248.3	1.03
118	2	2	1	58	100	0.5	-50	0.5	200	0.2	-50	0.8	2	1	1	47	1	154	-50	232	-50	2024.68	27.16	0	0	2249.33	2251.36	0	2253.33	2254.35	2257.38	2258.92	2258.93	1.93
119	2	2	1	59	200	0.2	-200	0.8	50	0.2	-50	0.8	1	1	1	15	1	245	-200	229	-50	2425.77	-5.33	0	0	2260.87	2263.3	0	2264.87	2265.89	2268.92	2270.86	2270.87	1.73
120	2	2	1	60	200	0.2	-200	0.8	-50	0.8	-200	0.2	1	1	1	28	1	76	-200	256	-50	2893.56	1.81	0	0	2272.63	2275.52	0	2276.63	2277.65	2280.68	2282.41	2282.41	1.49
121	3	1	1	1	50	0.8	-50	0.2	200	0.2	-50	0.8	1	1	1	3	0	178	-50	236	50	1763.83	-2.38	70195.82	70195.83	70197.86	70199.63	0	70201.87	70202.88	70205.91	70210.61	70210.62	1.05
122	3	1	1	2	50	0.5	-100	0.5	100	0.2	-200	0.8	2	1	1	37	0	326	100	258	50	2395.98	50	0	0	70211.68	70214.08	0	70215.68	70216.7	70219.73	70222.01	70222.02	1.9
123	3	1	1	3	100	0.2	-50	0.8	50	0.8	-200	0.2	2	1	1	48	1	121	-50	252	50	2745.48	8.05	0	0	70223.93	70226.68	0	70227.94	70228.96	70231.98	70235.17	70235.17	1.94
124	3	1	1	4	200	0.2	-200	0.8	-50	0.8	-200	0.2	2	1	1	58	1	11	-200	268	-50	1730.58	-15.57	0	0	70237.14	70238.87	0	70241.14	70242.16	70245.17	70247.45	70247.46	1.49
125	3	1	1	5	200	0.2	-100	0.8	50	0.8	-200	0.2	1	1	1	10	1	173	-100	326	50	1530.96	-18.02	0	0	70248.98	70250.51	0	70252.98	70254	70257.01	70259.23	70259.23	1.49
126	3	1	1	6	200	0.2	-100	0.8	50	0.8	-200	0.2	2	1	1	40	1	223	-100	310	50	1647.69	-14.91	0	0	70260.73	70262.38	0	70264.73	70265.75	70268.76	70273.2	70273.22	1.34
127	3	1	1	7	50	0.8	-50	0.2	200	0.5	-50	0.5	2	1	1	34	0	66	-50	208	50	1414.36	-15.43	0	0	70274.57	70275.98	0	70278.57	70279.59	70282.6	70285.48	70285.49	1.9
128	3	1	1	8	200	0.5	-50	0.5	50	0.8	-50	0.2	1	1	1	2	1	320	200	11	-50	1431.33	-12.23	0	0	70287.4	70288.83	0	70291.4	70292.42	70295.43	70298.34	70298.34	1.37
129	3	1	1	9	200	0.8	50	0.2	200	0.5	100	0.5	1	1	1	26	1	61	50	353	200	3891.53	-6.43	0	0	70299.72	70303.61	0	70303.72	70304.74	70307.75	70311.28	70311.3	1.11
130	3	1	1	10	200	0.2	-200	0.8	50	0.2	-50	0.8	1	1	1	15	1	181	-200	170	-50	2195.68	-31.39	0	0	70312.43	70314.62	0	70316.43	70317.45	70320.46	70324.08	70324.1	1.78
131	3	1	1	11	-100	0.8	-200	0.2	-50	0.5	-200	0.5	2	1	1	49	1	246	-100	16	-200	3658.88	42.34	0	0	70325.89	70329.55	0	70329.9	70330.92	70333.93	70338.3	70338.32	1.39
132	3	1	1	12	50	0.5	-50	0.5	100	0.5	-200	0.5	1	1	1	25	0	35	-200	188	50	2795.25	-1.98	0	0	70339.71	70342.51	0	70343.71	70344.73	70347.74	70349.52	70349.54	1.24
134	3	1	1	14	200	0.2	-100	0.8	50	0.8	-50	0.2	1	1	1	16	1	238	-100	187	50	2728.41	10.49	0	0	70356.22	70358.95	0	70360.22	70361.24	70364.25	70367.48	70367.5	1.1
135	3	1	1	15	200	0.8	-50	0.2	200	0.5	50	0.5	2	1	1	42	0	289	200	234	200	2661.87	50	0	0	70368.61	70371.27	0	70372.61	70373.63	70376.64	70378.18	70378.19	1.13
136	3	1	1	16	200	0.5	50	0.5	100	0.8	50	0.2	1	1	1	23	1	156	50	298	100	2728.63	-6.11	0	0	70379.33	70382.06	0	70383.34	70384.36	70387.37	70388.79	70388.8	1.94
137	3	1	1	17	50	0.8	-200	0.2	200	0.5	-200	0.5	2	1	1	44	1	48	-200	63	-200	2894.82	-6.39	0	0	70390.76	70393.65	0	70394.76	70395.78	70398.79	70401.9	70401.92	1.96
138	3	1	1	18	200	0.2	-200	0.8	50	0.2	-50	0.8	2	1	1	45	1	300	200	290	50	2545.54	50	0	70931.81	70403.88	70406.42	0	70407.88	70408.9	70411.91	70413.51	70413.52	1.58
139	3	1	1	19	200	0.2	-100	0.8	50	0.8	-50	0.2	2	1	1	46	1	144	-100	190	50	2029.43	-4.13	0	0	70415.12	70417.15	0	70419.12	70420.14	70423.15	70426.92	70426.94	1.06
140	3	1	1	20	50	0.8	-50	0.2	200	0.2	-50	0.8	2	1	1	33	0	227	-50	237	50	1747.75	-0.51	0	0	70428.02	70429.77	0	70432.02	70433.04	70436.07	70439.56	70439.58	1.23
141	3	1	1	21	100	0.5	-50	0.5	50	0.8	-50	0.2	1	1	1	6	1	156	-50	6	-50	2079.28	-1.28	0	0	70440.82	70442.9	0	70444.82	70445.84	70448.85	70453.21	70453.23	1.35
142	3	1	1	22	-100	0.8	-200	0.2	-50	0.5	-200	0.5	1	1	1	19	1	61	-200	39	-200	3077.37	-2.22	0	0	70454.59	70457.67	0	70458.59	70459.61	70462.62	70467.08	70467.09	1.82
143	3	1	1	23	100	0.5	-200	0.5	50	0.8	-200	0.2	2	1	1	57	1	72	-200	177	50	3759.42	1.12	0	0	70468.92	70472.68	0	70472.92	70473.95	70476.95	70482.25	70482.26	1.02
144	3	1	1	24	50	0.8	-200	0.2	200	0.5	-200	0.5	1	1	1	14	0	332	200	343	50	1647.71	50	0	0	70483.29	70484.94	0	70487.29	70488.31	70491.32	70493.39	70493.4	1.04
145	3	1	1	25	50	0.2	-50	0.8	50	0.5	-200	0.5	2	1	1	52	0	97	-200	266	-50	2761.85	-38.26	0	0	70494.46	70497.23	0	70498.46	70499.49	70502.49	70504.16	70504.17	1.17
146	3	1	1	26	50	0.5	-200	0.5	50	0.2	-50	0.8	2	1	1	38	0	340	50	198	50	3659.57	-20.33	0	0	70505.35	70509.01	0	70509.36	70510.38	70513.39	70514.15	70514.17	1.65
147	3	1	1	27	200	0.5	-200	0.5	200	0.2	-50	0.8	2	1	1	60	1	354	200	109	-50	2145.94	50	0	0	70515.83	70517.98	0	70519.83	70520.85	70523.88	70527	70527	1.73
148	3	1	1	28	200	0.5	-50	0.5	100	0.8	50	0.2	1	1	1	5	1	240	200	195	100	2928.06	50	0	0	70528.75	70531.68	0	70532.75	70533.77	70536.78	70538.27	70538.28	1.65
149	3	1	1	29	200	0.5	-50	0.5	50	0.8	-50	0.2	2	1	1	32	1	240	200	65	-50	1530.51	0.79	0	0	70539.94	70541.47	0	70543.94	70544.96	70547.97	70548.33	70548.34	1.45
150	3	1	1	30	50	0.5	-200	0.5	50	0.2	-50	0.8	1	1	1	8	0	62	-50	360	50	3011.2	-50	0	0	70549.8	70552.81	0	70553.8	70554.82	70557.83	70559.49	70559.49	1.55
151	3	1	1	31	100	0.8	-200	0.2	200	0.5	-50	0.5	2	1	1	59	0	318	200	203	100	2711.97	50	0	0	70561.06	70563.77	0	70565.06	70566.08	70569.09	70570.9	70570.9	1.3
152	3	1	1	32	100	0.8	50	0.2	200	0.2	50	0.8	1	1	1	1	0	133	50	69	50	3028.29	10.1	0	0	70572.21	70575.24	0	70576.21	70577.24	70580.24	70582.16	70582.17	1.74
153	3	1	1	33	100	0.5	-50	0.5	200	0.2	-50	0.8	2	1	1	47	0	57	-50	354	100	2977.97	0.42	0	0	70583.94	70586.91	0	70587.94	70588.96	70591.97	70599.45	70599.47	1.19
154	3	1	1	34	200	0.2	-50	0.8	100	0.8	50	0.2	2	1	1	51	1	233	-50	136	100	3060.78	0	0	0	70600.66	70603.72	0	70604.66	70605.68	70608.69	70611.85	70611.85	1.69
155	3	1	1	35	50	0.8	-50	0.2	200	0.8	-100	0.2	2	1	1	54	0	174	200	155	50	1997.24	50	0	0	70613.55	70615.55	0	70617.55	70618.57	70621.58	70622.95	70622.96	1.18
156	3	1	1	36	50	0.5	-100	0.5	100	0.2	-200	0.8	1	1	1	7	1	213	50	82	-200	3160.36	48.86	0	0	70624.16	70627.32	0	70628.16	70629.18	70632.19	70633.62	70633.64	1.37
157	3	1	1	37	200	0.2	-200	0.8	-50	0.8	-200	0.2	1	1	1	28	1	210	-200	91	-50	2795.26	0.35	0	0	70635.02	70637.81	0	70639.02	70640.04	70643.05	70645.83	70645.84	1.63
158	3	1	1	38	50	0.2	-50	0.8	50	0.5	-200	0.5	1	1	1	22	0	96	-200	223	-50	2778.46	-16.27	0	0	70647.49	70650.26	0	70651.49	70652.51	70655.52	70666.41	70666.42	1.78
160	3	1	1	40	100	0.8	50	0.2	200	0.2	50	0.8	2	1	1	31	1	211	100	39	50	2928.1	25	0	0	70678.35	70681.27	0	70682.35	70683.37	70686.38	70691.94	70691.95	1.93
161	3	1	1	41	200	0.8	50	0.2	200	0.5	100	0.5	2	1	1	56	1	317	200	295	200	2578.8	50	0	0	70693.89	70696.47	0	70697.89	70698.92	70701.92	70704.38	70704.39	1.78
162	3	1	1	42	100	0.5	-50	0.5	200	0.2	-50	0.8	1	1	1	17	0	9	-50	214	100	2478.98	50	0	0	70706.18	70708.66	0	70710.18	70711.2	70714.21	70717.1	70717.11	1.49
163	3	1	1	43	50	0.8	-50	0.2	200	0.8	-100	0.2	1	1	1	24	0	59	-100	113	50	2246.4	8.16	0	0	70718.6	70720.85	0	70722.6	70723.62	70726.63	70730.68	70730.69	1.44
164	3	1	1	44	50	0.2	-50	0.8	200	0.2	-100	0.8	1	1	1	13	0	34	-100	153	-50	1747.86	-1.11	0	0	70732.14	70733.88	0	70736.14	70737.16	70740.17	70742.56	70742.56	1.45
165	3	1	1	45	200	0.5	-200	0.5	50	0.8	-50	0.2	1	1	1	11	1	170	-200	251	50	1613.77	29.91	0	0	70744.03	70745.64	0	70748.03	70749.05	70752.06	70753.22	70753.22	1.31
166	3	1	1	46	50	0.5	-50	0.5	100	0.5	-200	0.5	2	1	1	55	0	13	-200	230	50	2046.81	25.41	0	0	70754.53	70756.58	0	70758.53	70759.56	70762.57	70766.5	70766.51	1.51
167	3	1	1	47	200	0.5	-200	0.5	50	0.8	-50	0.2	2	1	1	41	1	116	-200	192	50	1415.04	-25.45	0	0	70768.02	70769.43	0	70772.02	70773.04	70776.05	70778.41	70778.43	1.51
168	3	1	1	48	200	0.5	-200	0.5	50	0.8	-200	0.2	2	1	1	39	1	147	-200	296	50	2296.05	-23.26	0	0	70779.96	70782.25	0	70783.96	70784.98	70787.99	70791.37	70791.38	1.82
169	3	1	1	49	200	0.8	-50	0.2	200	0.5	50	0.5	1	1	1	12	1	349	200	192	200	3110.86	8.8	0	0	70793.21	70796.32	0	70797.21	70798.23	70801.24	70803.4	70803.4	1.79
170	3	1	1	50	200	0.5	50	0.5	100	0.8	50	0.2	2	1	1	53	0	220	100	39	50	2562.33	18.77	0	0	70805.21	70807.78	0	70809.21	70810.24	70813.25	70815.06	70815.07	1.64
171	3	1	1	51	50	0.2	-50	0.8	200	0.2	-100	0.8	2	1	1	43	1	153	-50	33	-100	2578.95	38.52	0	0	70816.74	70819.32	0	70820.74	70821.76	70824.77	70825.6	70825.6	1.38
172	3	1	1	52	100	0.5	-200	0.5	50	0.8	-200	0.2	1	1	1	27	0	102	50	56	-200	3293.36	23.83	0	0	70827	70830.29	0	70831	70832.02	70835.03	70837.63	70837.64	1.81
173	3	1	1	53	200	0.5	-50	0.5	100	0.8	50	0.2	2	1	1	35	0	165	100	190	200	2396.04	29.62	0	0	70839.47	70841.86	0	70843.47	70844.49	70847.5	70849.19	70849.19	1.53
174	3	1	1	54	100	0.8	-200	0.2	200	0.5	-50	0.5	1	1	1	29	0	340	200	187	100	3542.81	34.87	0	0	70850.74	70854.28	0	70854.74	70855.76	70858.77	70861.02	70861.03	1.35
175	3	1	1	55	50	0.8	-50	0.2	200	0.5	-50	0.5	1	1	1	4	1	345	50	87	-50	2213.28	23.69	0	0	70862.4	70864.61	0	70866.4	70867.42	70870.43	70872.44	70872.44	1.94
176	3	1	1	56	-50	0.5	-100	0.5	-50	0.8	-200	0.2	1	1	1	20	1	105	-100	242	-50	3027.76	13.54	0	0	70874.38	70877.41	0	70878.38	70879.41	70882.42	70883.71	70883.71	1.88
177	3	1	1	57	200	0.5	-200	0.5	50	0.8	-200	0.2	1	1	1	9	1	25	-200	92	50	1680.63	30.47	0	0	70885.61	70887.29	0	70889.61	70890.63	70893.64	70895.95	70895.97	1.55
178	3	1	1	58	100	0.2	-50	0.8	50	0.8	-200	0.2	1	1	1	18	0	304	50	241	-50	2911.14	11.16	0	0	70897.53	70900.44	0	70901.53	70902.55	70905.56	70906.87	70906.87	1.62
179	3	1	1	59	200	0.2	-50	0.8	100	0.8	50	0.2	1	1	1	21	0	244	100	281	-50	3576.64	37.12	0	0	70908.5	70912.08	0	70912.5	70913.53	70916.54	70918.54	70918.55	1.59
180	3	1	1	60	200	0.5	-200	0.5	200	0.2	-50	0.8	1	1	1	30	0	140	-50	217	200	3144.07	10.68	0	0	70920.14	70923.29	0	70924.14	70925.17	70928.17	70930.59	70930.6	1.21
181	4	1	1	1	100	0.5	-50	0.5	50	0.8	-50	0.2	2	1	1	36	1	40	-50	228	50	1667.05	26.64	691799.5	691799.51	691801.58	691803.25	0	691805.61	691806.65	691809.7	691811.84	691811.85	1.3
182	4	1	1	2	50	0.2	-50	0.8	200	0.2	-100	0.8	2	1	1	43	0	36	-100	49	-50	1583.47	9.42	0	0	691813.16	691814.75	0	691817.16	691818.2	691821.21	691822.58	691822.58	1.05
183	4	1	1	3	200	0.5	-50	0.5	50	0.8	-50	0.2	1	1	1	2	1	61	-50	71	-50	1149.65	18.5	0	0	691823.65	691824.8	0	691827.65	691828.68	691831.7	691832.5	691832.5	1.51
184	4	1	1	4	200	0.2	-50	0.8	100	0.8	50	0.2	2	1	1	51	1	114	-50	79	100	1750.08	-2.71	0	0	691834.01	691835.76	0	691838.01	691839.05	691842.06	691844.14	691844.15	1.76
185	4	1	1	5	200	0.2	-100	0.8	50	0.8	-200	0.2	2	1	1	40	1	322	200	254	50	1416.72	50	0	0	691845.91	691847.33	0	691849.91	691850.95	691853.97	691854.77	691854.78	1.63
186	4	1	1	6	50	0.2	-50	0.8	50	0.5	-200	0.5	2	1	1	52	0	77	-200	67	-50	1666.69	-28.23	0	0	691856.43	691858.1	0	691860.43	691861.47	691864.48	691865.29	691865.3	1.09
187	4	1	1	7	100	0.8	-200	0.2	200	0.5	-50	0.5	1	1	1	29	0	255	200	329	100	1316.79	50	0	0	691866.4	691867.72	0	691870.4	691871.43	691874.45	691875.62	691875.63	1.08
188	4	1	1	8	50	0.8	-50	0.2	200	0.2	-50	0.8	2	1	1	33	1	113	50	60	-50	2133.49	50	0	0	691876.73	691878.87	0	691880.73	691881.77	691884.78	691886.03	691886.03	1.78
189	4	1	1	9	50	0.8	-50	0.2	200	0.5	-50	0.5	1	1	1	4	0	62	-50	356	50	1850.05	14.69	0	0	691887.82	691889.67	0	691891.82	691892.85	691895.87	691897.78	691897.78	1.91
190	4	1	1	10	200	0.2	-200	0.8	50	0.2	-50	0.8	1	1	1	15	0	27	-50	143	-200	1983.55	-4.43	0	0	691899.7	691901.68	0	691903.7	691904.73	691907.75	691908.82	691908.83	1.53
191	4	1	1	11	50	0.8	-200	0.2	200	0.5	-200	0.5	2	1	1	44	0	354	200	145	50	1800.2	50	0	0	691910.38	691912.18	0	691914.38	691915.42	691918.43	691920.7	691920.7	1.11
192	4	1	1	12	200	0.8	50	0.2	200	0.5	100	0.5	1	1	1	26	1	224	200	56	100	1766.74	50	0	0	691921.82	691923.58	0	691925.82	691926.85	691929.87	691931.22	691931.22	1.83
193	4	1	1	13	50	0.5	-50	0.5	100	0.5	-200	0.5	2	1	1	55	1	59	-50	273	100	2133.42	2.9	0	0	691933.05	691935.18	0	691937.05	691938.08	691941.1	691943.08	691943.09	1.34
194	4	1	1	14	200	0.8	-50	0.2	200	0.5	50	0.5	1	1	1	12	0	247	200	127	200	3033.41	50	0	0	691944.44	691947.47	0	691948.44	691949.47	691952.49	691953.32	691953.34	1.29
195	4	1	1	15	200	0.2	-200	0.8	-50	0.8	-200	0.2	2	1	1	58	1	192	-200	300	-50	2850.18	-1.55	0	0	691954.65	691957.5	0	691958.65	691959.67	691962.69	691964.36	691964.37	1.75
196	4	1	1	16	200	0.5	-200	0.5	50	0.8	-200	0.2	2	1	1	39	1	121	-200	108	50	3350.23	-12.32	0	0	691966.14	691969.49	0	691970.14	691971.17	691974.19	691976.3	691976.3	1.01
197	4	1	1	17	200	0.2	-100	0.8	50	0.8	-50	0.2	2	1	1	46	0	130	50	153	-100	1933.5	28.19	0	0	691977.32	691979.25	0	691981.32	691982.35	691985.37	691986.86	691986.87	1.05
198	4	1	1	18	200	0.5	-200	0.5	200	0.2	-50	0.8	2	1	1	60	0	153	-50	268	200	2483.49	-50	0	692460.74	691987.94	691990.42	0	691991.94	691992.97	691995.99	691996.76	691996.77	1.67
199	4	1	1	19	50	0.2	-50	0.8	50	0.5	-200	0.5	1	1	1	22	1	45	-50	9	-200	3466.87	-10.59	0	0	691998.45	692001.92	0	692002.45	692003.49	692006.5	692008.26	692008.27	1.6
200	4	1	1	20	100	0.8	50	0.2	200	0.2	50	0.8	2	1	1	31	0	236	50	115	100	2666.83	18.74	0	0	692014.9	692017.57	0	692018.9	692019.94	692022.96	692024.34	692024.35	1.53
201	4	1	1	21	200	0.5	-50	0.5	100	0.8	50	0.2	2	1	1	35	1	337	200	165	100	2866.77	50	0	0	692025.89	692028.76	0	692029.89	692030.92	692033.94	692035.61	692035.62	1.73
202	4	1	1	22	-100	0.8	-200	0.2	-50	0.5	-200	0.5	2	1	1	49	1	276	-100	274	-50	2430.49	-50	0	0	692037.39	692039.82	0	692041.39	692042.42	692045.44	692046.19	692046.21	1.71
203	4	1	1	23	-50	0.5	-100	0.5	-50	0.8	-200	0.2	2	1	1	50	0	39	-200	268	-50	3033.32	-50	0	0	692047.92	692050.96	0	692051.92	692052.96	692055.97	692057.05	692057.06	1.78
205	4	1	1	25	200	0.2	-100	0.8	50	0.8	-50	0.2	1	1	1	16	0	64	-50	297	200	2883.43	-38.77	0	0	692064.17	692067.06	0	692068.17	692069.21	692072.22	692073.76	692073.78	1.69
206	4	1	1	26	200	0.5	-200	0.5	200	0.2	-50	0.8	1	1	1	30	1	240	200	322	200	1133.24	45	0	0	692075.49	692076.62	0	692079.49	692080.52	692083.54	692085.54	692085.56	1.56
207	4	1	1	27	200	0.5	-50	0.5	100	0.8	50	0.2	1	1	1	5	0	56	50	253	200	1783.39	11.66	0	0	692087.12	692088.91	0	692091.12	692092.16	692095.17	692096.7	692096.71	1.4
208	4	1	1	28	50	0.5	-200	0.5	50	0.2	-50	0.8	2	1	1	38	0	245	-50	195	50	2533.6	10.35	0	0	692098.12	692100.66	0	692102.12	692103.16	692106.18	692107.65	692107.66	1.06
209	4	1	1	29	200	0.2	-200	0.8	-50	0.8	-200	0.2	1	1	1	28	1	292	200	270	-50	2200.02	50	0	0	692108.74	692110.94	0	692112.74	692113.78	692116.79	692117.46	692117.46	1.78
210	4	1	1	30	50	0.8	-200	0.2	200	0.5	-200	0.5	1	1	1	14	0	118	-200	190	50	1883.57	-6.75	0	0	692119.26	692121.14	0	692123.26	692124.29	692127.31	692128.19	692128.21	1.34
211	4	1	1	31	-100	0.8	-200	0.2	-50	0.5	-200	0.5	1	1	1	19	1	144	-100	150	-200	2099.83	19.48	0	0	692129.56	692131.66	0	692133.56	692134.59	692137.61	692138.75	692138.76	1.61
212	4	1	1	32	200	0.8	50	0.2	200	0.5	100	0.5	2	1	1	56	0	8	100	92	200	2950.15	3.31	0	0	692140.38	692143.33	0	692144.38	692145.41	692148.43	692149.98	692149.99	1.74
213	4	1	1	33	200	0.2	-200	0.8	50	0.2	-50	0.8	2	1	1	45	0	336	50	236	-200	2800.17	20.76	0	0	692151.74	692154.54	0	692155.74	692156.78	692159.79	692161.13	692161.14	1.1
214	4	1	1	34	50	0.5	-100	0.5	100	0.2	-200	0.8	2	1	1	37	0	287	-200	332	50	2116.74	-19.45	0	0	692162.26	692164.38	0	692166.26	692167.29	692170.31	692172.4	692172.41	1.13
215	4	1	1	35	100	0.5	-200	0.5	50	0.8	-200	0.2	2	1	1	57	1	159	-200	93	50	1966.92	-9.02	0	0	692173.56	692175.53	0	692177.56	692178.58	692181.59	692183.03	692183.04	1.55
216	4	1	1	36	200	0.5	-200	0.5	50	0.8	-50	0.2	1	1	1	11	1	83	-200	24	-50	2331.26	3.38	0	0	692184.61	692186.95	0	692188.61	692189.64	692192.66	692194.85	692194.86	1.49
217	4	1	1	37	100	0.2	-50	0.8	50	0.8	-200	0.2	2	1	1	48	0	258	50	242	-50	1683.3	18.75	0	0	692196.36	692198.05	0	692200.36	692201.4	692204.41	692205.93	692205.93	1.89
218	4	1	1	38	100	0.5	-50	0.5	200	0.2	-50	0.8	2	1	1	47	1	151	-50	141	-50	1816.84	-3.38	0	0	692207.83	692209.65	0	692211.83	692212.86	692215.88	692217.59	692217.6	1.8
219	4	1	1	39	200	0.5	-200	0.5	50	0.8	-50	0.2	2	1	1	41	0	294	50	115	-200	2333.4	47.28	0	0	692219.41	692221.75	0	692223.41	692224.45	692227.46	692228.24	692228.25	1.73
220	4	1	1	40	100	0.5	-50	0.5	200	0.2	-50	0.8	1	1	1	17	1	307	100	183	-50	2183.63	43.76	0	0	692230	692232.18	0	692234	692235.03	692238.05	692239.51	692239.51	1.05
221	4	1	1	41	200	0.8	-50	0.2	200	0.5	50	0.5	2	1	1	42	1	343	200	160	50	2049.63	50	0	0	692240.58	692242.63	0	692244.58	692245.61	692248.63	692250.44	692250.45	1.07
222	4	1	1	42	50	0.8	-50	0.2	200	0.8	-100	0.2	1	1	1	24	0	228	200	313	50	2083.38	50	0	0	692251.53	692253.61	0	692255.53	692256.56	692259.58	692261.07	692261.08	1.09
223	4	1	1	43	50	0.2	-50	0.8	200	0.2	-100	0.8	1	1	1	13	1	359	50	81	-100	3216.74	34.79	0	0	692262.18	692265.4	0	692266.18	692267.21	692270.23	692271.88	692271.88	1.8
224	4	1	1	44	-50	0.5	-100	0.5	-50	0.8	-200	0.2	1	1	1	20	1	218	-50	140	-50	3866.96	46.22	0	0	692273.7	692277.57	0	692277.7	692278.72	692281.73	692283.42	692283.43	1.94
225	4	1	1	45	200	0.5	50	0.5	100	0.8	50	0.2	2	1	1	53	1	10	50	152	100	2200.13	34.83	0	0	692285.38	692287.58	0	692289.38	692290.42	692293.43	692294.28	692294.28	1.68
226	4	1	1	46	50	0.5	-100	0.5	100	0.2	-200	0.8	1	1	1	7	1	262	50	134	-200	2083.34	32.96	0	0	692295.98	692298.07	0	692299.98	692301.02	692304.03	692305.51	692305.52	1.13
227	4	1	1	47	200	0.2	-50	0.8	100	0.8	50	0.2	1	1	1	21	0	206	100	265	-50	1683.37	35.17	0	0	692306.67	692308.35	0	692310.67	692311.7	692314.72	692316.53	692316.53	1.72
228	4	1	1	48	50	0.8	-50	0.2	200	0.2	-50	0.8	1	1	1	3	1	345	50	96	-50	2933.42	40.99	0	0	692318.27	692321.2	0	692322.27	692323.3	692326.32	692327.7	692327.7	1.11
229	4	1	1	49	200	0.5	-50	0.5	50	0.8	-50	0.2	2	1	1	32	1	81	-50	135	50	2116.87	30	0	0	692328.82	692330.93	0	692332.82	692333.83	692336.85	692340.32	692340.33	1.12
230	4	1	1	50	100	0.8	50	0.2	200	0.2	50	0.8	1	1	1	1	0	66	50	231	100	1566.9	39.08	0	0	692341.47	692343.03	0	692345.47	692346.5	692349.52	692350.74	692350.75	1.64
231	4	1	1	51	50	0.8	-50	0.2	200	0.8	-100	0.2	2	1	1	54	0	126	200	261	50	1616.77	50	0	0	692352.4	692354.02	0	692356.4	692357.44	692360.45	692361.07	692361.09	1.33
232	4	1	1	52	100	0.2	-50	0.8	50	0.8	-200	0.2	1	1	1	18	0	226	50	139	-50	3750.12	50	0	0	692362.44	692366.19	0	692366.44	692367.47	692370.49	692372.17	692372.19	1.65
233	4	1	1	53	50	0.5	-200	0.5	50	0.2	-50	0.8	1	1	1	8	0	289	50	328	50	3050.14	50	0	0	692373.85	692376.9	0	692377.85	692378.89	692381.9	692382.73	692382.74	1.75
234	4	1	1	54	50	0.5	-50	0.5	100	0.5	-200	0.5	1	1	1	25	1	293	50	138	-200	1566.81	38.02	0	0	692384.5	692386.07	0	692388.5	692389.54	692392.55	692393.86	692393.87	1.58
235	4	1	1	55	50	0.8	-50	0.2	200	0.5	-50	0.5	2	1	1	34	0	191	200	208	50	1581.42	50	0	0	692395.47	692397.05	0	692399.47	692400.5	692403.52	692404.86	692404.87	1.74
236	4	1	1	56	200	0.2	-100	0.8	50	0.8	-200	0.2	1	1	1	10	1	90	-100	163	50	3533.49	13.28	0	0	692406.62	692410.15	0	692410.62	692411.65	692414.67	692416.01	692416.02	1.23
237	4	1	1	57	100	0.8	-200	0.2	200	0.5	-50	0.5	2	1	1	59	0	355	200	290	100	2216.77	50	0	0	692417.27	692419.49	0	692421.27	692422.3	692425.32	692426.58	692426.59	1.73
238	4	1	1	58	100	0.5	-200	0.5	50	0.8	-200	0.2	1	1	1	27	1	193	100	32	-200	3116.88	37.5	0	0	692428.34	692431.46	0	692432.34	692433.37	692436.39	692437.81	692437.82	1.97
239	4	1	1	59	200	0.5	50	0.5	100	0.8	50	0.2	1	1	1	23	0	25	50	357	200	1600.22	-50	0	0	692439.81	692441.41	0	692443.81	692444.82	692447.84	692448.52	692448.54	1.87
240	4	1	1	60	100	0.5	-50	0.5	50	0.8	-50	0.2	1	1	1	6	1	7	-50	247	50	1961.79	3.12	0	0	692450.43	692452.39	0	692454.43	692455.46	692458.47	692459.64	692459.66	1.09
241	5	2	1	1	200	0.5	50	0.5	100	0.8	50	0.2	1	1	1	23	1	317	200	295	100	2124.74	-6.83	7035.43	7035.51	7037.58	7039.7	0	7041.61	7042.66	7045.72	7048.09	7048.1	1.65
242	5	2	1	2	200	0.5	-50	0.5	100	0.8	50	0.2	2	1	1	35	1	214	200	9	50	2175.09	-48.45	0	0	7049.79	7051.96	0	7053.79	7054.81	7057.83	7059.8	7059.81	1.49
243	5	2	1	3	200	0.2	-200	0.8	50	0.2	-50	0.8	1	1	1	15	0	59	-50	113	-200	2341.88	48.41	0	0	7061.31	7063.65	0	7065.31	7066.33	7069.36	7070.87	7070.88	1.78
244	5	2	1	4	50	0.2	-50	0.8	50	0.5	-200	0.5	2	1	1	52	1	153	-50	34	-200	2275.77	-33.28	0	0	7072.67	7074.94	0	7076.67	7077.69	7080.71	7082.49	7082.5	1.72
245	5	2	1	5	200	0.5	-200	0.5	50	0.8	-50	0.2	1	1	1	11	1	170	-200	251	50	2408.41	-39.38	0	0	7084.24	7086.65	0	7088.24	7089.26	7092.29	7093.59	7093.61	1.9
246	5	2	1	6	50	0.2	-50	0.8	200	0.2	-100	0.8	1	1	1	13	0	13	-100	230	-50	1973.75	-12.76	0	0	7095.53	7097.5	0	7099.53	7100.55	7103.58	7104.53	7104.55	1.89
247	5	2	1	7	200	0.5	-200	0.5	50	0.8	-200	0.2	1	1	1	9	1	116	-200	192	50	1874.06	-30.19	0	0	7106.45	7108.33	0	7110.45	7111.47	7114.5	7115.43	7115.45	1.33
248	5	2	1	8	50	0.8	-200	0.2	200	0.5	-200	0.5	1	1	1	14	0	296	200	147	50	2225.41	-1.03	0	0	7116.8	7119.03	0	7120.8	7121.82	7124.85	7126.12	7126.14	1.7
249	5	2	1	9	200	0.5	-50	0.5	50	0.8	-50	0.2	2	1	1	32	1	349	200	192	50	2074.61	-16.05	0	0	7127.86	7129.93	0	7131.86	7132.88	7135.9	7146.5	7146.51	1.2
250	5	2	1	10	50	0.8	-50	0.2	200	0.8	-100	0.2	1	1	1	24	0	220	200	39	-50	2124.59	45.16	0	0	7147.73	7149.85	0	7151.73	7152.75	7155.77	7157.34	7157.35	1.03
251	5	2	1	11	200	0.8	50	0.2	200	0.5	100	0.5	2	1	1	56	1	153	200	33	100	1539.68	42.03	0	0	7158.4	7159.94	0	7162.4	7163.42	7166.44	7168.19	7168.2	1.74
252	5	2	1	12	100	0.8	50	0.2	200	0.2	50	0.8	2	1	1	31	1	56	50	102	50	2609.71	-44.73	0	0	7174.97	7177.58	0	7178.97	7179.99	7183.02	7184.14	7184.16	1.5
253	5	2	1	13	200	0.2	-100	0.8	50	0.8	-200	0.2	1	1	1	10	0	165	50	190	-100	2877.17	23.79	0	0	7185.68	7188.55	0	7189.68	7190.69	7193.72	7194.63	7194.64	1.48
254	5	2	1	14	50	0.8	-50	0.2	200	0.8	-100	0.2	2	1	1	54	0	340	200	187	50	2442.49	-23.09	0	0	7196.15	7198.59	0	7200.15	7201.16	7204.19	7205.31	7205.33	1.9
255	5	2	1	15	100	0.8	-200	0.2	200	0.5	-50	0.5	2	1	1	59	0	87	-50	345	100	3177.63	-7.72	0	0	7207.25	7210.43	0	7211.25	7212.27	7215.3	7216.94	7216.95	1.61
256	5	2	1	16	50	0.8	-50	0.2	200	0.2	-50	0.8	2	1	1	33	1	105	50	242	-50	1288.3	4.79	0	0	7218.57	7219.86	0	7222.58	7223.59	7226.62	7227.54	7227.56	1.62
257	5	2	1	17	100	0.5	-50	0.5	50	0.8	-50	0.2	1	1	1	6	1	25	-50	92	50	1874.04	44.27	0	0	7229.2	7231.07	0	7233.2	7234.21	7237.24	7238.47	7238.48	1.86
258	5	2	1	18	100	0.2	-50	0.8	50	0.8	-200	0.2	1	1	1	18	1	241	-50	304	50	2743.98	-8.23	0	7706.51	7240.35	7243.09	0	7244.35	7245.37	7248.4	7249.35	7249.36	1.81
259	5	2	1	19	100	0.8	-200	0.2	200	0.5	-50	0.5	1	1	1	29	0	244	200	281	100	2475.75	48.31	0	0	7251.19	7253.66	0	7255.19	7256.21	7259.23	7260.27	7260.29	1.58
260	5	2	1	20	200	0.8	-50	0.2	200	0.5	50	0.5	2	1	1	42	1	217	200	140	50	2910.44	-19.85	0	0	7261.88	7264.79	0	7265.88	7266.89	7269.92	7279.42	7279.44	1.18
261	5	2	1	21	-50	0.5	-100	0.5	-50	0.8	-200	0.2	1	1	1	20	0	167	-50	1	-100	2944.11	20.11	0	0	7280.64	7283.58	0	7284.64	7285.66	7288.69	7289.69	7289.69	1.24
262	5	2	1	22	50	0.2	-50	0.8	200	0.2	-100	0.8	2	1	1	43	1	166	-50	278	-100	2927.07	16.63	0	0	7290.94	7293.87	0	7294.94	7295.96	7298.99	7299.8	7299.81	1.89
263	5	2	1	23	100	0.5	-50	0.5	200	0.2	-50	0.8	2	1	1	47	1	283	100	170	-50	3178.19	3.91	0	0	7301.71	7304.89	0	7305.71	7306.73	7309.76	7310.7	7310.71	1.03
264	5	2	1	24	200	0.8	-50	0.2	200	0.5	50	0.5	1	1	1	12	1	64	-50	260	200	1940.12	19.81	0	0	7311.77	7313.71	0	7315.77	7316.78	7319.81	7320.6	7320.61	1.49
265	5	2	1	25	50	0.5	-100	0.5	100	0.2	-200	0.8	1	1	1	7	1	55	-100	123	-200	2893.39	16.65	0	0	7322.12	7325.01	0	7326.12	7327.14	7330.16	7330.98	7330.98	1.17
266	5	2	1	26	50	0.2	-50	0.8	50	0.5	-200	0.5	1	1	1	22	0	266	50	70	-50	2073.9	-32.19	0	0	7332.17	7334.24	0	7336.17	7337.19	7340.21	7341.03	7341.05	1.98
267	5	2	1	27	50	0.5	-50	0.5	100	0.5	-200	0.5	1	1	1	25	1	331	50	97	-200	2642.85	-37.2	0	0	7343.04	7345.68	0	7347.04	7348.06	7351.09	7351.95	7351.97	1.71
268	5	2	1	28	200	0.5	-200	0.5	200	0.2	-50	0.8	1	1	1	30	1	68	-200	104	-50	3094.13	49.91	0	0	7353.69	7356.79	0	7357.69	7358.71	7361.74	7362.75	7362.76	1.5
269	5	2	1	29	50	0.5	-200	0.5	50	0.2	-50	0.8	2	1	1	38	0	247	-50	208	50	3094.13	-32.89	0	0	7364.28	7367.38	0	7368.28	7369.3	7372.33	7373.98	7373.98	1.47
270	5	2	1	30	50	0.8	-50	0.2	200	0.2	-50	0.8	1	1	1	3	1	154	50	232	-50	3328.93	-46.74	0	0	7375.47	7378.8	0	7379.47	7380.49	7383.51	7384.43	7384.45	1.06
271	5	2	1	31	200	0.2	-50	0.8	100	0.8	50	0.2	1	1	1	21	0	229	100	245	-50	1873.59	6.12	0	0	7385.52	7387.39	0	7389.52	7390.54	7393.57	7394.45	7394.45	1.68
272	5	2	1	32	200	0.2	-50	0.8	100	0.8	50	0.2	2	1	1	51	0	256	100	76	-50	1974.21	38.19	0	0	7396.16	7398.13	0	7400.16	7401.18	7404.22	7405.69	7405.69	1.04
273	5	2	1	33	100	0.8	50	0.2	200	0.2	50	0.8	1	1	1	1	1	43	50	219	50	2342.05	16.92	0	0	7406.74	7409.09	0	7410.75	7411.76	7414.79	7415.69	7415.69	1.07
274	5	2	1	34	100	0.5	-200	0.5	50	0.8	-200	0.2	2	1	1	57	0	239	50	166	-200	2793.94	-30.96	0	0	7416.78	7419.57	0	7420.78	7421.8	7424.82	7426.16	7426.16	1.52
275	5	2	1	35	-100	0.8	-200	0.2	-50	0.5	-200	0.5	2	1	1	49	0	239	-50	127	-100	3880.33	-13.11	0	0	7427.7	7431.58	0	7431.7	7432.72	7435.75	7436.6	7436.61	1.1
276	5	2	1	36	100	0.5	-50	0.5	50	0.8	-50	0.2	2	1	1	36	1	304	100	300	50	2692.84	-3.93	0	0	7437.74	7440.43	0	7441.74	7442.75	7445.78	7446.68	7446.68	1.82
277	5	2	1	37	200	0.5	-200	0.5	50	0.8	-50	0.2	2	1	1	41	1	221	200	210	50	2844.35	48.16	0	0	7448.52	7451.37	0	7452.52	7453.54	7456.57	7457.46	7457.47	1.82
278	5	2	1	38	100	0.5	-50	0.5	200	0.2	-50	0.8	1	1	1	17	1	314	100	96	-50	1455.25	-34.36	0	0	7459.31	7460.77	0	7463.31	7464.33	7467.36	7468.24	7468.26	1.72
279	5	2	1	39	50	0.8	-50	0.2	200	0.5	-50	0.5	2	1	1	34	0	339	200	43	-50	1923.4	35.55	0	0	7470	7471.92	0	7474	7475.02	7478.04	7479.69	7479.7	1.15
280	5	2	1	40	200	0.2	-200	0.8	-50	0.8	-200	0.2	2	1	1	58	0	231	-50	173	-200	2442.28	14.48	0	0	7480.87	7483.31	0	7484.87	7485.89	7488.91	7489.7	7489.72	1.66
281	5	2	1	41	200	0.2	-100	0.8	50	0.8	-200	0.2	2	1	1	40	0	196	50	234	-100	2927.33	-12.37	0	0	7491.39	7494.32	0	7495.39	7496.41	7499.43	7500.35	7500.35	1.52
282	5	2	1	42	200	0.5	-200	0.5	50	0.8	-200	0.2	2	1	1	39	1	189	200	358	50	2007.88	-30.91	0	0	7501.89	7503.9	0	7505.89	7506.91	7509.94	7510.74	7510.76	1.97
283	5	2	1	43	200	0.2	-100	0.8	50	0.8	-50	0.2	1	1	1	16	0	40	-50	39	-100	3144.29	-7.17	0	0	7512.75	7515.89	0	7516.75	7517.76	7520.79	7521.52	7521.53	1.65
284	5	2	1	44	50	0.5	-100	0.5	100	0.2	-200	0.8	2	1	1	37	1	146	-100	162	-200	3562.4	-1.8	0	0	7523.2	7526.76	0	7527.2	7528.22	7531.24	7531.98	7532	1.8
285	5	2	1	45	50	0.8	-200	0.2	200	0.5	-200	0.5	2	1	1	44	0	227	200	275	50	1789.49	-37.94	0	0	7533.82	7535.61	0	7537.82	7538.84	7541.86	7548.22	7548.24	1.45
286	5	2	1	46	200	0.2	-200	0.8	50	0.2	-50	0.8	2	1	1	45	0	351	50	336	200	2843.47	8.95	0	0	7549.71	7552.55	0	7553.71	7554.73	7557.75	7558.49	7558.5	1.43
287	5	2	1	47	200	0.2	-200	0.8	-50	0.8	-200	0.2	1	1	1	28	0	251	-50	50	-200	2526.1	-27.38	0	0	7559.96	7562.49	0	7563.96	7564.98	7568	7568.79	7568.81	1.83
288	5	2	1	48	100	0.5	-200	0.5	50	0.8	-200	0.2	1	1	1	27	1	190	100	191	50	2776.99	-11.54	0	0	7570.65	7573.42	0	7574.65	7575.66	7578.69	7579.47	7579.48	1.08
289	5	2	1	49	200	0.5	-200	0.5	200	0.2	-50	0.8	2	1	1	60	1	175	-200	142	-50	1087.8	8.3	0	0	7580.58	7581.67	0	7584.58	7585.6	7588.63	7589.48	7589.5	1.13
290	5	2	1	50	200	0.5	-50	0.5	50	0.8	-50	0.2	1	1	1	2	1	267	200	188	50	1639.66	-24.82	0	0	7590.65	7592.29	0	7594.65	7595.67	7598.69	7599.5	7599.51	1.17
291	5	2	1	51	200	0.5	50	0.5	100	0.8	50	0.2	2	1	1	53	1	54	50	211	100	1506.16	-20.96	0	0	7600.7	7602.21	0	7604.7	7605.72	7608.75	7610.64	7610.65	1.39
292	5	2	1	52	50	0.5	-50	0.5	100	0.5	-200	0.5	2	1	1	55	0	272	100	17	-50	2341.61	11.71	0	0	7612.06	7614.4	0	7616.06	7617.08	7620.1	7621.47	7621.49	1.83
293	5	2	1	53	-50	0.5	-100	0.5	-50	0.8	-200	0.2	2	1	1	50	1	160	-100	248	-50	3445.86	-23.47	0	0	7623.35	7626.79	0	7627.35	7628.36	7631.39	7632.13	7632.14	1.8
294	5	2	1	54	50	0.8	-50	0.2	200	0.5	-50	0.5	1	1	1	4	0	143	-50	266	50	2274.66	32.44	0	0	7633.97	7636.24	0	7637.97	7638.98	7642.01	7642.81	7642.81	1.06
295	5	2	1	55	-100	0.8	-200	0.2	-50	0.5	-200	0.5	1	1	1	19	0	160	-200	254	-100	2944.05	48.27	0	0	7643.89	7646.83	0	7647.89	7648.9	7651.93	7652.73	7652.75	1.4
296	5	2	1	56	200	0.8	50	0.2	200	0.5	100	0.5	1	1	1	26	1	120	200	153	100	1923.86	23.02	0	0	7654.17	7656.09	0	7658.17	7659.19	7662.22	7663.09	7663.1	1.53
297	5	2	1	57	200	0.2	-100	0.8	50	0.8	-50	0.2	2	1	1	46	0	296	50	71	-100	2692.73	-15.61	0	0	7664.64	7667.33	0	7668.64	7669.66	7672.69	7673.79	7673.81	1.42
298	5	2	1	58	50	0.5	-200	0.5	50	0.2	-50	0.8	1	1	1	8	0	141	-50	320	50	3010.99	8.41	0	0	7675.24	7678.25	0	7679.24	7680.26	7683.29	7684.02	7684.02	1.66
299	5	2	1	59	100	0.2	-50	0.8	50	0.8	-200	0.2	2	1	1	48	0	292	50	143	-50	3763.34	-39.22	0	0	7685.7	7689.46	0	7689.7	7690.71	7693.74	7694.71	7694.73	1.63
300	5	2	1	60	200	0.5	-50	0.5	100	0.8	50	0.2	1	1	1	5	0	78	100	136	-50	3396.05	40.63	0	0	7696.37	7699.76	0	7700.37	7701.38	7704.41	7705.2	7705.21	1.29
301	6	2	1	1	200	0.5	-200	0.5	50	0.8	-50	0.2	1	1	1	11	1	282	200	104	50	2828.18	50	75614.13	75614.15	75616.17	75619	0	75620.18	75621.21	75624.24	75627.09	75627.1	1.54
302	6	2	1	2	100	0.5	-50	0.5	50	0.8	-50	0.2	1	1	1	6	1	201	100	143	50	3942.22	50	0	0	75628.65	75632.59	0	75632.65	75633.68	75636.69	75639.61	75639.62	1.45
304	6	2	1	4	200	0.2	-200	0.8	-50	0.8	-200	0.2	1	1	1	28	1	267	-200	38	-200	3210.87	-44.04	0	0	75646.24	75649.45	0	75650.24	75651.26	75654.27	75656.77	75656.78	1.49
305	6	2	1	5	100	0.5	-200	0.5	50	0.8	-200	0.2	2	1	1	57	1	198	100	175	50	3643.34	50	0	0	75658.29	75661.94	0	75662.29	75663.31	75666.34	75668.38	75668.38	1.85
306	6	2	1	6	200	0.8	-50	0.2	200	0.5	50	0.5	2	1	1	42	1	288	200	265	200	3077.53	50	0	0	75670.25	75673.32	0	75674.25	75675.27	75678.28	75679.72	75679.74	1.87
307	6	2	1	7	200	0.5	-50	0.5	50	0.8	-50	0.2	2	1	1	32	1	27	-50	32	-50	2661.89	-22.5	0	0	75681.62	75684.28	0	75685.62	75686.64	75689.65	75693.83	75693.84	1.27
308	6	2	1	8	100	0.5	-50	0.5	200	0.2	-50	0.8	2	1	1	47	0	247	-50	340	100	2828.51	-47.43	0	0	75695.12	75697.95	0	75699.12	75700.14	75703.17	75705.53	75705.55	1.21
310	6	2	1	10	100	0.8	-200	0.2	200	0.5	-50	0.5	2	1	1	59	0	119	-50	231	100	1879.59	18.02	0	0	75712.35	75714.23	0	75716.35	75717.37	75720.38	75722.13	75722.14	1.64
311	6	2	1	11	100	0.8	50	0.2	200	0.2	50	0.8	1	1	1	1	1	270	100	210	50	1531.37	50	0	0	75723.79	75725.32	0	75727.79	75728.81	75731.82	75733.45	75733.46	1.42
312	6	2	1	12	50	0.2	-50	0.8	50	0.5	-200	0.5	2	1	1	52	1	85	-50	265	50	3077.65	-28.15	0	0	75734.89	75737.97	0	75738.9	75739.92	75742.94	75744.51	75744.52	1.21
313	6	2	1	13	50	0.8	-50	0.2	200	0.5	-50	0.5	2	1	1	34	0	32	-50	313	50	2711.96	18.71	0	0	75745.74	75748.45	0	75749.74	75750.76	75753.77	75755.94	75755.94	1.95
315	6	2	1	15	50	0.5	-50	0.5	100	0.5	-200	0.5	1	1	1	25	0	133	-200	285	50	2628.59	-50	0	0	75763.01	75765.64	0	75767.01	75768.03	75771.04	75772.69	75772.71	1.11
317	6	2	1	17	200	0.2	-100	0.8	50	0.8	-50	0.2	2	1	1	46	0	199	50	140	-100	1963.57	50	0	0	75778.99	75780.95	0	75782.99	75784.01	75787.02	75788.64	75788.65	1.17
318	6	2	1	18	200	0.2	-100	0.8	50	0.8	-50	0.2	1	1	1	16	0	175	50	232	-100	3476.24	30.92	0	76289.84	75789.83	75793.31	0	75793.83	75794.85	75797.86	75799.95	75799.96	1.62
319	6	2	1	19	200	0.5	50	0.5	100	0.8	50	0.2	1	1	1	23	1	282	200	37	50	3194.22	50	0	0	75801.59	75804.78	0	75805.59	75806.61	75809.62	75810.86	75810.87	1.57
320	6	2	1	20	50	0.5	-50	0.5	100	0.5	-200	0.5	2	1	1	55	0	192	100	86	-50	2595.68	50	0	0	75812.45	75815.04	0	75816.45	75817.47	75820.48	75821.98	75821.99	1.05
321	6	2	1	21	100	0.8	-200	0.2	200	0.5	-50	0.5	1	1	1	29	1	146	100	38	-50	2761.91	43.41	0	0	75823.05	75825.82	0	75827.05	75828.08	75831.08	75832.56	75832.56	1.93
322	6	2	1	22	-100	0.8	-200	0.2	-50	0.5	-200	0.5	2	1	1	49	1	283	-100	105	-200	3210.3	-50	0	0	75834.51	75837.72	0	75838.51	75839.53	75842.54	75844.25	75844.25	1.73
323	6	2	1	23	50	0.8	-200	0.2	200	0.5	-200	0.5	2	1	1	44	0	156	-200	348	50	3144.25	-50	0	0	75846	75849.14	0	75850	75851.02	75854.03	75855.74	75855.74	1.74
324	6	2	1	24	50	0.8	-50	0.2	200	0.2	-50	0.8	2	1	1	33	0	156	-50	273	50	3592.75	-5.35	0	0	75857.49	75861.08	0	75861.49	75862.51	75865.52	75869.44	75869.44	1.06
325	6	2	1	25	100	0.5	-50	0.5	200	0.2	-50	0.8	1	1	1	17	1	40	-50	337	200	2096.82	-30.75	0	0	75870.52	75872.62	0	75874.53	75875.55	75878.56	75880.6	75880.6	1.86
326	6	2	1	26	200	0.2	-100	0.8	50	0.8	-200	0.2	2	1	1	40	0	288	50	96	-100	2728.14	37.88	0	0	75882.48	75885.21	0	75886.48	75887.5	75890.51	75893.66	75893.67	1.93
327	6	2	1	27	50	0.5	-100	0.5	100	0.2	-200	0.8	1	1	1	7	1	277	50	143	-200	3144.12	31.67	0	0	75895.62	75898.76	0	75899.62	75900.64	75903.65	75905.34	75905.36	1.98
329	6	2	1	29	200	0.5	-200	0.5	50	0.8	-200	0.2	2	1	1	39	1	163	-200	220	50	2878.09	-7.78	0	0	75913.24	75916.12	0	75917.24	75918.26	75921.27	75922.86	75922.87	1.79
330	6	2	1	30	50	0.2	-50	0.8	200	0.2	-100	0.8	2	1	1	43	1	114	-50	279	-100	3260.67	37.17	0	0	75924.66	75927.92	0	75928.66	75929.69	75932.69	75934.98	75934.99	1.51
331	6	2	1	31	50	0.8	-50	0.2	200	0.8	-100	0.2	2	1	1	54	0	47	-100	46	-50	1830.67	-50	0	0	75936.52	75938.35	0	75940.52	75941.54	75944.55	75945.95	75945.96	1.18
332	6	2	1	32	200	0.2	-200	0.8	-50	0.8	-200	0.2	2	1	1	58	1	3	-200	153	-50	2329.33	-36.76	0	0	75947.16	75949.49	0	75951.16	75952.18	75955.19	75956.64	75956.66	1.4
333	6	2	1	33	200	0.2	-200	0.8	50	0.2	-50	0.8	2	1	1	45	1	261	-200	192	-50	3227.3	-29.39	0	0	75958.07	75961.3	0	75962.07	75963.09	75966.1	75967.64	75967.65	1.13
334	6	2	1	34	100	0.8	50	0.2	200	0.2	50	0.8	2	1	1	31	1	228	100	46	50	3044.36	50	0	0	75973.81	75976.86	0	75977.82	75978.84	75981.85	75984.43	75984.44	1.03
335	6	2	1	35	200	0.8	50	0.2	200	0.5	100	0.5	2	1	1	56	1	36	50	52	100	3559.83	50	0	0	75985.49	75989.05	0	75989.49	75990.51	75993.52	75997.64	75997.64	1.94
336	6	2	1	36	200	0.5	-200	0.5	200	0.2	-50	0.8	1	1	1	30	1	71	-200	115	-50	3210.9	3.21	0	0	75999.59	76002.8	0	76003.59	76004.61	76007.62	76009.97	76009.98	1.3
337	6	2	1	37	200	0.5	-50	0.5	50	0.8	-50	0.2	1	1	1	2	1	79	-50	91	50	2312.72	-50	0	0	76011.29	76013.61	0	76015.29	76016.31	76019.32	76022.07	76022.08	1.3
338	6	2	1	38	50	0.5	-200	0.5	50	0.2	-50	0.8	1	1	1	8	1	254	50	201	-50	3094.47	33.7	0	0	76023.4	76026.49	0	76027.4	76028.42	76031.43	76033.46	76033.46	1.33
339	6	2	1	39	200	0.2	-50	0.8	100	0.8	50	0.2	2	1	1	51	0	28	50	77	-50	3027.86	14.82	0	0	76034.8	76037.83	0	76038.8	76039.83	76042.84	76044.25	76044.27	1.47
340	6	2	1	40	200	0.2	-50	0.8	100	0.8	50	0.2	1	1	1	21	0	201	100	255	-50	3409.98	39.64	0	0	76045.75	76049.16	0	76049.75	76050.77	76053.78	76055.53	76055.54	1.65
341	6	2	1	41	100	0.2	-50	0.8	50	0.8	-200	0.2	2	1	1	48	0	225	50	60	-50	3260.62	33.04	0	0	76057.2	76060.46	0	76061.2	76062.22	76065.23	76067.38	76067.39	1.03
342	6	2	1	42	200	0.2	-200	0.8	50	0.2	-50	0.8	1	1	1	15	0	93	-50	62	-200	3759.2	26.14	0	0	76068.43	76072.18	0	76072.43	76073.45	76076.46	76079.33	76079.33	1.84
343	6	2	1	43	100	0.5	-200	0.5	50	0.8	-200	0.2	1	1	1	27	1	27	-200	247	50	2462.56	25.61	0	0	76081.2	76083.66	0	76085.2	76086.22	76089.23	76091.1	76091.1	1.56
344	6	2	1	44	50	0.5	-100	0.5	100	0.2	-200	0.8	2	1	1	37	1	354	50	145	-200	2978	38.99	0	0	76092.68	76095.66	0	76096.69	76097.71	76100.72	76104	76104.01	1.85
345	6	2	1	45	50	0.8	-50	0.2	200	0.2	-50	0.8	1	1	1	3	0	138	-50	56	-50	3958.95	3.09	0	0	76105.87	76109.83	0	76109.87	76110.89	76113.9	76117.07	76117.08	1.35
346	6	2	1	46	200	0.5	-50	0.5	100	0.8	50	0.2	2	1	1	35	1	273	200	314	100	2113.23	50	0	0	76118.44	76120.55	0	76122.44	76123.46	76126.47	76130.68	76130.69	1.45
348	6	2	1	48	200	0.5	-50	0.5	100	0.8	50	0.2	1	1	1	5	0	216	100	300	200	2894.37	50	0	0	76137.23	76140.12	0	76141.23	76142.25	76145.26	76147.66	76147.67	1.18
349	6	2	1	49	50	0.2	-50	0.8	50	0.5	-200	0.5	1	1	1	22	0	163	-200	108	-50	2263.04	33.42	0	0	76148.87	76151.13	0	76152.87	76153.89	76156.9	76159.58	76159.59	1.66
350	6	2	1	50	50	0.2	-50	0.8	200	0.2	-100	0.8	1	1	1	13	0	201	-100	130	-50	2545.63	-50	0	0	76161.27	76163.82	0	76165.27	76166.29	76169.32	76172.53	76172.55	1.33
351	6	2	1	51	200	0.5	-200	0.5	50	0.8	-200	0.2	1	1	1	9	1	153	-200	155	50	1614.79	33.81	0	0	76173.89	76175.51	0	76177.89	76178.91	76181.92	76183.56	76183.57	1.9
352	6	2	1	52	50	0.8	-200	0.2	200	0.5	-200	0.5	1	1	1	14	0	105	-200	9	-200	2463	39.4	0	0	76185.48	76187.95	0	76189.48	76190.5	76193.51	76195.8	76195.81	1.12
353	6	2	1	53	200	0.2	-100	0.8	50	0.8	-200	0.2	1	1	1	10	0	345	50	236	-100	2562.12	50	0	0	76196.94	76199.5	0	76200.94	76201.96	76204.99	76207.55	76207.56	1.99
354	6	2	1	54	200	0.8	-50	0.2	200	0.5	50	0.5	1	1	1	12	1	165	200	87	50	1930.39	38.53	0	0	76209.56	76211.49	0	76213.56	76214.58	76217.59	76220.72	76220.73	1.54
356	6	2	1	56	50	0.5	-200	0.5	50	0.2	-50	0.8	2	1	1	38	1	39	-200	246	-50	1448.28	-10.71	0	0	76228.02	76229.46	0	76232.02	76233.04	76236.05	76238.68	76238.69	2
357	6	2	1	57	100	0.2	-50	0.8	50	0.8	-200	0.2	1	1	1	18	1	77	-50	36	-200	3210.37	-37.15	0	0	76240.7	76243.91	0	76244.7	76245.72	76248.73	76251.38	76251.39	1.29
358	6	2	1	58	200	0.8	50	0.2	200	0.5	100	0.5	1	1	1	26	1	64	50	59	100	2162.49	42.61	0	0	76252.69	76254.85	0	76256.69	76257.71	76260.72	76263.45	76263.45	1.41
359	6	2	1	59	200	0.5	-200	0.5	50	0.8	-50	0.2	2	1	1	41	1	322	200	186	50	2229.62	50	0	0	76264.88	76267.11	0	76268.88	76269.9	76272.91	76277.51	76277.52	1.46
360	6	2	1	60	50	0.8	-50	0.2	200	0.8	-100	0.2	1	1	1	24	0	344	200	56	-50	3808.92	50	0	0	76279	76282.8	0	76283	76284.02	76287.03	76288.06	76288.07	1.76
361	7	2	1	1	50	0.5	-100	0.5	100	0.2	-200	0.8	1	1	1	7	0	318	100	283	50	2260.39	21.57	696540.99	696541.01	696543.05	696545.31	0	696547.05	696548.08	696551.1	696552.34	696552.35	1.73
362	7	2	1	2	200	0.2	-200	0.8	-50	0.8	-200	0.2	1	1	1	28	1	201	-200	216	-50	1416.36	-28.6	0	0	696554.1	696555.51	0	696558.1	696559.13	696562.15	696565.5	696565.51	1.14
363	7	2	1	3	200	0.5	50	0.5	100	0.8	50	0.2	2	1	1	53	0	163	100	324	200	3499.69	-6.67	0	0	696566.66	696570.16	0	696570.66	696571.7	696574.71	696575.99	696576	1.84
365	7	2	1	5	50	0.8	-50	0.2	200	0.5	-50	0.5	1	1	1	4	0	243	200	103	50	3500.16	6.07	0	0	696583.01	696586.51	0	696587.01	696588.05	696591.06	696592.03	696592.03	1.59
367	7	2	1	7	50	0.8	-50	0.2	200	0.2	-50	0.8	1	1	1	3	1	259	50	103	-50	3016.72	19.9	0	0	696599.03	696602.05	0	696603.03	696604.06	696607.08	696612.62	696612.63	1.81
369	7	2	1	9	200	0.5	50	0.5	100	0.8	50	0.2	1	1	1	23	0	301	100	251	200	1416.79	37.18	0	0	696619.98	696621.4	0	696623.98	696625.01	696628.03	696630.85	696630.87	1.49
370	7	2	1	10	200	0.5	-200	0.5	200	0.2	-50	0.8	2	1	1	60	1	207	200	118	-50	3516.73	35.77	0	0	696632.37	696635.88	0	696636.37	696637.4	696640.42	696643.15	696643.15	1.88
371	7	2	1	11	100	0.5	-50	0.5	200	0.2	-50	0.8	2	1	1	47	1	257	100	319	200	2933.41	23.87	0	0	696645.03	696647.97	0	696649.03	696650.07	696653.08	696655.95	696655.95	1.35
372	7	2	1	12	50	0.5	-50	0.5	100	0.5	-200	0.5	1	1	1	25	0	243	100	7	-50	3300.06	17.56	0	0	696657.32	696660.62	0	696661.32	696662.35	696665.37	696667.26	696667.27	1.45
373	7	2	1	13	50	0.2	-50	0.8	50	0.5	-200	0.5	2	1	1	52	1	158	-50	43	-200	4000.22	31.25	0	0	696668.73	696672.73	0	696672.75	696673.78	696676.8	696680.15	696680.15	1.96
374	7	2	1	14	100	0.5	-50	0.5	50	0.8	-50	0.2	1	1	1	6	0	89	50	117	-50	2116.64	13.81	0	0	696682.13	696684.25	0	696686.13	696687.17	696690.18	696694.63	696694.63	1.04
376	7	2	1	16	50	0.5	-50	0.5	100	0.5	-200	0.5	2	1	1	55	0	144	-200	143	-50	3483.43	-35	0	0	696701.68	696705.17	0	696705.68	696706.72	696709.73	696713.22	696713.22	1.19
377	7	2	1	17	50	0.8	-50	0.2	200	0.8	-100	0.2	2	1	1	54	0	343	200	237	50	1250.1	35.85	0	0	696714.42	696715.67	0	696718.42	696719.45	696722.47	696725.23	696725.24	1.67
378	7	2	1	18	200	0.5	-200	0.5	50	0.8	-50	0.2	2	1	1	41	0	300	50	145	-200	2216.83	19.66	0	697219.52	696726.92	696729.14	0	696730.92	696731.95	696734.97	696739.3	696739.3	1.59
379	7	2	1	19	200	0.5	-50	0.5	50	0.8	-50	0.2	2	1	1	32	1	22	-50	31	-50	2816.7	-36.52	0	0	696740.9	696743.72	0	696744.9	696745.94	696748.95	696750.76	696750.77	1.68
380	7	2	1	20	200	0.2	-200	0.8	50	0.2	-50	0.8	1	1	1	15	1	117	-200	109	-50	3783.51	-50	0	0	696752.45	696756.24	0	696756.45	696757.49	696760.5	696762.48	696762.49	1.36
381	7	2	1	21	200	0.8	50	0.2	200	0.5	100	0.5	2	1	1	56	0	35	100	195	200	3649.89	21.44	0	0	696763.85	696767.5	0	696767.85	696768.89	696771.9	696773.91	696773.92	1.62
382	7	2	1	22	200	0.5	-50	0.5	100	0.8	50	0.2	1	1	1	5	0	310	100	228	200	3083.39	33.09	0	0	696775.55	696778.64	0	696779.55	696780.59	696783.6	696785.21	696785.22	1.81
383	7	2	1	23	50	0.2	-50	0.8	200	0.2	-100	0.8	2	1	1	43	1	206	-50	359	200	3666.98	-21.34	0	0	696787.04	696790.7	0	696791.04	696792.07	696795.09	696797.23	696797.24	1.02
384	7	2	1	24	100	0.5	-50	0.5	50	0.8	-50	0.2	2	1	1	36	1	186	100	120	50	2233.4	30.08	0	0	696798.27	696800.51	0	696802.27	696803.31	696806.32	696807.68	696807.69	1.08
385	7	2	1	25	100	0.2	-50	0.8	50	0.8	-200	0.2	2	1	1	48	1	178	-50	26	-200	3033.32	14.61	0	0	696808.79	696811.82	0	696812.79	696813.82	696816.84	696818.87	696818.89	1.97
386	7	2	1	26	200	0.2	-50	0.8	100	0.8	50	0.2	1	1	1	21	0	158	100	24	-50	1200.04	42.25	0	0	696820.87	696822.07	0	696824.87	696825.91	696828.92	696831.63	696831.64	1.65
387	7	2	1	27	200	0.2	-200	0.8	50	0.2	-50	0.8	2	1	1	45	0	221	-50	143	-200	3416.74	18.4	0	0	696833.31	696836.72	0	696837.31	696838.34	696841.36	696843.62	696843.62	1.23
388	7	2	1	28	-100	0.8	-200	0.2	-50	0.5	-200	0.5	2	1	1	49	0	336	-50	320	-100	3991.24	-28.13	0	0	696844.87	696848.86	0	696848.87	696849.89	696852.91	696854.62	696854.62	1.4
389	7	2	1	29	200	0.8	-50	0.2	200	0.5	50	0.5	1	1	1	12	0	324	200	94	200	2433.37	29.92	0	0	696856.04	696858.47	0	696860.04	696861.07	696864.09	696867.98	696867.99	1.12
390	7	2	1	30	200	0.5	-200	0.5	200	0.2	-50	0.8	1	1	1	30	0	221	-50	182	200	2966.72	27.84	0	0	696869.12	696872.09	0	696873.12	696874.16	696877.17	696884.68	696884.69	1.27
391	7	2	1	31	100	0.8	-200	0.2	200	0.5	-50	0.5	2	1	1	59	0	73	-50	192	100	3416.85	22.68	0	0	696885.98	696889.39	0	696889.98	696891.01	696894.03	696896.16	696896.18	1.26
392	7	2	1	32	100	0.8	-200	0.2	200	0.5	-50	0.5	1	1	1	29	0	348	200	155	100	2200.26	22.59	0	0	696897.44	696899.64	0	696901.44	696902.46	696905.48	696908.18	696908.19	1.33
393	7	2	1	33	50	0.8	-200	0.2	200	0.5	-200	0.5	1	1	1	14	0	260	200	251	50	2950.17	19.65	0	0	696909.54	696912.49	0	696913.54	696914.58	696917.59	696919.26	696919.28	1.15
394	7	2	1	34	50	0.8	-50	0.2	200	0.2	-50	0.8	2	1	1	33	1	187	50	201	-50	2566.86	50	0	0	696920.44	696923.01	0	696924.44	696925.48	696928.49	696930.2	696930.21	1.35
395	7	2	1	35	100	0.2	-50	0.8	50	0.8	-200	0.2	1	1	1	18	0	251	50	203	-50	2250.03	32.12	0	0	696931.58	696933.83	0	696935.58	696936.61	696939.63	696940.99	696940.99	1.12
396	7	2	1	36	200	0.2	-100	0.8	50	0.8	-50	0.2	2	1	1	46	0	264	50	302	200	2766.75	39.73	0	0	696942.13	696944.89	0	696946.13	696947.16	696950.18	696952.15	696952.16	1.88
397	7	2	1	37	50	0.2	-50	0.8	50	0.5	-200	0.5	1	1	1	22	1	164	-50	140	-200	2400.03	-30	0	0	696954.06	696956.46	0	696958.06	696959.09	696962.11	696964.87	696964.88	1.09
398	7	2	1	38	200	0.8	50	0.2	200	0.5	100	0.5	1	1	1	26	1	265	200	155	100	3166.81	15.45	0	0	696965.98	696969.15	0	696969.98	696971.01	696974.03	696977.13	696977.15	1.93
399	7	2	1	39	200	0.5	-200	0.5	50	0.8	-200	0.2	2	1	1	39	0	283	50	341	200	3683.65	19.91	0	0	696979.1	696982.78	0	696983.1	696984.11	696987.13	696989.38	696989.4	1.4
400	7	2	1	40	200	0.2	-200	0.8	-50	0.8	-200	0.2	2	1	1	58	0	141	-50	40	-200	3283.41	39.75	0	0	696990.81	696994.1	0	696994.81	696995.85	696998.86	697000.26	697000.26	1.05
403	7	2	1	43	50	0.8	-200	0.2	200	0.5	-200	0.5	2	1	1	44	1	29	-200	241	200	1999.99	-50	0	0	697012.46	697014.46	0	697016.46	697017.5	697020.51	697022.92	697022.93	1.79
404	7	2	1	44	100	0.5	-200	0.5	50	0.8	-200	0.2	2	1	1	57	0	206	50	79	-200	1750	50	0	0	697024.75	697026.5	0	697028.75	697029.78	697032.8	697034.88	697034.9	1.54
405	7	2	1	45	100	0.8	50	0.2	200	0.2	50	0.8	1	1	1	1	1	242	100	216	50	1716.65	40.68	0	0	697036.46	697038.18	0	697040.46	697041.5	697044.52	697046.21	697046.21	1.69
406	7	2	1	46	100	0.5	-50	0.5	200	0.2	-50	0.8	1	1	1	17	0	55	-50	21	-50	3866.38	-44.61	0	0	697047.92	697051.78	0	697051.92	697052.95	697055.97	697057.57	697057.58	1.89
407	7	2	1	47	50	0.5	-200	0.5	50	0.2	-50	0.8	2	1	1	38	0	300	50	157	-200	2683.42	24.71	0	0	697059.48	697062.17	0	697063.48	697064.52	697067.53	697068.82	697068.83	1.05
408	7	2	1	48	200	0.2	-100	0.8	50	0.8	-200	0.2	1	1	1	10	1	188	-100	311	50	3416.92	-50	0	0	697069.9	697073.32	0	697073.9	697074.93	697077.95	697080.99	697081	1.3
409	7	2	1	49	50	0.5	-200	0.5	50	0.2	-50	0.8	1	1	1	8	0	39	-50	327	50	2866.72	-40.81	0	0	697082.32	697085.18	0	697086.32	697087.35	697090.37	697091.85	697091.85	1.05
410	7	2	1	50	200	0.2	-100	0.8	50	0.8	-200	0.2	2	1	1	40	1	52	-100	202	50	2816.81	-41.63	0	0	697092.92	697095.73	0	697096.92	697097.95	697100.97	697102.6	697102.62	1.2
411	7	2	1	51	50	0.8	-50	0.2	200	0.5	-50	0.5	2	1	1	34	1	277	50	306	200	2066.97	16.1	0	0	697103.83	697105.9	0	697107.83	697108.85	697111.87	697115.47	697115.47	1.72
412	7	2	1	52	100	0.8	50	0.2	200	0.2	50	0.8	2	1	1	31	1	356	100	182	50	3033.41	-1.55	0	0	697122.22	697125.25	0	697126.22	697127.25	697130.27	697131.04	697131.05	1.72
413	7	2	1	53	50	0.5	-100	0.5	100	0.2	-200	0.8	2	1	1	37	1	37	-100	183	-200	2466.59	-50	0	0	697132.79	697135.25	0	697136.79	697137.82	697140.84	697142.68	697142.69	1.88
414	7	2	1	54	200	0.5	-50	0.5	50	0.8	-50	0.2	1	1	1	2	0	30	-50	275	200	1649.56	-50	0	0	697144.59	697146.24	0	697148.59	697149.62	697152.64	697155.35	697155.37	1.58
416	7	2	1	56	50	0.8	-50	0.2	200	0.8	-100	0.2	1	1	1	24	0	159	200	213	50	1933.48	23.8	0	0	697162.07	697164	0	697166.07	697167.09	697170.1	697171.92	697171.94	1.92
417	7	2	1	57	200	0.5	-200	0.5	50	0.8	-200	0.2	1	1	1	9	0	163	50	237	200	1300.05	36.41	0	0	697173.87	697175.17	0	697177.87	697178.9	697181.92	697183.68	697183.69	1.8
418	7	2	1	58	200	0.8	-50	0.2	200	0.5	50	0.5	2	1	1	42	1	192	200	200	200	2183.47	21.39	0	0	697185.5	697187.69	0	697189.5	697190.54	697193.55	697195.61	697195.62	1.29
419	7	2	1	59	200	0.2	-50	0.8	100	0.8	50	0.2	2	1	1	51	0	87	100	133	-50	1250.06	50	0	0	697196.92	697198.17	0	697200.92	697201.95	697204.97	697206.49	697206.5	1.54
420	7	2	1	60	200	0.5	-200	0.5	50	0.8	-50	0.2	1	1	1	11	0	147	50	313	200	1783.51	44.67	0	0	697208.05	697209.84	0	697212.06	697213.09	697216.11	697217.53	697217.54	1.98
421	8	2	1	1	200	0.5	-200	0.5	50	0.8	-200	0.2	1	1	1	9	0	232	50	83	-200	2560.43	-16.19	11775.37	11775.43	11777.5	11780.06	0	11781.53	11782.58	11785.64	11786.53	11786.54	1.9
422	8	2	1	2	100	0.2	-50	0.8	50	0.8	-200	0.2	1	1	1	18	0	282	50	55	-50	2542.47	29.4	0	0	11788.47	11791.01	0	11792.47	11793.49	11796.51	11802.39	11802.42	1.12
423	8	2	1	3	50	0.2	-50	0.8	200	0.2	-100	0.8	1	1	1	13	1	106	-50	86	-100	3679.49	-17.87	0	0	11803.55	11807.23	0	11807.55	11808.57	11811.6	11816.39	11816.4	1.99
424	8	2	1	4	100	0.5	-50	0.5	200	0.2	-50	0.8	1	1	1	17	0	146	-50	33	-50	3077.6	-50	0	0	11818.4	11821.48	0	11822.41	11823.42	11826.45	11831.83	11831.83	1.54
425	8	2	1	5	50	0.8	-50	0.2	200	0.2	-50	0.8	1	1	1	3	1	41	-50	283	-50	2308.92	-50	0	0	11833.39	11835.7	0	11837.39	11838.41	11841.43	11842.95	11842.96	1.71
426	8	2	1	6	200	0.8	-50	0.2	200	0.5	50	0.5	2	1	1	42	1	218	200	348	200	2358.58	-0.71	0	0	11844.68	11847.04	0	11848.68	11849.7	11852.72	11857.86	11857.87	2
427	8	2	1	7	50	0.2	-50	0.8	50	0.5	-200	0.5	1	1	1	22	0	273	50	251	-50	3513.35	10.35	0	0	11859.9	11863.41	0	11863.9	11864.92	11867.94	11872.13	11872.14	1.29
428	8	2	1	8	50	0.5	-100	0.5	100	0.2	-200	0.8	2	1	1	37	1	236	50	40	-200	2408.75	50	0	0	11873.45	11875.85	0	11877.45	11878.46	11881.49	11884.43	11884.45	1.41
429	8	2	1	9	200	0.2	-100	0.8	50	0.8	-50	0.2	2	1	1	46	0	96	50	68	-100	1506.07	50	0	0	11885.89	11887.4	0	11889.89	11890.91	11893.93	11896.68	11896.69	1.46
430	8	2	1	10	50	0.8	-50	0.2	200	0.5	-50	0.5	2	1	1	34	1	176	50	277	200	3445.9	-26.77	0	0	11898.18	11901.63	0	11902.18	11903.2	11906.23	11909.81	11909.82	1.76
431	8	2	1	11	100	0.5	-50	0.5	50	0.8	-50	0.2	2	1	1	36	1	99	-50	14	-50	2459.43	-14.36	0	0	11911.61	11914.07	0	11915.61	11916.63	11919.66	11925.03	11925.04	1.82
432	8	2	1	12	200	0.5	-200	0.5	200	0.2	-50	0.8	1	1	1	30	1	155	-200	163	-50	2425.22	-50	0	0	11926.88	11929.31	0	11930.88	11931.9	11934.93	11936.02	11936.03	1.1
433	8	2	1	13	200	0.2	-100	0.8	50	0.8	-200	0.2	1	1	1	10	0	114	50	22	-100	3913.99	9.25	0	0	11937.15	11941.06	0	11941.15	11942.17	11945.2	11949.29	11949.31	1.18
434	8	2	1	14	50	0.8	-50	0.2	200	0.2	-50	0.8	2	1	1	33	0	46	-50	251	50	3262.18	-36.83	0	0	11950.51	11953.78	0	11954.51	11955.53	11958.56	11963.23	11963.24	1.36
435	8	2	1	15	200	0.2	-50	0.8	100	0.8	50	0.2	2	1	1	51	0	3	50	34	-50	2726.13	-10.35	0	0	11964.61	11967.34	0	11968.61	11969.63	11972.66	11976.36	11976.37	1.06
436	8	2	1	16	50	0.5	-50	0.5	100	0.5	-200	0.5	2	1	1	55	0	261	100	237	50	3128.06	16.16	0	0	11977.44	11980.57	0	11981.44	11982.46	11985.49	11989.15	11989.16	1.52
437	8	2	1	17	200	0.2	-50	0.8	100	0.8	50	0.2	1	1	1	21	0	228	100	40	-50	3312.41	28.02	0	0	11990.7	11994.02	0	11994.7	11995.72	11998.75	12000.04	12000.05	1.34
439	8	2	1	19	200	0.5	-200	0.5	50	0.8	-200	0.2	2	1	1	39	1	61	-200	71	-200	2124.75	-49.21	0	0	12006.66	12008.78	0	12010.66	12011.68	12014.7	12017.3	12017.31	1.21
440	8	2	1	20	50	0.2	-50	0.8	200	0.2	-100	0.8	2	1	1	43	0	79	-100	114	-50	2660.17	-35.87	0	0	12018.53	12021.19	0	12022.53	12023.55	12026.58	12029.07	12029.09	1.91
441	8	2	1	21	100	0.8	-200	0.2	200	0.5	-50	0.5	1	1	1	29	0	254	200	322	100	1974.41	-39.52	0	0	12031.01	12032.98	0	12035.01	12036.03	12039.05	12039.48	12039.49	1.68
442	8	2	1	22	-100	0.8	-200	0.2	-50	0.5	-200	0.5	1	1	1	19	0	77	-200	67	-200	2642.76	-50	0	0	12041.18	12043.82	0	12045.18	12046.2	12049.22	12050.08	12050.09	1.47
443	8	2	1	23	100	0.8	-200	0.2	200	0.5	-50	0.5	2	1	1	59	1	329	100	255	200	2174.25	-17.55	0	0	12051.58	12053.76	0	12055.58	12056.6	12059.63	12064.36	12064.36	1.91
444	8	2	1	24	50	0.5	-100	0.5	100	0.2	-200	0.8	1	1	1	7	1	113	-100	60	-200	2426.25	-23.98	0	0	12066.28	12068.71	0	12070.28	12071.3	12074.33	12076.55	12076.57	1.1
445	8	2	1	25	50	0.5	-200	0.5	50	0.2	-50	0.8	1	1	1	8	1	356	50	62	-50	3061.59	14.05	0	0	12077.69	12080.75	0	12081.69	12082.71	12085.73	12087.51	12087.52	1.75
446	8	2	1	26	200	0.8	-50	0.2	200	0.5	50	0.5	1	1	1	12	1	143	200	27	50	2442.56	50	0	0	12089.28	12091.72	0	12093.28	12094.3	12097.32	12098.51	12098.53	1.74
447	8	2	1	27	50	0.8	-200	0.2	200	0.5	-200	0.5	1	1	1	14	0	354	200	145	50	2074.8	50	0	0	12100.28	12102.36	0	12104.28	12105.3	12108.33	12109.62	12109.63	1.56
448	8	2	1	28	200	0.5	-200	0.5	50	0.8	-50	0.2	2	1	1	41	0	56	-50	224	200	1472.37	-50	0	0	12111.22	12112.69	0	12115.22	12116.24	12119.27	12121.03	12121.04	1.18
449	8	2	1	29	200	0.2	-100	0.8	50	0.8	-200	0.2	2	1	1	40	0	273	50	59	-100	2341.56	24.79	0	0	12122.24	12124.58	0	12126.24	12127.26	12130.29	12132.27	12132.28	1.6
450	8	2	1	30	50	0.8	-50	0.2	200	0.5	-50	0.5	1	1	1	4	1	127	50	247	200	1973.43	18.85	0	0	12133.9	12135.87	0	12137.9	12138.92	12141.94	12144.42	12144.44	1.3
451	8	2	1	31	200	0.8	50	0.2	200	0.5	100	0.5	2	1	1	56	1	192	200	300	200	2559.59	50	0	0	12145.76	12148.32	0	12149.76	12150.78	12153.8	12154.68	12154.69	1.13
452	8	2	1	32	100	0.5	-50	0.5	200	0.2	-50	0.8	2	1	1	47	1	121	-50	108	-50	2124.77	-10.7	0	0	12155.84	12157.97	0	12159.84	12160.86	12163.89	12172.41	12172.42	1.21
453	8	2	1	33	100	0.2	-50	0.8	50	0.8	-200	0.2	2	1	1	48	0	130	50	153	-50	1555.41	40.87	0	0	12173.66	12175.21	0	12177.66	12178.67	12181.7	12185.42	12185.43	1.89
454	8	2	1	34	100	0.5	-50	0.5	50	0.8	-50	0.2	1	1	1	6	0	153	50	268	100	1521.97	-19.29	0	0	12187.34	12188.86	0	12191.34	12192.35	12195.38	12198.01	12198.02	1.07
455	8	2	1	35	50	0.8	-50	0.2	200	0.8	-100	0.2	2	1	1	54	0	9	-100	45	-50	1622.78	-17.73	0	0	12199.11	12200.73	0	12203.11	12204.13	12207.15	12210.53	12210.53	1.24
456	8	2	1	36	100	0.5	-200	0.5	50	0.8	-200	0.2	2	1	1	57	1	115	-200	236	50	1991.01	-50	0	0	12211.79	12213.78	0	12215.79	12216.8	12219.83	12220.67	12220.68	1.05
457	8	2	1	37	200	0.5	-200	0.5	200	0.2	-50	0.8	2	1	1	60	1	337	200	165	-50	2158.01	50	0	0	12221.76	12223.91	0	12225.76	12226.77	12229.8	12232.31	12232.33	1.44
458	8	2	1	38	200	0.5	50	0.5	100	0.8	50	0.2	2	1	1	53	0	274	100	276	200	1271.96	-8.43	0	0	12233.78	12235.05	0	12237.78	12238.8	12241.83	12244.58	12244.6	1.01
459	8	2	1	39	-100	0.8	-200	0.2	-50	0.5	-200	0.5	2	1	1	49	0	39	-200	268	-100	2659.37	-50	0	0	12245.64	12248.3	0	12249.64	12250.66	12253.68	12254.61	12254.62	1.9
460	8	2	1	40	200	0.5	-50	0.5	100	0.8	50	0.2	2	1	1	35	0	77	100	167	-50	2057.21	50	0	0	12256.54	12258.6	0	12260.54	12261.56	12264.59	12265.73	12265.74	1.2
461	8	2	1	41	200	0.2	-100	0.8	50	0.8	-50	0.2	1	1	1	16	0	64	-50	297	200	2257.88	-20.09	0	0	12266.96	12269.22	0	12270.96	12271.98	12275.01	12276.59	12276.61	1.09
462	8	2	1	42	200	0.2	-200	0.8	-50	0.8	-200	0.2	1	1	1	28	1	240	-200	322	-50	2124.93	-50	0	0	12277.72	12279.84	0	12281.72	12282.73	12285.76	12287.04	12287.05	1.31
463	8	2	1	43	200	0.5	-200	0.5	50	0.8	-50	0.2	1	1	1	11	1	253	200	56	-50	2709.31	50	0	0	12288.37	12291.08	0	12292.37	12293.39	12296.41	12297.41	12297.42	1.46
464	8	2	1	44	200	0.5	-50	0.5	50	0.8	-50	0.2	1	1	1	2	1	195	200	245	50	2558.94	50	0	0	12298.89	12301.45	0	12302.89	12303.91	12306.93	12309.49	12309.49	1.1
465	8	2	1	45	200	0.2	-200	0.8	-50	0.8	-200	0.2	2	1	1	58	0	270	-50	292	200	2392.12	-50	0	0	12310.61	12313.01	0	12314.61	12315.63	12318.66	12321.42	12321.43	2
466	8	2	1	46	50	0.8	-50	0.2	200	0.8	-100	0.2	1	1	1	24	0	118	200	190	50	1956.84	50	0	0	12323.46	12325.42	0	12327.46	12328.48	12331.5	12332.36	12332.37	1.33
467	8	2	1	47	200	0.5	50	0.5	100	0.8	50	0.2	1	1	1	23	1	144	50	150	100	2726.26	-38.31	0	0	12333.73	12336.45	0	12337.73	12338.74	12341.77	12345.75	12345.77	1.3
468	8	2	1	48	200	0.8	50	0.2	200	0.5	100	0.5	1	1	1	26	1	92	200	8	100	1639.68	50	0	0	12347.09	12348.73	0	12351.09	12352.11	12355.14	12358.39	12358.41	1.06
469	8	2	1	49	200	0.5	-50	0.5	50	0.8	-50	0.2	2	1	1	32	0	336	50	236	200	1622.36	-50	0	0	12359.5	12361.12	0	12363.5	12364.52	12367.55	12368.97	12368.98	1.3
470	8	2	1	50	50	0.8	-200	0.2	200	0.5	-200	0.5	2	1	1	44	0	287	200	332	50	2960.33	50	0	0	12370.3	12373.26	0	12374.3	12375.32	12378.35	12380.24	12380.26	1.05
471	8	2	1	51	100	0.8	50	0.2	200	0.2	50	0.8	1	1	1	1	1	159	100	93	50	2475.82	50	0	0	12381.33	12383.8	0	12385.33	12386.34	12389.37	12390.58	12390.59	1.51
472	8	2	1	52	-50	0.5	-100	0.5	-50	0.8	-200	0.2	2	1	1	50	0	24	-200	83	-100	3194.95	-50	0	0	12392.11	12395.31	0	12396.11	12397.13	12400.16	12402.46	12402.47	1.76
473	8	2	1	53	50	0.5	-200	0.5	50	0.2	-50	0.8	2	1	1	38	1	242	50	258	-50	3111.25	48.94	0	0	12404.24	12407.35	0	12408.24	12409.26	12412.28	12413.65	12413.67	1.63
474	8	2	1	54	50	0.2	-50	0.8	50	0.5	-200	0.5	2	1	1	52	1	151	-50	141	-200	2525.82	39.27	0	0	12415.33	12417.85	0	12419.33	12420.34	12423.37	12425.46	12425.48	1.09
475	8	2	1	55	100	0.5	-200	0.5	50	0.8	-200	0.2	1	1	1	27	0	294	50	115	-200	2073.93	-11.9	0	0	12426.58	12428.66	0	12430.58	12431.6	12434.63	12436.43	12436.43	1.08
476	8	2	1	56	100	0.8	50	0.2	200	0.2	50	0.8	2	1	1	31	1	307	100	183	50	2542.62	50	0	0	12442.56	12445.1	0	12446.56	12447.57	12450.6	12453.72	12453.73	1.78
477	8	2	1	57	200	0.5	-50	0.5	100	0.8	50	0.2	1	1	1	5	1	343	200	160	100	1856.61	50	0	0	12455.52	12457.37	0	12459.52	12460.53	12463.56	12464.58	12464.6	1.91
478	8	2	1	58	200	0.2	-200	0.8	50	0.2	-50	0.8	1	1	1	15	0	228	-50	313	200	2140.88	0.57	0	0	12466.52	12468.66	0	12470.52	12471.54	12474.57	12482.59	12482.61	1.53
479	8	2	1	59	200	0.2	-200	0.8	50	0.2	-50	0.8	2	1	1	45	0	81	-50	359	200	2492.23	-50	0	0	12484.17	12486.66	0	12488.17	12489.18	12492.21	12493.33	12493.33	1.11
480	8	2	1	60	50	0.5	-50	0.5	100	0.5	-200	0.5	1	1	1	25	0	140	-200	218	50	2826.87	-50	0	0	12494.45	12497.28	0	12498.45	12499.47	12502.5	12503.93	12503.95	1.83
481	9	1	1	1	200	0.5	50	0.5	100	0.8	50	0.2	1	1	1	23	0	310	100	223	200	1397.69	16.39	80354.73	80354.74	80356.77	80358.17	0	80360.77	80361.81	80364.83	80369.81	80369.82	1.94
482	9	1	1	2	50	0.2	-50	0.8	200	0.2	-100	0.8	2	1	1	43	0	66	-100	208	-50	1880.6	1.11	0	0	80371.78	80373.66	0	80375.79	80376.8	80379.81	80383.09	80383.1	1.96
483	9	1	1	3	50	0.8	-200	0.2	200	0.5	-200	0.5	2	1	1	44	0	11	-200	320	50	1215.58	10.81	0	0	80385.07	80386.28	0	80389.07	80390.09	80393.1	80399.29	80399.3	1.58
484	9	1	1	4	200	0.2	-200	0.8	50	0.2	-50	0.8	2	1	1	45	1	61	-200	353	50	1847.16	-4.13	0	0	80400.9	80402.74	0	80404.9	80405.92	80408.93	80411.44	80411.45	1.06
485	9	1	1	5	200	0.5	-50	0.5	100	0.8	50	0.2	2	1	1	35	1	181	200	170	100	1664.1	26.99	0	0	80412.54	80414.2	0	80416.54	80417.56	80420.58	80422.33	80422.35	1.23
486	9	1	1	6	200	0.5	-50	0.5	100	0.8	50	0.2	1	1	1	5	1	246	200	16	50	1465.06	-23.78	0	0	80423.59	80425.06	0	80427.6	80428.61	80431.62	80432.2	80432.21	1.35
487	9	1	1	7	100	0.2	-50	0.8	50	0.8	-200	0.2	1	1	1	18	0	35	-200	188	-50	1332.32	10.28	0	0	80433.57	80434.9	0	80437.57	80438.59	80441.6	80442.91	80442.91	1.82
488	9	1	1	8	100	0.5	-200	0.5	50	0.8	-200	0.2	2	1	1	57	0	261	50	295	100	1714.28	21.12	0	0	80444.74	80446.46	0	80448.74	80449.76	80452.79	80453.71	80453.72	1.02
489	9	1	1	9	200	0.2	-200	0.8	50	0.2	-50	0.8	1	1	1	15	1	238	-200	187	-50	1481.21	4.67	0	0	80454.75	80456.23	0	80458.75	80459.77	80462.78	80466.99	80467.01	1.04
490	9	1	1	10	-50	0.5	-100	0.5	-50	0.8	-200	0.2	2	1	1	50	0	289	-50	234	-50	1963.63	6.74	0	0	80468.07	80470.04	0	80472.07	80473.09	80476.1	80487.12	80487.13	1.17
491	9	1	1	11	200	0.5	-200	0.5	50	0.8	-200	0.2	2	1	1	39	1	156	-200	298	50	1132.28	-0.33	0	0	80488.31	80489.44	0	80492.31	80493.33	80496.34	80500.43	80500.44	1.65
492	9	1	1	12	200	0.5	-200	0.5	200	0.2	-50	0.8	2	1	1	60	1	48	-200	63	-50	1581.27	1.88	0	0	80502.11	80503.69	0	80506.11	80507.13	80510.14	80512.43	80512.45	1.73
493	9	1	1	13	50	0.8	-50	0.2	200	0.5	-50	0.5	1	1	1	4	0	290	200	300	50	1398.54	14.92	0	0	80514.2	80515.59	0	80518.2	80519.22	80522.23	80526.85	80526.87	1.65
494	9	1	1	14	50	0.8	-50	0.2	200	0.5	-50	0.5	2	1	1	34	1	144	50	190	200	1348.56	15.79	0	0	80528.53	80529.88	0	80532.53	80533.55	80536.56	80539.71	80539.72	1.45
495	9	1	1	15	50	0.5	-200	0.5	50	0.2	-50	0.8	1	1	1	8	1	237	50	227	-50	1813.27	26.05	0	0	80541.18	80543	0	80545.18	80546.2	80549.21	80552.83	80552.84	1.55
496	9	1	1	16	100	0.8	-200	0.2	200	0.5	-50	0.5	2	1	1	59	1	156	100	6	-50	1398.32	31.25	0	0	80554.4	80555.8	0	80558.4	80559.42	80562.43	80565.72	80565.72	1.3
497	9	1	1	17	100	0.8	50	0.2	200	0.2	50	0.8	1	1	1	1	1	61	50	39	50	1182.45	7.6	0	0	80567.04	80568.22	0	80571.04	80572.06	80575.07	80577.25	80577.26	1.74
498	9	1	1	18	200	0.2	-100	0.8	50	0.8	-50	0.2	2	1	1	46	0	177	50	72	-100	966.14	2.92	0	81097.04	80579.03	80579.99	0	80583.03	80584.05	80587.06	80592.38	80592.38	1.19
499	9	1	1	19	-100	0.8	-200	0.2	-50	0.5	-200	0.5	2	1	1	49	0	332	-50	343	-100	1614.62	35.39	0	0	80593.58	80595.19	0	80597.58	80598.6	80601.61	80604.51	80604.52	1.69
500	9	1	1	20	50	0.2	-50	0.8	50	0.5	-200	0.5	2	1	1	52	0	97	-200	266	-50	1448.04	-11.97	0	0	80606.21	80607.66	0	80610.21	80611.23	80614.24	80615.5	80615.51	1.18
501	9	1	1	21	100	0.5	-50	0.5	50	0.8	-50	0.2	1	1	1	6	1	198	100	340	50	1298.6	16.36	0	0	80616.7	80618	0	80620.71	80621.73	80624.74	80626.55	80626.56	1.37
502	9	1	1	22	100	0.8	-200	0.2	200	0.5	-50	0.5	1	1	1	29	1	354	100	109	-50	1664.64	20.35	0	0	80627.94	80629.61	0	80631.94	80632.97	80635.98	80638.18	80638.19	1.63
503	9	1	1	23	50	0.2	-50	0.8	50	0.5	-200	0.5	1	1	1	22	1	240	-50	195	50	1897.31	1.23	0	0	80639.83	80641.73	0	80643.83	80644.85	80647.86	80652.42	80652.44	1.78
504	9	1	1	24	100	0.2	-50	0.8	50	0.8	-200	0.2	2	1	1	48	0	65	-200	240	-50	1947.02	-11.62	0	0	80654.23	80656.18	0	80658.23	80659.25	80662.26	80663.53	80663.54	1.08
505	9	1	1	25	50	0.8	-50	0.2	200	0.2	-50	0.8	2	1	1	33	1	360	50	62	-50	1365.02	16.31	0	0	80664.64	80666.01	0	80668.64	80669.66	80672.67	80675.56	80675.57	1.93
506	9	1	1	26	200	0.8	50	0.2	200	0.5	100	0.5	2	1	1	56	1	203	200	318	200	1181.41	14.68	0	0	80677.51	80678.69	0	80681.51	80682.53	80685.54	80690.75	80690.76	1.78
507	9	1	1	27	200	0.2	-100	0.8	50	0.8	-50	0.2	1	1	1	16	0	133	50	69	-100	1447.48	14.61	0	0	80692.56	80694.01	0	80696.56	80697.58	80700.59	80702.81	80702.82	1.49
508	9	1	1	28	50	0.8	-50	0.2	200	0.8	-100	0.2	1	1	1	24	1	354	50	57	-100	1631.37	-4.34	0	0	80704.31	80705.95	0	80708.31	80709.34	80712.35	80713.76	80713.78	1.44
509	9	1	1	29	50	0.8	-200	0.2	200	0.5	-200	0.5	1	1	1	14	0	136	-200	233	50	2130.03	-1.11	0	0	80715.22	80717.35	0	80719.22	80720.24	80723.25	80725.67	80725.68	1.45
510	9	1	1	30	200	0.8	-50	0.2	200	0.5	50	0.5	1	1	1	12	1	155	200	174	50	1032.57	24.91	0	0	80727.14	80728.18	0	80731.14	80732.17	80735.18	80736.38	80736.39	1.31
511	9	1	1	31	200	0.5	50	0.5	100	0.8	50	0.2	2	1	1	53	1	213	200	82	100	2029.55	32.91	0	0	80737.7	80739.73	0	80741.7	80742.72	80745.73	80752.18	80752.18	1.51
512	9	1	1	32	200	0.5	-200	0.5	50	0.8	-50	0.2	2	1	1	41	0	91	50	210	200	1630.73	37.05	0	0	80753.7	80755.33	0	80757.7	80758.72	80761.73	80765.47	80765.47	1.51
513	9	1	1	33	200	0.2	-100	0.8	50	0.8	-200	0.2	2	1	1	40	0	96	50	223	-100	1099.15	39.24	0	0	80767	80768.1	0	80771	80772.02	80775.03	80777.54	80777.54	1.82
514	9	1	1	34	50	0.2	-50	0.8	200	0.2	-100	0.8	1	1	1	13	1	354	50	263	-100	1547.58	48.8	0	0	80779.37	80780.92	0	80783.37	80784.39	80787.4	80788.57	80788.58	1.79
515	9	1	1	35	200	0.2	-50	0.8	100	0.8	50	0.2	2	1	1	51	0	39	50	211	-50	916.34	38.77	0	0	80790.39	80791.31	0	80794.4	80795.42	80798.43	80802.58	80802.6	1.64
516	9	1	1	36	200	0.8	-50	0.2	200	0.5	50	0.5	2	1	1	42	1	317	200	295	200	1132.33	38.52	0	0	80804.26	80805.39	0	80808.26	80809.28	80812.29	80813.08	80813.09	1.38
517	9	1	1	37	200	0.8	50	0.2	200	0.5	100	0.5	1	1	1	26	1	214	200	9	100	1098.7	41.33	0	0	80814.49	80815.59	0	80818.49	80819.51	80822.54	80823.44	80823.45	1.81
518	9	1	1	38	50	0.5	-200	0.5	50	0.2	-50	0.8	2	1	1	38	1	113	-200	59	-50	1664.46	-0.38	0	0	80825.28	80826.94	0	80829.28	80830.3	80833.31	80834.72	80834.72	1.53
519	9	1	1	39	200	0.5	-200	0.5	200	0.2	-50	0.8	1	1	1	30	1	153	-200	34	-50	999.72	-5.13	0	0	80836.27	80837.27	0	80840.27	80841.29	80844.3	80845.73	80845.73	1.35
520	9	1	1	40	50	0.8	-50	0.2	200	0.2	-50	0.8	1	1	1	3	1	170	50	251	-50	1132.54	1.19	0	0	80847.09	80848.23	0	80851.1	80852.12	80855.13	80857.42	80857.44	1.94
521	9	1	1	41	-100	0.8	-200	0.2	-50	0.5	-200	0.5	1	1	1	19	0	13	-200	230	-100	2379.41	-16.46	0	0	80859.38	80861.76	0	80863.38	80864.4	80867.41	80868.15	80868.16	1.88
522	9	1	1	42	200	0.2	-100	0.8	50	0.8	-200	0.2	1	1	1	10	0	192	50	116	-100	1464.64	7.97	0	0	80870.06	80871.52	0	80874.06	80875.08	80878.09	80881.12	80881.13	1.55
523	9	1	1	43	100	0.5	-50	0.5	200	0.2	-50	0.8	1	1	1	17	1	147	-50	296	200	1082.19	1.16	0	0	80882.69	80883.78	0	80886.69	80887.72	80890.73	80891.92	80891.94	1.62
524	9	1	1	44	-50	0.5	-100	0.5	-50	0.8	-200	0.2	1	1	1	20	0	192	-50	349	-50	2313.25	9.62	0	0	80893.57	80895.88	0	80897.57	80898.59	80901.62	80903.17	80903.18	1.59
525	9	1	1	45	200	0.5	-50	0.5	50	0.8	-50	0.2	2	1	1	32	1	39	-50	220	50	2080.11	5.68	0	0	80904.78	80906.86	0	80908.78	80909.8	80912.81	80914.92	80914.93	1.21
526	9	1	1	46	200	0.5	-50	0.5	50	0.8	-50	0.2	1	1	1	2	1	153	-50	33	-50	1764.5	0.38	0	0	80916.15	80917.91	0	80920.15	80921.17	80924.18	80925.82	80925.83	1.3
527	9	1	1	47	50	0.5	-50	0.5	100	0.5	-200	0.5	2	1	1	55	1	56	-50	102	-200	1581.21	-0.58	0	0	80927.14	80928.72	0	80931.14	80932.16	80935.19	80936.76	80936.77	1.47
528	9	1	1	48	200	0.2	-200	0.8	-50	0.8	-200	0.2	2	1	1	58	1	190	-200	165	-50	2096.31	12.91	0	0	80938.25	80940.34	0	80942.25	80943.27	80946.28	80947.96	80947.97	1.23
529	9	1	1	49	50	0.5	-100	0.5	100	0.2	-200	0.8	2	1	1	37	1	187	50	340	100	1614.59	14	0	0	80949.22	80950.84	0	80953.22	80954.24	80957.25	80960.57	80960.58	1.84
530	9	1	1	50	100	0.5	-50	0.5	50	0.8	-50	0.2	2	1	1	36	0	87	50	345	100	1946.56	15.37	0	0	80962.44	80964.39	0	80966.44	80967.46	80970.47	80973.52	80973.53	1.19
531	9	1	1	51	50	0.5	-50	0.5	100	0.5	-200	0.5	1	1	1	25	1	105	-50	242	100	1647.18	4.09	0	0	80974.74	80976.39	0	80978.74	80979.77	80982.79	80986.32	80986.33	1.23
532	9	1	1	52	50	0.8	-50	0.2	200	0.8	-100	0.2	2	1	1	54	0	92	200	25	-50	1215.37	18.42	0	0	80987.56	80988.78	0	80991.56	80992.59	80995.59	80997.66	80997.67	1.17
533	9	1	1	53	100	0.5	-200	0.5	50	0.8	-200	0.2	1	1	1	27	0	304	50	241	100	1896.65	27.37	0	0	80998.85	81000.75	0	81002.85	81003.88	81006.88	81009.9	81009.91	1.23
534	9	1	1	54	200	0.5	-200	0.5	50	0.8	-200	0.2	1	1	1	9	0	244	50	281	200	1680.8	24.78	0	0	81011.16	81012.84	0	81015.16	81016.18	81019.19	81021.35	81021.37	1.44
535	9	1	1	55	100	0.5	-50	0.5	200	0.2	-50	0.8	2	1	1	47	1	217	100	140	-50	1963.02	25.55	0	0	81022.81	81024.78	0	81026.81	81027.84	81030.84	81034.37	81034.37	1.31
536	9	1	1	56	200	0.2	-200	0.8	-50	0.8	-200	0.2	1	1	1	28	0	167	-50	1	-200	2262.97	14.41	0	0	81035.7	81037.96	0	81039.7	81040.72	81043.73	81045.98	81045.99	1.92
537	9	1	1	57	200	0.2	-50	0.8	100	0.8	50	0.2	1	1	1	21	0	278	100	166	-50	1066.11	17.5	0	0	81047.92	81048.99	0	81051.92	81052.94	81055.97	81057.46	81057.47	1.43
538	9	1	1	58	100	0.8	50	0.2	200	0.2	50	0.8	2	1	1	31	1	283	100	170	50	1663.82	17.99	0	0	81063.93	81065.6	0	81067.93	81068.96	81071.96	81073.16	81073.18	1.18
539	9	1	1	59	50	0.5	-100	0.5	100	0.2	-200	0.8	1	1	1	7	1	64	-100	260	-200	2345.58	5.47	0	0	81074.38	81076.72	0	81078.38	81079.4	81082.41	81084.28	81084.29	1.9
540	9	1	1	60	200	0.5	-200	0.5	50	0.8	-50	0.2	1	1	1	11	0	123	50	55	-200	1747.4	10.99	0	0	81086.2	81087.95	0	81090.2	81091.22	81094.23	81095.05	81095.06	1.98
541	10	1	1	1	50	0.8	-50	0.2	200	0.2	-50	0.8	1	1	1	3	1	236	50	178	-50	1850.47	30.12	773385.91	773385.91	773387.98	773389.83	0	773392.01	773393.05	773396.08	773398.76	773398.76	1.05
542	10	1	1	2	50	0.5	-100	0.5	100	0.2	-200	0.8	2	1	1	37	1	258	50	326	100	3300.16	44.59	0	0	773399.85	773403.15	0	773403.85	773404.88	773407.9	773409.53	773409.55	1.9
543	10	1	1	3	100	0.2	-50	0.8	50	0.8	-200	0.2	2	1	1	48	1	121	-50	252	50	2300.22	-26.95	0	0	773411.46	773413.77	0	773415.46	773416.5	773419.52	773421.68	773421.68	1.94
544	10	1	1	4	200	0.2	-200	0.8	-50	0.8	-200	0.2	2	1	1	58	1	11	-200	268	-50	3483.4	-15.57	0	0	773423.65	773427.13	0	773427.65	773428.68	773431.7	773435.28	773435.3	1.49
545	10	1	1	5	200	0.2	-100	0.8	50	0.8	-200	0.2	1	1	1	10	1	173	-100	326	50	3983.59	-50	0	0	773436.8	773440.78	0	773440.8	773441.83	773444.85	773446.13	773446.13	1.49
547	10	1	1	7	50	0.8	-50	0.2	200	0.5	-50	0.5	2	1	1	34	0	66	-50	208	50	1533.35	-50	0	0	773453	773454.53	0	773457	773458.03	773461.05	773461.88	773461.9	1.9
548	10	1	1	8	200	0.5	-50	0.5	50	0.8	-50	0.2	1	1	1	2	1	320	200	11	-50	1300.04	35.27	0	0	773463.82	773465.12	0	773467.82	773468.85	773471.87	773473.52	773473.53	1.37
549	10	1	1	9	200	0.8	50	0.2	200	0.5	100	0.5	1	1	1	26	1	61	50	353	200	1183.33	-28.93	0	0	773474.92	773476.1	0	773478.92	773479.95	773482.97	773483.86	773483.87	1.11
550	10	1	1	10	200	0.2	-200	0.8	50	0.2	-50	0.8	1	1	1	15	0	170	-50	181	-200	2366.75	-18.89	0	0	773485	773487.37	0	773489	773490.03	773493.05	773494	773494	1.78
552	10	1	1	12	50	0.5	-50	0.5	100	0.5	-200	0.5	1	1	1	25	0	35	-200	188	50	1416.58	-6.98	0	0	773501.22	773502.64	0	773505.22	773506.25	773509.27	773510.67	773510.69	1.24
553	10	1	1	13	100	0.5	-50	0.5	50	0.8	-50	0.2	2	1	1	36	1	295	100	261	50	1383.33	10.98	0	0	773511.95	773513.34	0	773515.95	773516.99	773520	773521.12	773521.14	1.4
554	10	1	1	14	200	0.2	-100	0.8	50	0.8	-50	0.2	1	1	1	16	1	238	-100	187	50	2149.92	12.99	0	0	773522.55	773524.7	0	773526.55	773527.59	773530.6	773531.93	773531.94	1.1
555	10	1	1	15	200	0.8	-50	0.2	200	0.5	50	0.5	2	1	1	42	1	234	200	289	200	2849.93	47.97	0	0	773533.05	773535.9	0	773537.05	773538.09	773541.1	773541.92	773541.94	1.13
556	10	1	1	16	200	0.5	50	0.5	100	0.8	50	0.2	1	1	1	23	1	156	50	298	100	2066.84	-6.11	0	0	773543.09	773545.15	0	773547.09	773548.1	773551.12	773552.34	773552.35	1.94
557	10	1	1	17	50	0.8	-200	0.2	200	0.5	-200	0.5	2	1	1	44	0	63	-200	48	-200	1533.42	1.11	0	0	773554.3	773555.84	0	773558.3	773559.34	773562.35	773563.75	773563.75	1.96
558	10	1	1	18	200	0.2	-200	0.8	50	0.2	-50	0.8	2	1	1	45	0	290	50	300	200	3249.79	-49.19	0	774030.48	773565.72	773568.97	0	773569.72	773570.75	773573.77	773574.63	773574.64	1.58
559	10	1	1	19	200	0.2	-100	0.8	50	0.8	-50	0.2	2	1	1	46	1	144	-100	190	50	2166.84	-29.13	0	0	773576.22	773578.39	0	773580.22	773581.25	773584.27	773585.06	773585.07	1.06
560	10	1	1	20	50	0.8	-50	0.2	200	0.2	-50	0.8	2	1	1	33	0	227	-50	237	50	1916.86	-10.51	0	0	773586.14	773588.06	0	773590.14	773591.17	773594.19	773595.06	773595.07	1.23
561	10	1	1	21	100	0.5	-50	0.5	50	0.8	-50	0.2	1	1	1	6	1	156	-50	6	-50	1450.1	-23.78	0	0	773596.32	773597.77	0	773600.32	773601.36	773604.37	773605.04	773605.06	1.35
562	10	1	1	22	-100	0.8	-200	0.2	-50	0.5	-200	0.5	1	1	1	19	0	39	-200	61	-200	3500.12	-14.72	0	0	773606.42	773609.92	0	773610.42	773611.46	773614.47	773615.63	773615.64	1.82
563	10	1	1	23	100	0.5	-200	0.5	50	0.8	-200	0.2	2	1	1	57	1	72	-200	177	50	2533.29	21.12	0	0	773617.47	773620.01	0	773621.47	773622.51	773625.52	773626.03	773626.04	1.02
564	10	1	1	24	50	0.8	-200	0.2	200	0.5	-200	0.5	1	1	1	14	0	332	200	343	50	1666.72	-2.83	0	0	773627.07	773628.74	0	773631.07	773632.11	773635.12	773636.2	773636.21	1.04
565	10	1	1	25	50	0.2	-50	0.8	50	0.5	-200	0.5	2	1	1	52	0	97	-200	266	-50	2366.91	-50	0	0	773637.26	773639.62	0	773641.26	773642.29	773645.31	773645.95	773645.96	1.17
566	10	1	1	26	50	0.5	-200	0.5	50	0.2	-50	0.8	2	1	1	38	0	340	50	198	50	2666.9	4.67	0	0	773647.14	773649.81	0	773651.14	773652.17	773655.19	773655.91	773655.92	1.65
567	10	1	1	27	200	0.5	-200	0.5	200	0.2	-50	0.8	2	1	1	60	0	109	-50	354	200	1966.73	-38.12	0	0	773657.59	773659.56	0	773661.59	773662.62	773665.64	773666.6	773666.61	1.73
568	10	1	1	28	200	0.5	-50	0.5	100	0.8	50	0.2	1	1	1	5	1	240	200	195	100	1900.04	9.92	0	0	773668.36	773670.26	0	773672.36	773673.39	773676.41	773677.65	773677.66	1.65
569	10	1	1	29	200	0.5	-50	0.5	50	0.8	-50	0.2	2	1	1	32	1	240	200	65	-50	1316.87	20.79	0	0	773679.33	773680.64	0	773683.33	773684.34	773687.36	773688.38	773688.39	1.45
570	10	1	1	30	50	0.5	-200	0.5	50	0.2	-50	0.8	1	1	1	8	0	62	-50	360	50	2750.1	-25	0	0	773689.86	773692.61	0	773693.86	773694.89	773697.91	773700.05	773700.06	1.55
571	10	1	1	31	100	0.8	-200	0.2	200	0.5	-50	0.5	2	1	1	59	0	318	200	203	100	2416.75	-23.75	0	0	773701.63	773704.04	0	773705.63	773706.66	773709.68	773710.35	773710.36	1.3
572	10	1	1	32	100	0.8	50	0.2	200	0.2	50	0.8	1	1	1	1	0	133	50	69	50	2833.34	2.6	0	0	773711.68	773714.51	0	773715.68	773716.71	773719.73	773721.19	773721.19	1.74
573	10	1	1	33	100	0.5	-50	0.5	200	0.2	-50	0.8	2	1	1	47	0	57	-50	354	100	1850.04	-47.08	0	0	773722.96	773724.81	0	773726.96	773727.99	773731.01	773731.69	773731.71	1.19
574	10	1	1	34	200	0.2	-50	0.8	100	0.8	50	0.2	2	1	1	51	1	233	-50	136	100	2383.57	-29.61	0	0	773732.91	773735.29	0	773736.91	773737.93	773740.94	773742.26	773742.26	1.69
575	10	1	1	35	50	0.8	-50	0.2	200	0.8	-100	0.2	2	1	1	54	0	174	200	155	50	1033.2	20.53	0	0	773743.96	773744.99	0	773747.96	773748.99	773752.01	773753.13	773753.13	1.18
576	10	1	1	36	50	0.5	-100	0.5	100	0.2	-200	0.8	1	1	1	7	1	213	50	82	-200	2033.39	-1.14	0	0	773754.33	773756.36	0	773758.33	773759.36	773762.38	773763.06	773763.08	1.37
577	10	1	1	37	200	0.2	-200	0.8	-50	0.8	-200	0.2	1	1	1	28	0	91	-50	210	-200	2016.75	-19.65	0	0	773764.46	773766.48	0	773768.46	773769.5	773772.51	773773.44	773773.45	1.63
578	10	1	1	38	50	0.2	-50	0.8	50	0.5	-200	0.5	1	1	1	22	1	223	-50	96	-200	2933.43	-26.27	0	0	773775.08	773778.01	0	773779.08	773780.11	773783.13	773784.44	773784.45	1.78
579	10	1	1	39	-50	0.5	-100	0.5	-50	0.8	-200	0.2	2	1	1	50	1	354	-50	263	-50	2116.68	-4.12	0	0	773786.25	773788.36	0	773790.25	773791.28	773794.3	773795.26	773795.26	1.08
580	10	1	1	40	100	0.8	50	0.2	200	0.2	50	0.8	2	1	1	31	1	211	100	39	50	3866.76	46.31	0	0	773801.38	773805.25	0	773805.38	773806.41	773809.43	773810.22	773810.23	1.93
581	10	1	1	41	200	0.8	50	0.2	200	0.5	100	0.5	2	1	1	56	1	317	200	295	200	2433.36	17.18	0	0	773812.18	773814.61	0	773816.18	773817.21	773820.23	773820.91	773820.91	1.78
582	10	1	1	42	100	0.5	-50	0.5	200	0.2	-50	0.8	1	1	1	17	1	214	100	9	-50	1383.36	12.11	0	0	773822.7	773824.08	0	773826.7	773827.73	773830.75	773831.61	773831.63	1.49
583	10	1	1	43	50	0.8	-50	0.2	200	0.8	-100	0.2	1	1	1	24	0	59	-100	113	50	1400.03	-19.34	0	0	773833.13	773834.53	0	773837.13	773838.16	773841.18	773842.14	773842.15	1.44
584	10	1	1	44	50	0.2	-50	0.8	200	0.2	-100	0.8	1	1	1	13	1	153	-50	34	-100	2666.81	-1.11	0	0	773843.6	773846.27	0	773847.6	773848.63	773851.65	773854.04	773854.05	1.45
585	10	1	1	45	200	0.5	-200	0.5	50	0.8	-50	0.2	1	1	1	11	0	251	50	170	-200	2183.36	7.41	0	0	773855.52	773857.7	0	773859.52	773860.55	773863.57	773864.86	773864.87	1.31
586	10	1	1	46	50	0.5	-50	0.5	100	0.5	-200	0.5	2	1	1	55	1	230	50	13	-200	3966.8	17.91	0	0	773866.18	773870.15	0	773870.18	773871.22	773874.23	773875.19	773875.2	1.51
587	10	1	1	47	200	0.5	-200	0.5	50	0.8	-50	0.2	2	1	1	41	1	116	-200	192	50	2216.76	-10.45	0	0	773876.72	773878.93	0	773880.72	773881.75	773884.77	773885.44	773885.45	1.51
588	10	1	1	48	200	0.5	-200	0.5	50	0.8	-200	0.2	2	1	1	39	1	147	-200	296	50	3050.13	-35.76	0	0	773886.98	773890.03	0	773890.98	773892.02	773895.03	773895.7	773895.72	1.82
589	10	1	1	49	200	0.8	-50	0.2	200	0.5	50	0.5	1	1	1	12	1	349	200	192	200	3983.47	28.8	0	0	773897.55	773901.53	0	773901.55	773902.58	773905.6	773906.93	773906.93	1.79
590	10	1	1	50	200	0.5	50	0.5	100	0.8	50	0.2	2	1	1	53	1	39	50	220	100	1600.23	-25	0	0	773908.75	773910.35	0	773912.75	773913.78	773916.8	773918.02	773918.03	1.64
591	10	1	1	51	50	0.2	-50	0.8	200	0.2	-100	0.8	2	1	1	43	1	153	-50	33	-100	3766.85	18.52	0	0	773919.7	773923.47	0	773923.7	773924.74	773927.75	773930.65	773930.67	1.38
592	10	1	1	52	100	0.5	-200	0.5	50	0.8	-200	0.2	1	1	1	27	1	56	-200	102	50	2116.69	5	0	0	773932.07	773934.19	0	773936.07	773937.1	773940.12	773941.35	773941.35	1.81
593	10	1	1	53	200	0.5	-50	0.5	100	0.8	50	0.2	2	1	1	35	0	165	100	190	200	2966.78	-12.88	0	0	773943.19	773946.15	0	773947.19	773948.22	773951.24	773952.66	773952.67	1.53
594	10	1	1	54	100	0.8	-200	0.2	200	0.5	-50	0.5	1	1	1	29	0	340	200	187	100	1100.05	-12.63	0	0	773954.22	773955.32	0	773958.22	773959.25	773962.27	773963.79	773963.8	1.35
595	10	1	1	55	50	0.8	-50	0.2	200	0.5	-50	0.5	1	1	1	4	0	87	-50	345	50	1300.14	-23.81	0	0	773965.17	773966.47	0	773969.17	773970.2	773973.22	773974.29	773974.3	1.94
596	10	1	1	56	-50	0.5	-100	0.5	-50	0.8	-200	0.2	1	1	1	20	1	105	-100	242	-50	2016.61	-43.96	0	0	773976.25	773978.27	0	773980.25	773981.29	773984.3	773985.02	773985.04	1.88
597	10	1	1	57	200	0.5	-200	0.5	50	0.8	-200	0.2	1	1	1	9	1	25	-200	92	50	2000.07	-22.03	0	0	773986.92	773988.92	0	773990.92	773991.95	773994.97	773996.33	773996.34	1.55
598	10	1	1	58	100	0.2	-50	0.8	50	0.8	-200	0.2	1	1	1	18	0	304	50	241	-50	3683.42	-27.5	0	0	773997.91	774001.59	0	774001.91	774002.94	774005.96	774007.41	774007.42	1.62
599	10	1	1	59	200	0.2	-50	0.8	100	0.8	50	0.2	1	1	1	21	0	244	100	281	-50	2200	4.62	0	0	774009.06	774011.26	0	774013.06	774014.09	774017.11	774018.09	774018.11	1.59
600	10	1	1	60	200	0.5	-200	0.5	200	0.2	-50	0.8	1	1	1	30	0	140	-50	217	200	1766.85	-44.32	0	0	774019.71	774021.47	0	774023.71	774024.74	774027.76	774029.26	774029.27	1.21
601	11	2	1	1	50	0.2	-50	0.8	50	0.5	-200	0.5	2	1	1	52	1	139	-50	210	50	1707.5	-41.65	2455.18	2455.21	2457.28	2458.99	0	2461.31	2462.37	2465.41	2465.45	2465.46	1.37
602	11	2	1	2	-100	0.8	-200	0.2	-50	0.5	-200	0.5	2	1	1	49	0	223	-50	105	-100	3094.72	5.82	0	0	2466.86	2469.96	0	2470.87	2471.88	2474.91	2480.61	2480.63	1.99
603	11	2	1	3	200	0.2	-200	0.8	50	0.2	-50	0.8	2	1	1	45	0	354	50	297	200	2693.18	-47.5	0	0	2482.64	2485.33	0	2486.64	2487.65	2490.68	2496.63	2496.63	1.04
604	11	2	1	4	200	0.5	50	0.5	100	0.8	50	0.2	1	1	1	23	1	124	50	211	100	2659.63	-20.91	0	0	2497.69	2500.35	0	2501.69	2502.71	2505.73	2510.54	2510.55	1.89
606	11	2	1	6	100	0.5	-50	0.5	50	0.8	-50	0.2	2	1	1	36	1	94	-50	214	50	3496.15	-37.16	0	0	2518.41	2521.91	0	2522.41	2523.43	2526.46	2530.02	2530.03	1.8
607	11	2	1	7	50	0.2	-50	0.8	50	0.5	-200	0.5	1	1	1	22	1	154	-50	113	-200	2576.31	-43.95	0	0	2531.84	2534.42	0	2535.84	2536.86	2539.88	2540.98	2540.99	1.1
608	11	2	1	8	200	0.2	-200	0.8	-50	0.8	-200	0.2	2	1	1	58	0	153	-50	65	-200	3061.14	9.93	0	0	2542.11	2545.17	0	2546.11	2547.13	2550.15	2552.27	2552.28	1.26
609	11	2	1	9	50	0.8	-50	0.2	200	0.8	-100	0.2	2	1	1	54	0	170	200	216	50	2074.39	32.69	0	0	2553.57	2555.64	0	2557.57	2558.58	2561.61	2563.61	2563.63	1.34
610	11	2	1	10	50	0.5	-200	0.5	50	0.2	-50	0.8	2	1	1	38	0	230	-50	252	50	2710.31	-8.32	0	0	2564.99	2567.7	0	2568.99	2570.01	2573.03	2573.04	2573.05	1.68
611	11	2	1	11	50	0.2	-50	0.8	200	0.2	-100	0.8	2	1	1	43	0	116	-100	25	-50	3629.47	-31.81	0	0	2574.76	2578.39	0	2578.76	2579.77	2582.8	2584.66	2584.67	1.14
612	11	2	1	12	200	0.2	-100	0.8	50	0.8	-200	0.2	2	1	1	40	0	147	50	236	-100	3378.93	40.3	0	0	2585.83	2589.21	0	2589.83	2590.85	2593.87	2596.6	2596.61	1.72
613	11	2	1	13	50	0.5	-200	0.5	50	0.2	-50	0.8	1	1	1	8	0	349	50	259	50	2493.09	26.7	0	0	2598.35	2600.85	0	2602.35	2603.37	2606.4	2608.05	2608.05	1.11
615	11	2	1	15	100	0.8	50	0.2	200	0.2	50	0.8	2	1	1	31	0	153	50	281	100	2526.06	-50	0	0	2619.91	2622.44	0	2623.91	2624.93	2627.96	2633.4	2633.43	1.49
616	11	2	1	16	200	0.8	-50	0.2	200	0.5	50	0.5	1	1	1	12	0	56	50	96	200	3128	48.41	0	0	2634.95	2638.08	0	2638.95	2639.97	2642.99	2644.64	2644.65	1.78
617	11	2	1	17	200	0.5	50	0.5	100	0.8	50	0.2	2	1	1	53	1	159	50	190	100	2709.67	-15.78	0	0	2646.45	2649.16	0	2650.45	2651.47	2654.5	2658.24	2658.25	1.72
618	11	2	1	18	50	0.5	-100	0.5	100	0.2	-200	0.8	1	1	1	7	1	316	50	187	-200	2693.36	8.12	0	3180.16	2659.98	2662.68	0	2663.99	2665	2668.03	2673.28	2673.3	1.9
619	11	2	1	19	200	0.2	-100	0.8	50	0.8	-200	0.2	1	1	1	10	1	230	-100	345	50	2944.39	-37.76	0	0	2675.22	2678.17	0	2679.22	2680.24	2683.27	2686.04	2686.04	1.89
620	11	2	1	20	200	0.5	-50	0.5	100	0.8	50	0.2	1	1	1	5	1	244	200	105	100	3479.91	27.31	0	0	2687.95	2691.43	0	2691.95	2692.97	2695.99	2698.85	2698.87	1.33
621	11	2	1	21	200	0.5	-200	0.5	50	0.8	-50	0.2	1	1	1	11	1	251	200	25	-50	3178.32	38.97	0	0	2700.22	2703.4	0	2704.22	2705.24	2708.27	2711.64	2711.65	1.7
622	11	2	1	22	200	0.2	-200	0.8	-50	0.8	-200	0.2	1	1	1	28	1	81	-200	241	-50	3111.92	-50	0	0	2713.37	2716.48	0	2717.37	2718.39	2721.41	2725.07	2725.08	1.2
623	11	2	1	23	-50	0.5	-100	0.5	-50	0.8	-200	0.2	1	1	1	20	1	125	-100	281	-50	3579.87	-44.84	0	0	2726.3	2729.88	0	2730.3	2731.32	2734.34	2737.79	2737.8	1.03
624	11	2	1	24	200	0.8	50	0.2	200	0.5	100	0.5	2	1	1	56	0	217	200	3	50	3077.75	27.03	0	0	2738.86	2741.94	0	2742.86	2743.88	2746.9	2749.43	2749.44	1.74
625	11	2	1	25	100	0.5	-200	0.5	50	0.8	-200	0.2	1	1	1	27	1	330	100	1	-200	3011.04	35.27	0	0	2751.2	2754.21	0	2755.2	2756.22	2759.25	2761.56	2761.57	1.5
626	11	2	1	26	100	0.5	-50	0.5	50	0.8	-50	0.2	1	1	1	6	1	153	-50	166	50	2525.92	-46.21	0	0	2763.09	2765.62	0	2767.09	2768.11	2771.14	2773.53	2773.55	1.48
627	11	2	1	27	50	0.5	-50	0.5	100	0.5	-200	0.5	2	1	1	55	0	283	100	117	-50	3696.18	29.41	0	0	2775.05	2778.75	0	2779.05	2780.07	2783.1	2785.05	2785.05	1.9
628	11	2	1	28	200	0.5	-200	0.5	200	0.2	-50	0.8	2	1	1	60	1	13	-200	64	-50	2559.14	-50	0	0	2786.98	2789.53	0	2790.98	2791.99	2795.02	2796.48	2796.49	1.61
629	11	2	1	29	100	0.8	-200	0.2	200	0.5	-50	0.5	1	1	1	29	0	55	-50	171	100	2994.59	-50	0	0	2798.11	2801.11	0	2802.11	2803.13	2806.16	2807.74	2807.75	1.62
630	11	2	1	30	50	0.8	-50	0.2	200	0.2	-50	0.8	1	1	1	3	0	70	-50	219	50	3077.85	-50	0	0	2809.39	2812.46	0	2813.39	2814.4	2817.43	2819.81	2819.82	1.86
631	11	2	1	31	200	0.2	-200	0.8	50	0.2	-50	0.8	1	1	1	15	1	88	-200	331	50	2091.09	-50	0	0	2821.7	2823.79	0	2825.7	2826.71	2829.74	2830.76	2830.78	1.81
632	11	2	1	32	50	0.5	-50	0.5	100	0.5	-200	0.5	1	1	1	25	1	276	50	68	-200	3295.45	25.81	0	0	2832.6	2835.9	0	2836.6	2837.62	2840.65	2842.91	2842.92	1.58
633	11	2	1	33	200	0.5	-200	0.5	50	0.8	-50	0.2	2	1	1	41	0	208	50	33	-200	3546.33	37.65	0	0	2844.51	2848.05	0	2848.51	2849.53	2852.55	2857.62	2857.64	1.18
634	11	2	1	34	200	0.2	-100	0.8	50	0.8	-50	0.2	1	1	1	16	0	154	50	197	-100	2960.93	20.11	0	0	2858.84	2861.8	0	2862.84	2863.86	2866.89	2869.03	2869.04	1.24
635	11	2	1	35	200	0.8	-50	0.2	200	0.5	50	0.5	2	1	1	42	0	245	200	234	200	3445.47	-5.87	0	0	2870.3	2873.74	0	2874.3	2875.32	2878.34	2881.85	2881.87	1.89
636	11	2	1	36	100	0.5	-50	0.5	200	0.2	-50	0.8	2	1	1	47	1	341	100	76	-50	3613.01	26.41	0	0	2883.78	2887.39	0	2887.78	2888.8	2891.82	2893.42	2893.43	1.03
637	11	2	1	37	200	0.5	-200	0.5	50	0.8	-200	0.2	1	1	1	9	0	43	-200	86	-200	2675.99	19.81	0	0	2894.48	2897.16	0	2898.48	2899.5	2902.53	2902.56	2902.58	1.49
638	11	2	1	38	50	0.8	-50	0.2	200	0.5	-50	0.5	1	1	1	4	0	166	-50	163	50	3144.84	-45.85	0	0	2904.08	2907.23	0	2908.08	2909.1	2912.13	2913.99	2914	1.17
639	11	2	1	39	100	0.2	-50	0.8	50	0.8	-200	0.2	1	1	1	18	0	127	50	278	-50	3395.8	-32.19	0	0	2915.19	2918.58	0	2919.19	2920.2	2923.23	2924.47	2924.49	1.98
640	11	2	1	40	200	0.2	-50	0.8	100	0.8	50	0.2	1	1	1	21	0	304	100	150	-50	2542.19	42.8	0	0	2926.48	2929.02	0	2930.48	2931.49	2934.52	2937.01	2937.03	1.71
642	11	2	1	42	50	0.8	-50	0.2	200	0.5	-50	0.5	2	1	1	34	0	314	200	195	50	2341.89	27.11	0	0	2944.3	2946.65	0	2948.31	2949.32	2952.35	2954.46	2954.47	1.47
643	11	2	1	43	200	0.5	-50	0.5	50	0.8	-50	0.2	1	1	1	2	1	115	-50	43	-50	2526.4	-46.74	0	0	2955.96	2958.49	0	2959.96	2960.98	2964.01	2966.24	2966.25	1.06
644	11	2	1	44	100	0.5	-50	0.5	200	0.2	-50	0.8	1	1	1	17	1	233	100	173	-50	2124.14	30	0	0	2967.32	2969.44	0	2971.32	2972.34	2975.36	2977.1	2977.12	1.68
645	11	2	1	45	-50	0.5	-100	0.5	-50	0.8	-200	0.2	2	1	1	50	1	197	-50	234	-50	3044.48	-44.31	0	0	2978.82	2981.87	0	2982.82	2983.84	2986.87	2989.97	2989.98	1.04
646	11	2	1	46	100	0.8	50	0.2	200	0.2	50	0.8	1	1	1	1	0	189	50	260	100	2509.34	-18.08	0	0	2991.03	2993.54	0	2995.03	2996.05	2999.08	3001.89	3001.9	1.07
647	11	2	1	47	100	0.5	-200	0.5	50	0.8	-200	0.2	2	1	1	57	0	39	-200	79	-200	3679.93	4.04	0	0	3002.99	3006.67	0	3006.99	3008.01	3011.04	3015.46	3015.47	1.52
648	11	2	1	48	100	0.2	-50	0.8	50	0.8	-200	0.2	2	1	1	48	0	146	50	23	-50	3897.96	19.39	0	0	3017.01	3020.91	0	3021.01	3022.02	3025.05	3027.52	3027.53	1.1
649	11	2	1	49	200	0.5	-50	0.5	50	0.8	-50	0.2	2	1	1	32	1	132	-50	275	50	2677.13	-41.43	0	0	3028.65	3031.32	0	3032.65	3033.66	3036.69	3038.58	3038.6	1.82
650	11	2	1	50	200	0.5	-200	0.5	50	0.8	-200	0.2	2	1	1	39	0	336	50	278	200	3512.59	-39.34	0	0	3040.44	3043.95	0	3044.44	3045.46	3048.48	3050.84	3050.86	1.82
651	11	2	1	51	50	0.8	-200	0.2	200	0.5	-200	0.5	1	1	1	14	1	70	-200	50	-200	2910.8	-50	0	0	3052.7	3055.61	0	3056.7	3057.71	3060.74	3062.25	3062.26	1.72
652	11	2	1	52	200	0.5	-200	0.5	200	0.2	-50	0.8	1	1	1	30	1	34	-200	190	-50	2558.94	-41.95	0	0	3064	3066.56	0	3068	3069.02	3072.05	3079.07	3079.09	1.15
653	11	2	1	53	100	0.8	-200	0.2	200	0.5	-50	0.5	2	1	1	59	0	175	-50	311	100	2776.32	-35	0	0	3080.26	3083.04	0	3084.26	3085.28	3088.3	3091.11	3091.11	1.66
654	11	2	1	54	50	0.5	-100	0.5	100	0.2	-200	0.8	2	1	1	37	1	242	50	267	-200	2358.22	-32.37	0	0	3092.79	3095.14	0	3096.79	3097.8	3100.83	3106.11	3106.12	1.52
655	11	2	1	55	200	0.5	-50	0.5	100	0.8	50	0.2	2	1	1	35	0	54	50	126	-50	3345.46	29.09	0	0	3107.65	3111	0	3111.66	3112.67	3115.7	3118.27	3118.29	1.97
656	11	2	1	56	50	0.2	-50	0.8	200	0.2	-100	0.8	1	1	1	13	1	95	-50	17	-100	2291.98	-9.67	0	0	3120.28	3122.57	0	3124.28	3125.3	3128.33	3130.41	3130.43	1.65
657	11	2	1	57	50	0.8	-50	0.2	200	0.2	-50	0.8	2	1	1	33	0	160	-50	88	50	2074.36	-26.8	0	0	3132.11	3134.18	0	3136.11	3137.12	3140.15	3144.4	3144.42	1.8
658	11	2	1	58	50	0.8	-200	0.2	200	0.5	-200	0.5	2	1	1	44	1	130	50	266	200	3144.91	-7.94	0	0	3146.24	3149.38	0	3150.24	3151.26	3154.28	3157.17	3157.18	1.45
659	11	2	1	59	200	0.2	-100	0.8	50	0.8	-50	0.2	2	1	1	46	0	254	50	247	-100	2342.04	33.95	0	0	3158.65	3160.99	0	3162.65	3163.67	3166.69	3167.64	3167.66	1.43
660	11	2	1	60	50	0.8	-50	0.2	200	0.8	-100	0.2	1	1	1	24	1	8	-50	120	200	3262.02	-44.88	0	0	3169.12	3172.38	0	3173.12	3174.14	3177.16	3178.31	3178.33	1.83
661	12	1	1	1	200	0.2	-100	0.8	50	0.8	-50	0.2	1	1	1	16	0	143	50	245	-100	2246.05	18.35	99826.48	99826.5	99828.52	99830.77	0	99832.53	99833.56	99836.59	99838.79	99838.8	1.87
662	12	1	1	2	100	0.2	-50	0.8	50	0.8	-200	0.2	1	1	1	18	1	356	100	14	-200	1448.34	11.08	0	0	99840.68	99842.13	0	99844.68	99845.7	99848.71	99849.76	99849.77	1.58
663	12	1	1	3	200	0.5	-200	0.5	50	0.8	-50	0.2	2	1	1	41	1	329	200	287	50	2296.27	50	0	0	99851.37	99853.67	0	99855.37	99856.39	99859.4	99861.42	99861.43	1.55
664	12	1	1	4	200	0.5	-50	0.5	50	0.8	-50	0.2	2	1	1	32	1	95	-50	121	50	2229.79	-10.52	0	0	99862.99	99865.22	0	99866.99	99868.01	99871.02	99872.76	99872.77	1.14
665	12	1	1	5	50	0.5	-50	0.5	100	0.5	-200	0.5	1	1	1	25	1	50	-50	260	100	3404.77	4.43	0	0	99873.93	99877.34	0	99877.93	99878.96	99881.96	99885.11	99885.12	1.85
666	12	1	1	6	200	0.5	50	0.5	100	0.8	50	0.2	2	1	1	53	1	236	200	178	100	2346.13	15.36	0	0	99886.99	99889.33	0	99890.99	99892.01	99895.03	99896.44	99896.45	1.62
667	12	1	1	7	200	0.5	-200	0.5	50	0.8	-200	0.2	2	1	1	39	0	326	50	258	200	2682.57	31.16	0	0	99898.08	99900.76	0	99902.08	99903.1	99906.11	99907.06	99907.07	1.35
668	12	1	1	8	100	0.5	-50	0.5	50	0.8	-50	0.2	2	1	1	36	0	252	50	121	-50	2695.41	23.28	0	0	99908.44	99911.13	0	99912.44	99913.46	99916.47	99918.09	99918.1	1.51
669	12	1	1	9	100	0.5	-200	0.5	50	0.8	-200	0.2	2	1	1	57	1	11	-200	268	50	2578.28	-50	0	0	99919.63	99922.2	0	99923.63	99924.65	99927.66	99930.32	99930.33	1.4
670	12	1	1	10	50	0.2	-50	0.8	50	0.5	-200	0.5	1	1	1	22	0	326	50	173	-50	2329.47	26.4	0	0	99931.75	99934.08	0	99935.75	99936.77	99939.78	99941.71	99941.72	1.08
671	12	1	1	11	200	0.2	-100	0.8	50	0.8	-50	0.2	2	1	1	46	0	310	50	223	-100	3177.53	37.59	0	0	99942.82	99946	0	99946.82	99947.84	99950.85	99951.59	99951.6	1.24
672	12	1	1	12	200	0.2	-200	0.8	50	0.2	-50	0.8	2	1	1	45	1	208	-200	66	-50	3443.44	-12.48	0	0	99952.85	99956.29	0	99956.85	99957.87	99960.88	99962.28	99962.29	1.12
673	12	1	1	13	200	0.8	50	0.2	200	0.5	100	0.5	1	1	1	26	1	320	200	11	100	2396.17	29.75	0	0	99963.42	99965.82	0	99967.42	99968.44	99971.47	99972.66	99972.67	1.18
674	12	1	1	14	50	0.5	-100	0.5	100	0.2	-200	0.8	2	1	1	37	1	61	-100	353	100	2528.91	-13.8	0	0	99973.87	99976.39	0	99977.87	99978.89	99981.9	99984.74	99984.76	1.24
675	12	1	1	15	50	0.8	-50	0.2	200	0.5	-50	0.5	1	1	1	4	1	181	50	170	-50	2495.26	5.77	0	0	99986	99988.5	0	99990	99991.02	99994.03	99995.79	99995.8	1.42
676	12	1	1	16	50	0.8	-50	0.2	200	0.2	-50	0.8	1	1	1	3	1	246	50	16	-50	2694.85	22.62	0	0	99997.23	99999.92	0	100001.23	100002.25	100005.26	100008.55	100008.57	1.05
677	12	1	1	17	50	0.8	-50	0.2	200	0.5	-50	0.5	2	1	1	34	0	35	-50	188	50	2429.3	-25.41	0	0	100009.63	100012.06	0	100013.63	100014.65	100017.66	100018.87	100018.88	1.9
678	12	1	1	18	100	0.2	-50	0.8	50	0.8	-200	0.2	2	1	1	48	0	261	50	295	100	2994.62	-6.95	0	100516.86	100020.79	100023.78	0	100024.79	100025.81	100028.82	100033.67	100033.67	1.94
679	12	1	1	19	200	0.2	-200	0.8	-50	0.8	-200	0.2	2	1	1	58	1	238	-200	187	-50	2396.05	1.93	0	0	100035.64	100038.03	0	100039.64	100040.66	100043.67	100045.81	100045.81	1.49
680	12	1	1	20	200	0.5	-200	0.5	50	0.8	-200	0.2	1	1	1	9	1	234	200	289	50	2346.06	14.48	0	0	100047.31	100049.65	0	100051.31	100052.33	100055.34	100056.99	100057	1.49
681	12	1	1	21	50	0.5	-200	0.5	50	0.2	-50	0.8	2	1	1	38	1	156	-200	298	50	2280.07	-27.41	0	0	100058.5	100060.78	0	100062.5	100063.52	100066.53	100067.46	100067.46	1.34
682	12	1	1	22	100	0.8	50	0.2	200	0.2	50	0.8	2	1	1	31	1	48	50	63	50	3227.4	4.57	0	0	100073.83	100077.06	0	100077.83	100078.85	100081.86	100083.54	100083.56	1.9
683	12	1	1	23	200	0.5	-50	0.5	50	0.8	-50	0.2	1	1	1	2	1	300	200	290	50	3393.68	5.27	0	0	100085.47	100088.86	0	100089.47	100090.49	100093.5	100095.3	100095.31	1.37
684	12	1	1	24	50	0.8	-50	0.2	200	0.8	-100	0.2	1	1	1	24	0	190	200	144	50	2262.84	41.07	0	0	100096.69	100098.95	0	100100.69	100101.71	100104.74	100106.05	100106.07	1.11
685	12	1	1	25	50	0.2	-50	0.8	200	0.2	-100	0.8	1	1	1	13	1	237	-50	227	-100	3277.25	-1.39	0	0	100107.2	100110.48	0	100111.2	100112.22	100115.23	100116.3	100116.31	1.78
686	12	1	1	26	-100	0.8	-200	0.2	-50	0.5	-200	0.5	2	1	1	49	0	6	-200	156	-100	3410.18	-0.16	0	0	100118.11	100121.52	0	100122.11	100123.13	100126.14	100129.04	100129.05	1.39
687	12	1	1	27	200	0.5	50	0.5	100	0.8	50	0.2	1	1	1	23	1	61	50	39	50	1531.11	8.02	0	0	100130.45	100131.98	0	100134.45	100135.47	100138.48	100139.59	100139.59	1.24
688	12	1	1	28	50	0.8	-50	0.2	200	0.2	-50	0.8	2	1	1	33	0	177	-50	72	-50	2711.97	-1.52	0	0	100140.84	100143.55	0	100144.84	100145.86	100148.87	100150.63	100150.63	1.4
689	12	1	1	29	50	0.8	-200	0.2	200	0.5	-200	0.5	1	1	1	14	0	332	200	343	50	2030.22	40.49	0	0	100152.05	100154.08	0	100156.05	100157.07	100160.08	100160.96	100160.97	1.1
690	12	1	1	30	200	0.2	-100	0.8	50	0.8	-200	0.2	2	1	1	40	1	266	-100	97	50	3859.01	47.97	0	0	100162.09	100165.95	0	100166.09	100167.11	100170.12	100172.57	100172.58	1.13
691	12	1	1	31	-50	0.5	-100	0.5	-50	0.8	-200	0.2	1	1	1	20	0	340	-50	198	-50	3775.9	21.39	0	0	100173.73	100177.5	0	100177.73	100178.75	100181.76	100183.45	100183.45	1.94
692	12	1	1	32	200	0.8	-50	0.2	200	0.5	50	0.5	2	1	1	42	1	354	200	109	50	2429.52	38.61	0	0	100185.42	100187.85	0	100189.42	100190.44	100193.45	100196.77	100196.77	1.96
693	12	1	1	33	50	0.2	-50	0.8	200	0.2	-100	0.8	2	1	1	43	1	240	-50	195	-100	2695.4	0.81	0	0	100198.73	100201.43	0	100202.74	100203.76	100206.77	100208.78	100208.79	1.58
694	12	1	1	34	50	0.8	-200	0.2	200	0.5	-200	0.5	2	1	1	44	0	65	-200	240	50	3194.13	0.87	0	0	100210.39	100213.58	0	100214.39	100215.41	100218.42	100221.08	100221.08	1.06
695	12	1	1	35	200	0.5	-200	0.5	200	0.2	-50	0.8	1	1	1	30	1	360	200	62	-50	3077.7	39.49	0	0	100222.16	100225.24	0	100226.16	100227.18	100230.19	100232.23	100232.24	1.23
696	12	1	1	36	100	0.5	-50	0.5	50	0.8	-50	0.2	1	1	1	6	1	203	100	318	50	2512.01	11.22	0	0	100233.49	100236	0	100237.49	100238.51	100241.52	100242.87	100242.88	1.35
697	12	1	1	37	100	0.5	-50	0.5	200	0.2	-50	0.8	1	1	1	17	1	69	-50	133	-50	2396.04	5.28	0	0	100244.24	100246.64	0	100248.25	100249.27	100252.28	100255.91	100255.92	1.82
698	12	1	1	38	200	0.8	50	0.2	200	0.5	100	0.5	2	1	1	56	1	354	200	57	100	2828.35	50	0	0	100257.75	100260.57	0	100261.75	100262.77	100265.78	100267.82	100267.84	1.02
699	12	1	1	39	200	0.8	-50	0.2	200	0.5	50	0.5	1	1	1	12	1	233	200	136	50	1963.88	37.17	0	0	100268.87	100270.83	0	100272.87	100273.89	100276.9	100279.54	100279.54	1.04
700	12	1	1	40	50	0.2	-50	0.8	50	0.5	-200	0.5	2	1	1	52	0	174	-200	155	-50	3493.23	-47.5	0	0	100280.59	100284.09	0	100284.59	100285.61	100288.62	100291.75	100291.75	1.17
701	12	1	1	41	200	0.5	-50	0.5	100	0.8	50	0.2	2	1	1	35	1	213	200	82	100	2695.94	34.67	0	0	100292.93	100295.63	0	100296.93	100297.95	100300.96	100303.34	100303.35	1.65
702	12	1	1	42	200	0.5	-200	0.5	200	0.2	-50	0.8	2	1	1	60	1	210	200	91	-50	2412.29	16.88	0	0	100305.02	100307.43	0	100309.02	100310.04	100313.05	100314.56	100314.56	1.73
703	12	1	1	43	200	0.5	-50	0.5	100	0.8	50	0.2	1	1	1	5	1	223	200	96	100	2711.84	37.42	0	0	100316.31	100319.02	0	100320.31	100321.33	100324.34	100326.12	100326.13	1.65
704	12	1	1	44	100	0.8	-200	0.2	200	0.5	-50	0.5	1	1	1	29	1	354	100	263	200	2911.33	0.79	0	0	100327.8	100330.71	0	100331.8	100332.82	100335.83	100336.83	100336.84	1.45
705	12	1	1	45	50	0.5	-200	0.5	50	0.2	-50	0.8	1	1	1	8	0	39	-50	211	50	2645.35	1.05	0	0	100338.31	100340.95	0	100342.31	100343.33	100346.34	100349.67	100349.68	1.55
706	12	1	1	46	100	0.8	-200	0.2	200	0.5	-50	0.5	2	1	1	59	0	295	200	317	100	3110.86	28.75	0	0	100351.24	100354.35	0	100355.24	100356.26	100359.27	100362.9	100362.91	1.3
707	12	1	1	47	100	0.8	50	0.2	200	0.2	50	0.8	1	1	1	1	0	9	50	214	100	2446.07	12.6	0	0	100364.23	100366.67	0	100368.23	100369.25	100372.26	100374.72	100374.74	1.74
708	12	1	1	48	100	0.5	-50	0.5	200	0.2	-50	0.8	2	1	1	47	1	113	-50	59	-50	2828.34	5.42	0	0	100376.5	100379.33	0	100380.5	100381.52	100384.53	100388.31	100388.32	1.19
709	12	1	1	49	200	0.2	-50	0.8	100	0.8	50	0.2	2	1	1	51	0	34	50	153	-50	2080.18	10.39	0	0	100389.52	100391.6	0	100393.52	100394.54	100397.55	100400.1	100400.11	1.69
710	12	1	1	50	50	0.8	-50	0.2	200	0.8	-100	0.2	2	1	1	54	0	251	200	170	50	1813.8	23.03	0	0	100401.81	100403.62	0	100405.81	100406.83	100409.84	100410.72	100410.72	1.18
711	12	1	1	51	50	0.5	-100	0.5	100	0.2	-200	0.8	1	1	1	7	1	230	50	13	-200	2512.31	28.86	0	0	100411.92	100414.43	0	100415.92	100416.94	100419.95	100422.06	100422.07	1.37
712	12	1	1	52	100	0.5	-200	0.5	50	0.8	-200	0.2	1	1	1	27	0	192	50	116	-200	1630.96	40.35	0	0	100423.46	100425.09	0	100427.46	100428.48	100431.49	100433.1	100433.12	1.63
713	12	1	1	53	-100	0.8	-200	0.2	-50	0.5	-200	0.5	1	1	1	19	0	296	-50	147	-100	3892.39	1.23	0	0	100434.76	100438.65	0	100438.76	100439.78	100442.79	100444.75	100444.75	1.78
714	12	1	1	54	-50	0.5	-100	0.5	-50	0.8	-200	0.2	2	1	1	50	0	192	-50	349	-50	3443.54	8.38	0	0	100446.55	100449.99	0	100450.55	100451.57	100454.58	100455.52	100455.53	1.08
716	12	1	1	56	50	0.5	-50	0.5	100	0.5	-200	0.5	2	1	1	55	0	33	-200	153	-50	1581.23	-50	0	0	100462.58	100464.16	0	100466.58	100467.6	100470.61	100471.93	100471.94	1.78
717	12	1	1	57	200	0.2	-200	0.8	50	0.2	-50	0.8	1	1	1	15	0	102	-50	56	-200	3111.02	-12.89	0	0	100473.74	100476.85	0	100477.74	100478.76	100481.78	100482.96	100482.96	1.49
718	12	1	1	58	200	0.2	-50	0.8	100	0.8	50	0.2	1	1	1	21	0	165	100	190	-50	2928.06	23.16	0	0	100484.46	100487.39	0	100488.46	100489.48	100492.49	100494.05	100494.06	1.44
719	12	1	1	59	200	0.5	-200	0.5	50	0.8	-50	0.2	1	1	1	11	1	187	200	340	50	2329.41	13.89	0	0	100495.5	100497.83	0	100499.5	100500.52	100503.53	100504.7	100504.71	1.45
720	12	1	1	60	200	0.2	-100	0.8	50	0.8	-200	0.2	1	1	1	10	1	345	200	87	50	3227.28	50	0	0	100506.18	100509.4	0	100510.18	100511.2	100514.21	100515.54	100515.55	1.31
721	13	1	1	1	200	0.5	-200	0.5	50	0.8	-200	0.2	1	1	1	9	1	22	-200	246	50	1283.79	-41.45	778787.5	778787.51	778789.58	778790.86	0	778793.61	778794.64	778797.69	778798.8	778798.81	1.55
722	13	1	1	2	200	0.5	-200	0.5	200	0.2	-50	0.8	2	1	1	60	1	26	-200	188	-50	1266.37	23.75	0	0	778800.39	778801.66	0	778804.39	778805.43	778808.44	778811.31	778811.33	1.3
723	13	1	1	3	100	0.8	50	0.2	200	0.2	50	0.8	1	1	1	1	0	295	200	295	100	1783.35	50	0	0	778812.64	778814.43	0	778816.64	778817.68	778820.69	778822.41	778822.41	1.74
724	13	1	1	4	200	0.2	-100	0.8	50	0.8	-50	0.2	2	1	1	46	0	238	50	54	-100	2866.72	50	0	0	778824.18	778827.04	0	778828.18	778829.21	778832.23	778833.91	778833.91	1.19
725	13	1	1	5	-100	0.8	-200	0.2	-50	0.5	-200	0.5	2	1	1	49	0	234	-50	351	-100	3616.78	50	0	0	778835.11	778838.73	0	778839.11	778840.15	778843.16	778844.61	778844.61	1.69
726	13	1	1	6	50	0.2	-50	0.8	50	0.5	-200	0.5	2	1	1	52	0	156	-200	164	-50	2149.61	50	0	0	778846.31	778848.46	0	778850.31	778851.35	778854.36	778855.46	778855.46	1.18
727	13	1	1	7	50	0.5	-100	0.5	100	0.2	-200	0.8	1	1	1	7	0	48	-200	31	-100	2633.42	50	0	0	778856.66	778859.3	0	778860.66	778861.7	778864.71	778866.02	778866.03	1.37
728	13	1	1	8	200	0.5	-200	0.5	200	0.2	-50	0.8	1	1	1	30	1	141	-200	300	200	3100.11	50	0	0	778867.41	778870.51	0	778871.41	778872.45	778875.46	778876.81	778876.81	1.63
729	13	1	1	9	200	0.5	50	0.5	100	0.8	50	0.2	1	1	1	23	1	22	50	144	100	1516.69	50	0	0	778878.45	778879.96	0	778882.45	778883.48	778886.5	778888	778888.01	1.78
731	13	1	1	11	50	0.8	-50	0.2	200	0.5	-50	0.5	2	1	1	34	0	156	-50	106	50	1216.72	50	0	0	778894.93	778896.15	0	778898.93	778899.96	778902.98	778904.21	778904.21	1.93
732	13	1	1	12	200	0.8	50	0.2	200	0.5	100	0.5	2	1	1	56	0	61	100	355	200	883.18	50	0	0	778906.16	778907.05	0	778910.16	778911.2	778914.22	778915.76	778915.76	1.78
733	13	1	1	13	100	0.5	-50	0.5	200	0.2	-50	0.8	1	1	1	17	0	72	-50	135	-50	2266.74	2.11	0	0	778917.55	778919.82	0	778921.55	778922.58	778925.6	778926.81	778926.82	1.49
734	13	1	1	14	50	0.8	-50	0.2	200	0.8	-100	0.2	1	1	1	24	0	343	200	123	50	1166.68	-14.34	0	0	778928.32	778929.48	0	778932.32	778933.35	778936.37	778939.73	778939.73	1.44
735	13	1	1	15	200	0.2	-200	0.8	50	0.2	-50	0.8	1	1	1	15	1	19	-200	266	-50	1350.06	33.89	0	0	778941.18	778942.53	0	778945.18	778946.22	778949.23	778951.45	778951.45	1.45
736	13	1	1	16	50	0.2	-50	0.8	200	0.2	-100	0.8	1	1	1	13	0	198	-100	153	-50	2516.3	12.41	0	0	778952.92	778955.43	0	778956.92	778957.95	778960.97	778961.94	778961.95	1.31
737	13	1	1	17	200	0.5	50	0.5	100	0.8	50	0.2	2	1	1	53	1	151	50	354	100	1483.34	32.91	0	0	778963.27	778964.75	0	778967.27	778968.3	778971.32	778973.46	778973.47	1.51
738	13	1	1	18	200	0.5	-200	0.5	50	0.8	-50	0.2	2	1	1	41	0	240	50	253	200	2416.69	14.55	0	779454.43	778974.98	778977.4	0	778978.98	778980.02	778983.03	778984.85	778984.85	1.51
739	13	1	1	19	200	0.5	-200	0.5	50	0.8	-200	0.2	2	1	1	39	1	252	200	240	50	1616.79	-13.26	0	0	778986.38	778988	0	778990.38	778991.42	778994.43	778995.79	778995.8	1.82
740	13	1	1	20	50	0.8	-200	0.2	200	0.5	-200	0.5	1	1	1	14	0	360	200	47	-200	1383.33	50	0	0	778997.63	778999.02	0	779001.64	779002.67	779005.69	779007.25	779007.25	1.79
741	13	1	1	21	200	0.2	-50	0.8	100	0.8	50	0.2	2	1	1	51	0	203	100	12	-50	2650.05	28.77	0	0	779009.07	779011.72	0	779013.07	779014.1	779017.12	779019.41	779019.42	1.64
742	13	1	1	22	200	0.8	-50	0.2	200	0.5	50	0.5	2	1	1	42	1	241	200	69	50	2066.74	38.52	0	0	779021.09	779023.15	0	779025.09	779026.12	779029.14	779030.34	779030.35	1.38
743	13	1	1	23	200	0.8	50	0.2	200	0.5	100	0.5	1	1	1	26	1	166	200	354	200	1933.21	50	0	0	779031.75	779033.69	0	779035.75	779036.79	779039.8	779040.9	779040.9	1.81
744	13	1	1	24	50	0.5	-200	0.5	50	0.2	-50	0.8	2	1	1	38	0	233	-50	308	50	3333.44	50	0	0	779042.74	779046.07	0	779046.74	779047.77	779050.79	779051.93	779051.94	1.53
745	13	1	1	25	100	0.8	50	0.2	200	0.2	50	0.8	2	1	1	31	0	155	50	69	50	3783.26	34.87	0	0	779058.5	779062.29	0	779062.5	779063.54	779066.55	779068.54	779068.54	1.35
746	13	1	1	26	100	0.5	-50	0.5	50	0.8	-50	0.2	1	1	1	6	1	44	-50	213	50	2199.79	21.19	0	0	779069.9	779072.1	0	779073.91	779074.94	779077.95	779079.47	779079.47	1.94
747	13	1	1	27	-50	0.5	-100	0.5	-50	0.8	-200	0.2	1	1	1	20	1	139	-100	210	-50	1300	23.54	0	0	779081.42	779082.72	0	779085.42	779086.45	779089.47	779090.91	779090.92	1.88
748	13	1	1	28	200	0.5	-200	0.5	50	0.8	-50	0.2	1	1	1	11	1	105	-200	223	50	1516.7	50	0	0	779092.81	779094.32	0	779096.81	779097.84	779100.86	779102.14	779102.16	1.55
749	13	1	1	29	100	0.2	-50	0.8	50	0.8	-200	0.2	1	1	1	18	0	354	50	297	100	2583.51	28.66	0	0	779103.72	779106.31	0	779107.72	779108.74	779111.76	779113.31	779113.32	1.62
750	13	1	1	30	200	0.2	-50	0.8	100	0.8	50	0.2	1	1	1	21	0	211	100	124	-50	2166.71	-5.38	0	0	779114.96	779117.12	0	779118.96	779119.99	779123.01	779125.3	779125.31	1.59
751	13	1	1	31	50	0.8	-50	0.2	200	0.2	-50	0.8	2	1	1	33	0	317	200	327	50	2066.77	10.68	0	0	779126.91	779128.97	0	779130.91	779131.94	779134.96	779136.28	779136.29	1.21
752	13	1	1	32	50	0.8	-50	0.2	200	0.5	-50	0.5	1	1	1	4	0	214	200	94	50	1033.32	15.38	0	0	779137.51	779138.54	0	779141.51	779142.54	779145.56	779146.54	779146.56	1.3
753	13	1	1	33	50	0.5	-50	0.5	100	0.5	-200	0.5	2	1	1	55	1	154	-50	113	-200	1916.74	4.42	0	0	779147.87	779149.79	0	779151.87	779152.91	779155.92	779157.82	779157.82	1.47
754	13	1	1	34	200	0.2	-200	0.8	-50	0.8	-200	0.2	2	1	1	58	1	65	-200	153	-50	1733.4	-2.09	0	0	779159.31	779161.04	0	779163.31	779164.34	779167.36	779169.51	779169.53	1.23
755	13	1	1	35	50	0.5	-100	0.5	100	0.2	-200	0.8	2	1	1	37	1	216	50	170	-200	3783.59	21.5	0	0	779170.78	779174.56	0	779174.78	779175.81	779178.83	779179.81	779179.83	1.84
756	13	1	1	36	100	0.5	-50	0.5	50	0.8	-50	0.2	2	1	1	36	1	252	100	230	50	1750.25	40.37	0	0	779181.69	779183.44	0	779185.69	779186.73	779189.74	779191.09	779191.09	1.19
757	13	1	1	37	50	0.5	-50	0.5	100	0.5	-200	0.5	1	1	1	25	1	25	-50	116	-200	2383.37	19.09	0	0	779192.31	779194.69	0	779196.31	779197.34	779200.36	779201.84	779201.84	1.23
758	13	1	1	38	50	0.8	-50	0.2	200	0.8	-100	0.2	2	1	1	54	0	147	200	236	50	1033.45	15.92	0	0	779203.08	779204.11	0	779207.08	779208.11	779211.13	779213.97	779213.98	1.17
760	13	1	1	40	200	0.2	-100	0.8	50	0.8	-200	0.2	1	1	1	10	1	118	-100	39	-200	1250.13	12.28	0	0	779220.43	779221.68	0	779224.43	779225.46	779228.48	779230.48	779230.49	1.44
761	13	1	1	41	100	0.5	-50	0.5	200	0.2	-50	0.8	2	1	1	47	1	281	100	153	-50	1183.36	13.05	0	0	779231.94	779233.13	0	779235.94	779236.98	779239.99	779242.97	779242.98	1.31
762	13	1	1	42	100	0.8	-200	0.2	200	0.5	-50	0.5	1	1	1	29	0	56	-50	96	100	1933.34	24.41	0	0	779244.31	779246.24	0	779248.31	779249.34	779252.36	779254.34	779254.35	1.92
763	13	1	1	43	50	0.2	-50	0.8	50	0.5	-200	0.5	1	1	1	22	0	190	50	159	-50	2650.1	20	0	0	779256.28	779258.93	0	779260.28	779261.31	779264.33	779266.53	779266.55	1.43
764	13	1	1	44	200	0.5	-50	0.5	50	0.8	-50	0.2	2	1	1	32	1	316	200	187	50	1400.02	15.49	0	0	779268	779269.4	0	779272	779273.03	779276.05	779278.29	779278.3	1.18
765	13	1	1	45	50	0.5	-200	0.5	50	0.2	-50	0.8	1	1	1	8	1	230	50	345	50	1666.68	50	0	0	779279.5	779281.16	0	779283.5	779284.53	779287.55	779288.94	779288.95	1.9
766	13	1	1	46	200	0.8	-50	0.2	200	0.5	50	0.5	1	1	1	12	1	244	200	105	50	1533.33	10.99	0	0	779290.86	779292.4	0	779294.86	779295.9	779298.91	779299.93	779299.95	1.98
767	13	1	1	47	100	0.5	-200	0.5	50	0.8	-200	0.2	2	1	1	57	0	25	-200	251	100	1683.36	29.27	0	0	779301.95	779303.63	0	779305.95	779306.98	779310	779311.96	779311.96	1.44
768	13	1	1	48	100	0.8	-200	0.2	200	0.5	-50	0.5	2	1	1	59	0	241	200	81	100	1383.33	30.94	0	0	779313.41	779314.8	0	779317.41	779318.45	779321.46	779323.35	779323.36	1.11
769	13	1	1	49	200	0.2	-100	0.8	50	0.8	-200	0.2	2	1	1	40	0	281	50	125	-100	1950.11	30.55	0	0	779324.5	779326.45	0	779328.5	779329.53	779332.55	779333.44	779333.45	1.26
770	13	1	1	50	200	0.5	-50	0.5	100	0.8	50	0.2	1	1	1	5	1	3	-50	217	100	1516.7	-14.83	0	0	779334.72	779336.23	0	779338.72	779339.75	779342.77	779344.63	779344.65	1.41
771	13	1	1	51	-100	0.8	-200	0.2	-50	0.5	-200	0.5	1	1	1	19	0	1	-200	330	-100	2800.05	-31.71	0	0	779346.07	779348.87	0	779350.07	779351.1	779354.12	779355.53	779355.55	1.59
772	13	1	1	52	100	0.5	-200	0.5	50	0.8	-200	0.2	1	1	1	27	1	153	-200	166	50	1816.62	3.99	0	0	779357.17	779358.98	0	779361.17	779362.2	779365.22	779366.41	779366.42	1.26
773	13	1	1	53	-50	0.5	-100	0.5	-50	0.8	-200	0.2	2	1	1	50	1	117	-100	283	-50	2066.71	16.15	0	0	779367.7	779369.77	0	779371.7	779372.73	779375.75	779376.95	779376.97	1.6
774	13	1	1	54	200	0.5	-50	0.5	50	0.8	-50	0.2	1	1	1	2	1	13	-50	64	-50	1816.69	10.37	0	0	779378.58	779380.4	0	779382.58	779383.62	779386.63	779388.09	779388.1	1.71
775	13	1	1	55	50	0.8	-50	0.2	200	0.2	-50	0.8	1	1	1	3	0	55	-50	171	50	2350.05	21.49	0	0	779389.83	779392.18	0	779393.83	779394.87	779397.88	779399.15	779399.17	1.22
776	13	1	1	56	200	0.2	-100	0.8	50	0.8	-50	0.2	1	1	1	16	0	70	-50	219	-100	2250.3	11.79	0	0	779400.4	779402.65	0	779404.4	779405.43	779408.45	779409.73	779409.73	1.12
777	13	1	1	57	50	0.8	-200	0.2	200	0.5	-200	0.5	2	1	1	44	0	331	200	88	50	1500	50	0	0	779410.87	779412.37	0	779414.87	779415.9	779418.92	779420.67	779420.69	1.3
778	13	1	1	58	200	0.2	-200	0.8	50	0.2	-50	0.8	2	1	1	45	1	276	-200	68	-50	2266.71	43.77	0	0	779422	779424.27	0	779426	779427.04	779430.05	779431.43	779431.44	1.32
779	13	1	1	59	50	0.2	-50	0.8	200	0.2	-100	0.8	2	1	1	43	0	208	-100	33	-50	2450.06	20.05	0	0	779432.77	779435.22	0	779436.77	779437.8	779440.82	779442.31	779442.32	1.42
780	13	1	1	60	200	0.5	-50	0.5	100	0.8	50	0.2	2	1	1	35	1	197	200	154	100	1433.27	17.11	0	0	779443.75	779445.19	0	779447.75	779448.79	779451.8	779452.91	779452.92	1.51
781	14	2	1	1	200	0.5	-200	0.5	50	0.8	-200	0.2	1	1	1	9	1	22	-200	246	50	2150.12	-41.45	780116.99	780117	780119.06	780121.21	0	780123.09	780124.13	780127.18	780129.88	780129.9	1.55
782	14	2	1	2	200	0.5	-200	0.5	200	0.2	-50	0.8	2	1	1	60	1	26	-200	188	-50	3083.07	-50	0	0	780131.48	780134.56	0	780135.48	780136.51	780139.53	780142.4	780142.41	1.3
783	14	2	1	3	100	0.8	50	0.2	200	0.2	50	0.8	1	1	1	1	0	295	200	295	100	2716.72	47.6	0	0	780143.73	780146.45	0	780147.73	780148.76	780151.78	780154.02	780154.03	1.74
784	14	2	1	4	200	0.2	-100	0.8	50	0.8	-50	0.2	2	1	1	46	0	238	50	54	-100	1916.73	50	0	0	780155.8	780157.71	0	780159.8	780160.83	780163.85	780167.53	780167.53	1.19
785	14	2	1	5	-100	0.8	-200	0.2	-50	0.5	-200	0.5	2	1	1	49	0	234	-50	351	-100	2616.8	0.39	0	0	780168.73	780171.35	0	780172.73	780173.77	780176.78	780179.43	780179.45	1.69
786	14	2	1	6	50	0.2	-50	0.8	50	0.5	-200	0.5	2	1	1	52	1	164	-50	156	-200	3216.76	-4.47	0	0	780181.15	780184.37	0	780185.15	780186.18	780189.2	780192.7	780192.72	1.18
787	14	2	1	7	50	0.5	-100	0.5	100	0.2	-200	0.8	1	1	1	7	1	31	-100	48	-200	2833.41	-1.14	0	0	780193.92	780196.75	0	780197.92	780198.95	780201.97	780203.26	780203.27	1.37
788	14	2	1	8	200	0.5	-200	0.5	200	0.2	-50	0.8	1	1	1	30	1	141	-200	300	200	2700.14	-17.15	0	0	780204.65	780207.35	0	780208.65	780209.68	780212.7	780214.39	780214.4	1.63
789	14	2	1	9	200	0.5	50	0.5	100	0.8	50	0.2	1	1	1	23	1	22	50	144	100	2049.72	-50	0	0	780216.03	780218.08	0	780220.03	780221.07	780224.08	780226.38	780226.38	1.78
790	14	2	1	10	100	0.2	-50	0.8	50	0.8	-200	0.2	2	1	1	48	0	237	50	151	-50	2233.38	-4.12	0	0	780228.18	780230.42	0	780232.18	780233.22	780236.23	780237.03	780237.03	1.08
791	14	2	1	11	50	0.8	-50	0.2	200	0.5	-50	0.5	2	1	1	34	0	156	-50	106	50	2866.72	-21.19	0	0	780238.13	780241	0	780242.13	780243.17	780246.19	780248.72	780248.73	1.93
792	14	2	1	12	200	0.8	50	0.2	200	0.5	100	0.5	2	1	1	56	1	355	200	61	100	3400.1	4.68	0	0	780250.69	780254.09	0	780254.69	780255.72	780258.74	780260.09	780260.1	1.78
793	14	2	1	13	100	0.5	-50	0.5	200	0.2	-50	0.8	1	1	1	17	1	135	-50	72	-50	3616.78	-22.89	0	0	780261.89	780265.5	0	780265.89	780266.92	780269.94	780271.54	780271.55	1.49
795	14	2	1	15	200	0.2	-200	0.8	50	0.2	-50	0.8	1	1	1	15	1	19	-200	266	-50	1933.34	-50	0	0	780278.52	780280.45	0	780282.52	780283.55	780286.57	780288.62	780288.62	1.45
796	14	2	1	16	50	0.2	-50	0.8	200	0.2	-100	0.8	1	1	1	13	1	153	-50	198	-100	2583.41	-50	0	0	780290.09	780292.67	0	780294.09	780295.12	780298.14	780299.38	780299.39	1.31
797	14	2	1	17	200	0.5	50	0.5	100	0.8	50	0.2	2	1	1	53	1	151	50	354	100	3966.78	-50	0	0	780300.7	780304.67	0	780304.7	780305.74	780308.75	780310.28	780310.29	1.51
798	14	2	1	18	200	0.5	-200	0.5	50	0.8	-50	0.2	2	1	1	41	0	240	50	253	200	3550.12	-37.95	0	780806.63	780311.8	780315.35	0	780315.8	780316.84	780319.85	780321.79	780321.8	1.51
799	14	2	1	19	200	0.5	-200	0.5	50	0.8	-200	0.2	2	1	1	39	1	252	200	240	50	2566.68	9.24	0	0	780323.34	780325.9	0	780327.34	780328.37	780331.39	780334.07	780334.07	1.82
800	14	2	1	20	50	0.8	-200	0.2	200	0.5	-200	0.5	1	1	1	14	0	360	200	47	-200	2883.62	11.3	0	0	780335.91	780338.79	0	780339.91	780340.92	780343.94	780346.93	780346.94	1.79
802	14	2	1	22	200	0.8	-50	0.2	200	0.5	50	0.5	2	1	1	42	1	241	200	69	50	3450.11	11.02	0	0	780354.44	780357.89	0	780358.44	780359.47	780362.49	780364.49	780364.51	1.38
803	14	2	1	23	200	0.8	50	0.2	200	0.5	100	0.5	1	1	1	26	0	354	200	166	200	3133.6	21.33	0	0	780365.91	780369.04	0	780369.91	780370.92	780373.94	780375.45	780375.46	1.81
804	14	2	1	24	50	0.5	-200	0.5	50	0.2	-50	0.8	2	1	1	38	0	233	-50	308	50	2666.84	7.12	0	0	780377.29	780379.96	0	780381.29	780382.32	780385.34	780387.93	780387.94	1.53
805	14	2	1	25	100	0.8	50	0.2	200	0.2	50	0.8	2	1	1	31	1	69	50	155	50	2516.74	-50	0	0	780394.51	780397.02	0	780398.51	780399.54	780402.56	780404.15	780404.16	1.35
806	14	2	1	26	100	0.5	-50	0.5	50	0.8	-50	0.2	1	1	1	6	1	44	-50	213	50	2000.03	-46.31	0	0	780405.52	780407.52	0	780409.52	780410.56	780413.58	780415.55	780415.56	1.94
807	14	2	1	27	-50	0.5	-100	0.5	-50	0.8	-200	0.2	1	1	1	20	1	139	-100	210	-50	2866.77	-16.46	0	0	780417.51	780420.38	0	780421.51	780422.54	780425.56	780427.02	780427.03	1.88
808	14	2	1	28	200	0.5	-200	0.5	50	0.8	-50	0.2	1	1	1	11	0	223	50	105	-200	2650.08	15.47	0	0	780428.91	780431.56	0	780432.91	780433.94	780436.96	780440.1	780440.11	1.55
809	14	2	1	29	100	0.2	-50	0.8	50	0.8	-200	0.2	1	1	1	18	1	297	100	354	50	3466.76	-3.84	0	0	780441.68	780445.14	0	780445.68	780446.71	780449.73	780452.16	780452.16	1.62
810	14	2	1	30	200	0.2	-50	0.8	100	0.8	50	0.2	1	1	1	21	0	211	100	124	-50	3966.84	22.12	0	0	780453.79	780457.76	0	780457.79	780458.83	780461.84	780463.25	780463.26	1.59
811	14	2	1	31	50	0.8	-50	0.2	200	0.2	-50	0.8	2	1	1	33	0	317	200	327	50	2733.05	50	0	0	780464.86	780467.59	0	780468.86	780469.89	780472.91	780477.94	780477.94	1.21
812	14	2	1	32	50	0.8	-50	0.2	200	0.5	-50	0.5	1	1	1	4	0	214	200	94	50	2966.74	50	0	0	780479.16	780482.13	0	780483.16	780484.19	780487.21	780488.63	780488.64	1.3
813	14	2	1	33	50	0.5	-50	0.5	100	0.5	-200	0.5	2	1	1	55	1	154	-50	113	-200	3566.77	50	0	0	780489.96	780493.53	0	780493.96	780494.99	780498.01	780501.78	780501.8	1.47
815	14	2	1	35	50	0.5	-100	0.5	100	0.2	-200	0.8	2	1	1	37	1	216	50	170	-200	2083.39	50	0	0	780508.55	780510.63	0	780512.55	780513.58	780516.6	780518.43	780518.45	1.84
816	14	2	1	36	100	0.5	-50	0.5	50	0.8	-50	0.2	2	1	1	36	1	252	100	230	50	2133.39	50	0	0	780520.31	780522.45	0	780524.31	780525.35	780528.36	780529.36	780529.36	1.19
817	14	2	1	37	50	0.5	-50	0.5	100	0.5	-200	0.5	1	1	1	25	1	25	-50	116	-200	2183.6	50	0	0	780530.58	780532.76	0	780534.58	780535.61	780538.63	780541.19	780541.2	1.23
818	14	2	1	38	50	0.8	-50	0.2	200	0.8	-100	0.2	2	1	1	54	0	147	200	236	50	3400.11	50	0	0	780542.43	780545.83	0	780546.43	780547.46	780550.48	780555.18	780555.2	1.17
819	14	2	1	39	200	0.2	-200	0.8	-50	0.8	-200	0.2	1	1	1	28	1	259	-200	349	-50	3516.81	50	0	0	780556.38	780559.9	0	780560.38	780561.41	780564.43	780566.01	780566.01	1.23
820	14	2	1	40	200	0.2	-100	0.8	50	0.8	-200	0.2	1	1	1	10	1	118	-100	39	-200	3266.71	50	0	0	780567.26	780570.53	0	780571.26	780572.3	780575.32	780577.46	780577.46	1.44
821	14	2	1	41	100	0.5	-50	0.5	200	0.2	-50	0.8	2	1	1	47	0	153	-50	281	100	2350.05	50	0	0	780578.92	780581.27	0	780582.92	780583.95	780586.97	780589.34	780589.35	1.31
822	14	2	1	42	100	0.8	-200	0.2	200	0.5	-50	0.5	1	1	1	29	0	56	-50	96	100	2850.15	50	0	0	780590.68	780593.53	0	780594.68	780595.72	780598.73	780600.18	780600.2	1.92
823	14	2	1	43	50	0.2	-50	0.8	50	0.5	-200	0.5	1	1	1	22	1	159	-50	190	50	2716.74	50	0	0	780602.13	780604.85	0	780606.13	780607.17	780610.18	780612.02	780612.02	1.43
824	14	2	1	44	200	0.5	-50	0.5	50	0.8	-50	0.2	2	1	1	32	1	316	200	187	50	2700.22	50	0	0	780613.47	780616.17	0	780617.47	780618.5	780621.52	780623.54	780623.55	1.18
825	14	2	1	45	50	0.5	-200	0.5	50	0.2	-50	0.8	1	1	1	8	0	345	50	230	50	2600.11	50	0	0	780624.75	780627.35	0	780628.75	780629.78	780632.8	780633.81	780633.82	1.9
826	14	2	1	46	200	0.8	-50	0.2	200	0.5	50	0.5	1	1	1	12	1	244	200	105	50	2716.76	50	0	0	780635.73	780638.45	0	780639.73	780640.77	780643.78	780645.28	780645.28	1.98
827	14	2	1	47	100	0.5	-200	0.5	50	0.8	-200	0.2	2	1	1	57	1	251	100	25	-200	4000.12	50	0	0	780647.28	780651.28	0	780651.3	780652.33	780655.35	780657.27	780657.28	1.44
828	14	2	1	48	100	0.8	-200	0.2	200	0.5	-50	0.5	2	1	1	59	0	241	200	81	100	2866.74	50	0	0	780658.74	780661.6	0	780662.74	780663.77	780666.79	780667.95	780667.97	1.11
829	14	2	1	49	200	0.2	-100	0.8	50	0.8	-200	0.2	2	1	1	40	1	125	-100	281	50	3583.44	48.05	0	0	780669.1	780672.69	0	780673.1	780674.14	780677.15	780679.3	780679.32	1.26
830	14	2	1	50	200	0.5	-50	0.5	100	0.8	50	0.2	1	1	1	5	0	217	100	3	-50	3500.1	50	0	0	780680.59	780684.09	0	780684.59	780685.62	780688.64	780690.22	780690.24	1.41
831	14	2	1	51	-100	0.8	-200	0.2	-50	0.5	-200	0.5	1	1	1	19	0	1	-200	330	-100	3633.44	28.29	0	0	780691.65	780695.29	0	780695.65	780696.69	780699.7	780702.17	780702.17	1.59
832	14	2	1	52	100	0.5	-200	0.5	50	0.8	-200	0.2	1	1	1	27	1	153	-200	166	50	3149.76	38.99	0	0	780703.79	780706.94	0	780707.79	780708.82	780711.84	780715.09	780715.1	1.26
833	14	2	1	53	-50	0.5	-100	0.5	-50	0.8	-200	0.2	2	1	1	50	1	117	-100	283	-50	2933.6	20	0	0	780716.39	780719.32	0	780720.39	780721.4	780724.42	780726.61	780726.62	1.6
834	14	2	1	54	200	0.5	-50	0.5	50	0.8	-50	0.2	1	1	1	2	1	13	-50	64	-50	1800.08	20.37	0	0	780728.24	780730.04	0	780732.24	780733.27	780736.29	780738.21	780738.22	1.71
835	14	2	1	55	50	0.8	-50	0.2	200	0.2	-50	0.8	1	1	1	3	0	55	-50	171	50	2200.21	18.99	0	0	780739.95	780742.16	0	780743.96	780744.97	780747.99	780749.13	780749.14	1.22
836	14	2	1	56	200	0.2	-100	0.8	50	0.8	-50	0.2	1	1	1	16	1	219	-100	70	-50	1783.38	4.29	0	0	780750.37	780752.16	0	780754.37	780755.41	780758.42	780760.9	780760.91	1.12
837	14	2	1	57	50	0.8	-200	0.2	200	0.5	-200	0.5	2	1	1	44	0	331	200	88	50	2433.4	50	0	0	780762.04	780764.47	0	780766.04	780767.07	780770.09	780771.34	780771.36	1.3
838	14	2	1	58	200	0.2	-200	0.8	50	0.2	-50	0.8	2	1	1	45	0	68	-50	276	-200	2950.11	50	0	0	780772.67	780775.62	0	780776.67	780777.71	780780.72	780782.49	780782.49	1.32
839	14	2	1	59	50	0.2	-50	0.8	200	0.2	-100	0.8	2	1	1	43	0	208	-100	33	-50	3266.76	42.55	0	0	780783.82	780787.09	0	780787.82	780788.86	780791.87	780793.88	780793.89	1.42
840	14	2	1	60	200	0.5	-50	0.5	100	0.8	50	0.2	2	1	1	35	0	154	100	197	200	2133.39	44.61	0	0	780795.32	780797.46	0	780799.32	780800.36	780803.37	780805.12	780805.12	1.51
841	15	1	1	1	200	0.5	-200	0.5	50	0.8	-200	0.2	1	1	1	9	1	22	-200	246	50	3017.14	-6.45	784942.84	784942.85	784944.92	784947.94	0	784948.95	784949.97	784953.02	784959.7	784959.72	1.55
842	15	1	1	2	200	0.5	-200	0.5	200	0.2	-50	0.8	2	1	1	60	1	26	-200	188	-50	1550.14	-46.25	0	0	784961.29	784962.84	0	784965.29	784966.3	784969.32	784974.08	784974.09	1.3
843	15	1	1	3	100	0.8	50	0.2	200	0.2	50	0.8	1	1	1	1	1	295	100	295	200	1750.04	50	0	0	784975.4	784977.15	0	784979.4	784980.44	784983.45	784984.92	784984.94	1.74
844	15	1	1	4	200	0.2	-100	0.8	50	0.8	-50	0.2	2	1	1	46	0	238	50	54	-100	1166.77	30.42	0	0	784986.7	784987.87	0	784990.7	784991.74	784994.75	785000.02	785000.02	1.19
845	15	1	1	5	-100	0.8	-200	0.2	-50	0.5	-200	0.5	2	1	1	49	0	234	-50	351	-100	2383.48	50	0	0	785001.22	785003.61	0	785005.22	785006.26	785009.27	785012.44	785012.46	1.69
846	15	1	1	6	50	0.2	-50	0.8	50	0.5	-200	0.5	2	1	1	52	0	156	-200	164	-50	1850.03	-9.47	0	0	785014.16	785016.01	0	785018.16	785019.19	785022.21	785026.69	785026.71	1.18
847	15	1	1	7	50	0.5	-100	0.5	100	0.2	-200	0.8	1	1	1	7	1	31	-100	48	-200	2100.06	11.36	0	0	785027.91	785030.01	0	785031.91	785032.94	785035.96	785041.14	785041.14	1.37
848	15	1	1	8	200	0.5	-200	0.5	200	0.2	-50	0.8	1	1	1	30	1	141	-200	300	200	2083.38	25.35	0	0	785042.52	785044.61	0	785046.52	785047.56	785050.57	785055.58	785055.59	1.63
849	15	1	1	9	200	0.5	50	0.5	100	0.8	50	0.2	1	1	1	23	1	22	50	144	100	1699.69	-26.27	0	0	785057.22	785058.92	0	785061.22	785062.26	785065.27	785067.36	785067.37	1.78
850	15	1	1	10	100	0.2	-50	0.8	50	0.8	-200	0.2	2	1	1	48	0	237	50	151	-50	1433.93	28.38	0	0	785069.17	785070.61	0	785073.17	785074.21	785077.22	785079.25	785079.26	1.08
851	15	1	1	11	50	0.8	-50	0.2	200	0.5	-50	0.5	2	1	1	34	0	156	-50	106	50	2116.7	16.31	0	0	785080.36	785082.47	0	785084.36	785085.39	785088.41	785091.88	785091.89	1.93
852	15	1	1	12	200	0.8	50	0.2	200	0.5	100	0.5	2	1	1	56	1	355	200	61	100	1366.76	50	0	0	785093.84	785095.21	0	785097.84	785098.88	785101.89	785105.23	785105.24	1.78
853	15	1	1	13	100	0.5	-50	0.5	200	0.2	-50	0.8	1	1	1	17	1	135	-50	72	-50	2283.38	4.61	0	0	785107.03	785109.31	0	785111.03	785112.06	785115.08	785120.8	785120.81	1.49
854	15	1	1	14	50	0.8	-50	0.2	200	0.8	-100	0.2	1	1	1	24	0	343	200	123	50	1450.01	50	0	0	785122.31	785123.76	0	785126.31	785127.34	785130.36	785133.77	785133.78	1.44
855	15	1	1	15	200	0.2	-200	0.8	50	0.2	-50	0.8	1	1	1	15	1	19	-200	266	-50	1800.05	13.89	0	0	785135.23	785137.03	0	785139.23	785140.26	785143.28	785146.49	785146.49	1.45
856	15	1	1	16	50	0.2	-50	0.8	200	0.2	-100	0.8	1	1	1	13	1	153	-50	198	-100	1833.38	12.41	0	0	785147.96	785149.79	0	785151.96	785152.99	785156.01	785160.87	785160.88	1.31
857	15	1	1	17	200	0.5	50	0.5	100	0.8	50	0.2	2	1	1	53	0	354	100	151	50	2166.81	50	0	0	785162.19	785164.36	0	785166.2	785167.23	785170.25	785172.36	785172.36	1.51
858	15	1	1	18	200	0.5	-200	0.5	50	0.8	-50	0.2	2	1	1	41	0	240	50	253	200	2050.02	-5.45	0	785731.86	785173.88	785175.93	0	785177.88	785178.91	785181.93	785187.15	785187.16	1.51
859	15	1	1	19	200	0.5	-200	0.5	50	0.8	-200	0.2	2	1	1	39	1	252	200	240	50	1849.67	50	0	0	785188.7	785190.55	0	785192.7	785193.73	785196.75	785200.41	785200.41	1.82
860	15	1	1	20	50	0.8	-200	0.2	200	0.5	-200	0.5	1	1	1	14	0	360	200	47	-200	2416.72	48.8	0	0	785202.25	785204.66	0	785206.25	785207.28	785210.3	785212.39	785212.4	1.79
861	15	1	1	21	200	0.2	-50	0.8	100	0.8	50	0.2	2	1	1	51	0	203	100	12	-50	1616.91	50	0	0	785214.21	785215.83	0	785218.21	785219.23	785222.25	785225.83	785225.83	1.64
862	15	1	1	22	200	0.8	-50	0.2	200	0.5	50	0.5	2	1	1	42	0	69	50	241	200	2183.46	1.02	0	0	785227.5	785229.68	0	785231.5	785232.53	785235.55	785241.9	785241.9	1.38
863	15	1	1	23	200	0.8	50	0.2	200	0.5	100	0.5	1	1	1	26	1	166	200	354	200	1716.27	50	0	0	785243.3	785245.01	0	785247.3	785248.33	785251.35	785252.6	785252.62	1.81
864	15	1	1	24	50	0.5	-200	0.5	50	0.2	-50	0.8	2	1	1	38	0	233	-50	308	50	2266.77	-7.88	0	0	785254.45	785256.72	0	785258.45	785259.48	785262.5	785266.79	785266.8	1.53
865	15	1	1	25	100	0.8	50	0.2	200	0.2	50	0.8	2	1	1	31	1	69	50	155	50	1400.17	2.37	0	0	785273.37	785274.77	0	785277.37	785278.4	785281.42	785284.24	785284.25	1.35
866	15	1	1	26	100	0.5	-50	0.5	50	0.8	-50	0.2	1	1	1	6	0	213	50	44	-50	1816.76	8.69	0	0	785285.62	785287.43	0	785289.62	785290.65	785293.67	785296.1	785296.12	1.94
867	15	1	1	27	-50	0.5	-100	0.5	-50	0.8	-200	0.2	1	1	1	20	1	139	-100	210	-50	1966.65	-26.46	0	0	785298.07	785300.03	0	785302.07	785303.1	785306.12	785309.34	785309.35	1.88
868	15	1	1	28	200	0.5	-200	0.5	50	0.8	-50	0.2	1	1	1	11	0	223	50	105	-200	1983.37	30.47	0	0	785311.23	785313.22	0	785315.23	785316.27	785319.28	785321.05	785321.05	1.55
869	15	1	1	29	100	0.2	-50	0.8	50	0.8	-200	0.2	1	1	1	18	1	297	100	354	50	2033.45	50	0	0	785322.62	785324.65	0	785326.62	785327.65	785330.67	785332.9	785332.9	1.62
870	15	1	1	30	200	0.2	-50	0.8	100	0.8	50	0.2	1	1	1	21	0	211	100	124	-50	1866.72	44.62	0	0	785334.54	785336.4	0	785338.54	785339.57	785342.59	785344.47	785344.49	1.59
871	15	1	1	31	50	0.8	-50	0.2	200	0.2	-50	0.8	2	1	1	33	0	317	200	327	50	2283.24	50	0	0	785346.09	785348.37	0	785350.09	785351.12	785354.14	785357.56	785357.57	1.21
872	15	1	1	32	50	0.8	-50	0.2	200	0.5	-50	0.5	1	1	1	4	0	214	200	94	50	2066.73	47.88	0	0	785358.79	785360.85	0	785362.79	785363.82	785366.84	785369.29	785369.3	1.3
873	15	1	1	33	50	0.5	-50	0.5	100	0.5	-200	0.5	2	1	1	55	1	154	-50	113	-200	1981.76	14.42	0	0	785370.62	785372.6	0	785374.62	785375.65	785378.67	785380.37	785380.39	1.47
874	15	1	1	34	200	0.2	-200	0.8	-50	0.8	-200	0.2	2	1	1	58	0	153	-50	65	-200	2283.39	30.41	0	0	785381.87	785384.15	0	785385.87	785386.9	785389.92	785393.78	785393.79	1.23
875	15	1	1	35	50	0.5	-100	0.5	100	0.2	-200	0.8	2	1	1	37	1	216	50	170	-200	1966.94	24	0	0	785395.04	785397	0	785399.04	785400.07	785403.09	785407.13	785407.14	1.84
876	15	1	1	36	100	0.5	-50	0.5	50	0.8	-50	0.2	2	1	1	36	1	252	100	230	50	2433.35	37.87	0	0	785409	785411.44	0	785413.01	785414.04	785417.06	785421.24	785421.26	1.19
877	15	1	1	37	50	0.5	-50	0.5	100	0.5	-200	0.5	1	1	1	25	1	25	-50	116	-200	1866.72	26.59	0	0	785422.47	785424.34	0	785426.47	785427.51	785430.52	785439.18	785439.19	1.23
878	15	1	1	38	50	0.8	-50	0.2	200	0.8	-100	0.2	2	1	1	54	0	147	200	236	50	1733.34	30.92	0	0	785440.42	785442.16	0	785444.42	785445.46	785448.47	785451.53	785451.54	1.17
879	15	1	1	39	200	0.2	-200	0.8	-50	0.8	-200	0.2	1	1	1	28	0	349	-50	259	-200	2133.5	2.37	0	0	785452.72	785454.86	0	785456.72	785457.76	785460.77	785464.9	785464.91	1.23
880	15	1	1	40	200	0.2	-100	0.8	50	0.8	-200	0.2	1	1	1	10	1	118	-100	39	-200	1983.37	-5.22	0	0	785466.16	785468.14	0	785470.16	785471.19	785474.21	785478.42	785478.42	1.44
881	15	1	1	41	100	0.5	-50	0.5	200	0.2	-50	0.8	2	1	1	47	1	281	100	153	-50	2266.88	23.05	0	0	785479.87	785482.14	0	785483.87	785484.89	785487.91	785494.16	785494.17	1.31
882	15	1	1	42	100	0.8	-200	0.2	200	0.5	-50	0.5	1	1	1	29	0	56	-50	96	100	2033.59	9.41	0	0	785495.51	785497.54	0	785499.51	785500.54	785503.56	785506.44	785506.44	1.92
883	15	1	1	43	50	0.2	-50	0.8	50	0.5	-200	0.5	1	1	1	22	0	190	50	159	-50	2700.06	50	0	0	785508.38	785511.08	0	785512.38	785513.41	785516.43	785520.78	785520.79	1.43
884	15	1	1	44	200	0.5	-50	0.5	50	0.8	-50	0.2	2	1	1	32	1	316	200	187	50	1566.82	40.49	0	0	785522.24	785523.81	0	785526.24	785527.28	785530.29	785532.42	785532.43	1.18
885	15	1	1	45	50	0.5	-200	0.5	50	0.2	-50	0.8	1	1	1	8	0	345	50	230	50	1816.68	50	0	0	785533.63	785535.44	0	785537.63	785538.66	785541.68	785543.42	785543.43	1.9
886	15	1	1	46	200	0.8	-50	0.2	200	0.5	50	0.5	1	1	1	12	1	244	200	105	50	1416.67	38.49	0	0	785545.34	785546.76	0	785549.34	785550.38	785553.39	785556.15	785556.16	1.98
887	15	1	1	47	100	0.5	-200	0.5	50	0.8	-200	0.2	2	1	1	57	0	25	-200	251	100	2016.69	-28.23	0	0	785558.16	785560.18	0	785562.16	785563.19	785566.21	785568.12	785568.13	1.44
888	15	1	1	48	100	0.8	-200	0.2	200	0.5	-50	0.5	2	1	1	59	1	81	100	241	200	2150.05	25.94	0	0	785569.58	785571.73	0	785573.58	785574.61	785577.63	785580.34	785580.35	1.11
889	15	1	1	49	200	0.2	-100	0.8	50	0.8	-200	0.2	2	1	1	40	1	125	-100	281	50	2183.49	-14.45	0	0	785581.48	785583.66	0	785585.48	785586.51	785589.53	785596.06	785596.06	1.26
890	15	1	1	50	200	0.5	-50	0.5	100	0.8	50	0.2	1	1	1	5	1	3	-50	217	100	1733.38	-50	0	0	785597.33	785599.06	0	785601.33	785602.36	785605.38	785607.31	785607.33	1.41
891	15	1	1	51	-100	0.8	-200	0.2	-50	0.5	-200	0.5	1	1	1	19	0	1	-200	330	-100	1933.45	-6.71	0	0	785608.75	785610.68	0	785612.75	785613.78	785616.8	785618.45	785618.46	1.59
892	15	1	1	52	100	0.5	-200	0.5	50	0.8	-200	0.2	1	1	1	27	0	166	50	153	-200	1883.44	6.49	0	0	785620.08	785621.96	0	785624.08	785625.11	785628.13	785630.23	785630.25	1.26
893	15	1	1	53	-50	0.5	-100	0.5	-50	0.8	-200	0.2	2	1	1	50	1	117	-100	283	-50	2066.83	-6.35	0	0	785631.53	785633.6	0	785635.53	785636.56	785639.58	785643.25	785643.26	1.6
894	15	1	1	54	200	0.5	-50	0.5	50	0.8	-50	0.2	1	1	1	2	1	13	-50	64	-50	2100.1	-9.63	0	0	785644.88	785646.98	0	785648.88	785649.91	785652.93	785655.85	785655.87	1.71
895	15	1	1	55	50	0.8	-50	0.2	200	0.2	-50	0.8	1	1	1	3	1	171	50	55	-50	3050.33	21.49	0	0	785657.6	785660.65	0	785661.6	785662.61	785665.63	785670.89	785670.9	1.22
896	15	1	1	56	200	0.2	-100	0.8	50	0.8	-50	0.2	1	1	1	16	0	70	-50	219	-100	1916.67	-8.21	0	0	785672.13	785674.05	0	785676.13	785677.17	785680.18	785684.27	785684.28	1.12
897	15	1	1	57	50	0.8	-200	0.2	200	0.5	-200	0.5	2	1	1	44	0	331	200	88	50	2000.11	37.5	0	0	785685.42	785687.42	0	785689.42	785690.45	785693.47	785696.09	785696.1	1.3
898	15	1	1	58	200	0.2	-200	0.8	50	0.2	-50	0.8	2	1	1	45	0	68	-50	276	-200	2332.88	21.27	0	0	785697.42	785699.75	0	785701.42	785702.45	785705.47	785706.88	785706.88	1.32
899	15	1	1	59	50	0.2	-50	0.8	200	0.2	-100	0.8	2	1	1	43	1	33	-50	208	-100	2350.11	15.05	0	0	785708.22	785710.57	0	785712.22	785713.25	785716.27	785718.03	785718.03	1.42
900	15	1	1	60	200	0.5	-50	0.5	100	0.8	50	0.2	2	1	1	35	0	154	100	197	200	1799.87	7.11	0	0	785719.47	785721.27	0	785723.47	785724.5	785727.52	785730.35	785730.35	1.51
901	16	1	1	1	100	0.8	-200	0.2	200	0.5	-50	0.5	2	1	1	59	1	340	100	151	-50	2660.13	50	13940.31	13940.32	13942.39	13945.05	0	13946.43	13947.48	13950.54	13952.37	13952.38	1.11
902	16	1	1	2	50	0.5	-100	0.5	100	0.2	-200	0.8	2	1	1	37	1	109	-100	253	-200	2709.57	-21.95	0	0	13953.52	13956.23	0	13957.52	13958.53	13961.56	13963.7	13963.72	1.26
903	16	1	1	3	50	0.8	-50	0.2	200	0.2	-50	0.8	1	1	1	3	1	195	50	252	-50	1722.68	22.67	0	0	13964.99	13966.71	0	13968.99	13970.01	13973.03	13976.04	13976.06	1.41
904	16	1	1	4	200	0.2	-200	0.8	50	0.2	-50	0.8	1	1	1	15	1	65	-200	47	-50	2944.11	-49.21	0	0	13977.48	13980.43	0	13981.48	13982.5	13985.53	13987.94	13987.95	1.59
905	16	1	1	5	200	0.2	-50	0.8	100	0.8	50	0.2	1	1	1	21	0	12	50	62	-50	1371.63	-23.51	0	0	13989.56	13990.93	0	13993.56	13994.58	13997.6	14001.35	14001.35	1.26
907	16	1	1	7	100	0.8	50	0.2	200	0.2	50	0.8	1	1	1	1	1	133	100	166	50	2074.36	42.87	0	0	14008.27	14010.35	0	14012.27	14013.29	14016.32	14018.49	14018.51	1.71
908	16	1	1	8	200	0.5	-50	0.5	50	0.8	-50	0.2	1	1	1	2	1	57	-50	308	50	2576.19	-33.51	0	0	14020.23	14022.81	0	14024.23	14025.25	14028.28	14029.15	14029.16	1.22
909	16	1	1	9	200	0.5	-50	0.5	100	0.8	50	0.2	1	1	1	5	0	69	50	136	-50	1573.2	-35.71	0	0	14030.4	14031.97	0	14034.4	14035.42	14038.44	14041.49	14041.5	1.12
910	16	1	1	10	50	0.2	-50	0.8	200	0.2	-100	0.8	2	1	1	43	0	44	-100	174	-50	1672.48	-12.13	0	0	14042.64	14044.31	0	14046.64	14047.66	14050.69	14052.61	14052.63	1.3
911	16	1	1	11	200	0.2	-200	0.8	50	0.2	-50	0.8	2	1	1	45	0	139	-50	82	-200	3294.8	31.27	0	0	14053.95	14057.24	0	14057.95	14058.97	14061.99	14063.82	14063.83	1.32
912	16	1	1	12	200	0.8	-50	0.2	200	0.5	50	0.5	2	1	1	42	1	91	200	105	50	2993.75	50	0	0	14065.17	14068.16	0	14069.17	14070.19	14073.21	14074.65	14074.65	1.42
913	16	1	1	13	100	0.8	-200	0.2	200	0.5	-50	0.5	1	1	1	29	0	297	200	96	100	3411.93	50	0	0	14076.09	14079.5	0	14080.09	14081.11	14084.14	14086.04	14086.06	1.51
914	16	1	1	14	200	0.5	-50	0.5	100	0.8	50	0.2	2	1	1	35	1	263	200	124	100	3261.9	50	0	0	14087.58	14090.84	0	14091.58	14092.6	14095.63	14098.4	14098.42	1.09
915	16	1	1	15	200	0.2	-100	0.8	50	0.8	-50	0.2	1	1	1	16	0	327	50	39	-100	2190.72	50	0	0	14099.52	14101.71	0	14103.52	14104.54	14107.57	14108.81	14108.82	1.26
916	16	1	1	16	200	0.2	-100	0.8	50	0.8	-50	0.2	2	1	1	46	0	94	50	295	200	1254.97	19.24	0	0	14110.11	14111.36	0	14114.11	14115.13	14118.15	14120.7	14120.71	1.8
917	16	1	1	17	200	0.5	-200	0.5	50	0.8	-200	0.2	1	1	1	9	1	9	-200	154	50	2526.32	-32.86	0	0	14122.54	14125.06	0	14126.54	14127.55	14130.58	14133.36	14133.37	1.03
918	16	1	1	18	50	0.8	-200	0.2	200	0.5	-200	0.5	2	1	1	44	1	59	-200	65	-200	2525.45	-10.34	0	14649.54	14134.43	14136.95	0	14138.43	14139.44	14142.47	14147.02	14147.04	1.93
919	16	1	1	19	50	0.5	-100	0.5	100	0.2	-200	0.8	1	1	1	7	0	216	-200	34	-100	3545.47	-10.33	0	0	14148.98	14152.52	0	14152.98	14153.99	14157.02	14160.45	14160.47	1.73
920	16	1	1	20	50	0.2	-50	0.8	50	0.5	-200	0.5	1	1	1	22	1	251	-50	252	50	1372.35	-5.69	0	0	14162.22	14163.6	0	14166.22	14167.24	14170.27	14172.02	14172.02	1.49
921	16	1	1	21	200	0.2	-100	0.8	50	0.8	-200	0.2	2	1	1	40	1	13	-100	25	-200	3663.15	-3.25	0	0	14173.53	14177.19	0	14177.53	14178.55	14181.57	14183.61	14183.63	1.58
922	16	1	1	22	100	0.2	-50	0.8	50	0.8	-200	0.2	2	1	1	48	1	192	-50	236	50	2475.31	-25.26	0	0	14185.22	14187.7	0	14189.22	14190.24	14193.26	14197.04	14197.06	1.24
923	16	1	1	23	50	0.8	-50	0.2	200	0.5	-50	0.5	1	1	1	4	0	259	200	296	50	3278.53	50	0	0	14198.32	14201.59	0	14202.32	14203.33	14206.36	14207.72	14207.73	1.46
924	16	1	1	24	100	0.5	-200	0.5	50	0.8	-200	0.2	2	1	1	57	1	192	100	118	50	3596.34	50	0	0	14209.2	14212.8	0	14213.2	14214.22	14217.25	14220.25	14220.26	1.96
925	16	1	1	25	100	0.5	-50	0.5	200	0.2	-50	0.8	2	1	1	47	1	220	100	281	-50	2877.82	50	0	0	14222.25	14225.13	0	14226.25	14227.27	14230.29	14232.19	14232.2	1.55
926	16	1	1	26	100	0.8	50	0.2	200	0.2	50	0.8	2	1	1	31	1	33	50	96	50	3395.32	12.3	0	0	14238.77	14242.17	0	14242.77	14243.79	14246.82	14250.96	14250.98	1.52
927	16	1	1	27	200	0.8	50	0.2	200	0.5	100	0.5	1	1	1	26	1	102	200	159	100	2040.55	50	0	0	14252.52	14254.56	0	14256.52	14257.54	14260.56	14261.54	14261.55	1.23
928	16	1	1	28	200	0.2	-200	0.8	-50	0.8	-200	0.2	1	1	1	28	1	165	-200	316	-50	3663.19	0.03	0	0	14262.81	14266.47	0	14266.81	14267.82	14270.85	14273.45	14273.46	1.49
929	16	1	1	29	100	0.2	-50	0.8	50	0.8	-200	0.2	1	1	1	18	1	340	100	230	50	3679.72	27.88	0	0	14274.96	14278.64	0	14278.96	14279.98	14283.01	14284.17	14284.18	1.62
930	16	1	1	30	200	0.5	-50	0.5	50	0.8	-50	0.2	2	1	1	32	0	244	50	87	-50	2860.7	50	0	0	14285.82	14288.68	0	14289.82	14290.84	14293.86	14295.63	14295.65	1.68
932	16	1	1	32	200	0.2	-50	0.8	100	0.8	50	0.2	2	1	1	51	0	81	100	92	-50	2927.35	8.35	0	0	14302.81	14305.74	0	14306.81	14307.83	14310.86	14312.49	14312.51	1.37
933	16	1	1	33	-100	0.8	-200	0.2	-50	0.5	-200	0.5	2	1	1	49	0	125	-200	304	-100	2893.21	-6.68	0	0	14313.9	14316.79	0	14317.9	14318.92	14321.94	14323.84	14323.85	1.99
934	16	1	1	34	200	0.5	-200	0.5	50	0.8	-50	0.2	2	1	1	41	1	244	200	3	-50	2224.88	7.34	0	0	14325.86	14328.08	0	14329.86	14330.87	14333.9	14335.41	14335.42	1.04
935	16	1	1	35	200	0.5	50	0.5	100	0.8	50	0.2	1	1	1	23	1	140	50	330	100	3428.74	14.09	0	0	14336.48	14339.91	0	14340.48	14341.49	14344.52	14360.79	14360.79	1.89
936	16	1	1	36	-50	0.5	-100	0.5	-50	0.8	-200	0.2	2	1	1	50	1	167	-100	153	-50	2709.91	8.14	0	0	14362.7	14365.41	0	14366.7	14367.72	14370.75	14372.38	14372.38	1.91
937	16	1	1	37	50	0.8	-50	0.2	200	0.5	-50	0.5	2	1	1	34	0	117	-50	278	50	3043.81	2.84	0	0	14374.31	14377.35	0	14378.31	14379.33	14382.35	14384.06	14384.08	1.8
938	16	1	1	38	-50	0.5	-100	0.5	-50	0.8	-200	0.2	1	1	1	20	1	170	-100	13	-200	3579.38	3.55	0	0	14385.9	14389.48	0	14389.9	14390.92	14393.94	14396.78	14396.8	1.1
939	16	1	1	39	200	0.2	-200	0.8	-50	0.8	-200	0.2	2	1	1	58	1	260	-200	171	-50	3211.43	2.43	0	0	14397.92	14401.14	0	14401.92	14402.94	14405.97	14407.24	14407.26	1.26
940	16	1	1	40	50	0.8	-50	0.2	200	0.8	-100	0.2	2	1	1	54	0	219	200	123	50	3094.08	50	0	0	14408.54	14411.64	0	14412.54	14413.56	14416.59	14417.48	14417.49	1.34
941	16	1	1	41	100	0.5	-50	0.5	50	0.8	-50	0.2	2	1	1	36	1	266	100	88	50	2626.69	36.68	0	0	14418.85	14421.47	0	14422.85	14423.86	14426.89	14427.7	14427.71	1.68
942	16	1	1	42	200	0.5	-200	0.5	50	0.8	-200	0.2	2	1	1	39	1	97	-200	276	50	3763.09	10.69	0	0	14429.42	14433.18	0	14433.42	14434.43	14437.46	14439.22	14439.23	1.14
943	16	1	1	43	50	0.5	-200	0.5	50	0.2	-50	0.8	2	1	1	38	0	33	-50	104	-200	3696.17	2.8	0	0	14440.39	14444.08	0	14444.39	14445.41	14448.43	14450.75	14450.77	1.72
944	16	1	1	44	200	0.5	-200	0.5	50	0.8	-50	0.2	1	1	1	11	0	197	50	247	200	2893.19	34.2	0	0	14452.51	14455.41	0	14456.51	14457.53	14460.56	14462.19	14462.2	1.11
946	16	1	1	46	200	0.5	-200	0.5	200	0.2	-50	0.8	1	1	1	30	0	341	200	229	200	2509.55	36.55	0	0	14469.04	14471.55	0	14473.04	14474.05	14477.08	14478.45	14478.45	1.49
947	16	1	1	47	50	0.8	-200	0.2	200	0.5	-200	0.5	1	1	1	14	0	86	-200	256	50	2425.18	-6.59	0	0	14479.97	14482.4	0	14483.97	14484.99	14488.02	14490.06	14490.08	1.78
948	16	1	1	48	200	0.5	50	0.5	100	0.8	50	0.2	2	1	1	53	1	219	200	163	100	1956.97	50	0	0	14491.88	14493.84	0	14495.88	14496.9	14499.93	14501.19	14501.2	1.72
949	16	1	1	49	200	0.2	-100	0.8	50	0.8	-200	0.2	1	1	1	10	1	239	-100	278	50	2977.12	5.62	0	0	14502.94	14505.91	0	14506.94	14507.96	14510.98	14513.63	14513.64	1.9
950	16	1	1	50	200	0.8	-50	0.2	200	0.5	50	0.5	1	1	1	12	1	239	200	150	50	2610.21	50	0	0	14515.56	14518.18	0	14519.57	14520.58	14523.61	14536.11	14536.14	1.89
951	16	1	1	51	100	0.5	-50	0.5	50	0.8	-50	0.2	1	1	1	6	0	93	50	300	100	2642.51	19.81	0	0	14538.04	14540.69	0	14542.04	14543.06	14546.09	14547.39	14547.41	1.33
952	16	1	1	52	50	0.2	-50	0.8	200	0.2	-100	0.8	1	1	1	13	1	210	-50	195	-100	2793.21	-6.03	0	0	14548.76	14551.56	0	14552.76	14553.78	14556.81	14558.28	14558.3	1.7
953	16	1	1	53	50	0.5	-50	0.5	100	0.5	-200	0.5	1	1	1	25	1	96	-50	115	-200	2859.75	8.95	0	0	14560.02	14562.88	0	14564.02	14565.04	14568.06	14569.2	14569.22	1.2
954	16	1	1	54	-100	0.8	-200	0.2	-50	0.5	-200	0.5	1	1	1	19	1	339	-100	233	-50	2893.66	42.66	0	0	14570.44	14573.33	0	14574.44	14575.46	14578.48	14582.7	14582.71	1.03
955	16	1	1	55	200	0.8	50	0.2	200	0.5	100	0.5	2	1	1	56	0	197	200	231	200	2207.49	50	0	0	14583.77	14585.98	0	14587.77	14588.79	14591.8	14592.47	14592.48	1.74
956	16	1	1	56	50	0.8	-50	0.2	200	0.8	-100	0.2	1	1	1	24	0	260	200	196	50	2090.54	50	0	0	14594.24	14596.33	0	14598.24	14599.26	14602.28	14603.74	14603.75	1.5
957	16	1	1	57	50	0.5	-200	0.5	50	0.2	-50	0.8	1	1	1	8	0	79	-50	358	50	3412.03	11.29	0	0	14605.28	14608.69	0	14609.28	14610.29	14613.32	14614.79	14614.79	1.48
958	16	1	1	58	50	0.5	-50	0.5	100	0.5	-200	0.5	2	1	1	55	1	40	-50	23	-200	3779.81	16.91	0	0	14616.3	14620.08	0	14620.3	14621.31	14624.34	14625.63	14625.65	1.9
959	16	1	1	59	200	0.5	-200	0.5	200	0.2	-50	0.8	2	1	1	60	0	132	-50	162	-200	2425.21	14.78	0	0	14627.57	14630	0	14631.57	14632.59	14635.61	14637.13	14637.14	1.61
960	16	1	1	60	100	0.5	-200	0.5	50	0.8	-200	0.2	1	1	1	27	1	227	100	278	50	3178.19	34.79	0	0	14638.76	14641.94	0	14642.76	14643.78	14646.8	14647.92	14647.92	1.62
961	17	2	1	1	200	0.5	-200	0.5	50	0.8	-200	0.2	1	1	1	9	1	22	-200	246	50	3383.94	-50	790508.56	790508.57	790510.64	790514.02	0	790514.67	790515.71	790518.76	790525.15	790525.16	1.55
962	17	2	1	2	200	0.5	-200	0.5	200	0.2	-50	0.8	2	1	1	60	1	26	-200	188	-50	1266.54	-50	0	0	790526.72	790527.99	0	790530.72	790531.76	790534.77	790539.6	790539.61	1.3
963	17	2	1	3	100	0.8	50	0.2	200	0.2	50	0.8	1	1	1	1	0	295	200	295	100	2716.72	50	0	0	790540.92	790543.64	0	790544.92	790545.96	790548.97	790553.16	790553.16	1.74
964	17	2	1	4	200	0.2	-100	0.8	50	0.8	-50	0.2	2	1	1	46	0	238	50	54	-100	2566.71	25.42	0	0	790554.92	790557.49	0	790558.92	790559.96	790562.97	790571.12	790571.13	1.19
965	17	2	1	5	-100	0.8	-200	0.2	-50	0.5	-200	0.5	2	1	1	49	0	234	-50	351	-100	2400.08	22.89	0	0	790572.33	790574.73	0	790576.33	790577.36	790580.38	790582.97	790582.98	1.69
967	17	2	1	7	50	0.5	-100	0.5	100	0.2	-200	0.8	1	1	1	7	1	31	-100	48	-200	1933.34	-50	0	0	790589.89	790591.83	0	790593.89	790594.93	790597.94	790600.95	790600.96	1.37
968	17	2	1	8	200	0.5	-200	0.5	200	0.2	-50	0.8	1	1	1	30	1	141	-200	300	200	1183.33	-50	0	0	790602.34	790603.53	0	790606.34	790607.38	790610.39	790612.08	790612.09	1.63
969	17	2	1	9	200	0.5	50	0.5	100	0.8	50	0.2	1	1	1	23	0	144	100	22	50	2633.4	26.23	0	0	790613.73	790616.36	0	790617.73	790618.76	790621.78	790625.14	790625.14	1.78
970	17	2	1	10	100	0.2	-50	0.8	50	0.8	-200	0.2	2	1	1	48	0	237	50	151	-50	1966.74	23.38	0	0	790626.94	790628.91	0	790630.94	790631.98	790634.99	790637.08	790637.09	1.08
971	17	2	1	11	50	0.8	-50	0.2	200	0.5	-50	0.5	2	1	1	34	0	156	-50	106	50	2516.71	-50	0	0	790638.19	790640.71	0	790642.19	790643.23	790646.24	790648.48	790648.48	1.93
972	17	2	1	12	200	0.8	50	0.2	200	0.5	100	0.5	2	1	1	56	1	355	200	61	100	1783.37	50	0	0	790650.43	790652.21	0	790654.43	790655.46	790658.48	790661.22	790661.23	1.78
973	17	2	1	13	100	0.5	-50	0.5	200	0.2	-50	0.8	1	1	1	17	1	135	-50	72	-50	1533.39	-32.89	0	0	790663.01	790664.55	0	790667.01	790668.05	790671.06	790678.35	790678.36	1.49
974	17	2	1	14	50	0.8	-50	0.2	200	0.8	-100	0.2	1	1	1	24	0	343	200	123	50	1383.44	50	0	0	790679.86	790681.25	0	790683.86	790684.9	790687.91	790691.47	790691.48	1.44
975	17	2	1	15	200	0.2	-200	0.8	50	0.2	-50	0.8	1	1	1	15	0	266	-50	19	-200	2500.06	18.89	0	0	790692.93	790695.43	0	790696.93	790697.96	790700.98	790709.49	790709.5	1.45
976	17	2	1	16	50	0.2	-50	0.8	200	0.2	-100	0.8	1	1	1	13	0	198	-100	153	-50	1516.76	22.41	0	0	790710.96	790712.48	0	790714.96	790716	790719.01	790725.38	790725.38	1.31
977	17	2	1	17	200	0.5	50	0.5	100	0.8	50	0.2	2	1	1	53	1	151	50	354	100	2283.38	-29.59	0	0	790726.7	790728.98	0	790730.7	790731.73	790734.75	790739.83	790739.85	1.51
978	17	2	1	18	200	0.5	-200	0.5	50	0.8	-50	0.2	2	1	1	41	1	253	200	240	50	2066.77	50	0	791275.46	790741.36	790743.43	0	790745.37	790746.4	790749.42	790751.32	790751.33	1.51
979	17	2	1	19	200	0.5	-200	0.5	50	0.8	-200	0.2	2	1	1	39	1	252	200	240	50	3566.92	50	0	0	790752.87	790756.43	0	790756.87	790757.9	790760.92	790764.29	790764.3	1.82
980	17	2	1	20	50	0.8	-200	0.2	200	0.5	-200	0.5	1	1	1	14	1	47	-200	360	200	1849.95	-50	0	0	790766.13	790767.98	0	790770.13	790771.17	790774.18	790775.54	790775.55	1.79
981	17	2	1	21	200	0.2	-50	0.8	100	0.8	50	0.2	2	1	1	51	0	203	100	12	-50	2200.17	23.77	0	0	790777.37	790779.57	0	790781.37	790782.4	790785.42	790788.72	790788.73	1.64
982	17	2	1	22	200	0.8	-50	0.2	200	0.5	50	0.5	2	1	1	42	1	241	200	69	50	3366.89	50	0	0	790790.4	790793.77	0	790794.4	790795.43	790798.45	790800.05	790800.07	1.38
983	17	2	1	23	200	0.8	50	0.2	200	0.5	100	0.5	1	1	1	26	1	166	200	354	200	2550.08	50	0	0	790801.47	790804.02	0	790805.47	790806.5	790809.52	790811.08	790811.08	1.81
984	17	2	1	24	50	0.5	-200	0.5	50	0.2	-50	0.8	2	1	1	38	1	308	50	233	-50	1366.7	50	0	0	790812.92	790814.28	0	790816.92	790817.95	790820.97	790822.95	790822.95	1.53
985	17	2	1	25	100	0.8	50	0.2	200	0.2	50	0.8	2	1	1	31	1	69	50	155	50	1316.8	-7.63	0	0	790829.52	790830.84	0	790833.52	790834.54	790837.55	790842.95	790842.97	1.35
986	17	2	1	26	100	0.5	-50	0.5	50	0.8	-50	0.2	1	1	1	6	1	44	-50	213	50	2233.38	-18.81	0	0	790844.34	790846.57	0	790848.34	790849.37	790852.39	790856.84	790856.85	1.94
988	17	2	1	28	200	0.5	-200	0.5	50	0.8	-50	0.2	1	1	1	11	1	105	-200	223	50	1750.03	-50	0	0	790864.7	790866.45	0	790868.7	790869.74	790872.75	790875.59	790875.6	1.55
989	17	2	1	29	100	0.2	-50	0.8	50	0.8	-200	0.2	1	1	1	18	0	354	50	297	100	1450.09	11.16	0	0	790877.17	790878.62	0	790881.17	790882.2	790885.22	790887.04	790887.05	1.62
990	17	2	1	30	200	0.2	-50	0.8	100	0.8	50	0.2	1	1	1	21	1	124	-50	211	100	2049.63	-50	0	0	790888.69	790890.74	0	790892.69	790893.72	790896.74	790898.6	790898.6	1.59
991	17	2	1	31	50	0.8	-50	0.2	200	0.2	-50	0.8	2	1	1	33	1	327	50	317	200	1600.04	-11.82	0	0	790900.2	790901.8	0	790904.2	790905.24	790908.25	790910.78	790910.79	1.21
992	17	2	1	32	50	0.8	-50	0.2	200	0.5	-50	0.5	1	1	1	4	0	214	200	94	50	1349.97	50	0	0	790912.01	790913.36	0	790916.01	790917.04	790920.06	790921.4	790921.41	1.3
993	17	2	1	33	50	0.5	-50	0.5	100	0.5	-200	0.5	2	1	1	55	0	113	-200	154	-50	3766.89	-50	0	0	790922.72	790926.49	0	790926.72	790927.76	790930.77	790933.28	790933.29	1.47
994	17	2	1	34	200	0.2	-200	0.8	-50	0.8	-200	0.2	2	1	1	58	0	153	-50	65	-200	1816.73	22.91	0	0	790934.77	790936.59	0	790938.77	790939.81	790942.82	790948.04	790948.06	1.23
995	17	2	1	35	50	0.5	-100	0.5	100	0.2	-200	0.8	2	1	1	37	1	216	50	170	-200	1766.7	19	0	0	790949.31	790951.07	0	790953.31	790954.34	790957.36	790961.45	790961.46	1.84
996	17	2	1	36	100	0.5	-50	0.5	50	0.8	-50	0.2	2	1	1	36	0	230	50	252	100	2133.37	10.37	0	0	790963.32	790965.46	0	790967.32	790968.36	790971.37	790973.01	790973.02	1.19
997	17	2	1	37	50	0.5	-50	0.5	100	0.5	-200	0.5	1	1	1	25	0	116	-200	25	-50	1233.36	-50	0	0	790974.24	790975.47	0	790978.24	790979.27	790982.29	790983.71	790983.72	1.23
998	17	2	1	38	50	0.8	-50	0.2	200	0.8	-100	0.2	2	1	1	54	0	147	200	236	50	2383.39	50	0	0	790984.96	790987.34	0	790988.96	790989.99	790993.01	790995.49	790995.51	1.17
999	17	2	1	39	200	0.2	-200	0.8	-50	0.8	-200	0.2	1	1	1	28	1	259	-200	349	-50	1583.45	-50	0	0	790996.69	790998.28	0	791000.69	791001.73	791004.74	791006.05	791006.06	1.23
1000	17	2	1	40	200	0.2	-100	0.8	50	0.8	-200	0.2	1	1	1	10	0	39	-200	118	-100	1600.11	-50	0	0	791007.31	791008.91	0	791011.31	791012.34	791015.36	791017.91	791017.91	1.44
1001	17	2	1	41	100	0.5	-50	0.5	200	0.2	-50	0.8	2	1	1	47	1	281	100	153	-50	1983.39	23.05	0	0	791019.36	791021.34	0	791023.36	791024.39	791027.41	791030.48	791030.48	1.31
1002	17	2	1	42	100	0.8	-200	0.2	200	0.5	-50	0.5	1	1	1	29	0	56	-50	96	100	2283.05	-10.59	0	0	791031.81	791034.09	0	791035.81	791036.84	791039.86	791045.91	791045.93	1.92
1003	17	2	1	43	50	0.2	-50	0.8	50	0.5	-200	0.5	1	1	1	22	1	159	-50	190	50	1966.78	-27.5	0	0	791047.86	791049.83	0	791051.86	791052.89	791055.91	791060.66	791060.66	1.43
1004	17	2	1	44	200	0.5	-50	0.5	50	0.8	-50	0.2	2	1	1	32	0	187	50	316	200	1550.14	-14.51	0	0	791062.11	791063.66	0	791066.11	791067.14	791070.16	791072	791072.01	1.18
1005	17	2	1	45	50	0.5	-200	0.5	50	0.2	-50	0.8	1	1	1	8	1	230	50	345	50	1600.04	20.47	0	0	791073.21	791074.81	0	791077.21	791078.25	791081.26	791086.8	791086.81	1.9
1006	17	2	1	46	200	0.8	-50	0.2	200	0.5	50	0.5	1	1	1	12	0	105	50	244	200	2633.4	30.99	0	0	791088.73	791091.36	0	791092.73	791093.76	791096.78	791099.88	791099.9	1.98
1007	17	2	1	47	100	0.5	-200	0.5	50	0.8	-200	0.2	2	1	1	57	1	251	100	25	-200	2250.08	26.77	0	0	791101.9	791104.15	0	791105.9	791106.93	791109.95	791110.83	791110.85	1.44
1008	17	2	1	48	100	0.8	-200	0.2	200	0.5	-50	0.5	2	1	1	59	0	241	200	81	100	2383.4	50	0	0	791112.3	791114.68	0	791116.3	791117.33	791120.35	791122.7	791122.71	1.11
1009	17	2	1	49	200	0.2	-100	0.8	50	0.8	-200	0.2	2	1	1	40	0	281	50	125	-100	2566.72	30.55	0	0	791123.85	791126.41	0	791127.85	791128.88	791131.9	791135.25	791135.26	1.26
1010	17	2	1	50	200	0.5	-50	0.5	100	0.8	50	0.2	1	1	1	5	1	3	-50	217	100	2099.57	-27.33	0	0	791136.53	791138.63	0	791140.53	791141.56	791144.58	791147.95	791147.96	1.41
1011	17	2	1	51	-100	0.8	-200	0.2	-50	0.5	-200	0.5	1	1	1	19	0	1	-200	330	-100	2750.33	-50	0	0	791149.38	791152.13	0	791153.38	791154.41	791157.43	791159.68	791159.7	1.59
1012	17	2	1	52	100	0.5	-200	0.5	50	0.8	-200	0.2	1	1	1	27	1	153	-200	166	50	2366.91	-50	0	0	791161.32	791163.68	0	791165.32	791166.35	791169.37	791170.56	791170.57	1.26
1013	17	2	1	53	-50	0.5	-100	0.5	-50	0.8	-200	0.2	2	1	1	50	1	117	-100	283	-50	2750.09	-50	0	0	791171.85	791174.6	0	791175.85	791176.88	791179.9	791182.32	791182.33	1.6
1014	17	2	1	54	200	0.5	-50	0.5	50	0.8	-50	0.2	1	1	1	2	1	13	-50	64	-50	1483.36	-50	0	0	791183.95	791185.43	0	791187.95	791188.98	791192	791194.44	791194.45	1.71
1015	17	2	1	55	50	0.8	-50	0.2	200	0.2	-50	0.8	1	1	1	3	0	55	-50	171	50	2166.72	-23.51	0	0	791196.18	791198.35	0	791200.18	791201.22	791204.23	791210.08	791210.08	1.22
1016	17	2	1	56	200	0.2	-100	0.8	50	0.8	-50	0.2	1	1	1	16	0	70	-50	219	-100	2300.06	-50	0	0	791211.32	791213.62	0	791215.32	791216.35	791219.37	791222.64	791222.65	1.12
1017	17	2	1	57	50	0.8	-200	0.2	200	0.5	-200	0.5	2	1	1	44	0	331	200	88	50	2000.1	50	0	0	791223.78	791225.78	0	791227.78	791228.82	791231.83	791234.62	791234.63	1.3
1018	17	2	1	58	200	0.2	-200	0.8	50	0.2	-50	0.8	2	1	1	45	0	68	-50	276	-200	3066.74	3.77	0	0	791235.95	791239.02	0	791239.95	791240.98	791244	791249.03	791249.04	1.32
1019	17	2	1	59	50	0.2	-50	0.8	200	0.2	-100	0.8	2	1	1	43	0	208	-100	33	-50	2200.06	-29.95	0	0	791250.37	791252.57	0	791254.37	791255.4	791258.42	791260.85	791260.85	1.42
1020	17	2	1	60	200	0.5	-50	0.5	100	0.8	50	0.2	2	1	1	35	1	197	200	154	100	1750.05	50	0	0	791262.29	791264.04	0	791266.29	791267.32	791270.34	791273.94	791273.95	1.51
1021	18	2	1	1	50	0.5	-200	0.5	50	0.2	-50	0.8	2	1	1	38	1	12	-200	203	-50	2761.12	-50	19578.73	19578.75	19580.82	19583.58	0	19584.86	19585.92	19588.99	19593.62	19593.63	1.09
1022	18	2	1	2	200	0.2	-100	0.8	50	0.8	-50	0.2	1	1	1	16	0	69	-50	241	-100	2542.91	-50	0	0	19594.74	19597.28	0	19598.74	19599.76	19602.78	19605.33	19605.34	1.26
1023	18	2	1	3	100	0.2	-50	0.8	50	0.8	-200	0.2	2	1	1	48	1	166	-50	354	50	2576.11	-50	0	0	19606.63	19609.21	0	19610.63	19611.65	19614.67	19615.88	19615.9	1.8
1024	18	2	1	4	50	0.5	-100	0.5	100	0.2	-200	0.8	1	1	1	7	1	308	50	233	-200	2241.42	9.64	0	0	19617.72	19619.96	0	19621.72	19622.74	19625.76	19628.37	19628.39	1.03
1025	18	2	1	5	200	0.2	-100	0.8	50	0.8	-50	0.2	2	1	1	46	0	155	50	69	-100	2007.82	44.66	0	0	19629.44	19631.45	0	19633.44	19634.46	19637.49	19643.61	19643.62	1.93
1026	18	2	1	6	200	0.5	-50	0.5	100	0.8	50	0.2	1	1	1	5	0	213	100	44	-50	1488.57	50	0	0	19645.57	19647.05	0	19649.57	19650.58	19653.61	19658.18	19658.19	1.73
1027	18	2	1	7	200	0.5	50	0.5	100	0.8	50	0.2	1	1	1	23	0	210	100	139	50	1488.52	19.31	0	0	19659.95	19661.44	0	19663.95	19664.97	19667.99	19674.36	19674.38	1.49
1028	18	2	1	8	50	0.8	-200	0.2	200	0.5	-200	0.5	2	1	1	44	1	105	50	223	200	2660.37	-10.75	0	0	19675.89	19678.55	0	19679.89	19680.9	19683.93	19693.81	19693.82	1.58
1029	18	2	1	9	-50	0.5	-100	0.5	-50	0.8	-200	0.2	2	1	1	50	1	297	-50	354	-50	2877.84	-0.26	0	0	19695.42	19698.3	0	19699.42	19700.44	19703.47	19711.74	19711.76	1.24
1030	18	2	1	10	100	0.8	50	0.2	200	0.2	50	0.8	1	1	1	1	0	211	50	124	100	2007.42	4.99	0	0	19713.02	19715.02	0	19717.02	19718.03	19721.06	19725.38	19725.39	1.46
1031	18	2	1	11	200	0.2	-200	0.8	-50	0.8	-200	0.2	2	1	1	58	1	327	200	317	-50	2073.91	50	0	0	19726.86	19728.94	0	19730.86	19731.88	19734.91	19736.71	19736.71	1.96
1032	18	2	1	12	-100	0.8	-200	0.2	-50	0.5	-200	0.5	2	1	1	49	0	214	-50	94	-100	2525.8	-3.14	0	0	19738.69	19741.21	0	19742.69	19743.71	19746.73	19757.06	19757.07	1.55
1033	18	2	1	13	50	0.8	-50	0.2	200	0.2	-50	0.8	2	1	1	33	1	154	50	113	-50	2024.37	42.3	0	0	19758.64	19760.66	0	19762.64	19763.66	19766.69	19770.75	19770.77	1.52
1034	18	2	1	14	100	0.8	-200	0.2	200	0.5	-50	0.5	1	1	1	29	0	153	-50	65	-200	3228.49	-17.6	0	0	19772.3	19775.53	0	19776.3	19777.32	19780.35	19783.96	19783.96	1.23
1035	18	2	1	15	100	0.8	50	0.2	200	0.2	50	0.8	2	1	1	31	1	216	100	170	50	2960.94	0.03	0	0	19790.27	19793.23	0	19794.27	19795.28	19798.31	19803.18	19803.19	1.49
1036	18	2	1	16	-100	0.8	-200	0.2	-50	0.5	-200	0.5	1	1	1	19	0	230	-50	252	-100	2910.14	17.88	0	0	19804.7	19807.61	0	19808.7	19809.72	19812.74	19816.28	19816.29	1.62
1037	18	2	1	17	200	0.5	-50	0.5	100	0.8	50	0.2	2	1	1	35	1	25	-50	116	100	2609.6	-41.76	0	0	19817.93	19820.54	0	19821.93	19822.95	19825.97	19831.86	19831.86	1.68
1038	18	2	1	18	100	0.5	-50	0.5	50	0.8	-50	0.2	2	1	1	36	1	236	100	147	50	2157.96	50	0	20340.93	19833.57	19835.73	0	19837.57	19838.58	19841.61	19842.95	19842.95	1.4
1039	18	2	1	19	200	0.5	50	0.5	100	0.8	50	0.2	2	1	1	53	1	259	200	349	100	1823.38	35.85	0	0	19844.37	19846.19	0	19848.37	19849.39	19852.42	19856.1	19856.11	1.37
1040	18	2	1	20	200	0.2	-50	0.8	100	0.8	50	0.2	2	1	1	51	0	39	50	118	-50	1639.71	15.82	0	0	19857.5	19859.14	0	19861.5	19862.52	19865.54	19870	19870.01	1.99
1041	18	2	1	21	200	0.2	-200	0.8	50	0.2	-50	0.8	2	1	1	45	0	153	-50	281	-200	2910.75	24.84	0	0	19872.02	19874.93	0	19876.02	19877.03	19880.06	19883.3	19883.31	1.04
1042	18	2	1	22	50	0.8	-50	0.2	200	0.8	-100	0.2	1	1	1	24	1	96	50	56	-100	2291.76	34.09	0	0	19884.36	19886.65	0	19888.36	19889.38	19892.4	19896.53	19896.55	1.89
1043	18	2	1	23	50	0.2	-50	0.8	50	0.5	-200	0.5	2	1	1	52	1	159	-50	190	50	2626.28	-50	0	0	19898.46	19901.08	0	19902.46	19903.48	19906.5	19909.3	19909.31	1.91
1044	18	2	1	24	50	0.5	-100	0.5	100	0.2	-200	0.8	2	1	1	37	1	316	50	187	-200	2860.21	35.34	0	0	19911.24	19914.1	0	19915.24	19916.25	19919.28	19922.56	19922.58	1.8
1045	18	2	1	25	50	0.2	-50	0.8	50	0.5	-200	0.5	1	1	1	22	0	345	50	230	-50	2543.29	26.05	0	0	19924.38	19926.93	0	19928.38	19929.4	19932.43	19935.81	19935.82	1.1
1046	18	2	1	26	100	0.8	-200	0.2	200	0.5	-50	0.5	2	1	1	59	0	105	-50	244	100	1806.32	-27.57	0	0	19936.94	19938.75	0	19940.94	19941.96	19944.99	19946.72	19946.73	1.26
1047	18	2	1	27	50	0.5	-50	0.5	100	0.5	-200	0.5	2	1	1	55	1	251	50	25	-200	1873.6	30.19	0	0	19948.01	19949.89	0	19952.01	19953.03	19956.06	19958.36	19958.37	1.34
1048	18	2	1	28	200	0.5	-200	0.5	50	0.8	-200	0.2	2	1	1	39	1	81	-200	241	50	2291.66	-43.32	0	0	19959.72	19962.01	0	19963.72	19964.74	19967.77	19969.14	19969.15	1.68
1049	18	2	1	29	50	0.2	-50	0.8	200	0.2	-100	0.8	2	1	1	43	0	281	-100	125	-50	2776.77	-50	0	0	19970.86	19973.64	0	19974.86	19975.88	19978.9	19981.26	19981.26	1.14
1050	18	2	1	30	200	0.2	-100	0.8	50	0.8	-200	0.2	2	1	1	40	0	217	50	3	-100	1372.29	12.8	0	0	19982.42	19983.79	0	19986.42	19987.43	19990.46	19992.34	19992.35	1.72
1051	18	2	1	31	200	0.5	-200	0.5	50	0.8	-200	0.2	1	1	1	9	0	1	-200	330	200	1505.66	-50	0	0	19994.09	19995.6	0	19998.09	19999.11	20002.13	20003.33	20003.34	1.11
1052	18	2	1	32	100	0.2	-50	0.8	50	0.8	-200	0.2	1	1	1	18	0	166	50	153	-50	1354.76	50	0	0	20004.46	20005.81	0	20008.46	20009.48	20012.5	20014.1	20014.11	1.65
1053	18	2	1	33	200	0.5	-50	0.5	50	0.8	-50	0.2	2	1	1	32	0	283	50	117	-50	1672.51	39.05	0	0	20015.78	20017.45	0	20019.78	20020.8	20023.83	20027.51	20027.52	1.49
1054	18	2	1	34	50	0.2	-50	0.8	200	0.2	-100	0.8	1	1	1	13	1	13	-50	64	-100	1756.99	-50	0	0	20029.03	20030.78	0	20033.03	20034.05	20037.07	20040.94	20040.95	1.78
1055	18	2	1	35	50	0.8	-50	0.2	200	0.8	-100	0.2	2	1	1	54	0	55	-100	171	50	2208.05	-50	0	0	20042.74	20044.95	0	20046.74	20047.76	20050.79	20052.08	20052.09	1.72
1056	18	2	1	36	50	0.5	-200	0.5	50	0.2	-50	0.8	1	1	1	8	1	219	50	70	-50	2207.7	50	0	0	20053.83	20056.04	0	20057.83	20058.85	20061.88	20063.67	20063.68	1.9
1057	18	2	1	37	200	0.5	-200	0.5	50	0.8	-50	0.2	1	1	1	11	0	331	50	88	-200	1823.48	50	0	0	20065.6	20067.43	0	20069.6	20070.62	20073.65	20075.06	20075.07	1.89
1058	18	2	1	38	50	0.8	-50	0.2	200	0.5	-50	0.5	1	1	1	4	0	68	-50	276	50	1388.71	-50	0	0	20076.98	20078.37	0	20080.98	20081.99	20085.02	20086.69	20086.69	1.33
1059	18	2	1	39	200	0.8	-50	0.2	200	0.5	50	0.5	1	1	1	12	1	33	-50	208	200	2475.71	-50	0	0	20088.05	20090.53	0	20092.05	20093.07	20096.09	20097.52	20097.53	1.7
1060	18	2	1	40	200	0.2	-200	0.8	-50	0.8	-200	0.2	1	1	1	28	1	197	-200	154	-50	2944.37	-38.55	0	0	20099.25	20102.2	0	20103.25	20104.27	20107.3	20108.44	20108.45	1.2
1061	18	2	1	41	-50	0.5	-100	0.5	-50	0.8	-200	0.2	1	1	1	20	1	234	-50	245	-50	2425.72	-50	0	0	20109.67	20112.1	0	20113.67	20114.69	20117.72	20120.65	20120.66	1.03
1062	18	2	1	42	100	0.5	-200	0.5	50	0.8	-200	0.2	2	1	1	57	1	341	100	76	50	2960.29	50	0	0	20121.72	20124.68	0	20125.72	20126.73	20129.76	20131.14	20131.15	1.74
1063	18	2	1	43	100	0.5	-200	0.5	50	0.8	-200	0.2	1	1	1	27	0	43	-200	86	-200	2860.75	-50	0	0	20132.9	20135.77	0	20136.9	20137.92	20140.95	20142.13	20142.14	1.5
1064	18	2	1	44	100	0.5	-50	0.5	50	0.8	-50	0.2	1	1	1	6	0	166	50	163	-50	2425.74	50	0	0	20143.66	20146.08	0	20147.66	20148.68	20151.7	20153.28	20153.29	1.48
1065	18	2	1	45	200	0.8	50	0.2	200	0.5	100	0.5	2	1	1	56	0	127	100	278	200	1940.7	24.41	0	0	20154.8	20156.74	0	20158.8	20159.81	20162.84	20166.31	20166.32	1.9
1066	18	2	1	46	200	0.5	-200	0.5	200	0.2	-50	0.8	2	1	1	60	0	304	200	150	-200	2391.88	50	0	0	20168.24	20170.64	0	20172.24	20173.26	20176.29	20177.64	20177.64	1.61
1067	18	2	1	47	200	0.5	-200	0.5	200	0.2	-50	0.8	1	1	1	30	1	93	-200	221	-50	2543.14	-50	0	0	20179.28	20181.83	0	20183.28	20184.3	20187.33	20188.57	20188.58	1.62
1068	18	2	1	48	200	0.5	-50	0.5	50	0.8	-50	0.2	1	1	1	2	0	314	50	195	200	2041.34	50	0	0	20190.22	20192.26	0	20194.22	20195.24	20198.26	20199.47	20199.49	1.86
1069	18	2	1	49	50	0.8	-200	0.2	200	0.5	-200	0.5	1	1	1	14	1	115	50	43	-200	2174.26	50	0	0	20201.36	20203.53	0	20205.36	20206.38	20209.4	20210.62	20210.64	1.81
1070	18	2	1	50	50	0.5	-50	0.5	100	0.5	-200	0.5	1	1	1	25	0	173	-200	233	50	2809.8	-50	0	0	20212.46	20215.27	0	20216.46	20217.48	20220.51	20221.96	20221.98	1.58
1071	18	2	1	51	200	0.5	-200	0.5	50	0.8	-50	0.2	2	1	1	41	0	234	50	197	200	1438.36	25.15	0	0	20223.57	20225.01	0	20227.57	20228.59	20231.61	20234	20234.02	1.18
1072	18	2	1	52	200	0.2	-200	0.8	50	0.2	-50	0.8	1	1	1	15	0	189	-50	260	-200	1924	-42.5	0	0	20235.23	20237.15	0	20239.23	20240.24	20243.27	20246.83	20246.83	1.24
1073	18	2	1	53	200	0.8	-50	0.2	200	0.5	50	0.5	2	1	1	42	1	79	200	39	50	2525.49	50	0	0	20248.09	20250.61	0	20252.09	20253.1	20256.13	20257.69	20257.7	1.89
1074	18	2	1	54	100	0.5	-50	0.5	200	0.2	-50	0.8	2	1	1	47	1	23	-50	146	-50	3679.9	3.91	0	0	20259.61	20263.29	0	20263.61	20264.63	20267.66	20269.67	20269.68	1.03
1075	18	2	1	55	200	0.2	-100	0.8	50	0.8	-200	0.2	1	1	1	10	0	275	50	132	-100	1823.03	50	0	0	20270.73	20272.56	0	20274.73	20275.75	20278.78	20280.29	20280.3	1.49
1076	18	2	1	56	50	0.8	-50	0.2	200	0.2	-50	0.8	1	1	1	3	1	278	50	336	200	1873.82	50	0	0	20281.8	20283.68	0	20285.8	20286.82	20289.85	20290.79	20290.8	1.17
1077	18	2	1	57	100	0.5	-50	0.5	200	0.2	-50	0.8	1	1	1	17	1	70	-50	50	-50	2743.71	-50	0	0	20291.99	20294.73	0	20295.99	20297.01	20300.03	20300.98	20300.99	1.98
1078	18	2	1	58	200	0.2	-50	0.8	100	0.8	50	0.2	1	1	1	21	0	190	100	34	-50	1371.94	50	0	0	20302.98	20304.35	0	20306.98	20308	20311.02	20313.1	20313.11	1.71
1079	18	2	1	59	200	0.8	50	0.2	200	0.5	100	0.5	1	1	1	26	0	175	100	311	200	1990.71	-0.09	0	0	20314.84	20316.83	0	20318.84	20319.85	20322.88	20327.21	20327.23	1.5
1080	18	2	1	60	50	0.8	-50	0.2	200	0.5	-50	0.5	2	1	1	34	0	267	200	242	50	2208.6	50	0	0	20328.75	20330.96	0	20332.75	20333.77	20336.8	20339.45	20339.45	1.47
1081	19	1	1	1	200	0.5	-200	0.5	50	0.8	-200	0.2	1	1	1	9	0	132	50	32	-200	1874.16	13.7	19576.22	19576.24	19578.31	19580.19	0	19582.35	19583.42	19586.48	19590.22	19590.24	1.33
1082	19	1	1	2	50	0.8	-50	0.2	200	0.8	-100	0.2	2	1	1	54	0	216	200	247	50	1856.49	29.82	0	0	19591.61	19593.47	0	19595.61	19596.63	19599.66	19601.49	19601.5	1.47
1083	19	1	1	3	100	0.8	50	0.2	200	0.2	50	0.8	2	1	1	31	1	133	100	75	50	1221.38	27.14	0	0	19608	19609.22	0	19612	19613.02	19616.05	19617.77	19617.79	1.65
1084	19	1	1	4	-50	0.5	-100	0.5	-50	0.8	-200	0.2	2	1	1	50	1	278	-50	75	-50	1874.23	35.54	0	0	19619.46	19621.33	0	19623.46	19624.48	19627.5	19628.9	19628.91	1.03
1085	19	1	1	5	50	0.2	-50	0.8	50	0.5	-200	0.5	1	1	1	22	1	199	-50	83	-200	2291.8	6.14	0	0	19629.94	19632.24	0	19633.94	19634.96	19637.99	19639.89	19639.9	1.84
1086	19	1	1	6	50	0.5	-200	0.5	50	0.2	-50	0.8	2	1	1	38	1	175	-200	55	-50	1605.59	-34.39	0	0	19641.75	19643.36	0	19645.75	19646.77	19649.8	19651.26	19651.27	1.56
1087	19	1	1	7	50	0.2	-50	0.8	200	0.2	-100	0.8	2	1	1	43	1	37	-50	106	-100	2241.63	-21.01	0	0	19652.84	19655.08	0	19656.84	19657.86	19660.88	19662.33	19662.34	1.85
1088	19	1	1	8	200	0.5	-50	0.5	50	0.8	-50	0.2	1	1	1	2	0	33	-50	192	200	1171.62	-50	0	0	19664.21	19665.39	0	19668.21	19669.23	19672.26	19675.18	19675.18	1.35
1089	19	1	1	9	200	0.5	-200	0.5	50	0.8	-50	0.2	2	1	1	41	1	38	-200	41	-50	1722.78	27.72	0	0	19676.56	19678.28	0	19680.56	19681.57	19684.6	19686.03	19686.04	1.45
1090	19	1	1	10	100	0.5	-200	0.5	50	0.8	-200	0.2	1	1	1	27	0	218	50	105	-200	2492.49	18.01	0	0	19687.51	19690	0	19691.51	19692.53	19695.56	19697.28	19697.29	1.05
1091	19	1	1	11	50	0.8	-50	0.2	200	0.5	-50	0.5	1	1	1	4	1	156	50	251	200	1087.16	25.88	0	0	19698.37	19699.45	0	19702.37	19703.38	19706.41	19707.69	19707.7	1.18
1092	19	1	1	12	200	0.5	-50	0.5	50	0.8	-50	0.2	2	1	1	32	1	156	-50	236	50	1823.31	-24.08	0	0	19708.9	19710.73	0	19712.9	19713.92	19716.95	19718.73	19718.75	1.66
1093	19	1	1	13	100	0.2	-50	0.8	50	0.8	-200	0.2	1	1	1	18	1	337	100	68	-200	2676	17.58	0	0	19720.44	19723.12	0	19724.44	19725.46	19728.49	19730.09	19730.11	1.33
1094	19	1	1	14	200	0.2	-100	0.8	50	0.8	-200	0.2	1	1	1	10	1	288	-100	176	50	2843.24	-16.19	0	0	19731.46	19734.31	0	19735.46	19736.48	19739.51	19741.72	19741.73	1.9
1095	19	1	1	15	-100	0.8	-200	0.2	-50	0.5	-200	0.5	1	1	1	19	1	143	-100	99	-200	2659.83	4.4	0	0	19743.66	19746.32	0	19747.66	19748.67	19751.7	19753.19	19753.21	1.12
1096	19	1	1	16	50	0.8	-200	0.2	200	0.5	-200	0.5	1	1	1	14	0	155	-200	243	50	2542.21	-10.37	0	0	19754.34	19756.88	0	19758.34	19759.36	19762.39	19764.01	19764.03	1.99
1097	19	1	1	17	100	0.5	-50	0.5	200	0.2	-50	0.8	1	1	1	17	1	220	100	22	-50	1538.72	-1.47	0	0	19766.03	19767.57	0	19770.03	19771.05	19774.08	19776.75	19776.77	1.54
1098	19	1	1	18	50	0.8	-50	0.2	200	0.2	-50	0.8	1	1	1	3	1	279	50	251	-50	2140.8	17.34	0	20254.46	19778.33	19780.47	0	19782.33	19783.34	19786.37	19788.21	19788.23	1.71
1099	19	1	1	19	50	0.8	-200	0.2	200	0.5	-200	0.5	2	1	1	44	0	34	-200	47	-200	1705.96	-13.21	0	0	19789.95	19791.66	0	19793.95	19794.97	19797.99	19800.05	19800.07	2
1100	19	1	1	20	50	0.8	-50	0.2	200	0.8	-100	0.2	1	1	1	24	0	237	200	153	50	1221.74	32.85	0	0	19802.09	19803.31	0	19806.09	19807.11	19810.14	19811.18	19811.19	1.29
1101	19	1	1	21	50	0.5	-100	0.5	100	0.2	-200	0.8	2	1	1	37	1	192	50	40	-200	2358.22	27.61	0	0	19812.49	19814.85	0	19816.49	19817.51	19820.54	19821.72	19821.73	1.41
1102	19	1	1	22	200	0.2	-100	0.8	50	0.8	-50	0.2	2	1	1	46	0	49	-50	46	-100	1371.47	22.97	0	0	19823.16	19824.54	0	19827.17	19828.18	19831.21	19832.41	19832.41	1.46
1103	19	1	1	23	50	0.8	-50	0.2	200	0.5	-50	0.5	2	1	1	34	0	61	-50	52	-50	2693	-9.27	0	0	19833.9	19836.6	0	19837.9	19838.92	19841.95	19843.3	19843.3	1.76
1104	19	1	1	24	100	0.5	-50	0.5	50	0.8	-50	0.2	2	1	1	36	1	115	-50	114	50	2391.67	-9.36	0	0	19845.09	19847.48	0	19849.09	19850.11	19853.14	19854.86	19854.87	1.82
1105	19	1	1	25	200	0.5	-200	0.5	200	0.2	-50	0.8	1	1	1	30	1	91	-200	322	200	1153.87	-48.7	0	0	19856.71	19857.87	0	19860.71	19861.73	19864.76	19866.13	19866.13	1.1
1106	19	1	1	26	200	0.5	-200	0.5	50	0.8	-50	0.2	1	1	1	11	0	67	-50	201	200	2442.35	-45.75	0	0	19867.25	19869.69	0	19871.25	19872.27	19875.3	19876.75	19876.77	1.18
1107	19	1	1	27	50	0.8	-50	0.2	200	0.2	-50	0.8	2	1	1	33	1	28	-50	329	200	2040.84	-50	0	0	19877.97	19880.01	0	19881.97	19882.99	19886.02	19887.51	19887.52	1.36
1108	19	1	1	28	200	0.2	-50	0.8	100	0.8	50	0.2	2	1	1	51	0	113	100	201	-50	1071.03	24.65	0	0	19888.89	19889.96	0	19892.89	19893.91	19896.94	19898.08	19898.09	1.06
1109	19	1	1	29	50	0.5	-50	0.5	100	0.5	-200	0.5	2	1	1	55	0	356	100	225	50	1572.61	18.66	0	0	19899.16	19900.73	0	19903.16	19904.18	19907.21	19908.53	19908.54	1.52
1110	19	1	1	30	200	0.5	50	0.5	100	0.8	50	0.2	1	1	1	23	1	93	50	143	100	1689.84	3.02	0	0	19910.08	19911.77	0	19914.08	19915.1	19918.13	19919.45	19919.47	1.34
1111	19	1	1	31	200	0.2	-50	0.8	100	0.8	50	0.2	1	1	1	21	0	145	100	247	-50	2024.55	16.26	0	0	19920.82	19922.84	0	19924.82	19925.84	19928.86	19930.33	19930.34	1.18
1112	19	1	1	32	200	0.5	-200	0.5	50	0.8	-200	0.2	2	1	1	39	0	224	50	145	-200	3045.01	25.79	0	0	19931.52	19934.57	0	19935.52	19936.54	19939.57	19941.23	19941.24	1.21
1113	19	1	1	33	200	0.2	-200	0.8	50	0.2	-50	0.8	2	1	1	45	1	138	-200	59	-50	3060.91	1.63	0	0	19942.46	19945.52	0	19946.46	19947.48	19950.51	19951.67	19951.68	1.91
1114	19	1	1	34	100	0.8	-200	0.2	200	0.5	-50	0.5	1	1	1	29	0	127	-50	314	100	2441.83	-24.52	0	0	19953.6	19956.04	0	19957.6	19958.62	19961.65	19963.25	19963.27	1.68
1115	19	1	1	35	-50	0.5	-100	0.5	-50	0.8	-200	0.2	1	1	1	20	1	106	-100	192	-50	2325.51	-2.21	0	0	19964.96	19967.28	0	19968.96	19969.97	19973	19974.03	19974.04	1.47
1116	19	1	1	36	100	0.8	-200	0.2	200	0.5	-50	0.5	2	1	1	59	0	121	-50	216	100	2575.6	-40.05	0	0	19975.53	19978.1	0	19979.53	19980.54	19983.57	19984.92	19984.93	1.91
1117	19	1	1	37	50	0.5	-100	0.5	100	0.2	-200	0.8	1	1	1	7	1	163	-100	153	-200	2893.43	-18.98	0	0	19986.85	19989.74	0	19990.85	19991.87	19994.89	19996.07	19996.08	1.1
1118	19	1	1	38	50	0.5	-200	0.5	50	0.2	-50	0.8	1	1	1	8	0	268	-50	201	50	2709.88	-18.45	0	0	19997.2	19999.91	0	20001.2	20002.22	20005.25	20006.32	20006.33	1.75
1119	19	1	1	39	50	0.2	-50	0.8	200	0.2	-100	0.8	1	1	1	13	0	45	-100	155	-50	3027.24	-30.1	0	0	20008.11	20011.13	0	20012.11	20013.12	20016.15	20017.27	20017.29	1.74
1120	19	1	1	40	200	0.2	-200	0.8	50	0.2	-50	0.8	1	1	1	15	0	115	-50	105	-200	1907.1	-21.57	0	0	20019.04	20020.95	0	20023.04	20024.06	20027.09	20027.98	20027.99	1.56
1121	19	1	1	41	200	0.8	-50	0.2	200	0.5	50	0.5	2	1	1	42	1	345	200	337	200	1338.87	0.13	0	0	20029.58	20030.92	0	20033.58	20034.6	20037.63	20040.9	20040.92	1.18
1122	19	1	1	42	200	0.2	-100	0.8	50	0.8	-200	0.2	2	1	1	40	1	87	-100	276	50	2190.96	-42.71	0	0	20042.12	20044.32	0	20046.12	20047.14	20050.17	20051.72	20051.72	1.6
1123	19	1	1	43	200	0.5	-50	0.5	100	0.8	50	0.2	1	1	1	5	0	268	100	267	200	1455.54	-1.15	0	0	20053.35	20054.8	0	20057.35	20058.36	20061.39	20063.02	20063.03	1.3
1124	19	1	1	44	200	0.8	50	0.2	200	0.5	100	0.5	2	1	1	56	1	246	200	167	100	1874.06	7.34	0	0	20064.35	20066.23	0	20068.35	20069.37	20072.4	20073.72	20073.73	1.13
1125	19	1	1	45	100	0.5	-50	0.5	200	0.2	-50	0.8	2	1	1	47	1	36	-50	297	200	2023.73	-30.7	0	0	20074.89	20076.91	0	20078.89	20079.91	20082.93	20084.79	20084.81	1.21
1126	19	1	1	46	100	0.2	-50	0.8	50	0.8	-200	0.2	2	1	1	48	0	240	50	59	-50	2675.99	3.37	0	0	20086.04	20088.72	0	20090.04	20091.06	20094.09	20096.81	20096.83	1.89
1127	19	1	1	47	100	0.5	-50	0.5	50	0.8	-50	0.2	1	1	1	6	1	186	100	253	50	2057.79	13.21	0	0	20098.74	20100.8	0	20102.74	20103.75	20106.78	20109.32	20109.34	1.07
1128	19	1	1	48	200	0.5	50	0.5	100	0.8	50	0.2	2	1	1	53	1	344	200	195	100	1639.5	7.27	0	0	20110.43	20112.07	0	20114.43	20115.45	20118.47	20121.26	20121.28	1.24
1129	19	1	1	49	100	0.5	-200	0.5	50	0.8	-200	0.2	2	1	1	57	0	292	50	14	-200	2659.29	21.04	0	0	20122.54	20125.2	0	20126.54	20127.55	20130.58	20133.37	20133.39	1.05
1130	19	1	1	50	200	0.5	-200	0.5	200	0.2	-50	0.8	2	1	1	60	1	44	-200	190	-50	2625.83	-35	0	0	20134.46	20137.09	0	20138.46	20139.48	20142.51	20143.83	20143.84	1.44
1131	19	1	1	51	50	0.2	-50	0.8	50	0.5	-200	0.5	2	1	1	52	1	197	-50	144	-200	2525.89	-8.43	0	0	20145.3	20147.83	0	20149.3	20150.32	20153.34	20156.86	20156.87	1.01
1132	19	1	1	52	-100	0.8	-200	0.2	-50	0.5	-200	0.5	2	1	1	49	0	92	-200	66	-200	2843.67	2.88	0	0	20157.91	20160.75	0	20161.91	20162.93	20165.95	20166.77	20166.77	1.9
1133	19	1	1	53	200	0.5	-50	0.5	100	0.8	50	0.2	2	1	1	35	1	333	200	236	100	2224.78	30	0	0	20168.7	20170.92	0	20172.7	20173.71	20176.74	20178.07	20178.08	1.2
1134	19	1	1	54	200	0.2	-100	0.8	50	0.8	-50	0.2	1	1	1	16	0	332	50	59	-100	2141.31	4.91	0	0	20179.3	20181.44	0	20183.3	20184.32	20187.34	20188.69	20188.7	1.09
1135	19	1	1	55	200	0.2	-200	0.8	-50	0.8	-200	0.2	1	1	1	28	0	159	-50	208	-200	2543.17	23.32	0	0	20189.82	20192.36	0	20193.82	20194.84	20197.87	20198.97	20198.99	1.31
1136	19	1	1	56	200	0.8	-50	0.2	200	0.5	50	0.5	1	1	1	12	0	83	50	271	200	2007.81	4	0	0	20200.31	20202.31	0	20204.31	20205.32	20208.35	20209.43	20209.44	1.46
1137	19	1	1	57	100	0.8	50	0.2	200	0.2	50	0.8	1	1	1	1	1	277	100	242	50	2943.73	8.48	0	0	20210.91	20213.85	0	20214.91	20215.93	20218.95	20220.07	20220.07	1.1
1138	19	1	1	58	200	0.2	-200	0.8	-50	0.8	-200	0.2	2	1	1	58	0	151	-50	232	-200	2275.19	23.5	0	0	20221.2	20223.47	0	20225.2	20226.21	20229.24	20230.8	20230.81	2
1139	19	1	1	59	200	0.8	50	0.2	200	0.5	100	0.5	1	1	1	26	1	294	200	115	100	2090.73	19.56	0	0	20232.84	20234.93	0	20236.84	20237.85	20240.88	20242.44	20242.45	1.33
1140	19	1	1	60	50	0.5	-50	0.5	100	0.5	-200	0.5	1	1	1	25	1	285	50	307	100	3512.26	21.69	0	0	20243.81	20247.32	0	20247.81	20248.83	20251.85	20253.14	20253.16	1.3
1141	20	2	1	1	100	0.5	-50	0.5	200	0.2	-50	0.8	2	1	1	47	1	197	100	107	-50	1946.59	10.67	117091.79	117091.8	117093.83	117095.78	0	117097.84	117098.85	117101.88	117104.91	117104.92	1.75
1142	20	2	1	2	-50	0.5	-100	0.5	-50	0.8	-200	0.2	2	1	1	50	0	248	-50	69	-100	1963.88	-26.31	0	0	117106.69	117108.65	0	117110.69	117111.71	117114.73	117116.93	117116.94	1.26
1143	20	2	1	3	50	0.5	-200	0.5	50	0.2	-50	0.8	1	1	1	8	1	133	-200	226	-50	2528.98	-49.54	0	0	117118.21	117120.74	0	117122.21	117123.23	117126.24	117128.77	117128.78	1.51
1144	20	2	1	4	200	0.2	-50	0.8	100	0.8	50	0.2	2	1	1	51	0	335	100	30	-50	2129.77	42.49	0	0	117130.3	117132.43	0	117134.3	117135.32	117138.33	117139.37	117139.38	1.7
1145	20	2	1	5	200	0.5	-200	0.5	200	0.2	-50	0.8	1	1	1	30	0	157	-50	176	-200	3094.36	31.73	0	0	117141.09	117144.18	0	117145.09	117146.11	117149.12	117150.01	117150.02	1.89
1146	20	2	1	6	100	0.5	-50	0.5	50	0.8	-50	0.2	1	1	1	6	1	111	-50	184	50	2928.03	-0.63	0	0	117151.93	117154.86	0	117155.93	117156.95	117159.96	117161.42	117161.42	1.96
1147	20	2	1	7	100	0.5	-50	0.5	200	0.2	-50	0.8	1	1	1	17	1	295	100	287	-50	2795.06	-50	0	0	117163.4	117166.2	0	117167.4	117168.42	117171.43	117172.6	117172.61	1.55
1148	20	2	1	8	200	0.2	-200	0.8	-50	0.8	-200	0.2	1	1	1	28	1	137	-200	293	-50	3160.1	-10.02	0	0	117174.18	117177.34	0	117178.18	117179.2	117182.21	117183.13	117183.14	1.14
1149	20	2	1	9	200	0.8	50	0.2	200	0.5	100	0.5	2	1	1	56	1	127	200	339	200	1996.55	50	0	0	117184.29	117186.28	0	117188.29	117189.31	117192.32	117194.85	117194.86	1.15
1150	20	2	1	10	100	0.8	-200	0.2	200	0.5	-50	0.5	2	1	1	59	0	225	200	199	100	2511.85	50	0	0	117196.03	117198.54	0	117200.03	117201.05	117204.06	117205.18	117205.19	1.26
1151	20	2	1	11	200	0.2	-100	0.8	50	0.8	-200	0.2	1	1	1	10	0	109	50	75	-100	2828.24	-24.36	0	0	117206.45	117209.28	0	117210.45	117211.47	117214.48	117216.02	117216.04	1.84
1152	20	2	1	12	200	0.5	-200	0.5	200	0.2	-50	0.8	2	1	1	60	1	83	-200	304	200	3443.72	-38.94	0	0	117217.89	117221.33	0	117221.89	117222.91	117225.92	117227.87	117227.88	1.25
1153	20	2	1	13	50	0.5	-50	0.5	100	0.5	-200	0.5	2	1	1	55	1	82	-50	62	-200	2529.06	-31.82	0	0	117229.15	117231.68	0	117233.15	117234.17	117237.18	117238.2	117238.21	1.81
1154	20	2	1	14	50	0.5	-50	0.5	100	0.5	-200	0.5	1	1	1	25	1	157	-50	112	-200	2877.38	8.88	0	0	117240.04	117242.92	0	117244.04	117245.06	117248.07	117250.41	117250.43	1.24
1155	20	2	1	15	200	0.2	-100	0.8	50	0.8	-50	0.2	2	1	1	46	0	67	-50	155	-100	1913.87	22.05	0	0	117251.69	117253.61	0	117255.69	117256.72	117259.73	117262.23	117262.24	1.93
1156	20	2	1	16	200	0.5	-200	0.5	50	0.8	-200	0.2	1	1	1	9	1	353	200	158	50	1896.79	-50	0	0	117264.18	117266.08	0	117268.18	117269.2	117272.21	117274.19	117274.19	1.35
1157	20	2	1	17	50	0.2	-50	0.8	50	0.5	-200	0.5	1	1	1	22	1	93	-50	148	-200	3376.24	30	0	0	117275.55	117278.93	0	117279.55	117280.58	117283.59	117287.2	117287.21	1.2
1158	20	2	1	18	50	0.2	-50	0.8	50	0.5	-200	0.5	2	1	1	52	1	95	-50	218	50	2894.83	25.47	0	117781.01	117288.42	117291.32	0	117292.42	117293.45	117296.45	117298.4	117298.4	1.25
1159	20	2	1	19	50	0.8	-200	0.2	200	0.5	-200	0.5	2	1	1	44	1	80	50	43	-200	2761.49	4.99	0	0	117299.66	117302.43	0	117303.66	117304.69	117307.7	117308.77	117308.78	1.62
1160	20	2	1	20	100	0.5	-200	0.5	50	0.8	-200	0.2	2	1	1	57	0	153	50	115	-200	2712.08	24.5	0	0	117310.41	117313.12	0	117314.41	117315.43	117318.44	117321.05	117321.06	1.47
1161	20	2	1	21	50	0.8	-50	0.2	200	0.5	-50	0.5	2	1	1	34	0	95	-50	31	-50	2562.3	5.3	0	0	117322.54	117325.11	0	117326.54	117327.57	117330.57	117332.77	117332.79	1.35
1162	20	2	1	22	50	0.8	-50	0.2	200	0.2	-50	0.8	1	1	1	3	0	335	200	11	-50	2745.3	14.71	0	0	117334.15	117336.89	0	117338.15	117339.17	117342.18	117344.4	117344.41	1.83
1163	20	2	1	23	-100	0.8	-200	0.2	-50	0.5	-200	0.5	2	1	1	49	0	209	-50	176	-100	2561.4	-34.9	0	0	117346.25	117348.82	0	117350.26	117351.28	117354.29	117355.96	117355.96	1.59
1164	20	2	1	24	200	0.5	50	0.5	100	0.8	50	0.2	2	1	1	53	1	166	50	347	100	2677.85	-18.68	0	0	117357.56	117360.24	0	117361.56	117362.58	117365.59	117366.89	117366.89	1.55
1165	20	2	1	25	200	0.5	-50	0.5	100	0.8	50	0.2	2	1	1	35	0	84	100	188	200	3726.51	20.18	0	0	117368.45	117372.18	0	117372.45	117373.47	117376.48	117379.45	117379.46	1.92
1166	20	2	1	26	200	0.8	-50	0.2	200	0.5	50	0.5	2	1	1	42	1	225	200	245	200	3326.45	22.6	0	0	117381.39	117384.71	0	117385.39	117386.41	117389.42	117391.15	117391.17	1.29
1167	20	2	1	27	200	0.2	-100	0.8	50	0.8	-200	0.2	2	1	1	40	0	356	50	133	-100	2130.04	-11.01	0	0	117392.46	117394.59	0	117396.46	117397.48	117400.49	117402.17	117402.19	1.76
1168	20	2	1	28	200	0.2	-50	0.8	100	0.8	50	0.2	1	1	1	21	0	329	100	319	200	1814.26	44.83	0	0	117403.95	117405.77	0	117407.95	117408.97	117411.98	117414.58	117414.59	1.75
1169	20	2	1	29	50	0.8	-50	0.2	200	0.2	-50	0.8	2	1	1	33	0	95	-50	36	-50	2462.44	13.39	0	0	117416.36	117418.82	0	117420.36	117421.38	117424.39	117426.1	117426.12	1.38
1170	20	2	1	30	200	0.8	-50	0.2	200	0.5	50	0.5	1	1	1	12	1	245	200	50	50	1381.57	9	0	0	117427.51	117428.89	0	117431.51	117432.53	117435.54	117437.14	117437.16	1.57
1171	20	2	1	31	50	0.5	-200	0.5	50	0.2	-50	0.8	2	1	1	38	0	236	-50	39	-200	2478.35	21.73	0	0	117438.74	117441.21	0	117442.74	117443.76	117446.77	117448.08	117448.08	1.08
1172	20	2	1	32	100	0.8	50	0.2	200	0.2	50	0.8	1	1	1	1	1	281	100	258	50	2379.25	37.47	0	0	117449.18	117451.56	0	117453.18	117454.2	117457.21	117461.27	117461.28	1.05
1173	20	2	1	33	200	0.2	-100	0.8	50	0.8	-50	0.2	1	1	1	16	0	121	50	321	200	2096.8	50	0	0	117462.35	117464.44	0	117466.35	117467.37	117470.38	117472.45	117472.46	1.53
1174	20	2	1	34	50	0.8	-50	0.2	200	0.5	-50	0.5	1	1	1	4	0	11	-50	72	-50	2628.69	34.48	0	0	117474	117476.63	0	117478	117479.02	117482.03	117484.68	117484.69	1.78
1175	20	2	1	35	200	0.5	-50	0.5	100	0.8	50	0.2	1	1	1	5	0	173	100	181	200	2396.12	41.59	0	0	117486.49	117488.89	0	117490.49	117491.51	117494.52	117496.08	117496.08	1.93
1176	20	2	1	36	100	0.2	-50	0.8	50	0.8	-200	0.2	2	1	1	48	1	220	-50	223	50	2279.65	18.93	0	0	117498.03	117500.31	0	117502.03	117503.05	117506.06	117507.91	117507.92	1.13
1177	20	2	1	37	50	0.5	-100	0.5	100	0.2	-200	0.8	2	1	1	37	1	290	50	208	-200	2878.1	50	0	0	117509.07	117511.95	0	117513.07	117514.09	117517.1	117519.12	117519.13	1.57
1178	20	2	1	38	100	0.2	-50	0.8	50	0.8	-200	0.2	1	1	1	18	1	87	-50	320	50	2794.91	-12.49	0	0	117520.71	117523.5	0	117524.71	117525.73	117528.76	117530.46	117530.47	1.47
1179	20	2	1	39	50	0.8	-50	0.2	200	0.8	-100	0.2	2	1	1	54	0	61	-100	177	50	1879.76	4.42	0	0	117531.95	117533.83	0	117535.95	117536.97	117539.98	117542.32	117542.33	1.01
1180	20	2	1	40	200	0.5	-50	0.5	50	0.8	-50	0.2	1	1	1	2	1	257	200	181	50	1913.16	38.62	0	0	117543.36	117545.27	0	117547.36	117548.38	117551.39	117553.99	117554	1.34
1181	20	2	1	41	200	0.5	50	0.5	100	0.8	50	0.2	1	1	1	23	0	246	100	22	50	2911.55	43.03	0	0	117555.34	117558.26	0	117559.35	117560.37	117563.38	117565.35	117565.35	1.16
1182	20	2	1	42	-50	0.5	-100	0.5	-50	0.8	-200	0.2	1	1	1	20	0	188	-50	26	-100	2745.08	16.47	0	0	117566.54	117569.28	0	117570.54	117571.56	117574.57	117576.04	117576.05	1.79
1183	20	2	1	43	50	0.2	-50	0.8	200	0.2	-100	0.8	2	1	1	43	0	295	200	295	50	2562.15	29.17	0	0	117577.86	117580.42	0	117581.86	117582.88	117585.91	117588.74	117588.75	1.31
1184	20	2	1	44	200	0.2	-200	0.8	50	0.2	-50	0.8	2	1	1	45	0	238	-50	54	-200	2278.85	42.89	0	0	117590.08	117592.36	0	117594.08	117595.1	117598.11	117599.98	117599.99	1.53
1185	20	2	1	45	50	0.2	-50	0.8	200	0.2	-100	0.8	1	1	1	13	1	351	50	234	-100	3210.76	-47.85	0	0	117601.54	117604.75	0	117605.54	117606.56	117609.57	117610.94	117610.95	1.17
1186	20	2	1	46	200	0.8	50	0.2	200	0.5	100	0.5	1	1	1	26	0	156	100	164	200	2062.7	35.7	0	0	117612.13	117614.19	0	117616.13	117617.15	117620.16	117622.23	117622.24	1.6
1187	20	2	1	47	50	0.8	-50	0.2	200	0.8	-100	0.2	1	1	1	24	0	48	-100	31	-50	2412.62	42.5	0	0	117623.85	117626.26	0	117627.85	117628.87	117631.88	117634.16	117634.18	1.26
1188	20	2	1	48	100	0.8	50	0.2	200	0.2	50	0.8	2	1	1	31	1	141	100	300	200	3676.17	50	0	0	117640.48	117644.15	0	117644.48	117645.5	117648.53	117650.93	117650.94	1.65
1190	20	2	1	50	200	0.5	-200	0.5	50	0.8	-50	0.2	2	1	1	41	1	151	-200	237	50	1863.86	-50	0	0	117658.3	117660.17	0	117662.3	117663.32	117666.33	117667.49	117667.5	1.75
1191	20	2	1	51	200	0.2	-200	0.8	50	0.2	-50	0.8	1	1	1	15	0	156	-50	106	-200	2179.67	-41.52	0	0	117669.26	117671.44	0	117673.26	117674.28	117677.29	117678.51	117678.52	1.45
1192	20	2	1	52	100	0.5	-50	0.5	50	0.8	-50	0.2	2	1	1	36	1	355	100	61	-50	1930.45	35.32	0	0	117679.98	117681.91	0	117683.98	117685.01	117688.02	117689.33	117689.35	1.08
1193	20	2	1	53	200	0.5	-50	0.5	50	0.8	-50	0.2	2	1	1	32	1	135	-50	72	-50	1880.52	7.12	0	0	117690.44	117692.32	0	117694.44	117695.46	117698.47	117700.4	117700.42	1.23
1194	20	2	1	54	200	0.5	-200	0.5	50	0.8	-50	0.2	1	1	1	11	0	343	50	123	-200	2212.43	29.04	0	0	117701.67	117703.88	0	117705.67	117706.69	117709.7	117713.04	117713.04	1.91
1195	20	2	1	55	50	0.5	-100	0.5	100	0.2	-200	0.8	1	1	1	7	1	19	-100	266	-200	2113.4	-27.5	0	0	117714.97	117717.08	0	117718.97	117719.99	117723	117724.59	117724.6	1.15
1196	20	2	1	56	100	0.5	-200	0.5	50	0.8	-200	0.2	1	1	1	27	0	198	50	153	-200	2229.59	14.4	0	0	117725.76	117727.99	0	117729.76	117730.78	117733.79	117735.19	117735.2	1.83
1197	20	2	1	57	200	0.2	-200	0.8	-50	0.8	-200	0.2	2	1	1	58	0	354	-50	151	-200	2445.88	39.91	0	0	117737.05	117739.5	0	117741.05	117742.07	117745.1	117746.11	117746.11	1.54
1198	20	2	1	58	-100	0.8	-200	0.2	-50	0.5	-200	0.5	1	1	1	19	0	240	-50	253	-100	2578.83	-16.83	0	0	117747.66	117750.24	0	117751.66	117752.68	117755.69	117757.14	117757.15	2
1199	20	2	1	59	100	0.8	-200	0.2	200	0.5	-50	0.5	1	1	1	29	0	240	200	252	100	1913.06	32.27	0	0	117759.16	117761.08	0	117763.17	117764.19	117767.2	117769.37	117769.37	1.08
1200	20	2	1	60	50	0.8	-200	0.2	200	0.5	-200	0.5	1	1	1	14	1	47	-200	360	200	3077.74	-17.41	0	0	117770.47	117773.55	0	117774.47	117775.49	117778.5	117779.55	117779.57	1.44
