# Supplementary material for: Parsing cultural impacts on regret and risk in Iran, China and the United Kingdom
Source: Sci Rep. 2018 Sep 14;8:13862. doi: 10.1038/s41598-018-30680-7 (PMC6138714; doi:10.1038/s41598-018-30680-7)
Supplement: Supplementary file 9 — Supporting Information S8 [file 41598_2018_30680_MOESM9_ESM.csv]

	subj	gender	session	trial	x1	p1	y1	p2	x2	q1	y2	q2	condition	context	block	blockposition	choice	anglec	outcomec	angleuc	outcomeuc	RT	rating	onset_trigger	onset_instruction	onset_choicephase	onset_respose	onset_socialinformation	onset_spinning	onset_outcome	onset_rating	onset_ratingfinish	onset_samllblack	ISI	init_cursorpos	first_choice	first_c_RT	num_choice_switch
1	1	1	1	1	50	0.5	-50	0.5	50	0.5	-200	0.5	2	1	1	1	1	22	-50	46	-200	1819.3	-5.44	1340.73	1340.75	1344.83	1346.65	0	1348.87	1349.92	1352.97	1354.88	1354.89	1.91	-22.94	1	1346.57	0
2	1	1	1	2	200	0.8	-50	0.2	200	0.5	50	0.5	2	1	1	2	0	172	50	332	200	2236.58	-40.33	0	1342.78	1356.83	1359.06	0	1360.83	1361.85	1364.87	1366.54	1366.55	1.47	17.17	0	1358.94	0
3	1	1	1	3	200	0.5	-200	0.5	50	0.5	-200	0.5	2	1	1	3	1	19	-200	331	50	1835.77	-50	0	1492.47	1368.04	1369.87	0	1372.04	1373.06	1376.08	1377.79	1377.8	1.09	48.61	1	1369.69	0
4	1	1	1	4	-50	0.8	-200	0.2	200	0.2	-200	0.8	2	1	1	4	0	63	-200	11	-200	2352.93	-15.24	0	1634.5	1378.9	1381.25	0	1382.9	1383.92	1386.94	1389.18	1389.19	1.94	22.26	0	1381.15	0
5	1	1	1	5	200	0.5	-200	0.5	-50	0.2	-200	0.8	2	1	1	5	1	86	-200	171	-200	1018.32	-10.73	0	1778.27	1391.14	1392.16	0	1395.14	1396.16	1399.18	1402.25	1402.25	1.05	41.77	1	1392.03	0
6	1	1	1	6	200	0.8	50	0.2	200	0.5	-50	0.5	2	1	1	6	1	231	200	246	200	1802.58	12.52	0	1919	1403.3	1405.11	0	1407.3	1408.33	1411.35	1414.44	1414.45	1.58	-29.98	1	1405	0
7	1	1	1	7	200	0.8	50	0.2	200	0.2	50	0.8	2	1	1	7	1	153	200	282	50	1085.27	25.82	0	2083.11	1416.03	1417.12	0	1420.03	1421.05	1424.07	1425.85	1425.86	1.69	-16.68	1	1416.97	0
8	1	1	1	8	50	0.2	-200	0.8	50	0.8	-200	0.2	2	1	1	8	0	1	-200	313	50	1835.9	-2.41	0	2215.31	1427.56	1429.4	0	1431.56	1432.58	1435.6	1443.34	1443.34	1.75	-17.41	0	1429.32	0
9	1	1	1	9	200	0.5	-200	0.5	200	0.2	-200	0.8	2	1	1	9	1	5	-200	344	200	1635.68	-33.64	0	2354.09	1445.11	1446.75	0	1449.11	1450.13	1453.15	1454.94	1454.95	1.03	-23.64	1	1446.57	0
10	1	1	1	10	50	0.5	-200	0.5	200	0.5	-200	0.5	2	1	1	10	1	150	-200	86	-200	2186.22	-24.24	0	0	1456	1458.19	0	1460	1461.02	1464.04	1466.95	1466.96	1.54	45.76	1	1458.09	0
11	1	1	1	11	-50	0.8	-200	0.2	200	0.8	-50	0.2	2	1	1	11	0	41	-50	123	-50	1619.08	0.26	0	0	1468.52	1470.13	0	1472.52	1473.54	1476.56	1479.98	1479.99	1.6	-47.24	0	1470.04	0
12	1	1	1	12	200	0.2	-200	0.8	50	0.2	-50	0.8	2	1	1	12	1	124	-200	261	-50	1752.4	1.44	0	0	1481.61	1483.36	0	1485.61	1486.63	1489.65	1491.37	1491.37	1.09	18.94	1	1483.21	0
13	1	1	1	13	-50	0.2	-200	0.8	200	0.5	-200	0.5	1	1	2	1	0	202	200	140	-200	985.12	32.21	0	0	1494.49	1495.47	0	1498.49	1499.51	1502.53	1505.29	1505.3	1.76	-35.29	0	1495.37	0
14	1	1	1	14	200	0.2	-50	0.8	200	0.8	50	0.2	1	1	2	2	0	352	200	145	-50	784.97	50	0	0	1507.07	1507.85	0	1511.07	1512.09	1515.11	1515.84	1515.86	1.79	-35.04	0	1507.72	0
15	1	1	1	15	200	0.5	-200	0.5	-50	0.2	-200	0.8	1	1	2	3	1	189	200	11	-200	1118.39	44.56	0	0	1517.66	1518.78	0	1521.66	1522.68	1525.7	1527.44	1527.45	1.11	-40.44	1	1518.56	0
16	1	1	1	16	50	0.2	-200	0.8	50	0.2	-50	0.8	1	1	2	4	0	236	-50	68	-200	2135.97	11.04	0	0	1528.57	1530.71	0	1532.57	1533.59	1536.61	1537.81	1537.83	1.07	-28.96	0	1530.6	0
17	1	1	1	17	50	0.8	-200	0.2	200	0.8	-200	0.2	1	1	2	5	1	280	50	217	200	1452.33	-4.24	0	0	1538.91	1540.37	0	1542.91	1543.94	1546.96	1547.81	1547.82	1.08	8.26	1	1540.19	0
18	1	1	1	18	50	0.5	-200	0.5	200	0.5	-200	0.5	1	1	2	6	0	264	200	157	-200	1702.31	22.88	0	2492.46	1548.92	1550.63	0	1552.92	1553.95	1556.96	1558.98	1558.98	1.14	2.88	0	1550.53	0
19	1	1	1	19	200	0.8	-50	0.2	200	0.5	50	0.5	1	1	2	7	0	129	50	270	200	1635.75	1.42	0	0	1560.13	1561.77	0	1564.13	1565.16	1568.18	1569.63	1569.64	1.73	-13.58	0	1561.68	0
20	1	1	1	20	200	0.5	-200	0.5	200	0.2	-200	0.8	1	1	2	8	1	193	200	191	-200	1802.52	9.45	0	0	1571.39	1573.2	0	1575.4	1576.42	1579.44	1583.28	1583.29	1.79	16.95	1	1573.06	0
21	1	1	1	21	200	0.8	-200	0.2	-50	0.2	-200	0.8	1	1	2	9	1	247	200	181	-200	2853.44	43.02	0	0	1585.09	1587.94	0	1589.09	1590.11	1593.13	1595.3	1595.3	1.43	13.02	1	1587.84	0
22	1	1	1	22	200	0.5	-50	0.5	-50	0.5	-200	0.5	1	1	2	10	1	37	-50	85	-200	2036.08	7.97	0	0	1596.75	1598.79	0	1600.75	1601.77	1604.79	1606.99	1606.99	1.84	-22.03	1	1598.67	0
23	1	1	1	23	50	0.8	-50	0.2	200	0.8	-50	0.2	1	1	2	11	0	220	200	72	-50	1685.81	39.68	0	0	1608.85	1610.53	0	1612.85	1613.87	1616.89	1622.48	1622.49	1.79	9.68	0	1610.38	0
24	1	1	1	24	-50	0.8	-200	0.2	200	0.2	-200	0.8	1	1	2	12	1	295	-50	314	200	2786.57	3.58	0	0	1624.29	1627.08	0	1628.29	1629.32	1632.34	1633.46	1633.47	1.03	3.58	1	1626.99	0
25	1	1	1	25	50	0.5	-200	0.5	50	0.8	-200	0.2	2	1	3	1	0	282	50	22	-200	2202.97	27.38	0	0	1636.52	1638.73	0	1640.52	1641.54	1644.56	1646.19	1646.2	1.34	-35.12	0	1638.64	0
26	1	1	1	26	200	0.2	-50	0.8	200	0.8	50	0.2	2	1	3	2	0	345	200	94	-50	1886.23	42.34	0	0	1647.55	1649.44	0	1651.55	1652.57	1655.59	1657.07	1657.08	1.47	-42.66	0	1649.31	0
27	1	1	1	27	200	0.5	-50	0.5	200	0.8	-200	0.2	2	1	3	3	1	72	-50	99	200	2419.64	-20.56	0	0	1658.56	1660.98	0	1662.56	1663.58	1666.6	1669.95	1669.95	1.32	34.44	1	1660.91	0
28	1	1	1	28	200	0.5	-50	0.5	50	0.5	-50	0.5	2	1	3	4	1	291	200	218	50	1352.15	25.04	0	0	1671.29	1672.64	0	1675.29	1676.31	1679.33	1680.67	1680.68	1.73	2.54	1	1672.46	0
29	1	1	1	29	200	0.2	50	0.8	200	0.5	50	0.5	2	1	3	5	0	257	200	328	200	2236.18	30.42	0	0	1682.42	1684.65	0	1686.42	1687.44	1690.46	1693.53	1693.54	1.44	45.42	0	1684.6	0
30	1	1	1	30	200	0.5	50	0.5	50	0.2	-50	0.8	2	1	3	6	1	83	50	173	-50	1952.68	4.91	0	0	1694.99	1696.95	0	1698.99	1700.02	1703.04	1707.03	1707.04	1.93	24.91	1	1696.87	0
31	1	1	1	31	-50	0.2	-200	0.8	50	0.8	-200	0.2	2	1	3	7	0	207	50	331	-50	1986.16	12.47	0	0	1708.97	1710.96	0	1712.97	1714	1717.01	1721.7	1721.72	1.16	2.47	0	1710.82	0
32	1	1	1	32	-50	0.2	-200	0.8	200	0.2	-200	0.8	2	1	3	8	0	61	-200	94	-200	2036.35	0.03	0	0	1722.89	1724.92	0	1726.89	1727.91	1730.93	1731.78	1731.8	1.87	0.03	0	1724.82	0
33	1	1	1	33	50	0.8	-200	0.2	200	0.8	-200	0.2	2	1	3	9	0	54	-200	156	50	2953.49	-12.2	0	0	1733.68	1736.63	0	1737.68	1738.7	1741.72	1743.02	1743.02	1.91	40.3	0	1736.57	0
34	1	1	1	34	50	0.8	-50	0.2	200	0.2	-200	0.8	2	1	3	10	1	176	50	158	-200	868.18	49.58	0	0	1744.94	1745.81	0	1748.94	1749.96	1752.98	1754.26	1754.27	1.67	12.08	1	1745.67	0
35	1	1	1	35	200	0.5	-200	0.5	200	0.8	50	0.2	2	1	3	11	0	300	200	301	200	1735.66	4.24	0	0	1755.95	1757.69	0	1759.95	1760.97	1763.99	1765.49	1765.51	1.75	-15.76	0	1757.62	0
36	1	1	1	36	50	0.5	-50	0.5	50	0.5	-200	0.5	2	1	3	12	1	272	50	229	50	1969.12	10.51	0	0	1767.28	1769.25	0	1771.28	1772.3	1775.32	1776.33	1776.34	1.93	-4.49	1	1769.11	0
37	1	1	1	37	200	0.8	-50	0.2	50	0.8	-50	0.2	2	1	4	1	1	344	200	141	50	2185.98	23.99	0	0	1780.29	1782.48	0	1784.29	1785.31	1788.33	1790	1790.02	1.66	8.99	1	1782.39	0
38	1	1	1	38	200	0.8	-200	0.2	-50	0.2	-200	0.8	2	1	4	2	1	27	-200	55	-200	1985.98	6.94	0	0	1791.68	1793.67	0	1795.68	1796.71	1799.73	1801.4	1801.41	1.4	-45.56	1	1793.59	0
39	1	1	1	39	-50	0.8	-200	0.2	-50	0.5	-200	0.5	2	1	4	3	1	121	-50	116	-200	2102.95	7.19	0	0	1802.81	1804.91	0	1806.81	1807.83	1810.85	1811.75	1811.75	1.72	7.19	1	1804.82	0
40	1	1	1	40	50	0.8	-50	0.2	200	0.8	-50	0.2	2	1	4	4	0	247	200	204	50	1735.75	36.73	0	0	1813.49	1815.22	0	1817.49	1818.51	1821.53	1823.15	1823.16	1.05	26.73	0	1815.17	0
41	1	1	1	41	-50	0.5	-200	0.5	200	0.8	-200	0.2	2	1	4	5	0	326	200	170	-200	1719.28	40.38	0	0	1824.23	1825.95	0	1828.23	1829.25	1832.27	1835.14	1835.14	1.23	-37.12	0	1825.82	0
42	1	1	1	42	-50	0.8	-200	0.2	200	0.2	-50	0.8	2	1	4	6	1	312	-50	102	-50	2386.28	-6.45	0	0	1836.38	1838.76	0	1840.38	1841.4	1844.42	1846.34	1846.35	1.98	-26.45	1	1838.69	0
43	1	1	1	43	200	0.8	-50	0.2	50	0.8	-50	0.2	2	1	4	7	1	318	200	336	50	2803.6	27.45	0	0	1848.34	1851.14	0	1852.34	1853.36	1856.38	1858.1	1858.11	1.91	-17.55	1	1851.06	0
44	1	1	1	44	50	0.8	-200	0.2	200	0.8	-200	0.2	2	1	4	8	0	129	200	331	50	2052.83	22.5	0	0	1860.03	1862.08	0	1864.03	1865.05	1868.07	1869.79	1869.81	1.72	-40	0	1861.97	0
45	1	1	1	45	-50	0.2	-200	0.8	200	0.5	-200	0.5	2	1	4	9	0	175	-200	210	-200	2252.99	-0.12	0	0	1871.54	1873.8	0	1875.54	1876.56	1879.58	1882.7	1882.72	1.46	-27.62	0	1873.69	0
46	1	1	1	46	50	0.2	-50	0.8	-50	0.5	-200	0.5	2	1	4	10	1	349	50	354	-50	2336.25	43.35	0	0	1884.19	1886.52	0	1888.19	1889.21	1892.23	1894.38	1894.4	1.51	23.35	1	1886.44	0
47	1	1	1	47	200	0.8	-200	0.2	200	0.5	-50	0.5	2	1	4	11	0	12	-50	273	200	1318.76	-50	0	0	1895.93	1897.25	0	1899.93	1900.95	1903.97	1905.58	1905.59	1.96	-31.28	0	1897.16	0
48	1	1	1	48	200	0.8	-200	0.2	50	0.2	-200	0.8	2	1	4	12	1	113	200	322	50	1619.18	41.84	0	0	1907.56	1909.18	0	1911.56	1912.58	1915.6	1917.18	1917.19	1.81	11.84	1	1909.08	0
49	1	1	1	49	-50	0.8	-200	0.2	-50	0.5	-200	0.5	1	1	5	1	1	297	-50	183	-50	1268.59	11.57	0	0	1921.02	1922.29	0	1925.02	1926.04	1929.06	1930.67	1930.68	1.6	24.07	1	1922.2	0
50	1	1	1	50	50	0.8	-200	0.2	200	0.8	-200	0.2	1	1	5	2	0	155	200	284	50	434.65	40.52	0	0	1932.28	1932.72	0	1936.28	1937.3	1940.32	1941.85	1941.86	1.31	-11.98	0	1932.65	0
51	1	1	1	51	200	0.2	-200	0.8	50	0.2	-50	0.8	1	1	5	3	1	110	-200	283	-50	1552.25	-44.78	0	0	1943.19	1944.75	0	1947.19	1948.21	1951.23	1952.41	1952.42	1	20.22	1	1944.65	0
52	1	1	1	52	50	0.2	-200	0.8	50	0.8	-200	0.2	1	1	5	4	0	133	50	147	-200	1001.75	20.68	0	0	1953.44	1954.44	0	1957.44	1958.46	1961.48	1963.77	1963.78	1.6	-9.32	0	1954.34	0
53	1	1	1	53	200	0.2	-200	0.8	-50	0.8	-200	0.2	1	1	5	5	0	280	-50	315	200	2720.07	1.32	0	0	1965.4	1968.12	0	1969.4	1970.42	1973.44	1975.34	1975.34	1.29	13.82	0	1967.99	0
54	1	1	1	54	200	0.8	-200	0.2	50	0.2	-200	0.8	1	1	5	6	1	23	-200	303	50	1952.54	5.8	0	0	1976.64	1978.59	0	1980.64	1981.66	1984.68	1986.25	1986.27	1.03	-31.7	1	1978.54	0
55	1	1	1	55	200	0.5	-200	0.5	50	0.8	-50	0.2	1	1	5	7	1	322	200	275	50	1869.37	0.51	0	0	1987.3	1989.17	0	1991.3	1992.32	1995.34	2023.86	2023.87	1.41	13.01	1	1988.92	0
56	1	1	1	56	200	0.8	50	0.2	200	0.2	50	0.8	1	1	5	8	1	188	200	61	50	2519.72	2.52	0	0	2025.29	2027.81	0	2029.29	2030.31	2033.33	2037.77	2037.78	1.18	15.02	1	2027.75	0
57	1	1	1	57	50	0.5	-50	0.5	50	0.5	-200	0.5	1	1	5	9	1	320	50	342	50	1735.81	0.2	0	0	2038.98	2040.72	0	2042.98	2044	2047.02	2049.08	2049.09	1.94	-12.3	1	2040.61	0
58	1	1	1	58	200	0.5	-50	0.5	50	0.8	-200	0.2	1	1	5	10	0	163	50	183	200	2353.04	8.79	0	0	2051.04	2053.4	0	2055.04	2056.07	2059.09	2059.97	2059.99	1.78	-3.71	0	2053.33	0
59	1	1	1	59	50	0.5	-50	0.5	50	0.2	-200	0.8	1	1	5	11	1	239	50	337	50	1535.11	24.71	0	0	2061.77	2063.31	0	2065.77	2066.79	2069.81	2070.48	2070.5	1.83	2.21	1	2063.28	0
60	1	1	1	60	200	0.5	-200	0.5	200	0.8	50	0.2	1	1	5	12	0	229	200	103	-200	1919.2	50	0	0	2072.33	2074.25	0	2076.33	2077.35	2080.37	2081.11	2081.12	1.97	17.24	0	2074.19	0
61	1	1	1	61	200	0.2	-200	0.8	-50	0.8	-200	0.2	2	1	6	1	0	104	-50	276	-200	2553.49	9.02	0	0	2085.13	2087.68	0	2089.13	2090.15	2093.17	2094.69	2094.7	1.04	29.02	0	2087.6	0
62	1	1	1	62	50	0.8	-200	0.2	200	0.5	-50	0.5	2	1	6	2	1	180	50	155	-50	2636.54	26	0	0	2095.75	2098.39	0	2099.75	2100.77	2103.79	2105.22	2105.23	1.06	-4	1	2098.21	0
63	1	1	1	63	50	0.5	-50	0.5	50	0.2	-200	0.8	2	1	6	3	1	275	50	185	-200	1235.24	18.93	0	0	2106.3	2107.53	0	2110.3	2111.32	2114.34	2115.81	2115.82	1.54	38.93	1	2107.44	0
64	1	1	1	64	200	0.5	-200	0.5	50	0.8	-50	0.2	2	1	6	4	0	311	50	322	200	2252.93	0.31	0	0	2117.37	2119.63	0	2121.37	2122.39	2125.41	2126.7	2126.72	1.43	30.31	0	2119.53	0
65	1	1	1	65	50	0.2	-50	0.8	200	0.5	50	0.5	2	1	6	5	0	45	50	64	-50	1585.65	48.62	0	0	2128.17	2129.75	0	2132.17	2133.19	2136.21	2136.8	2136.81	1.68	48.62	0	2129.69	0
66	1	1	1	66	200	0.5	-50	0.5	-50	0.5	-200	0.5	2	1	6	6	1	310	200	90	-200	2369.52	50	0	0	2138.51	2140.88	0	2142.51	2143.53	2146.55	2147.93	2147.93	1.73	-20.03	1	2140.64	0
67	1	1	1	67	200	0.5	-50	0.5	50	0.8	-200	0.2	2	1	6	7	0	113	50	69	-50	1719.19	10.9	0	0	2149.67	2151.39	0	2153.67	2154.69	2157.71	2159.1	2159.11	1.36	-24.1	0	2151.31	0
68	1	1	1	68	200	0.5	50	0.5	200	0.8	-50	0.2	2	1	6	8	1	309	200	332	200	2319.58	8.8	0	0	2160.5	2162.82	0	2164.5	2165.52	2168.54	2169.85	2169.86	1.55	48.8	1	2162.7	0
69	1	1	1	69	200	0.5	50	0.5	50	0.5	-50	0.5	2	1	6	9	1	18	50	154	-50	1602.31	10.24	0	0	2171.42	2173.03	0	2175.42	2176.45	2179.46	2180.72	2180.73	1.08	-34.76	1	2172.89	0
70	1	1	1	70	200	0.8	50	0.2	200	0.5	-50	0.5	2	1	6	10	0	211	200	240	200	1685.83	-37.5	0	0	2181.83	2183.52	0	2185.83	2186.85	2189.87	2191.21	2191.23	1.97	-18.5	0	2183.45	0
71	1	1	1	71	50	0.2	-50	0.8	200	0.5	50	0.5	2	1	6	11	0	76	50	195	-50	1068.34	29.7	0	0	2193.21	2194.28	0	2197.21	2198.23	2201.25	2202.65	2202.67	1.23	27.2	0	2194.2	0
72	1	1	1	72	50	0.2	-200	0.8	50	0.2	-50	0.8	2	1	6	12	0	125	-50	149	-200	2386.4	-35.16	0	0	2203.92	2206.31	0	2207.92	2208.94	2211.96	2213.69	2213.7	1.6	-12.66	0	2206.22	0
73	1	1	1	73	-50	0.2	-200	0.8	200	0.2	-200	0.8	1	1	7	1	0	121	-200	34	-200	2319.76	-0.21	0	0	2217.33	2219.65	0	2221.33	2222.35	2225.37	2227.9	2227.91	1.06	24.79	0	2219.54	0
74	1	1	1	74	200	0.5	50	0.5	50	0.2	-50	0.8	1	1	7	2	1	260	200	50	-50	2152.75	23.65	0	0	2228.98	2231.13	0	2232.98	2234	2237.02	2238.36	2238.37	1.94	6.15	1	2231.02	0
75	1	1	1	75	200	0.8	-50	0.2	50	0.8	-50	0.2	1	1	7	3	1	156	200	349	50	1552.38	1.52	0	0	2240.32	2241.87	0	2244.32	2245.34	2248.36	2251.37	2251.38	1.79	-45.98	1	2241.69	0
76	1	1	1	76	-50	0.2	-200	0.8	50	0.8	-200	0.2	1	1	7	4	0	9	-200	236	-200	2486.52	-30.93	0	0	2253.18	2255.67	0	2257.18	2258.21	2261.22	2263.01	2263.03	1.7	-18.43	0	2255.61	0
77	1	1	1	77	200	0.5	-50	0.5	200	0.8	-200	0.2	1	1	7	5	1	196	200	216	200	2586.31	25.16	0	0	2264.73	2267.31	0	2268.73	2269.75	2272.77	2272.78	2272.79	1.31	25.16	1	2267.17	0
78	1	1	1	78	50	0.2	-50	0.8	200	0.5	50	0.5	1	1	7	6	0	191	200	41	-50	1668.94	15.11	0	0	2274.1	2275.77	0	2278.1	2279.12	2282.14	2285.3	2285.31	1.84	-4.89	0	2275.67	0
79	1	1	1	79	50	0.5	-50	0.5	50	0.5	-200	0.5	1	1	7	7	1	152	-50	64	-200	2519.82	-37.29	0	0	2287.17	2289.69	0	2291.17	2292.19	2295.21	2298.13	2298.14	1.16	40.21	1	2289.62	0
80	1	1	1	80	200	0.5	50	0.5	50	0.5	-50	0.5	1	1	7	8	1	219	200	337	50	1435.58	46.76	0	0	2299.31	2300.75	0	2303.31	2304.33	2307.35	2308.76	2308.77	1.4	-48.24	1	2300.66	0
81	1	1	1	81	-50	0.8	-200	0.2	200	0.8	-50	0.2	1	1	7	9	0	147	200	232	-50	1919.33	30.03	0	0	2310.19	2312.11	0	2314.19	2315.21	2318.23	2320.83	2320.85	1.73	-9.97	0	2312.03	0
82	1	1	1	82	200	0.5	50	0.5	200	0.8	-50	0.2	1	1	7	10	1	358	200	4	-50	1886.11	50	0	0	2322.6	2324.48	0	2326.6	2327.62	2330.64	2331.38	2331.39	1.61	29.24	1	2324.32	0
83	1	1	1	83	-50	0.5	-200	0.5	200	0.8	-200	0.2	1	1	7	11	0	109	200	349	-50	3136.73	43.14	0	0	2333.01	2336.15	0	2337.01	2338.03	2341.05	2342.1	2342.1	1.08	8.14	0	2336.03	0
84	1	1	1	84	50	0.8	-50	0.2	200	0.2	-200	0.8	1	1	7	12	1	162	50	73	-200	984.94	32.5	0	0	2343.2	2344.19	0	2347.2	2348.22	2351.24	2352.58	2352.59	1.49	48.61	1	2344.03	0
85	1	1	1	85	50	0.5	-200	0.5	50	0.8	-200	0.2	1	1	8	1	0	180	50	197	50	2953.43	18.59	0	0	2356.11	2359.07	0	2360.11	2361.13	2364.15	2365.43	2365.44	1.14	-28.91	0	2359.01	0
86	1	1	1	86	50	0.2	-50	0.8	200	0.5	50	0.5	1	1	8	2	0	67	50	232	-50	2236.2	47.73	0	0	2366.59	2368.83	0	2370.59	2371.61	2374.63	2375.52	2375.53	1.51	-17.27	0	2368.7	0
87	1	1	1	87	200	0.2	50	0.8	200	0.5	50	0.5	1	1	8	3	0	119	50	194	50	784.79	40	0	0	2377.05	2377.83	0	2381.05	2382.07	2385.09	2386.16	2386.17	1.94	40.88	0	2377.77	0
88	1	1	1	88	200	0.8	-200	0.2	200	0.5	-50	0.5	1	1	8	4	1	23	-200	134	-50	2686.46	-35.49	0	0	2388.13	2390.81	0	2392.13	2393.15	2396.17	2397.97	2397.99	1.8	-12.99	1	2390.75	0
89	1	1	1	89	200	0.8	-50	0.2	50	0.8	-50	0.2	1	1	8	5	1	107	200	105	50	1418.82	13.87	0	0	2399.8	2401.22	0	2403.8	2404.83	2407.85	2412.03	2412.03	1.87	-36.13	1	2401.15	0
90	1	1	1	90	200	0.8	50	0.2	200	0.5	-50	0.5	1	1	8	6	1	24	50	41	-50	1485.49	23.81	0	0	2413.92	2415.4	0	2417.92	2418.94	2421.96	2422.77	2422.78	1.99	1.31	1	2415.34	0
91	1	1	1	91	200	0.5	-200	0.5	50	0.5	-200	0.5	1	1	8	7	1	303	200	300	50	3020.24	31.03	0	0	2424.78	2427.8	0	2428.78	2429.8	2432.82	2434.05	2434.05	1.09	-11.47	1	2427.72	0
92	1	1	1	92	50	0.8	-200	0.2	200	0.5	-50	0.5	1	1	8	8	0	225	200	241	50	1018.45	42.69	0	0	2435.15	2436.17	0	2439.15	2440.18	2443.19	2444.19	2444.2	1.8	-44.81	0	2436.06	0
93	1	1	1	93	200	0.5	-50	0.5	50	0.5	-50	0.5	1	1	8	9	1	127	-50	148	-50	1451.99	0.76	0	0	2446.01	2447.47	0	2450.01	2451.04	2454.06	2459.53	2459.54	1.67	30.76	1	2447.39	0
94	1	1	1	94	50	0.2	-50	0.8	-50	0.5	-200	0.5	1	1	8	10	1	278	-50	110	-200	2703.29	13.55	0	0	2461.23	2463.93	0	2465.23	2466.25	2469.27	2470.22	2470.24	1.13	26.05	1	2463.85	0
95	1	1	1	95	-50	0.8	-200	0.2	200	0.2	-50	0.8	1	1	8	11	1	66	-200	72	-50	2953.51	-50	0	0	2471.37	2474.32	0	2475.37	2476.39	2479.41	2479.93	2479.95	1.26	-14.38	1	2474.25	0
96	1	1	1	96	200	0.8	50	0.2	200	0.5	-50	0.5	1	1	8	12	1	227	200	159	-50	1301.86	50	0	0	2481.21	2482.52	0	2485.21	2486.24	2489.25	2490.65	2490.66	1.8	48.77	1	2482.38	0
97	3	1	1	1	-50	0.8	-200	0.2	200	0.2	-50	0.8	2	1	1	1	0	335	200	65	-200	3170.4	39.12	11846.36	11846.37	11850.46	11853.63	0	11854.49	11855.53	11858.57	11860.58	11860.59	1.54	-28.38	0	11853.53	0
98	3	1	1	2	200	0.2	-200	0.8	50	0.2	-50	0.8	2	1	1	2	0	178	-50	138	-200	1835.73	16.46	0	11848.41	11862.14	11863.97	0	11866.14	11867.16	11870.18	11871.18	11871.19	1.47	-11.04	0	11863.88	0
99	3	1	1	3	50	0.8	-50	0.2	200	0.8	-50	0.2	2	1	1	3	0	316	200	320	50	1819.1	27.22	0	11982.2	11872.68	11874.5	0	11876.68	11877.7	11880.72	11882.37	11882.37	1.36	44.72	0	11874.4	0
100	3	1	1	4	200	0.8	-50	0.2	200	0.5	50	0.5	2	1	1	4	0	208	200	199	200	1718.93	0.87	0	12115.91	11883.74	11885.46	0	11887.74	11888.76	11891.78	11893.44	11893.45	1.48	15.87	0	11885.36	0
101	3	1	1	5	-50	0.2	-200	0.8	200	0.5	-200	0.5	2	1	1	5	0	175	-200	224	-200	2252.91	9.27	0	12249	11894.93	11897.19	0	11898.93	11899.96	11902.97	11904.35	11904.36	1.84	-43.23	0	11897.03	0
102	3	1	1	6	200	0.5	-200	0.5	200	0.2	-200	0.8	2	1	1	6	1	42	-200	70	-200	2536.4	-17.1	0	12376.27	11906.21	11908.75	0	11910.21	11911.23	11914.25	11915.21	11915.22	1.58	-29.6	1	11908.65	0
103	3	1	1	7	200	0.5	-200	0.5	-50	0.2	-200	0.8	2	1	1	7	1	103	-200	109	-200	1518.69	-42.2	0	12506.12	11916.82	11918.34	0	11920.82	11921.84	11924.86	11926.67	11926.68	1.22	-49.7	1	11918.25	0
104	3	1	1	8	-50	0.8	-200	0.2	-50	0.5	-200	0.5	2	1	1	8	1	265	-50	132	-200	2853.29	-19.17	0	12638.03	11927.91	11930.77	0	11931.91	11932.94	11935.96	11937.02	11937.02	1.39	-44.17	1	11930.66	0
105	3	1	1	9	50	0.2	-50	0.8	-50	0.5	-200	0.5	2	1	1	9	1	165	-50	244	-50	1518.72	-24.56	0	12766	11938.42	11939.94	0	11942.42	11943.45	11946.47	11948.41	11948.42	1.91	0.44	1	11939.86	0
106	3	1	1	10	-50	0.5	-200	0.5	200	0.8	-200	0.2	2	1	1	10	0	11	-200	306	-50	1868.38	-50	0	0	11950.34	11952.2	0	11954.34	11955.36	11958.38	11959.46	11959.48	1.29	47.93	0	11952.12	0
107	3	1	1	11	50	0.2	-50	0.8	200	0.5	50	0.5	2	1	1	11	0	270	200	167	-50	1735.81	20.2	0	0	11960.78	11962.51	0	11964.78	11965.8	11968.82	11970.25	11970.25	1.46	-9.8	0	11962.41	0
108	3	1	1	12	200	0.8	-200	0.2	50	0.2	-200	0.8	2	1	1	12	1	275	200	77	-200	1869.06	36.6	0	0	11971.72	11973.59	0	11975.72	11976.74	11979.76	11980.62	11980.63	1.55	-30.9	1	11973.51	0
109	3	1	1	13	200	0.5	-50	0.5	50	0.8	-200	0.2	2	1	2	1	1	233	200	219	50	2786.59	44.65	0	0	11984.22	11987	0	11988.22	11989.24	11992.26	11993.88	11993.89	1.06	44.65	1	11986.92	0
110	3	1	1	14	-50	0.8	-200	0.2	200	0.2	-200	0.8	2	1	2	2	0	79	-200	82	-50	1919.19	-50	0	0	11994.96	11996.88	0	11998.96	11999.98	12003	12004.26	12004.27	1.63	-19.5	0	11996.77	0
111	3	1	1	15	200	0.8	50	0.2	200	0.5	-50	0.5	2	1	2	3	1	296	200	298	200	1602.13	3.49	0	0	12005.92	12007.52	0	12009.92	12010.94	12013.96	12016.2	12016.21	1.88	-49.01	1	12007.41	0
112	3	1	1	16	50	0.8	-200	0.2	200	0.8	-200	0.2	2	1	2	4	0	349	200	128	50	2186.22	21.29	0	0	12018.1	12020.29	0	12022.1	12023.12	12026.14	12027.86	12027.88	1.91	-36.21	0	12020.16	0
113	3	1	1	17	50	0.8	-50	0.2	200	0.2	-200	0.8	2	1	2	5	1	209	50	107	-200	1852.43	5.52	0	0	12029.79	12031.65	0	12033.79	12034.81	12037.83	12040.19	12040.2	1.61	40.52	1	12031.52	0
114	3	1	1	18	-50	0.2	-200	0.8	200	0.2	-200	0.8	2	1	2	6	0	62	-200	228	-200	3053.69	-50	0	12892.22	12041.82	12044.88	0	12045.82	12046.84	12049.86	12050.39	12050.4	1.09	5.53	0	12044.71	0
115	3	1	1	19	50	0.2	-50	0.8	200	0.5	50	0.5	2	1	2	7	0	234	200	342	50	1868.93	15.45	0	0	12051.5	12053.37	0	12055.5	12056.52	12059.54	12061.66	12061.67	1.94	15.45	0	12053.28	0
116	3	1	1	20	200	0.5	-200	0.5	50	0.5	-200	0.5	2	1	2	8	0	100	-200	54	-200	2019.35	-46.99	0	0	12063.63	12065.64	0	12067.63	12068.65	12071.67	12073.02	12073.03	1.19	10.51	0	12065.57	0
117	3	1	1	21	-50	0.2	-200	0.8	50	0.8	-200	0.2	2	1	2	9	0	355	50	127	-200	1785.7	50	0	0	12074.24	12076.02	0	12078.24	12079.26	12082.28	12082.83	12082.84	1.69	34.9	0	12075.86	0
118	3	1	1	22	-50	0.8	-200	0.2	200	0.8	-50	0.2	2	1	2	10	0	8	-50	97	-50	1919.37	-27.5	0	0	12084.54	12086.46	0	12088.54	12089.57	12092.59	12093.34	12093.35	1.85	-26.88	0	12086.35	0
119	3	1	1	23	50	0.5	-200	0.5	200	0.5	-200	0.5	2	1	2	11	0	99	-200	216	50	2035.97	-50	0	0	12095.2	12097.24	0	12099.21	12100.23	12103.25	12103.71	12103.73	1.44	-44.49	0	12097.13	0
120	3	1	1	24	200	0.8	-50	0.2	50	0.8	-50	0.2	2	1	2	12	1	181	200	74	50	2653.13	43.12	0	0	12105.18	12107.83	0	12109.18	12110.2	12113.22	12114.11	12114.12	1.78	43.12	1	12107.71	0
121	3	1	1	25	200	0.8	50	0.2	200	0.2	50	0.8	2	1	3	1	1	302	200	111	50	1535.38	43.23	0	0	12117.93	12119.46	0	12121.93	12122.95	12125.97	12128.27	12128.29	1.56	-9.27	1	12119.34	0
122	3	1	1	26	200	0.8	-200	0.2	-50	0.2	-200	0.8	2	1	3	2	1	231	200	136	-200	2102.7	-1.41	0	0	12129.85	12131.96	0	12133.85	12134.88	12137.89	12138.89	12138.9	1.64	26.09	1	12131.85	0
123	3	1	1	27	200	0.2	-50	0.8	200	0.8	50	0.2	2	1	3	3	0	336	200	157	-50	1585.58	29.46	0	0	12140.55	12142.13	0	12144.55	12145.57	12148.59	12149.93	12149.94	1.73	46.96	0	12142.04	0
124	3	1	1	28	50	0.8	-200	0.2	200	0.8	-200	0.2	2	1	3	4	0	351	200	224	50	1935.83	20.37	0	0	12151.67	12153.61	0	12155.67	12156.7	12159.72	12161.11	12161.13	1.18	-37.13	0	12153.53	0
125	3	1	1	29	200	0.8	-50	0.2	50	0.8	-50	0.2	2	1	3	5	1	350	200	9	-50	2286.06	15.44	0	0	12162.33	12164.62	0	12166.33	12167.36	12170.38	12171.37	12171.38	1.2	-12.06	1	12164.54	0
126	3	1	1	30	50	0.5	-50	0.5	50	0.5	-200	0.5	2	1	3	6	1	169	-50	255	50	1652.18	-44.97	0	0	12172.58	12174.23	0	12176.58	12177.6	12180.62	12182.25	12182.25	1.83	-4.97	1	12174.12	0
127	3	1	1	31	200	0.5	-200	0.5	200	0.8	50	0.2	2	1	3	7	0	47	50	71	-200	1835.8	19.11	0	0	12184.1	12185.94	0	12188.1	12189.13	12192.15	12193.11	12193.13	1.15	1.61	0	12185.83	0
128	3	1	1	32	200	0.8	50	0.2	200	0.5	-50	0.5	2	1	3	8	1	187	200	105	-50	1585.52	22.92	0	0	12194.3	12195.88	0	12198.3	12199.32	12202.34	12203.27	12203.29	1.95	-22.08	1	12195.74	0
129	3	1	1	33	200	0.5	-50	0.5	50	0.5	-50	0.5	2	1	3	9	1	96	-50	51	-50	1602.28	-26.1	0	0	12205.24	12206.84	0	12209.24	12210.26	12213.28	12215.89	12215.9	1.74	28.9	1	12206.73	0
130	3	1	1	34	50	0.5	-50	0.5	50	0.2	-200	0.8	2	1	3	10	1	203	50	325	50	1585.45	-0.24	0	0	12217.65	12219.24	0	12221.65	12222.67	12225.69	12227.06	12227.08	1.07	-40.24	1	12219.09	0
131	3	1	1	35	50	0.2	-200	0.8	50	0.8	-200	0.2	2	1	3	11	0	142	50	326	50	1685.68	-40.56	0	0	12228.16	12229.85	0	12232.16	12233.18	12236.2	12237.09	12237.1	1.35	-15.56	0	12229.75	0
132	3	1	1	36	200	0.8	-200	0.2	200	0.5	-50	0.5	2	1	3	12	1	215	200	153	-50	1952.51	21.64	0	0	12238.47	12240.42	0	12242.47	12243.49	12246.51	12247.42	12247.43	1.55	6.64	1	12240.29	0
133	3	1	1	37	200	0.8	-50	0.2	50	0.8	-50	0.2	1	1	4	1	1	59	-50	310	50	2019.26	-23.29	0	0	12251.02	12253.04	0	12255.02	12256.04	12259.06	12260.05	12260.06	1.14	16.71	1	12252.93	0
134	3	1	1	38	-50	0.8	-200	0.2	200	0.2	-50	0.8	1	1	4	2	0	165	-50	95	-50	1435.53	-0.95	0	0	12261.21	12262.65	0	12265.21	12266.23	12269.25	12271.57	12271.59	1.13	11.55	0	12262.45	0
135	3	1	1	39	200	0.8	-50	0.2	200	0.5	50	0.5	1	1	4	3	0	66	50	336	200	1485.46	4.26	0	0	12272.72	12274.21	0	12276.72	12277.74	12280.76	12281.3	12281.31	1.84	19.26	0	12274.08	0
136	3	1	1	40	200	0.5	-200	0.5	50	0.8	-50	0.2	1	1	4	4	0	51	-50	170	-200	2353	-44.5	0	0	12283.16	12285.52	0	12287.16	12288.19	12291.21	12291.8	12291.81	1.95	40.5	0	12285.38	0
137	3	1	1	41	50	0.8	-200	0.2	200	0.8	-200	0.2	1	1	4	5	0	67	-200	235	50	1635.54	-50	0	0	12293.77	12295.41	0	12297.77	12298.8	12301.82	12303.57	12303.58	1.5	-48.66	0	12295.31	0
138	3	1	1	42	200	0.5	50	0.5	50	0.5	-50	0.5	1	1	4	6	1	169	50	284	50	1568.67	-5.26	0	0	12305.08	12306.65	0	12309.09	12310.11	12313.13	12313.81	12313.83	1.88	-47.76	1	12306.5	0
139	3	1	1	43	200	0.8	50	0.2	200	0.5	-50	0.5	1	1	4	7	1	186	200	104	-50	1418.59	30	0	0	12315.71	12317.13	0	12319.71	12320.73	12323.75	12324.47	12324.47	1.2	7.49	1	12316.98	0
140	3	1	1	44	50	0.5	-200	0.5	50	0.8	-200	0.2	1	1	4	8	0	8	-200	275	50	2603.19	-31.77	0	0	12325.69	12328.29	0	12329.69	12330.71	12333.73	12334.24	12334.25	1.47	20.73	0	12328.19	0
141	3	1	1	45	50	0.8	-50	0.2	200	0.8	-50	0.2	1	1	4	9	0	309	200	205	50	2303.05	25	0	0	12335.73	12338.03	0	12339.73	12340.75	12343.77	12344.58	12344.59	1.17	39.12	0	12337.92	0
142	3	1	1	46	-50	0.5	-200	0.5	200	0.8	-200	0.2	1	1	4	10	0	284	200	26	-200	1952.6	47.68	0	0	12345.77	12347.73	0	12349.77	12350.79	12353.81	12354.61	12354.61	1.68	-32.32	0	12347.6	0
143	3	1	1	47	50	0.8	-200	0.2	200	0.8	-200	0.2	1	1	4	11	0	42	-200	283	50	1518.87	-40	0	0	12356.32	12357.84	0	12360.32	12361.34	12364.36	12365.22	12365.22	1.09	-0.15	0	12357.76	0
144	3	1	1	48	50	0.5	-200	0.5	200	0.5	-200	0.5	1	1	4	12	0	334	200	169	-200	2319.61	15.14	0	0	12366.33	12368.65	0	12370.33	12371.35	12374.37	12375.12	12375.13	1.12	15.14	1	12368.13	1
145	3	1	1	49	200	0.5	-200	0.5	50	0.8	-50	0.2	2	1	5	1	0	177	50	299	200	1886.09	-10.16	0	0	12378.29	12380.17	0	12382.29	12383.31	12386.33	12388.28	12388.3	1.31	29.84	0	12380.06	0
146	3	1	1	50	50	0.8	-200	0.2	200	0.5	-50	0.5	2	1	5	2	0	242	200	68	-200	3437.3	50	0	0	12389.61	12393.05	0	12393.61	12394.64	12397.65	12398.38	12398.39	1.73	30.27	0	12392.94	0
147	3	1	1	51	200	0.5	50	0.5	200	0.8	-50	0.2	2	1	5	3	0	325	200	335	200	2002.74	15	0	0	12400.12	12402.13	0	12404.12	12405.15	12408.16	12409.77	12409.78	1.23	-47.71	0	12402.01	0
148	3	1	1	52	50	0.2	-200	0.8	50	0.2	-50	0.8	2	1	5	4	0	205	-50	132	-200	2503.23	26.36	0	0	12411.02	12413.52	0	12415.02	12416.04	12419.06	12419.74	12419.74	1.91	-28.64	0	12413.42	0
149	3	1	1	53	200	0.5	-50	0.5	-50	0.5	-200	0.5	2	1	5	5	1	166	-50	10	-200	1418.63	31.44	0	0	12421.66	12423.08	0	12425.66	12426.68	12429.7	12430.3	12430.32	1.31	3.94	1	12422.97	0
150	3	1	1	54	50	0.5	-200	0.5	50	0.8	-200	0.2	2	1	5	6	0	236	50	63	-200	1301.71	2.86	0	0	12431.64	12432.94	0	12435.64	12436.66	12439.68	12440.99	12441	1.12	47.86	0	12432.83	0
151	3	1	1	55	200	0.5	-50	0.5	200	0.8	-200	0.2	2	1	5	7	0	251	200	64	-50	1168.73	48.86	0	0	12442.13	12443.3	0	12446.13	12447.15	12450.17	12450.65	12450.65	1.33	18.86	0	12443.21	0
152	3	1	1	56	200	0.5	50	0.5	50	0.5	-50	0.5	2	1	5	8	1	133	50	270	50	1351.83	8.2	0	0	12452.01	12453.36	0	12456.01	12457.03	12460.05	12460.71	12460.73	1.91	8.2	1	12453.24	0
153	3	1	1	57	200	0.2	-200	0.8	-50	0.8	-200	0.2	2	1	5	9	0	194	-50	327	200	1919.42	-7.63	0	0	12462.65	12464.57	0	12466.65	12467.67	12470.69	12471.85	12471.86	1.67	-32.63	0	12464.49	0
154	3	1	1	58	200	0.5	50	0.5	50	0.2	-50	0.8	2	1	5	10	1	240	200	28	-50	1251.97	15.62	0	0	12473.54	12474.79	0	12477.54	12478.56	12481.58	12482.79	12482.8	1.12	-41.88	1	12474.63	0
155	3	1	1	59	200	0.2	50	0.8	200	0.5	50	0.5	2	1	5	11	0	95	50	121	50	2035.99	0.58	0	0	12483.94	12485.97	0	12487.94	12488.96	12491.98	12493.19	12493.19	1.86	3.08	0	12485.85	0
156	3	1	1	60	50	0.5	-50	0.5	50	0.5	-200	0.5	2	1	5	12	1	354	50	271	50	1869.08	1.91	0	0	12495.06	12496.93	0	12499.06	12500.08	12503.1	12504.1	12504.12	1.99	-25.59	1	12496.79	0
157	3	1	1	61	50	0.2	-50	0.8	200	0.5	50	0.5	1	1	6	1	0	78	50	93	-50	1201.74	1.58	0	0	12508.14	12509.34	0	12512.14	12513.16	12516.18	12517.59	12517.6	1.96	-48.42	0	12509.25	0
158	3	1	1	62	50	0.2	-50	0.8	-50	0.5	-200	0.5	1	1	6	2	1	169	-50	273	-50	1334.9	-4.45	0	0	12519.57	12520.9	0	12523.57	12524.59	12527.61	12530.04	12530.05	1.2	3.05	1	12520.88	0
159	3	1	1	63	200	0.2	50	0.8	200	0.5	50	0.5	1	1	6	3	0	132	50	332	200	1985.89	3.71	0	0	12531.26	12533.25	0	12535.26	12536.28	12539.3	12540.03	12540.04	1.94	3.71	0	12533.19	0
160	3	1	1	64	200	0.2	-200	0.8	50	0.2	-50	0.8	1	1	6	4	0	242	-50	127	-200	2219.56	-50	0	0	12541.99	12544.21	0	12545.99	12547.01	12550.03	12551.76	12551.77	1.01	-23.39	0	12544.08	0
161	3	1	1	65	-50	0.8	-200	0.2	-50	0.5	-200	0.5	1	1	6	5	1	279	-50	147	-200	2319.57	8.77	0	0	12552.78	12555.1	0	12556.78	12557.8	12560.82	12561.92	12561.94	1.55	36.27	1	12555.01	0
162	3	1	1	66	200	0.8	-50	0.2	50	0.8	-50	0.2	1	1	6	6	1	212	200	60	-50	2419.71	23.5	0	0	12563.51	12565.93	0	12567.51	12568.53	12571.55	12572.72	12572.74	1.31	-1.5	1	12565.81	0
163	3	1	1	67	200	0.8	50	0.2	200	0.2	50	0.8	1	1	6	7	0	272	50	307	200	2820.13	-50	0	0	12574.05	12576.87	0	12578.05	12579.07	12582.09	12584.08	12584.1	1.72	29.82	0	12576.74	0
164	3	1	1	68	200	0.5	50	0.5	50	0.2	-50	0.8	1	1	6	8	1	270	200	68	-50	1301.82	14.22	0	0	12585.83	12587.13	0	12589.83	12590.85	12593.87	12594.77	12594.77	1.62	-33.28	1	12587.02	0
165	3	1	1	69	200	0.2	-50	0.8	200	0.8	50	0.2	1	1	6	9	0	348	200	262	-50	1568.93	18.47	0	0	12596.41	12597.98	0	12600.41	12601.43	12604.45	12605.58	12605.6	1.91	-9.03	0	12597.85	0
166	3	1	1	70	50	0.8	-200	0.2	200	0.5	-50	0.5	1	1	6	10	0	141	-50	190	50	2186.21	-11.49	0	0	12607.52	12609.7	0	12611.52	12612.54	12615.56	12616.4	12616.41	1.74	11.01	0	12609.66	0
167	3	1	1	71	200	0.8	-200	0.2	-50	0.2	-200	0.8	1	1	6	11	1	63	-200	48	-200	2036.01	-50	0	0	12618.16	12620.2	0	12622.16	12623.18	12626.2	12626.72	12626.74	1.05	-30.99	1	12620	0
168	3	1	1	72	200	0.8	-200	0.2	50	0.2	-200	0.8	1	1	6	12	1	118	200	70	-200	2086.01	27.09	0	0	12627.8	12629.89	0	12631.8	12632.83	12635.84	12636.28	12636.3	1.72	4.59	1	12629.69	0
169	3	1	1	73	-50	0.8	-200	0.2	200	0.2	-200	0.8	1	1	7	1	1	151	-50	81	-200	2219.34	24.47	0	0	12640.05	12642.27	0	12644.05	12645.07	12648.09	12649.15	12649.16	1.62	24.47	1	12642.2	0
170	3	1	1	74	200	0.5	-200	0.5	200	0.2	-200	0.8	1	1	7	2	1	203	200	349	200	1785.74	8.84	0	0	12650.79	12652.58	0	12654.79	12655.81	12658.83	12659.66	12659.67	1.94	-28.66	1	12652.51	0
171	3	1	1	75	50	0.5	-50	0.5	50	0.5	-200	0.5	1	1	7	3	1	260	50	47	-200	1685.68	9.76	0	0	12661.62	12663.3	0	12665.62	12666.64	12669.66	12670.7	12670.71	1.48	-37.74	1	12663.21	0
172	3	1	1	76	-50	0.2	-200	0.8	50	0.8	-200	0.2	1	1	7	4	0	34	-200	301	-50	1268.63	-31.7	0	0	12672.2	12673.46	0	12676.2	12677.22	12680.24	12680.85	12680.87	1.9	15.8	0	12673.34	0
173	3	1	1	77	200	0.8	50	0.2	200	0.5	-50	0.5	1	1	7	5	1	204	200	282	200	2369.6	42.87	0	0	12682.79	12685.16	0	12686.79	12687.81	12690.83	12691.83	12691.85	1.08	32.87	1	12684.97	0
174	3	1	1	78	200	0.5	-200	0.5	200	0.8	50	0.2	1	1	7	6	0	48	50	322	200	1368.74	5.25	0	0	12692.93	12694.3	0	12696.93	12697.95	12700.97	12701.85	12701.86	1.47	-34.75	0	12694.2	0
175	3	1	1	79	200	0.5	-50	0.5	50	0.8	-200	0.2	1	1	7	7	0	23	-200	42	-50	2202.9	-50	0	0	12703.34	12705.54	0	12707.34	12708.36	12711.38	12711.83	12711.85	1.79	1.37	0	12705.43	0
176	3	1	1	80	200	0.5	-50	0.5	200	0.8	-200	0.2	1	1	7	8	1	149	-50	237	200	3487.08	-38.68	0	0	12713.65	12717.14	0	12717.65	12718.67	12721.69	12722.17	12722.18	1.84	-21.18	1	12717	0
177	3	1	1	81	50	0.2	-50	0.8	200	0.5	50	0.5	1	1	7	9	0	165	50	259	-50	1785.77	15.97	0	0	12724.03	12725.81	0	12728.03	12729.05	12732.07	12732.99	12733	1.42	-19.03	0	12725.64	0
178	3	1	1	82	200	0.2	-200	0.8	-50	0.8	-200	0.2	1	1	7	10	0	177	-50	310	200	3170.47	2.5	0	0	12734.44	12737.61	0	12738.44	12739.46	12742.48	12743.69	12743.7	1.09	45.35	0	12737.49	0
179	3	1	1	83	200	0.5	50	0.5	200	0.8	-50	0.2	1	1	7	11	1	71	50	239	200	1535.41	-38.68	0	0	12744.8	12746.33	0	12748.8	12749.82	12752.84	12753.49	12753.5	1.64	-23.68	1	12746.2	0
180	3	1	1	84	50	0.8	-50	0.2	200	0.2	-200	0.8	1	1	7	12	1	254	50	207	-200	1502.04	28.76	0	0	12755.16	12756.66	0	12759.16	12760.18	12763.2	12764.12	12764.13	1.86	8.76	1	12756.57	0
181	3	1	1	85	200	0.5	-200	0.5	-50	0.2	-200	0.8	1	1	8	1	1	128	-200	1	-200	2119.3	-28.14	0	0	12768.02	12770.14	0	12772.02	12773.04	12776.06	12777.54	12777.54	1.03	-8.14	1	12770.05	0
182	3	1	1	86	200	0.5	-50	0.5	50	0.5	-50	0.5	1	1	8	2	1	237	200	92	-50	1452.19	12.99	0	0	12778.58	12780.03	0	12782.58	12783.6	12786.62	12787.51	12787.52	1.51	-32.01	1	12779.88	0
183	3	1	1	87	50	0.5	-50	0.5	50	0.2	-200	0.8	1	1	8	3	1	13	-50	37	-200	2269.43	-24.75	0	0	12789.04	12791.31	0	12793.04	12794.06	12797.08	12798.51	12798.53	1.82	-34.75	1	12790.95	0
184	3	1	1	88	-50	0.2	-200	0.8	200	0.5	-200	0.5	1	1	8	4	0	72	-200	271	-200	2269.5	2.32	0	0	12800.37	12802.64	0	12804.37	12805.39	12808.41	12809.7	12809.71	1.39	-12.68	0	12802.15	0
185	3	1	1	89	200	0.5	-50	0.5	-50	0.5	-200	0.5	1	1	8	5	1	50	-50	241	-50	1535.33	-6.93	0	0	12811.11	12812.64	0	12815.11	12816.13	12819.15	12820.37	12820.38	1.18	-39.43	1	12812.58	0
186	3	1	1	90	50	0.5	-50	0.5	50	0.5	-200	0.5	1	1	8	6	1	263	50	75	-200	1552.19	13.35	0	0	12821.59	12823.14	0	12825.59	12826.61	12829.63	12830.48	12830.49	1.71	-1.65	1	12823.02	0
187	3	1	1	91	200	0.5	-200	0.5	50	0.5	-200	0.5	1	1	8	7	1	11	-200	303	50	1819.03	-50	0	0	12832.23	12834.05	0	12836.23	12837.25	12840.27	12840.57	12840.59	1.34	-10.58	1	12833.86	0
188	3	1	1	92	50	0.2	-200	0.8	50	0.2	-50	0.8	1	1	8	8	0	169	-50	88	-200	2419.45	-2.93	0	0	12841.94	12844.36	0	12845.94	12846.96	12849.98	12850.56	12850.58	1.05	32.07	0	12844.24	0
189	3	1	1	93	50	0.2	-200	0.8	50	0.8	-200	0.2	1	1	8	9	0	287	50	139	-200	1201.8	7.5	0	0	12851.63	12852.83	0	12855.63	12856.65	12859.67	12860.48	12860.49	1.55	30.29	0	12852.7	0
190	3	1	1	94	-50	0.2	-200	0.8	200	0.2	-200	0.8	1	1	8	10	1	38	-200	28	-200	2619.77	2.21	0	0	12862.06	12864.68	0	12866.06	12867.08	12870.1	12870.78	12870.8	1.85	-20.29	1	12864.53	0
191	3	1	1	95	200	0.8	-200	0.2	200	0.5	-50	0.5	1	1	8	11	1	27	-200	329	200	2753.35	-50	0	0	12872.67	12875.42	0	12876.67	12877.69	12880.71	12881.07	12881.09	1.02	-18.97	1	12875.25	0
192	3	1	1	96	-50	0.8	-200	0.2	200	0.8	-50	0.2	1	1	8	12	0	42	-50	330	-50	1335.11	3.71	0	0	12882.13	12883.46	0	12886.13	12887.15	12890.17	12890.89	12890.9	1.32	3.71	0	12883.33	0
193	9	1	1	1	-50	0.8	-200	0.2	200	0.8	-50	0.2	1	1	1	1	0	268	200	81	-50	1668.86	29.58	82014.24	82014.26	82018.34	82020.01	0	82022.38	82023.42	82026.45	82028.46	82028.47	1.74	29.58	0	82019.96	0
194	9	1	1	2	-50	0.8	-200	0.2	200	0.2	-200	0.8	1	1	1	2	1	355	-50	335	200	2803.56	5.48	0	82016.29	82030.22	82033.03	0	82034.22	82035.24	82038.26	82041.5	82041.5	1.28	42.98	1	82032.89	0
195	9	1	1	3	200	0.5	-50	0.5	200	0.8	-200	0.2	1	1	1	3	0	358	200	236	200	2903.69	33.94	0	82175.28	82042.8	82045.71	0	82046.8	82047.82	82050.84	82053.21	82053.21	1.71	48.94	0	82045.63	0
196	9	1	1	4	50	0.5	-50	0.5	50	0.5	-200	0.5	1	1	1	4	1	225	50	216	50	2002.81	27.99	0	82323.55	82054.93	82056.93	0	82058.93	82059.95	82062.97	82065.23	82065.24	1.51	-24.51	1	82056.83	0
197	9	1	1	5	200	0.8	-200	0.2	-50	0.2	-200	0.8	1	1	1	5	1	88	200	80	-200	1268.98	40	0	82471.84	82066.76	82068.03	0	82070.76	82071.78	82074.8	82076.87	82076.89	1.45	-15.58	1	82067.94	0
198	9	1	1	6	200	0.5	50	0.5	200	0.8	-50	0.2	1	1	1	6	1	27	50	107	200	2553.24	22.17	0	82613.13	82078.35	82080.91	0	82082.35	82083.38	82086.4	82087.66	82087.66	1.19	2.17	1	82080.79	0
199	9	1	1	7	200	0.8	-50	0.2	50	0.8	-50	0.2	1	1	1	7	1	126	200	356	50	1635.78	41.71	0	82751.32	82088.86	82090.5	0	82092.86	82093.89	82096.91	82102.15	82102.16	1.12	-5.79	1	82090.38	0
200	9	1	1	8	-50	0.2	-200	0.8	200	0.2	-200	0.8	1	1	1	8	0	290	200	274	-200	2870.31	50	0	82889.06	82103.3	82106.17	0	82107.3	82108.32	82111.34	82112.06	82112.07	1.2	26.62	0	82106.02	0
201	9	1	1	9	50	0.5	-50	0.5	50	0.5	-200	0.5	1	1	1	9	1	62	-50	147	-200	1735.93	9.24	0	83025.94	82113.27	82115.01	0	82117.27	82118.29	82121.31	82123.07	82123.08	1.1	-25.76	1	82114.89	0
202	9	1	1	10	50	0.8	-50	0.2	200	0.2	-200	0.8	1	1	1	10	1	193	50	26	-200	2169.75	19.6	0	0	82124.2	82126.37	0	82128.2	82129.22	82132.24	82133.5	82133.51	1.16	-30.4	1	82126.23	0
203	9	1	1	11	200	0.2	-50	0.8	200	0.8	50	0.2	1	1	1	11	0	26	50	89	-50	2052.87	25.39	0	0	82134.68	82136.73	0	82138.68	82139.7	82142.72	82161.96	82161.97	1.84	35.39	0	82136.62	0
204	9	1	1	12	200	0.5	-200	0.5	50	0.8	-50	0.2	1	1	1	12	1	279	200	315	50	1452.23	35.97	0	0	82163.82	82165.27	0	82167.82	82168.84	82171.86	82173.77	82173.78	1.48	8.47	1	82165.14	0
205	9	1	1	13	50	0.8	-200	0.2	200	0.8	-200	0.2	2	1	2	1	0	218	200	280	50	2186.29	41.12	0	0	82177.3	82179.49	0	82181.3	82182.32	82185.34	82186.3	82186.31	1.51	8.62	0	82179.42	0
206	9	1	1	14	-50	0.5	-200	0.5	200	0.8	-200	0.2	2	1	2	2	0	137	200	264	-50	1151.99	43.16	0	0	82187.83	82188.98	0	82191.83	82192.85	82195.87	82196.6	82196.62	1.75	28.16	0	82188.86	0
207	9	1	1	15	200	0.8	-50	0.2	50	0.8	-50	0.2	2	1	2	3	1	177	200	186	50	1385.46	47.5	0	0	82198.39	82199.77	0	82202.39	82203.41	82206.43	82212.12	82212.14	1.16	35.68	1	82199.69	0
208	9	1	1	16	200	0.5	-200	0.5	200	0.8	50	0.2	2	1	2	4	0	232	200	319	200	2286.38	44.81	0	0	82213.3	82215.59	0	82217.3	82218.33	82221.35	82223.93	82223.93	1.61	-45.19	0	82215.48	0
209	9	1	1	17	200	0.8	-200	0.2	200	0.5	-50	0.5	2	1	2	5	1	20	-200	40	-50	2286.34	-4.18	0	0	82225.55	82227.84	0	82229.55	82230.57	82233.59	82235.51	82235.53	1.56	8.32	1	82227.74	0
210	9	1	1	18	50	0.8	-200	0.2	200	0.8	-200	0.2	2	1	2	6	1	354	50	220	200	2186.19	-20	0	83161.56	82237.09	82239.28	0	82241.09	82242.12	82245.14	82246.84	82246.85	1.17	-48.05	1	82239.14	0
211	9	1	1	19	50	0.5	-50	0.5	50	0.2	-200	0.8	2	1	2	7	1	117	-50	314	50	1385.35	-24.77	0	0	82248.04	82249.42	0	82252.04	82253.06	82256.08	82257.88	82257.9	1.26	-4.77	1	82249.29	0
212	9	1	1	20	-50	0.8	-200	0.2	200	0.2	-200	0.8	2	1	2	8	1	180	-50	112	-200	2036.08	4.71	0	0	82259.17	82261.2	0	82263.17	82264.19	82267.21	82269.66	82269.66	1.03	49.71	1	82261.11	0
213	9	1	1	21	200	0.8	-200	0.2	-50	0.2	-200	0.8	2	1	2	9	1	30	-200	90	-200	1485.6	-43.54	0	0	82270.71	82272.2	0	82274.71	82275.73	82278.75	82280.39	82280.4	1.5	-3.54	1	82272.1	0
214	9	1	1	22	50	0.5	-50	0.5	50	0.5	-200	0.5	2	1	2	10	1	19	-50	42	-200	1652.53	-25.83	0	0	82281.92	82283.57	0	82285.92	82286.94	82289.96	82293.32	82293.33	1.38	16.67	1	82283.45	0
215	9	1	1	23	200	0.5	50	0.5	50	0.2	-50	0.8	2	1	2	11	1	210	200	75	-50	2169.81	21.79	0	0	82294.72	82296.89	0	82298.72	82299.74	82302.76	82308.23	82308.25	1.85	26.79	1	82296.79	0
216	9	1	1	24	200	0.5	-50	0.5	-50	0.5	-200	0.5	2	1	2	12	1	151	-50	350	-50	2736.77	-2.81	0	0	82310.12	82312.85	0	82314.12	82315.14	82318.16	82321.85	82321.86	1.67	-2.81	1	82312.71	0
217	9	1	1	25	200	0.5	-50	0.5	50	0.5	-50	0.5	2	1	3	1	1	306	200	286	50	1819.13	19.59	0	0	82325.57	82327.38	0	82329.57	82330.59	82333.61	82335.5	82335.51	1.37	2.09	1	82327.32	0
218	9	1	1	26	200	0.5	-200	0.5	-50	0.2	-200	0.8	2	1	3	2	1	106	-200	352	-50	1952.65	-26.43	0	0	82336.89	82338.85	0	82340.89	82341.92	82344.93	82352.38	82352.39	1.57	43.57	1	82338.76	0
219	9	1	1	27	200	0.8	-50	0.2	50	0.8	-50	0.2	2	1	3	3	1	344	200	182	50	1718.96	24.29	0	0	82353.98	82355.7	0	82357.98	82359	82362.02	82365	82365	1.97	29.29	1	82355.57	0
220	9	1	1	28	200	0.5	50	0.5	50	0.5	-50	0.5	2	1	3	4	1	217	200	177	-50	1401.81	9.57	0	0	82366.99	82368.39	0	82370.99	82372.01	82375.03	82377.78	82377.8	1.02	12.07	1	82368.28	0
221	9	1	1	29	50	0.8	-200	0.2	200	0.5	-50	0.5	2	1	3	5	0	18	-50	233	50	2469.94	-4.07	0	0	82378.83	82381.3	0	82382.84	82383.86	82386.88	82388.53	82388.54	1.87	-16.57	0	82381.17	0
222	9	1	1	30	200	0.8	50	0.2	200	0.5	-50	0.5	2	1	3	6	1	316	200	49	-50	1735.75	36.19	0	0	82390.43	82392.17	0	82394.43	82395.45	82398.47	82400.36	82400.37	1.71	36.19	1	82392.04	0
223	9	1	1	31	50	0.2	-200	0.8	50	0.2	-50	0.8	2	1	3	7	0	49	-50	174	-200	2736.78	22.7	0	0	82402.09	82404.83	0	82406.09	82407.11	82410.13	82411.77	82411.78	1.2	10.2	0	82404.74	0
224	9	1	1	32	-50	0.2	-200	0.8	200	0.5	-200	0.5	2	1	3	8	0	78	-200	60	-200	1752.69	-27.72	0	0	82413	82414.75	0	82417	82418.02	82421.04	82422.31	82422.33	1.4	-42.72	0	82414.68	0
225	9	1	1	33	-50	0.8	-200	0.2	-50	0.5	-200	0.5	2	1	3	9	1	359	-50	245	-50	2069.37	-2.94	0	0	82423.75	82425.82	0	82427.75	82428.77	82431.79	82433.22	82433.24	1.72	-47.94	1	82425.65	0
226	9	1	1	34	200	0.8	50	0.2	200	0.5	-50	0.5	2	1	3	10	1	316	200	197	200	2303.07	14.83	0	0	82434.97	82437.28	0	82438.97	82440	82443.02	82445.54	82445.55	1.81	44.83	1	82437.21	0
227	9	1	1	35	200	0.5	-200	0.5	200	0.2	-200	0.8	2	1	3	11	1	126	-200	122	-200	2186.31	-33.09	0	0	82447.37	82449.56	0	82451.37	82452.39	82455.41	82457.18	82457.18	1.23	9.41	1	82449.46	0
228	9	1	1	36	200	0.8	-50	0.2	200	0.5	50	0.5	2	1	3	12	0	317	200	91	200	1669.16	11.95	0	0	82458.43	82460.1	0	82462.43	82463.45	82466.47	82470.44	82470.44	1.38	24.45	0	82459.97	0
229	9	1	1	37	200	0.5	50	0.5	200	0.8	-50	0.2	2	1	4	1	1	192	200	250	200	2786.93	23.03	0	0	82473.86	82476.65	0	82477.86	82478.88	82481.9	82483.77	82483.77	1.49	-26.97	1	82476.52	0
230	9	1	1	38	200	0.2	50	0.8	200	0.5	50	0.5	2	1	4	2	0	209	200	60	50	2086.13	39.12	0	0	82485.27	82487.36	0	82489.27	82490.3	82493.32	82495.26	82495.27	1.92	41.62	0	82487.22	0
231	9	1	1	39	-50	0.2	-200	0.8	50	0.8	-200	0.2	2	1	4	3	0	186	50	62	-200	2820.32	29.72	0	0	82497.2	82500.02	0	82501.2	82502.22	82505.24	82506.57	82506.58	1.69	12.22	0	82499.91	0
232	9	1	1	40	-50	0.8	-200	0.2	200	0.8	-50	0.2	2	1	4	4	0	25	-50	5	-200	1835.84	-19.79	0	0	82508.28	82510.12	0	82512.28	82513.3	82516.32	82518.92	82518.92	1.28	32.71	0	82509.97	0
233	9	1	1	41	50	0.5	-200	0.5	50	0.8	-200	0.2	2	1	4	5	0	268	50	254	50	2837	2.68	0	0	82520.22	82523.06	0	82524.23	82525.25	82528.27	82529.86	82529.87	1.38	2.68	0	82522.98	0
234	9	1	1	42	200	0.5	-50	0.5	50	0.8	-200	0.2	2	1	4	6	1	280	200	87	50	3954.64	26.73	0	0	82531.27	82535.22	0	82535.27	82536.29	82539.31	82540.77	82540.78	1.18	9.23	1	82535.08	0
235	9	1	1	43	200	0.2	-50	0.8	200	0.8	50	0.2	2	1	4	7	0	174	200	328	200	1552.42	29.32	0	0	82541.98	82543.53	0	82545.98	82547	82550.02	82551.65	82551.67	1.84	16.82	0	82543.43	0
236	9	1	1	44	50	0.2	-50	0.8	200	0.5	50	0.5	2	1	4	8	0	173	50	249	-50	3804.68	-2.35	0	0	82553.52	82557.33	0	82557.52	82558.55	82561.57	82564.95	82564.95	1.74	37.65	0	82557.2	0
237	9	1	1	45	50	0.2	-50	0.8	-50	0.5	-200	0.5	2	1	4	9	1	94	-50	3	-200	2403.2	-17.31	0	0	82566.7	82569.11	0	82570.7	82571.73	82574.75	82577.78	82577.8	1.4	47.69	1	82568.93	0
238	9	1	1	46	200	0.2	-200	0.8	-50	0.8	-200	0.2	2	1	4	10	0	344	-50	308	200	2653.33	-40.04	0	0	82579.22	82581.87	0	82583.22	82584.24	82587.26	82588.71	82588.73	1.79	34.96	0	82581.76	0
239	9	1	1	47	50	0.5	-200	0.5	200	0.5	-200	0.5	2	1	4	11	0	96	-200	87	-200	1301.57	-42.5	0	0	82590.53	82591.83	0	82594.53	82595.55	82598.57	82600.69	82600.7	1.34	-33.13	0	82591.78	0
240	9	1	1	48	50	0.5	-50	0.5	50	0.5	-200	0.5	2	1	4	12	1	95	-50	7	-200	2953.65	-31.46	0	0	82602.06	82605.01	0	82606.06	82607.08	82610.1	82611.46	82611.47	1.66	13.54	1	82604.9	0
241	9	1	1	49	50	0.8	-50	0.2	200	0.8	-50	0.2	2	1	5	1	0	132	200	204	50	1252.09	4.17	0	0	82615.15	82616.4	0	82619.15	82620.17	82623.19	82624.9	82624.91	1.54	26.67	0	82616.29	0
242	9	1	1	50	50	0.2	-50	0.8	200	0.5	50	0.5	2	1	5	2	0	140	50	293	50	2353.11	7.77	0	0	82626.46	82628.82	0	82630.46	82631.49	82634.5	82635.81	82635.82	1.77	7.77	0	82628.71	0
243	9	1	1	51	200	0.5	-200	0.5	50	0.5	-200	0.5	2	1	5	3	1	324	200	216	50	1936.02	32.95	0	0	82637.61	82639.54	0	82641.61	82642.63	82645.65	82648.17	82648.17	1.5	32.95	1	82639.46	0
244	9	1	1	52	50	0.8	-50	0.2	200	0.2	-200	0.8	2	1	5	4	1	211	50	7	-200	2336.22	27.06	0	0	82649.69	82652.02	0	82653.69	82654.71	82657.73	82660.93	82660.95	1.18	2.06	1	82651.92	0
245	9	1	1	53	-50	0.2	-200	0.8	200	0.2	-200	0.8	2	1	5	5	0	335	200	89	-200	2319.82	46.69	0	0	82662.15	82664.47	0	82666.15	82667.17	82670.19	82671.22	82671.22	1.51	34.19	0	82664.37	0
246	9	1	1	54	200	0.8	-200	0.2	50	0.2	-200	0.8	2	1	5	6	1	313	200	259	-200	1118.53	50	0	0	82672.74	82673.86	0	82676.74	82677.76	82680.78	82683.59	82683.6	1.37	-36.18	1	82673.73	0
248	9	1	1	56	200	0.5	-50	0.5	200	0.8	-200	0.2	2	1	5	8	0	325	200	229	200	1685.99	15	0	0	82690.63	82692.31	0	82694.63	82695.65	82698.67	82700.2	82700.2	1.18	-41.8	0	82692.24	0
249	9	1	1	57	200	0.8	50	0.2	200	0.2	50	0.8	2	1	5	9	1	101	200	120	50	834.83	28.31	0	0	82701.4	82702.24	0	82705.4	82706.43	82709.45	82711.35	82711.36	1.86	0.81	1	82702.18	0
250	9	1	1	58	-50	0.8	-200	0.2	200	0.2	-50	0.8	2	1	5	10	0	136	-50	33	-200	2019.31	-2.53	0	0	82713.23	82715.25	0	82717.23	82718.25	82721.27	82723.48	82723.49	1.32	14.97	0	82715.19	0
251	9	1	1	59	200	0.2	-200	0.8	50	0.2	-50	0.8	2	1	5	11	0	199	-50	289	200	1785.9	-32.8	0	0	82724.83	82726.61	0	82728.83	82729.85	82732.87	82735.8	82735.81	1.94	-47.8	0	82726.53	0
252	9	1	1	60	200	0.5	-200	0.5	50	0.8	-50	0.2	2	1	5	12	1	5	-200	75	50	2386.61	-45.66	0	0	82737.76	82740.14	0	82741.76	82742.78	82745.8	82749.88	82749.89	1.43	-35.66	1	82740.07	0
253	9	1	1	61	50	0.5	-200	0.5	50	0.8	-200	0.2	1	1	6	1	0	43	-200	127	-200	2536.65	-43.64	0	0	82753.34	82755.88	0	82757.34	82758.36	82761.38	82762.21	82762.21	1.03	-23.64	0	82755.78	0
254	9	1	1	62	50	0.5	-200	0.5	200	0.5	-200	0.5	1	1	6	2	0	12	-200	243	50	1452.52	-47.5	0	0	82763.25	82764.7	0	82767.25	82768.27	82771.29	82775.04	82775.06	1.22	-13.12	0	82764.63	0
255	9	1	1	63	50	0.2	-50	0.8	-50	0.5	-200	0.5	1	1	6	3	1	298	50	230	-50	3437.44	-28.87	0	0	82776.3	82779.73	0	82780.3	82781.32	82784.34	82787.38	82787.39	1.23	36.13	1	82779.63	0
256	9	1	1	64	200	0.8	50	0.2	200	0.5	-50	0.5	1	1	6	4	1	272	200	251	200	2019.33	28.38	0	0	82788.64	82790.66	0	82792.64	82793.66	82796.68	82798.9	82798.92	1.71	-6.62	1	82790.56	0
257	9	1	1	65	200	0.5	-50	0.5	50	0.5	-50	0.5	1	1	6	5	1	138	-50	149	-50	1285.2	-3.11	0	0	82800.64	82801.92	0	82804.64	82805.66	82808.68	82810.64	82810.65	1.09	-10.61	1	82801.86	0
258	9	1	1	66	200	0.5	-200	0.5	50	0.5	-200	0.5	1	1	6	6	1	262	200	15	-200	2269.64	17.72	0	0	82811.75	82814.02	0	82815.75	82816.77	82819.79	82820.9	82820.91	1.92	17.72	1	82813.91	0
259	9	1	1	67	200	0.5	50	0.5	50	0.2	-50	0.8	1	1	6	7	1	12	50	269	-50	1018.47	11.85	0	0	82822.84	82823.86	0	82826.84	82827.86	82830.88	82832.53	82832.55	1.92	-33.15	1	82823.71	0
260	9	1	1	68	200	0.2	-200	0.8	-50	0.8	-200	0.2	1	1	6	8	0	220	-50	244	-200	3854.59	-19.56	0	0	82834.49	82838.34	0	82838.49	82839.51	82842.53	82843.65	82843.66	1.61	-2.06	0	82838.27	0
261	9	1	1	69	200	0.5	50	0.5	50	0.5	-50	0.5	1	1	6	9	1	302	200	99	-50	784.75	21.86	0	0	82845.3	82846.08	0	82849.3	82850.32	82853.34	82854.39	82854.41	1.57	-5.64	1	82846.02	0
262	9	1	1	70	50	0.2	-50	0.8	200	0.5	50	0.5	1	1	6	10	0	332	200	204	-50	1035.21	40.87	0	0	82855.99	82857.03	0	82859.99	82861.01	82864.03	82865.03	82865.03	1.15	40.87	0	82856.95	0
263	9	1	1	71	-50	0.2	-200	0.8	50	0.8	-200	0.2	1	1	6	11	0	190	50	209	-200	1268.19	40.14	0	0	82866.2	82867.47	0	82870.2	82871.22	82874.24	82875.89	82875.89	1.64	-29.86	0	82867.46	0
264	9	1	1	72	-50	0.2	-200	0.8	200	0.5	-200	0.5	1	1	6	12	0	166	-200	52	-200	1001.89	-10	0	0	82877.55	82878.55	0	82881.55	82882.57	82885.59	82887.84	82887.86	1.19	-29.39	0	82878.47	0
265	9	1	1	73	50	0.8	-200	0.2	200	0.8	-200	0.2	1	1	7	1	0	349	200	98	50	2669.75	30.36	0	0	82891.08	82893.75	0	82895.08	82896.1	82899.12	82901.14	82901.15	1.48	20.36	0	82893.7	0
266	9	1	1	74	200	0.8	50	0.2	200	0.2	50	0.8	1	1	7	2	1	56	50	187	50	768.19	1.01	0	0	82902.65	82903.42	0	82906.65	82907.68	82910.7	82912.07	82912.08	1.14	28.51	1	82903.35	0
267	9	1	1	75	200	0.8	-50	0.2	200	0.5	50	0.5	1	1	7	3	1	52	-50	70	50	1752.42	-47.79	0	0	82913.23	82914.98	0	82917.23	82918.25	82921.27	82921.87	82921.89	1.43	-17.79	1	82914.87	0
268	9	1	1	76	50	0.2	-200	0.8	50	0.8	-200	0.2	1	1	7	4	0	7	-200	275	-200	1352.27	-47.45	0	0	82923.32	82924.68	0	82927.32	82928.35	82931.37	82933.03	82933.03	1.13	47.55	0	82924.63	0
269	9	1	1	77	-50	0.8	-200	0.2	200	0.2	-50	0.8	1	1	7	5	0	12	-50	163	-50	2436.64	-50	0	0	82934.17	82936.6	0	82938.17	82939.19	82942.21	82942.88	82942.89	1.57	-5.32	0	82936.53	0
270	9	1	1	78	200	0.5	-200	0.5	200	0.8	50	0.2	1	1	7	6	0	28	50	27	-200	1518.93	-50	0	0	82944.48	82946	0	82948.48	82949.5	82952.52	82953.59	82953.6	1.26	-4.85	0	82945.92	0
271	9	1	1	79	50	0.8	-200	0.2	200	0.8	-200	0.2	1	1	7	7	0	37	-200	254	50	1468.96	-50	0	0	82954.87	82956.34	0	82958.87	82959.89	82962.91	82964.55	82964.57	1.82	11.75	0	82956.24	0
272	9	1	1	80	50	0.2	-50	0.8	200	0.5	50	0.5	1	1	7	8	0	183	200	108	-50	1902.63	-21	0	0	82966.4	82968.3	0	82970.4	82971.42	82974.44	82975.54	82975.54	2	6.5	0	82968.24	0
273	9	1	1	81	50	0.8	-200	0.2	200	0.5	-50	0.5	1	1	7	9	0	344	200	178	50	1252.03	13.56	0	0	82977.56	82978.81	0	82981.56	82982.58	82985.6	82986.75	82986.77	1.82	11.06	0	82978.71	0
274	9	1	1	82	50	0.2	-200	0.8	50	0.2	-50	0.8	1	1	7	10	0	74	-50	240	-200	2569.96	-10.56	0	0	82988.61	82991.18	0	82992.61	82993.63	82996.65	83001.78	83001.79	1.76	-23.06	0	82991.07	0
275	9	1	1	83	200	0.8	-50	0.2	50	0.8	-50	0.2	1	1	7	11	1	71	-50	235	50	2369.78	-22.77	0	0	83003.57	83005.94	0	83007.57	83008.59	83011.61	83013.81	83013.81	1.82	-12.77	1	83005.81	0
276	9	1	1	84	200	0.2	-200	0.8	50	0.2	-50	0.8	1	1	7	12	1	223	-200	130	-50	2519.91	-45.53	0	0	83015.65	83018.17	0	83019.65	83020.67	83023.69	83024.61	83024.62	1.31	21.97	1	83018.11	0
277	9	1	1	85	200	0.5	-50	0.5	-50	0.5	-200	0.5	1	1	8	1	1	238	200	236	-50	1285.38	-7.47	0	0	83027.96	83029.25	0	83031.96	83032.98	83036	83037.27	83037.27	1.88	-49.97	1	83029.14	0
278	9	1	1	86	-50	0.8	-200	0.2	-50	0.5	-200	0.5	1	1	8	2	1	20	-200	14	-200	2803.55	-50	0	0	83039.17	83041.98	0	83043.17	83044.19	83047.21	83047.95	83047.96	1.42	-16.84	1	83041.92	0
279	9	1	1	87	-50	0.5	-200	0.5	200	0.8	-200	0.2	1	1	8	3	0	70	-200	320	-50	1185.32	-50	0	0	83049.4	83050.58	0	83053.4	83054.42	83057.44	83059.14	83059.14	1.4	-33.27	0	83050.51	0
280	9	1	1	88	200	0.5	-50	0.5	50	0.8	-200	0.2	1	1	8	4	1	53	-50	47	-200	1936	43.28	0	0	83060.56	83062.5	0	83064.56	83065.58	83068.6	83069.7	83069.7	1.62	33.28	1	83062.37	0
281	9	1	1	89	200	0.8	50	0.2	200	0.5	-50	0.5	1	1	8	5	1	216	200	257	200	1719.18	11.93	0	0	83071.34	83073.06	0	83075.34	83076.36	83079.38	83081.06	83081.06	1.41	-8.07	1	83072.98	0
282	9	1	1	90	200	0.8	-200	0.2	50	0.2	-200	0.8	1	1	8	6	1	165	200	202	-200	1535.58	12.08	0	0	83082.48	83084.02	0	83086.48	83087.5	83090.52	83091.63	83091.64	1.61	-7.92	1	83083.92	0
283	9	1	1	91	200	0.5	-200	0.5	200	0.2	-200	0.8	1	1	8	7	1	37	-200	74	-200	1569.22	-33.58	0	0	83093.26	83094.83	0	83097.26	83098.28	83101.3	83102.11	83102.12	1.64	8.92	1	83094.74	0
284	9	1	1	92	50	0.8	-50	0.2	200	0.8	-50	0.2	1	1	8	8	0	88	200	271	50	1218.59	-39.26	0	0	83103.77	83104.99	0	83107.77	83108.79	83111.81	83114.43	83114.45	1.42	-9.26	0	83104.91	0
285	9	1	1	93	50	0.5	-50	0.5	50	0.2	-200	0.8	1	1	8	9	1	146	-50	93	-200	1552.34	-15.11	0	0	83115.88	83117.43	0	83119.88	83120.9	83123.92	83125.44	83125.46	1.92	32.39	1	83117.33	0
286	9	1	1	94	200	0.8	-200	0.2	200	0.5	-50	0.5	1	1	8	10	1	310	200	78	-50	1335.34	37.24	0	0	83127.39	83128.73	0	83131.39	83132.41	83135.43	83137.7	83137.7	1.95	24.74	1	83128.58	0
287	9	1	1	95	200	0.2	50	0.8	200	0.5	50	0.5	1	1	8	11	0	100	50	29	50	1469.21	-25.04	0	0	83139.67	83141.14	0	83143.67	83144.69	83147.71	83149.07	83149.08	1.66	49.96	0	83140.98	0
288	9	1	1	96	200	0.5	-200	0.5	-50	0.2	-200	0.8	1	1	8	12	1	164	-200	355	-50	2453.17	-12.32	0	0	83150.75	83153.2	0	83154.75	83155.77	83158.79	83160.18	83160.19	1.37	32.68	1	83153.12	0
289	10	1	1	1	-50	0.8	-200	0.2	200	0.2	-200	0.8	1	1	1	1	1	230	-50	126	-200	1318.69	-4.91	86928.46	86928.47	86932.56	86933.88	0	86936.6	86937.65	86940.68	86941.95	86941.97	1.86	-12.41	1	86933.78	0
290	10	1	1	2	200	0.2	50	0.8	200	0.5	50	0.5	1	1	1	2	0	115	50	94	50	1719.35	-5.98	0	86930.51	86943.85	86945.57	0	86947.85	86948.88	86951.9	86952.77	86952.78	1.42	-35.98	0	86945.47	0
291	10	1	1	3	200	0.5	-200	0.5	50	0.5	-200	0.5	1	1	1	3	1	161	-200	159	-200	1819.32	-50	0	87060.19	86954.21	86956.03	0	86958.21	86959.24	86962.26	86963.71	86963.72	1.02	-48.68	1	86955.94	0
292	10	1	1	4	200	0.2	-200	0.8	-50	0.8	-200	0.2	1	1	1	4	0	246	-50	245	-200	2786.89	-12.72	0	87191.7	86964.76	86967.55	0	86968.76	86969.78	86972.8	86973.49	86973.5	1.73	-42.72	0	86967.49	0
293	10	1	1	5	50	0.2	-50	0.8	200	0.5	50	0.5	1	1	1	5	0	139	50	243	-50	1485.91	6.17	0	87321.38	86975.24	86976.72	0	86979.24	86980.26	86983.28	86984.18	86984.19	1.22	-33.83	0	86976.62	0
294	10	1	1	6	50	0.2	-200	0.8	50	0.2	-50	0.8	1	1	1	6	0	164	-50	188	-200	1919.35	3.7	0	87453.16	86985.43	86987.35	0	86989.43	86990.45	86993.47	86994.38	86994.39	1.19	-26.3	0	86987.26	0
295	10	1	1	7	-50	0.8	-200	0.2	200	0.8	-50	0.2	1	1	1	7	0	348	200	200	-50	1986.07	50	0	87582.02	86995.59	86997.57	0	86999.59	87000.61	87003.63	87004.42	87004.43	1.14	6.08	0	86997.52	0
296	10	1	1	8	200	0.8	50	0.2	200	0.5	-50	0.5	1	1	1	8	0	326	200	144	200	1802.51	50	0	87709.65	87005.58	87007.38	0	87009.58	87010.6	87013.62	87014.54	87014.56	1.94	22.32	0	87007.3	0
297	10	1	1	9	50	0.8	-200	0.2	200	0.8	-200	0.2	1	1	1	9	0	216	200	215	50	2519.3	25	0	87841.04	87016.51	87019.03	0	87020.51	87021.53	87024.55	87025.62	87025.62	1.69	46.41	0	87018.99	0
298	10	1	1	10	200	0.8	-50	0.2	200	0.5	50	0.5	1	1	1	10	0	347	200	92	200	1602.35	50	0	0	87027.32	87028.92	0	87031.32	87032.34	87035.36	87036.32	87036.33	1.87	13.29	0	87028.83	0
299	10	1	1	11	200	0.8	50	0.2	200	0.2	50	0.8	1	1	1	11	1	228	200	147	50	1919.34	50	0	0	87038.21	87040.13	0	87042.21	87043.24	87046.26	87047.62	87047.62	1.61	-10.21	1	87040.06	0
300	10	1	1	12	200	0.8	-200	0.2	-50	0.2	-200	0.8	1	1	1	12	1	352	200	33	-200	1902.69	50	0	0	87049.24	87051.14	0	87053.24	87054.26	87057.28	87058.21	87058.22	1.95	5.08	1	87051.04	0
301	10	1	1	13	-50	0.8	-200	0.2	200	0.2	-50	0.8	2	1	2	1	1	171	-50	248	-50	2803.37	8.77	0	0	87062.21	87065.01	0	87066.21	87067.23	87070.25	87071.49	87071.5	1.41	-31.23	1	87064.97	0
302	10	1	1	14	50	0.8	-200	0.2	200	0.8	-200	0.2	2	1	2	2	0	270	200	288	50	2303.24	49.87	0	0	87072.92	87075.22	0	87076.92	87077.94	87080.96	87082.54	87082.56	1.79	-22.63	0	87075.13	0
303	10	1	1	15	200	0.8	-50	0.2	50	0.8	-50	0.2	2	1	2	3	1	20	-50	292	50	2319.64	-16.34	0	0	87084.36	87086.68	0	87088.36	87089.38	87092.4	87093.38	87093.39	1.13	8.66	1	87086.64	0
304	10	1	1	16	-50	0.2	-200	0.8	50	0.8	-200	0.2	2	1	2	4	0	22	-200	27	-200	2219.67	-50	0	0	87094.52	87096.74	0	87098.52	87099.54	87102.56	87103.17	87103.18	1.96	-35.23	0	87096.64	0
305	10	1	1	17	200	0.8	-200	0.2	200	0.5	-50	0.5	2	1	2	5	0	316	200	245	200	1302.28	50	0	0	87105.15	87106.45	0	87109.15	87110.17	87113.19	87113.94	87113.94	1.94	40.76	0	87106.38	0
306	10	1	1	18	50	0.8	-50	0.2	200	0.8	-50	0.2	2	1	2	6	0	178	200	348	50	1502.18	50	0	87968.89	87115.89	87117.39	0	87119.89	87120.91	87123.93	87125.62	87125.63	1.13	-27.87	0	87117.33	0
307	10	1	1	19	50	0.2	-200	0.8	50	0.8	-200	0.2	2	1	2	7	0	65	-200	296	50	1735.92	-50	0	0	87126.77	87128.5	0	87130.77	87131.79	87134.81	87136.61	87136.61	1.34	0.09	0	87128.45	0
308	10	1	1	20	200	0.2	-200	0.8	-50	0.8	-200	0.2	2	1	2	8	0	204	-50	18	-200	1685.55	-35.93	0	0	87137.96	87139.65	0	87141.96	87142.98	87146	87146.82	87146.82	1.52	-28.43	0	87139.6	0
309	10	1	1	21	200	0.5	-200	0.5	50	0.5	-200	0.5	2	1	2	9	1	196	200	193	50	2953.05	50	0	0	87148.36	87151.31	0	87152.36	87153.38	87156.4	87157.23	87157.25	1.69	14.88	1	87151.28	0
310	10	1	1	22	200	0.5	-200	0.5	200	0.8	50	0.2	2	1	2	10	0	128	200	62	-200	1585.67	50	0	0	87158.95	87160.54	0	87162.95	87163.97	87166.99	87167.74	87167.76	1.57	41.94	0	87160.46	0
311	10	1	1	23	200	0.2	-50	0.8	200	0.8	50	0.2	2	1	2	11	0	180	200	38	-50	1001.77	37.25	0	0	87169.34	87170.35	0	87173.34	87174.37	87177.39	87178.66	87178.67	1.78	-35.25	0	87170.27	0
312	10	1	1	24	200	0.5	-50	0.5	-50	0.5	-200	0.5	2	1	2	12	1	36	-50	31	-200	1535.68	-9.91	0	0	87180.47	87182.01	0	87184.47	87185.49	87188.51	87189.79	87189.8	1.9	15.09	1	87181.9	0
313	10	1	1	25	200	0.8	-50	0.2	200	0.5	50	0.5	2	1	3	1	1	162	200	278	200	2036.11	47.46	0	0	87193.72	87195.75	0	87197.72	87198.74	87201.76	87203.07	87203.08	1.7	-12.54	1	87195.66	0
314	10	1	1	26	-50	0.2	-200	0.8	200	0.2	-200	0.8	2	1	3	2	0	313	200	4	-200	2919.56	50	0	0	87204.8	87207.72	0	87208.8	87209.82	87212.84	87213.63	87213.64	1.46	29.22	0	87207.69	0
315	10	1	1	27	200	0.5	-50	0.5	50	0.8	-200	0.2	2	1	3	3	0	51	-200	90	-50	2235.85	-50	0	0	87215.11	87217.34	0	87219.11	87220.13	87223.15	87223.58	87223.6	1.4	-48.39	0	87217.29	0
316	10	1	1	28	200	0.5	-200	0.5	50	0.8	-50	0.2	2	1	3	4	0	244	50	39	-200	1452.18	23.48	0	0	87225.02	87226.47	0	87229.02	87230.04	87233.06	87234	87234.01	1.11	-29.02	0	87226.41	0
317	10	1	1	29	200	0.5	-50	0.5	50	0.5	-50	0.5	2	1	3	5	1	206	200	3	-50	1819.13	50	0	0	87235.13	87236.95	0	87239.13	87240.15	87243.17	87244	87244	1.75	21.76	1	87236.86	0
318	10	1	1	30	200	0.2	-200	0.8	50	0.2	-50	0.8	2	1	3	6	0	248	-50	47	-200	2252.48	2.7	0	0	87245.77	87248.02	0	87249.77	87250.79	87253.81	87255.06	87255.06	1.82	-32.3	0	87247.98	0
319	10	1	1	31	-50	0.8	-200	0.2	200	0.2	-200	0.8	2	1	3	7	1	190	-50	84	-200	2353.05	10.93	0	0	87256.9	87259.25	0	87260.9	87261.92	87264.94	87266.3	87266.31	1.43	35.93	1	87259.16	0
320	10	1	1	32	200	0.8	50	0.2	200	0.2	50	0.8	2	1	3	8	1	163	200	18	50	1385.58	50	0	0	87267.74	87269.13	0	87271.74	87272.76	87275.78	87276.21	87276.22	1.71	45.07	1	87269.05	0
321	10	1	1	33	200	0.8	50	0.2	200	0.5	-50	0.5	2	1	3	9	1	289	200	4	-50	1101.88	43.28	0	0	87277.94	87279.04	0	87281.94	87282.96	87285.98	87287.42	87287.43	1.63	-44.22	1	87278.96	0
322	10	1	1	34	50	0.2	-50	0.8	-50	0.5	-200	0.5	2	1	3	10	1	111	-50	72	-200	1452.2	-12.5	0	0	87289.08	87290.53	0	87293.08	87294.1	87297.12	87298.19	87298.21	1.13	-45.09	1	87290.36	0
323	10	1	1	35	50	0.2	-50	0.8	200	0.5	50	0.5	2	1	3	11	0	302	200	64	-50	1568.94	36.62	0	0	87299.36	87300.93	0	87303.36	87304.38	87307.4	87308.43	87308.45	1.75	-23.38	0	87300.83	0
324	10	1	1	36	200	0.5	-200	0.5	-50	0.2	-200	0.8	2	1	3	12	1	317	200	43	-200	1669.06	47.26	0	0	87310.22	87311.89	0	87314.22	87315.24	87318.26	87319.73	87319.74	1.63	7.26	1	87311.77	0
325	10	1	1	37	50	0.5	-50	0.5	50	0.5	-200	0.5	1	1	4	1	1	198	50	72	-200	1735.63	42.82	0	0	87323.4	87325.13	0	87327.4	87328.42	87331.44	87332.88	87332.89	1.43	-29.68	1	87325.07	0
326	10	1	1	38	50	0.5	-50	0.5	50	0.5	-200	0.5	1	1	4	2	1	100	-50	288	50	1702.46	-7.9	0	0	87334.34	87336.04	0	87338.34	87339.36	87342.38	87343.18	87343.2	1.82	17.1	1	87335.95	0
327	10	1	1	39	200	0.5	50	0.5	200	0.8	-50	0.2	1	1	4	3	0	194	200	335	200	2086.15	50	0	0	87345.04	87347.12	0	87349.04	87350.06	87353.08	87354.48	87354.49	1.57	25.47	0	87347.05	0
328	10	1	1	40	200	0.2	-200	0.8	50	0.2	-50	0.8	1	1	4	4	0	162	-50	296	200	1902.01	-21.81	0	0	87356.08	87357.98	0	87360.08	87361.1	87364.12	87365.12	87365.12	1.3	23.19	0	87357.95	0
329	10	1	1	41	200	0.5	-200	0.5	50	0.8	-50	0.2	1	1	4	5	0	36	-50	340	200	1735.83	-13.17	0	0	87366.44	87368.18	0	87370.44	87371.46	87374.48	87375.58	87375.6	1.27	21.83	0	87368.08	0
330	10	1	1	42	50	0.8	-50	0.2	200	0.2	-200	0.8	1	1	4	6	1	88	50	272	-200	1785.78	43.77	0	0	87376.88	87378.67	0	87380.88	87381.91	87384.92	87386.41	87386.43	1.11	-23.73	1	87378.62	0
331	10	1	1	43	50	0.2	-200	0.8	50	0.8	-200	0.2	1	1	4	7	0	235	50	2	-200	2503.25	28.99	0	0	87387.54	87390.05	0	87391.54	87392.57	87395.59	87396.48	87396.49	1.42	1.49	0	87389.96	0
332	10	1	1	44	-50	0.8	-200	0.2	-50	0.5	-200	0.5	1	1	4	8	1	151	-50	319	-50	2219.4	2.7	0	0	87397.92	87400.14	0	87401.92	87402.94	87405.96	87407.79	87407.8	1.04	-47.3	1	87400.11	0
333	10	1	1	45	200	0.5	50	0.5	50	0.5	-50	0.5	1	1	4	9	1	252	200	33	-50	1468.89	50	0	0	87408.85	87410.32	0	87412.85	87413.87	87416.89	87418.53	87418.54	1.99	-25.62	1	87410.25	0
334	10	1	1	46	50	0.8	-200	0.2	200	0.5	-50	0.5	1	1	4	10	0	344	200	350	50	2002.07	50	0	0	87420.54	87422.55	0	87424.54	87425.57	87428.58	87429.55	87429.55	1.81	23.9	0	87422.52	0
335	10	1	1	47	200	0.8	-200	0.2	50	0.2	-200	0.8	1	1	4	11	1	192	200	5	-200	3037.07	50	0	0	87431.37	87434.41	0	87435.37	87436.39	87439.41	87440.78	87440.8	1.8	-35.01	1	87434.35	0
336	10	1	1	48	50	0.5	-50	0.5	50	0.2	-200	0.8	1	1	4	12	1	356	50	166	-200	3236.99	30.77	0	0	87442.62	87445.85	0	87446.62	87447.64	87450.66	87451.63	87451.64	1.51	48.27	1	87445.8	0
337	10	1	1	49	200	0.5	50	0.5	50	0.2	-50	0.8	2	1	5	1	1	156	50	153	-50	1051.74	29.44	0	0	87455.18	87456.23	0	87459.18	87460.2	87463.22	87464.56	87464.57	1.44	-20.56	1	87456.14	0
338	10	1	1	50	200	0.5	-200	0.5	200	0.2	-200	0.8	2	1	5	2	1	108	-200	308	200	2002.04	-50	0	0	87466.02	87468.02	0	87470.02	87471.04	87474.06	87474.97	87474.98	1.45	4.44	1	87467.96	0
339	10	1	1	51	-50	0.2	-200	0.8	200	0.5	-200	0.5	2	1	5	3	0	253	200	25	-200	2202.85	50	0	0	87476.45	87478.65	0	87480.45	87481.47	87484.49	87485.55	87485.56	1.89	3.8	0	87478.6	0
340	10	1	1	52	-50	0.5	-200	0.5	200	0.8	-200	0.2	2	1	5	4	0	155	200	37	-200	2102.31	50	0	0	87487.46	87489.56	0	87491.46	87492.48	87495.5	87496.3	87496.32	1.71	17.14	0	87489.51	0
341	10	1	1	53	50	0.5	-200	0.5	200	0.5	-200	0.5	2	1	5	5	0	109	-200	291	50	2769.71	-50	0	0	87498.04	87500.81	0	87502.04	87503.06	87506.08	87507.07	87507.08	1.86	31.48	0	87500.76	0
342	10	1	1	54	50	0.8	-200	0.2	200	0.8	-200	0.2	2	1	5	6	0	352	200	285	50	1585.84	50	0	0	87508.95	87510.53	0	87512.95	87513.97	87516.99	87517.64	87517.66	1.18	49.75	0	87510.03	0
343	10	1	1	55	200	0.5	50	0.5	50	0.5	-50	0.5	2	1	5	7	1	200	200	258	50	1402.13	50	0	0	87518.84	87520.24	0	87522.84	87523.86	87526.88	87527.45	87527.47	2	44.54	1	87520.14	0
344	10	1	1	56	200	0.8	-200	0.2	-50	0.2	-200	0.8	2	1	5	8	1	212	200	98	-200	2236.34	50	0	0	87529.47	87531.7	0	87533.47	87534.49	87537.51	87538.49	87538.51	1.54	16.69	1	87531.64	0
345	10	1	1	57	50	0.8	-200	0.2	200	0.5	-50	0.5	2	1	5	9	0	205	200	253	50	1469.01	50	0	0	87540.06	87541.53	0	87544.06	87545.08	87548.1	87548.7	87548.7	1.45	34.83	0	87541.45	0
346	10	1	1	58	50	0.5	-50	0.5	50	0.5	-200	0.5	2	1	5	10	1	186	50	136	-200	2570.09	50	0	0	87550.16	87552.73	0	87554.16	87555.18	87558.2	87558.94	87558.95	1.77	32.46	1	87552.65	0
347	10	1	1	59	50	0.8	-50	0.2	200	0.2	-200	0.8	2	1	5	11	1	275	50	28	-200	1785.85	16.14	0	0	87560.73	87562.52	0	87564.73	87565.75	87568.77	87569.39	87569.39	1.75	-1.36	1	87562.39	0
348	10	1	1	60	50	0.5	-50	0.5	50	0.5	-200	0.5	2	1	5	12	1	353	50	271	50	1285.31	31.71	0	0	87571.16	87572.44	0	87575.16	87576.18	87579.2	87580.09	87580.1	1.91	-8.29	1	87572.38	0
349	10	1	1	61	200	0.8	50	0.2	200	0.5	-50	0.5	2	1	6	1	1	304	200	65	-50	1919.32	50	0	0	87584.04	87585.96	0	87588.04	87589.06	87592.08	87593.79	87593.8	1.5	-25.19	1	87585.87	0
350	10	1	1	62	50	0.5	-50	0.5	50	0.2	-200	0.8	2	1	6	2	1	306	50	335	50	1935.85	50	0	0	87595.32	87597.25	0	87599.32	87600.34	87603.36	87604.27	87604.28	1.13	-7.63	1	87597.18	0
351	10	1	1	63	50	0.2	-200	0.8	50	0.2	-50	0.8	2	1	6	3	0	124	-50	52	-200	1719.15	1.59	0	0	87605.41	87607.13	0	87609.41	87610.43	87613.45	87614.33	87614.34	1.27	26.59	0	87607.07	0
352	10	1	1	64	200	0.8	-50	0.2	50	0.8	-50	0.2	2	1	6	4	1	287	200	217	50	1669.07	50	0	0	87615.62	87617.29	0	87619.62	87620.64	87623.66	87624.91	87624.91	1.57	-23.76	1	87617.21	0
353	10	1	1	65	-50	0.8	-200	0.2	200	0.8	-50	0.2	2	1	6	5	0	16	-50	331	-50	1618.98	-13.78	0	0	87626.5	87628.12	0	87630.5	87631.52	87634.54	87635.98	87635.99	1.05	41.22	0	87628.06	0
354	10	1	1	66	200	0.5	50	0.5	200	0.8	-50	0.2	2	1	6	6	1	273	200	222	200	2353.06	50	0	0	87637.06	87639.41	0	87641.06	87642.08	87645.1	87646.03	87646.03	1.73	15.38	1	87639.32	0
355	10	1	1	67	200	0.8	-200	0.2	50	0.2	-200	0.8	2	1	6	7	1	122	200	359	50	2853.6	50	0	0	87647.77	87650.62	0	87651.77	87652.79	87655.81	87656.47	87656.48	1.33	25.38	1	87650.57	0
356	10	1	1	68	-50	0.8	-200	0.2	-50	0.5	-200	0.5	2	1	6	8	1	153	-50	186	-50	2403.1	34.64	0	0	87657.83	87660.23	0	87661.83	87662.85	87665.87	87666.57	87666.59	1.32	9.64	1	87660.15	0
357	10	1	1	69	50	0.5	-200	0.5	50	0.8	-200	0.2	2	1	6	9	0	170	50	221	50	1401.75	38.76	0	0	87667.92	87669.32	0	87671.92	87672.94	87675.96	87676.76	87676.78	1.24	23.76	0	87669.29	0
358	10	1	1	70	200	0.5	-50	0.5	200	0.8	-200	0.2	2	1	6	10	1	352	200	206	200	3053.71	36.02	0	0	87678.03	87681.09	0	87682.03	87683.05	87686.07	87687.55	87687.56	1.54	-41.48	1	87681.03	0
359	10	1	1	71	50	0.2	-50	0.8	200	0.5	50	0.5	2	1	6	11	0	353	200	335	50	2519.88	48.06	0	0	87689.11	87691.63	0	87693.11	87694.13	87697.15	87698.32	87698.32	1.02	-14.44	0	87691.58	0
360	10	1	1	72	200	0.2	50	0.8	200	0.5	50	0.5	2	1	6	12	0	150	50	271	50	2452.76	17.94	0	0	87699.35	87701.81	0	87703.35	87704.37	87707.39	87708.4	87708.41	1.22	-29.56	0	87701.77	0
361	10	1	1	73	200	0.8	-50	0.2	50	0.8	-50	0.2	1	1	7	1	1	60	-50	39	-50	1952.63	12.17	0	0	87711.67	87713.62	0	87715.67	87716.69	87719.71	87720.54	87720.56	1.43	-17.83	1	87713.54	0
362	10	1	1	74	50	0.2	-50	0.8	-50	0.5	-200	0.5	1	1	7	2	1	267	-50	6	-200	1885.81	-17.07	0	0	87722.01	87723.89	0	87726.01	87727.03	87730.05	87730.87	87730.88	1.87	27.93	1	87723.83	0
363	10	1	1	75	50	0.5	-200	0.5	200	0.5	-200	0.5	1	1	7	3	0	38	-200	149	-200	1851.83	-50	0	0	87732.77	87734.62	0	87736.77	87737.79	87740.81	87741.52	87741.53	1.38	-25.7	0	87734.6	0
364	10	1	1	76	200	0.5	-50	0.5	50	0.5	-50	0.5	1	1	7	4	1	213	200	37	-50	3187.12	20.41	0	0	87742.93	87746.12	0	87746.93	87747.95	87750.97	87752.08	87752.09	1.95	-27.09	1	87746.04	0
365	10	1	1	77	200	0.5	-50	0.5	200	0.8	-200	0.2	1	1	7	5	1	176	-50	299	200	2469.32	-42.46	0	0	87754.06	87756.53	0	87758.06	87759.08	87762.1	87762.82	87762.83	1.69	-27.46	1	87756.49	0
366	10	1	1	78	50	0.2	-50	0.8	200	0.5	50	0.5	1	1	7	6	0	243	200	307	50	1835.85	40.87	0	0	87764.53	87766.37	0	87768.53	87769.56	87772.58	87773.9	87773.91	1.92	30.87	0	87766.3	0
367	10	1	1	79	200	0.5	-200	0.5	200	0.2	-200	0.8	1	1	7	7	1	246	200	317	200	1986.03	50	0	0	87775.85	87777.83	0	87779.85	87780.87	87783.89	87786.68	87786.69	1.53	-43.93	1	87777.78	0
368	10	1	1	80	-50	0.2	-200	0.8	200	0.5	-200	0.5	1	1	7	8	0	24	-200	110	-200	1952.68	-50	0	0	87788.24	87790.19	0	87792.24	87793.26	87796.28	87796.92	87796.93	1.32	-35.91	0	87790.15	0
369	10	1	1	81	50	0.8	-200	0.2	200	0.8	-200	0.2	1	1	7	9	0	199	200	280	50	1852.19	50	0	0	87798.27	87800.12	0	87802.27	87803.29	87806.31	87807.15	87807.16	1.44	3.37	0	87800.07	0
370	10	1	1	82	200	0.8	50	0.2	200	0.5	-50	0.5	1	1	7	10	1	102	200	225	200	1752.07	43.88	0	0	87808.61	87810.36	0	87812.61	87813.63	87816.65	87817.99	87818	1.75	-38.62	1	87810.33	0
371	10	1	1	83	200	0.8	-50	0.2	50	0.8	-50	0.2	1	1	7	11	0	258	50	15	-50	2436.47	5.39	0	0	87819.77	87822.21	0	87823.77	87824.79	87827.81	87828.99	87829	1.2	0.39	0	87822.12	0
372	10	1	1	84	50	0.8	-50	0.2	200	0.8	-50	0.2	1	1	7	12	0	320	200	312	50	1101.31	50	0	0	87830.22	87831.32	0	87834.22	87835.24	87838.26	87839.32	87839.32	1.7	0.39	0	87831.27	0
373	10	1	1	85	200	0.8	-200	0.2	200	0.5	-50	0.5	1	1	8	1	1	43	-200	338	200	1735.75	-50	0	0	87843.06	87844.8	0	87847.06	87848.08	87851.1	87851.67	87851.69	1.39	-23.56	1	87844.74	0
374	10	1	1	86	200	0.5	-200	0.5	-50	0.2	-200	0.8	1	1	8	2	1	173	-200	230	-200	1769.16	-50	0	0	87853.09	87854.86	0	87857.09	87858.11	87861.13	87861.69	87861.7	1.77	-26.98	1	87854.76	0
375	10	1	1	87	50	0.5	-200	0.5	50	0.8	-200	0.2	1	1	8	3	0	215	50	55	-200	1652.4	50	0	0	87863.48	87865.13	0	87867.48	87868.5	87871.52	87872.27	87872.27	1.29	24.86	0	87865.05	0
376	10	1	1	88	200	0.5	50	0.5	50	0.2	-50	0.8	1	1	8	4	1	349	200	33	-50	2402.82	50	0	0	87873.58	87875.98	0	87877.58	87878.6	87881.62	87882.38	87882.38	1.31	45.12	1	87875.96	0
377	10	1	1	89	200	0.5	-200	0.5	200	0.8	50	0.2	1	1	8	5	0	344	200	15	-200	1802.52	50	0	0	87883.7	87885.5	0	87887.7	87888.72	87891.74	87893.05	87893.06	1.58	-49.45	0	87885.43	0
378	10	1	1	90	200	0.2	-50	0.8	200	0.8	50	0.2	1	1	8	6	0	232	200	307	200	1685.37	50	0	0	87894.66	87896.35	0	87898.66	87899.68	87902.7	87903.37	87903.37	1.9	28.23	0	87896.3	0
379	10	1	1	91	200	0.5	-50	0.5	50	0.8	-200	0.2	1	1	8	7	1	267	200	266	50	1668.64	50	0	0	87905.29	87906.96	0	87909.29	87910.31	87913.33	87914.6	87914.62	1.44	-31.47	1	87906.92	0
380	10	1	1	92	-50	0.2	-200	0.8	50	0.8	-200	0.2	1	1	8	8	0	316	50	236	-200	1752.29	50	0	0	87916.07	87917.82	0	87920.07	87921.09	87924.11	87925.43	87925.44	1.08	-15.65	0	87917.75	0
381	10	1	1	93	-50	0.5	-200	0.5	200	0.8	-200	0.2	1	1	8	9	0	295	200	321	-50	1969.07	50	0	0	87926.54	87928.51	0	87930.54	87931.57	87934.59	87935.54	87935.55	1.48	-36.62	0	87928.47	0
382	10	1	1	94	-50	0.8	-200	0.2	200	0.2	-50	0.8	1	1	8	10	0	320	200	157	-50	2135.81	50	0	0	87937.05	87939.19	0	87941.06	87942.08	87945.1	87946.03	87946.03	1.84	-48.42	0	87939.06	0
383	10	1	1	95	-50	0.2	-200	0.8	200	0.2	-200	0.8	1	1	8	11	0	323	200	185	-200	1935.7	35	0	0	87947.88	87949.82	0	87951.88	87952.9	87955.92	87957.08	87957.09	1.84	14.13	0	87949.78	0
384	10	1	1	96	200	0.5	-50	0.5	-50	0.5	-200	0.5	1	1	8	12	1	25	-50	110	-200	1468.46	-50	0	0	87958.94	87960.41	0	87962.94	87963.96	87966.98	87967.75	87967.77	1.12	-38.78	1	87960.37	0
385	11	1	1	1	200	0.5	-50	0.5	50	0.8	-200	0.2	1	1	1	1	1	214	200	208	50	1701.9	25.46	97825.05	97825.07	97829.16	97830.86	0	97833.2	97834.25	97837.28	97839.35	97839.37	1.87	-47.04	1	97830.82	0
386	11	1	1	2	-50	0.5	-200	0.5	200	0.8	-200	0.2	1	1	1	2	0	291	200	182	-50	1135.37	29.8	0	97827.11	97841.25	97842.39	0	97845.25	97846.28	97849.3	97850.88	97850.9	1.18	-30.2	0	97842.32	0
387	11	1	1	3	50	0.2	-200	0.8	50	0.8	-200	0.2	1	1	1	3	0	337	50	275	-200	1168.56	25.72	0	97962.22	97852.1	97853.27	0	97856.1	97857.12	97860.14	97861.04	97861.06	1.59	0.72	0	97853.19	0
388	11	1	1	4	200	0.5	50	0.5	50	0.5	-50	0.5	1	1	1	4	1	129	50	52	-50	1685.31	4.24	0	98102.7	97862.66	97864.34	0	97866.66	97867.68	97870.7	97872.07	97872.08	1.49	1.74	1	97864.31	0
389	11	1	1	5	50	0.5	-50	0.5	50	0.2	-200	0.8	1	1	1	5	1	311	50	47	-200	1435.06	9.55	0	98246.77	97873.59	97875.02	0	97877.59	97878.61	97881.63	97883.11	97883.11	1.49	-5.45	1	97874.98	0
390	11	1	1	6	200	0.5	-200	0.5	200	0.8	50	0.2	1	1	1	6	0	240	200	210	200	1385.16	34.17	0	98388.03	97884.61	97886	0	97888.61	97889.64	97892.66	97894.18	97894.19	1.03	24.17	0	97885.95	0
391	11	1	1	7	200	0.8	-50	0.2	50	0.8	-50	0.2	1	1	1	7	1	184	200	294	50	1885.88	29.12	0	98526.48	97895.22	97897.11	0	97899.22	97900.25	97903.27	97905.48	97905.48	1.62	-18.38	1	97897.04	0
392	11	1	1	8	200	0.2	-50	0.8	200	0.8	50	0.2	1	1	1	8	0	253	200	338	200	1168.6	32.47	0	98662.62	97907.12	97908.29	0	97911.12	97912.14	97915.16	97917.32	97917.33	1.34	34.97	0	97908.19	0
393	11	1	1	9	200	0.5	-50	0.5	-50	0.5	-200	0.5	1	1	1	9	1	172	-50	127	-200	1668.94	-6.34	0	98812.03	97918.68	97920.35	0	97922.68	97923.7	97926.72	97928.48	97928.49	1.4	33.66	1	97920.29	0
394	11	1	1	10	200	0.5	-200	0.5	-50	0.2	-200	0.8	1	1	1	10	1	218	200	273	-200	1118.21	14.92	0	0	97929.91	97931.03	0	97933.91	97934.93	97937.95	97939.38	97939.38	1.48	7.42	1	97930.96	0
395	11	1	1	11	200	0.5	-50	0.5	200	0.8	-200	0.2	1	1	1	11	0	247	200	286	200	918.13	20.61	0	0	97940.87	97941.79	0	97944.87	97945.89	97948.91	97949.99	97950	1.16	-39.39	0	97941.75	0
396	11	1	1	12	200	0.5	50	0.5	200	0.8	-50	0.2	1	1	1	12	0	41	-50	206	200	1135.23	-18.21	0	0	97951.16	97952.3	0	97955.16	97956.18	97959.2	97960.91	97960.92	1.29	21.79	0	97952.24	0
397	11	1	1	13	200	0.5	50	0.5	200	0.8	-50	0.2	2	1	2	1	1	56	50	330	200	1518.84	-4.02	0	0	97964.24	97965.76	0	97968.24	97969.26	97972.28	97973.24	97973.25	1.24	8.48	1	97965.71	0
398	11	1	1	14	200	0.8	-200	0.2	50	0.2	-200	0.8	2	1	2	2	1	10	-200	342	50	1752.42	-5.45	0	0	97974.5	97976.26	0	97978.5	97979.52	97982.54	97984.95	97984.96	1.32	-5.45	1	97976.19	0
399	11	1	1	15	50	0.8	-200	0.2	200	0.8	-200	0.2	2	1	2	3	0	142	200	102	50	3454.12	34.94	0	0	97986.3	97989.75	0	97990.3	97991.32	97994.34	97995.59	97995.59	1.14	34.94	1	97987.99	1
400	11	1	1	16	200	0.8	-50	0.2	50	0.8	-50	0.2	2	1	2	4	1	132	200	115	50	1301.64	22.5	0	0	97996.74	97998.04	0	98000.74	98001.76	98004.78	98006.68	98006.68	1.47	25	1	97998	0
401	11	1	1	17	-50	0.8	-200	0.2	200	0.2	-200	0.8	2	1	2	5	0	241	-200	170	-50	2152.42	-6.85	0	0	98008.17	98010.32	0	98012.17	98013.19	98016.21	98018.58	98018.6	1.4	45.65	0	98010.29	0
402	11	1	1	18	-50	0.8	-200	0.2	-50	0.5	-200	0.5	2	1	2	6	1	318	-50	238	-50	3020.48	2.79	0	98956.94	98020.01	98023.04	0	98024.01	98025.04	98028.06	98030.34	98030.34	1.76	-47.21	1	98022.96	0
403	11	1	1	19	200	0.8	-50	0.2	200	0.5	50	0.5	2	1	2	7	0	282	200	290	200	1401.77	19.53	0	0	98032.11	98033.51	0	98036.11	98037.13	98040.15	98041.81	98041.82	1.41	-17.97	0	98033.46	0
404	11	1	1	20	200	0.2	-200	0.8	50	0.2	-50	0.8	2	1	2	8	0	73	-50	76	-200	2853.75	5.87	0	0	98043.24	98046.09	0	98047.24	98048.26	98051.28	98052.83	98052.85	1.67	-39.13	0	98046.02	0
405	11	1	1	21	50	0.8	-50	0.2	200	0.2	-200	0.8	2	1	2	9	1	82	50	228	-200	1584.95	3.86	0	0	98054.53	98056.12	0	98058.53	98059.55	98062.57	98065.97	98065.98	1.21	36.36	1	98056.1	0
406	11	1	1	22	50	0.2	-200	0.8	50	0.8	-200	0.2	2	1	2	10	0	236	50	288	-200	1218.62	2.29	0	0	98067.21	98068.43	0	98071.21	98072.23	98075.25	98077.31	98077.32	1.95	-45.21	0	98068.35	0
407	11	1	1	23	50	0.2	-50	0.8	-50	0.5	-200	0.5	2	1	2	11	1	166	-50	75	-200	3037.15	2.19	0	0	98079.29	98082.33	0	98083.29	98084.31	98087.33	98089.62	98089.63	1.32	34.69	1	98082.27	0
408	11	1	1	24	50	0.8	-200	0.2	200	0.8	-200	0.2	2	1	2	12	0	113	200	19	-200	1701.79	15.99	0	0	98090.97	98092.67	0	98094.97	98095.99	98099.01	98101.27	98101.28	1.41	-1.51	0	98092.64	0
409	11	1	1	25	200	0.5	-50	0.5	200	0.8	-200	0.2	2	1	3	1	0	318	200	144	-50	1751.96	40.46	0	0	98104.72	98106.47	0	98108.72	98109.74	98112.76	98114.61	98114.63	2	-29.54	0	98106.43	0
410	11	1	1	26	200	0.8	50	0.2	200	0.5	-50	0.5	2	1	3	2	1	39	50	146	-50	1868.58	9.81	0	0	98116.64	98118.51	0	98120.64	98121.67	98124.69	98126.07	98126.07	1.19	-45.19	1	98118.48	0
411	11	1	1	27	200	0.5	-200	0.5	200	0.8	50	0.2	2	1	3	3	0	39	50	131	-200	901.67	13.72	0	0	98127.27	98128.17	0	98131.27	98132.29	98135.31	98137.54	98137.55	1.04	28.72	0	98128.13	0
412	11	1	1	28	50	0.5	-200	0.5	200	0.5	-200	0.5	2	1	3	4	0	76	-200	112	-200	2035.65	1.93	0	0	98138.6	98140.63	0	98142.6	98143.62	98146.64	98149.51	98149.51	1.55	39.43	0	98140.59	0
413	11	1	1	29	200	0.8	-50	0.2	50	0.8	-50	0.2	2	1	3	5	1	3	-50	17	-50	2252.4	2.69	0	0	98151.08	98153.33	0	98155.08	98156.1	98159.12	98160.37	98160.39	1.5	2.69	1	98153.3	0
414	11	1	1	30	-50	0.2	-200	0.8	200	0.2	-200	0.8	2	1	3	6	0	266	-200	227	-200	2303.04	-3.05	0	0	98161.91	98164.21	0	98165.91	98166.93	98169.95	98172.66	98172.67	1.45	-8.05	0	98164.16	0
415	11	1	1	31	200	0.5	-50	0.5	50	0.8	-200	0.2	2	1	3	7	1	90	-50	150	50	1601.86	-12.12	0	0	98174.13	98175.74	0	98178.13	98179.16	98182.18	98183.68	98183.69	1.57	-12.12	1	98175.7	0
416	11	1	1	32	50	0.5	-50	0.5	50	0.5	-200	0.5	2	1	3	8	1	220	50	38	-200	1885.47	-0.69	0	0	98185.28	98187.16	0	98189.28	98190.3	98193.32	98196.06	98196.07	1.8	24.31	1	98187.12	0
417	11	1	1	33	-50	0.8	-200	0.2	200	0.8	-50	0.2	2	1	3	9	0	340	200	247	-50	1101.81	12.56	0	0	98197.89	98198.99	0	98201.89	98202.91	98205.93	98208.12	98208.12	1.96	25.06	0	98198.96	0
418	11	1	1	34	200	0.5	-200	0.5	200	0.2	-200	0.8	2	1	3	10	1	33	-200	93	-200	1885.24	3.64	0	0	98210.09	98211.97	0	98214.09	98215.11	98218.13	98220.63	98220.63	1.73	18.64	1	98211.94	0
419	11	1	1	35	-50	0.5	-200	0.5	200	0.8	-200	0.2	2	1	3	11	0	22	-200	235	-50	1752.47	-6.48	0	0	98222.38	98224.13	0	98226.38	98227.4	98230.42	98233.2	98233.21	1.36	48.52	0	98224.08	0
420	11	1	1	36	50	0.8	-50	0.2	200	0.8	-50	0.2	2	1	3	12	0	242	200	293	50	1468.85	30.76	0	0	98234.58	98236.05	0	98238.58	98239.6	98242.62	98245.68	98245.69	1.07	-46.74	0	98235.98	0
421	11	1	1	37	50	0.2	-50	0.8	200	0.5	50	0.5	2	1	4	1	0	67	50	280	-50	1067.87	8.2	0	0	98248.79	98249.86	0	98252.79	98253.81	98256.83	98259.62	98259.62	1.68	35.7	0	98249.84	0
422	11	1	1	38	50	0.5	-50	0.5	50	0.5	-200	0.5	2	1	4	2	0	160	-200	11	-50	2469.83	-18.86	0	0	98261.3	98263.77	0	98265.3	98266.33	98269.35	98271.54	98271.55	1.18	11.14	0	98263.73	0
423	11	1	1	39	200	0.5	50	0.5	50	0.5	-50	0.5	2	1	4	3	1	297	200	226	50	1551.93	21.62	0	0	98272.73	98274.28	0	98276.73	98277.75	98280.77	98283.28	98283.29	1.82	-20.88	1	98274.24	0
424	11	1	1	40	200	0.5	-200	0.5	50	0.8	-50	0.2	2	1	4	4	0	291	50	113	-200	2453.13	23.61	0	0	98285.13	98287.58	0	98289.13	98290.15	98293.17	98294.34	98294.35	1.95	31.11	0	98287.52	0
425	11	1	1	41	200	0.8	50	0.2	200	0.5	-50	0.5	2	1	4	5	1	73	200	136	-50	1334.95	36.22	0	0	98296.32	98297.66	0	98300.32	98301.34	98304.36	98305.2	98305.21	1.08	31.22	1	98297.62	0
426	11	1	1	42	200	0.2	-50	0.8	200	0.8	50	0.2	2	1	4	6	0	164	200	237	-50	967.67	20.98	0	0	98306.3	98307.27	0	98310.3	98311.32	98314.34	98317.12	98317.13	1.54	-44.02	0	98307.25	0
427	11	1	1	43	-50	0.2	-200	0.8	50	0.8	-200	0.2	2	1	4	7	0	66	-200	54	-200	2069.43	-22.64	0	0	98318.68	98320.75	0	98322.68	98323.7	98326.72	98328.94	98328.95	1.22	-32.64	0	98320.7	0
428	11	1	1	44	200	0.5	-200	0.5	-50	0.2	-200	0.8	2	1	4	8	1	87	-200	197	-200	2186.18	-28.7	0	0	98330.19	98332.38	0	98334.19	98335.21	98338.23	98339.62	98339.63	1.96	6.3	1	98332.32	0
429	11	1	1	45	200	0.8	50	0.2	200	0.2	50	0.8	2	1	4	9	1	90	200	299	200	2386.38	35.59	0	0	98341.6	98343.99	0	98345.6	98346.62	98349.64	98350.82	98350.83	1.84	-9.41	1	98343.92	0
430	11	1	1	46	200	0.5	-200	0.5	50	0.5	-200	0.5	2	1	4	10	1	91	-200	82	-200	1602.25	-12.18	0	0	98352.68	98354.28	0	98356.68	98357.7	98360.72	98363.58	98363.59	1.38	15.32	1	98354.22	0
431	11	1	1	47	50	0.5	-50	0.5	50	0.2	-200	0.8	2	1	4	11	1	175	-50	99	-200	1485.44	7.5	0	0	98364.99	98366.48	0	98368.99	98370.01	98373.03	98374.5	98374.5	1.38	41.48	1	98366.38	0
432	11	1	1	48	-50	0.2	-200	0.8	200	0.5	-200	0.5	2	1	4	12	0	241	200	21	-200	1285.29	18.81	0	0	98375.9	98377.19	0	98379.9	98380.92	98383.94	98386.34	98386.34	1.67	-28.69	0	98377.13	0
433	11	1	1	49	200	0.5	-50	0.5	-50	0.5	-200	0.5	2	1	5	1	1	305	200	178	-200	1451.76	25.35	0	0	98390.05	98391.5	0	98394.05	98395.07	98398.09	98400.23	98400.24	1.02	-14.65	1	98391.47	0
434	11	1	1	50	200	0.8	-200	0.2	200	0.5	-50	0.5	2	1	5	2	0	129	-50	252	200	2019.33	-37.5	0	0	98401.28	98403.3	0	98405.28	98406.3	98409.32	98410.43	98410.43	1.64	-49.78	0	98403.25	0
435	11	1	1	51	50	0.2	-50	0.8	200	0.5	50	0.5	2	1	5	3	0	157	50	220	-50	1084.63	13.59	0	0	98412.09	98413.17	0	98416.09	98417.11	98420.13	98421.65	98421.66	1.71	13.59	0	98413.13	0
436	11	1	1	52	200	0.2	-200	0.8	-50	0.8	-200	0.2	2	1	5	4	0	127	-50	186	-200	3254.19	13.12	0	0	98423.38	98426.64	0	98427.38	98428.4	98431.42	98432.53	98432.54	1.67	-14.38	0	98426.56	0
437	11	1	1	53	-50	0.8	-200	0.2	200	0.2	-50	0.8	2	1	5	5	0	5	-50	330	-50	3120.51	-27.67	0	0	98434.23	98437.35	0	98438.23	98439.25	98442.27	98442.98	98442.98	1.06	-22.67	0	98437.29	0
438	11	1	1	54	200	0.2	50	0.8	200	0.5	50	0.5	2	1	5	6	0	289	200	171	50	901.58	15.47	0	0	98444.07	98444.97	0	98448.07	98449.09	98452.11	98454.88	98454.9	1.96	-49.53	0	98444.91	0
439	11	1	1	55	200	0.5	-50	0.5	50	0.5	-50	0.5	2	1	5	7	1	227	200	3	-50	2052.8	9.51	0	0	98456.86	98458.92	0	98460.86	98461.89	98464.91	98466.78	98466.79	1.11	42.01	1	98458.88	0
440	11	1	1	56	50	0.8	-200	0.2	200	0.5	-50	0.5	2	1	5	8	0	3	-50	324	50	2319.73	-24.85	0	0	98467.91	98470.23	0	98471.91	98472.93	98475.95	98477.73	98477.73	1.44	37.65	0	98470.17	0
441	11	1	1	57	50	0.5	-200	0.5	50	0.8	-200	0.2	2	1	5	9	0	322	50	238	50	2218.95	-2.04	0	0	98479.19	98481.41	0	98483.19	98484.21	98487.23	98491.12	98491.13	1.99	-37.04	0	98481.39	0
442	11	1	1	58	50	0.2	-200	0.8	50	0.2	-50	0.8	2	1	5	10	0	221	-50	306	50	2219.12	-13.37	0	0	98493.13	98495.35	0	98497.13	98498.16	98501.17	98503.14	98503.14	1.37	1.63	0	98495.31	0
443	11	1	1	59	200	0.8	-200	0.2	-50	0.2	-200	0.8	2	1	5	11	1	104	200	295	-50	2152.82	19.17	0	0	98504.53	98506.68	0	98508.53	98509.55	98512.57	98514.27	98514.29	1.44	-20.83	1	98506.59	0
444	11	1	1	60	200	0.5	50	0.5	50	0.2	-50	0.8	2	1	5	12	1	163	50	290	50	1919.23	0.3	0	0	98515.74	98517.66	0	98519.74	98520.76	98523.78	98525.17	98525.18	1.3	0.3	1	98517.6	0
445	11	1	1	61	-50	0.2	-200	0.8	200	0.5	-200	0.5	1	1	6	1	0	359	200	167	-200	1652.25	24.84	0	0	98528.5	98530.15	0	98532.5	98533.52	98536.54	98538.78	98538.8	1.5	-37.66	0	98530.09	0
446	11	1	1	62	200	0.8	-50	0.2	200	0.5	50	0.5	1	1	6	2	0	205	200	245	200	1035.11	35.45	0	0	98540.3	98541.33	0	98544.3	98545.32	98548.34	98550.11	98550.12	1.89	-19.55	0	98541.28	0
447	11	1	1	63	50	0.8	-50	0.2	200	0.2	-200	0.8	1	1	6	3	1	189	50	165	-200	1418.68	32.8	0	0	98552.03	98553.44	0	98556.03	98557.05	98560.07	98561.21	98561.22	1.36	-9.7	1	98553.36	0
448	11	1	1	64	50	0.5	-200	0.5	50	0.8	-200	0.2	1	1	6	4	0	296	50	322	50	2136.16	29.54	0	0	98562.59	98564.72	0	98566.59	98567.61	98570.63	98572.29	98572.3	1.07	-30.46	0	98564.67	0
449	11	1	1	65	200	0.8	-200	0.2	-50	0.2	-200	0.8	1	1	6	5	1	56	-200	272	-200	2135.77	-2.13	0	0	98573.38	98575.52	0	98577.38	98578.4	98581.42	98583.95	98583.96	1.06	27.87	1	98575.47	0
450	11	1	1	66	-50	0.8	-200	0.2	-50	0.5	-200	0.5	1	1	6	6	1	135	-50	294	-50	3370.68	3.27	0	0	98585.02	98588.4	0	98589.02	98590.05	98593.07	98596.01	98596.02	1.37	30.77	1	98588.35	0
451	11	1	1	67	-50	0.8	-200	0.2	200	0.2	-50	0.8	1	1	6	7	1	40	-200	176	-50	3003.27	-38.35	0	0	98597.4	98600.41	0	98601.4	98602.43	98605.44	98607.25	98607.26	1.75	-15.85	1	98600.36	0
452	11	1	1	68	200	0.5	-200	0.5	200	0.2	-200	0.8	1	1	6	8	1	197	200	348	200	1885.9	11.02	0	0	98609.03	98610.92	0	98613.03	98614.05	98617.07	98619.45	98619.46	1.35	41.02	1	98610.86	0
453	11	1	1	69	200	0.2	-200	0.8	-50	0.8	-200	0.2	1	1	6	9	1	162	-200	245	-50	3804.46	-27.3	0	0	98620.83	98624.63	0	98624.83	98625.85	98628.87	98629.9	98629.9	1.44	5.2	1	98623.29	2
454	11	1	1	70	200	0.8	50	0.2	200	0.5	-50	0.5	1	1	6	10	1	100	200	121	-50	1535.57	9.65	0	0	98631.35	98632.89	0	98635.35	98636.38	98639.4	98642.61	98642.62	1.55	9.65	1	98632.78	0
455	11	1	1	71	200	0.2	50	0.8	200	0.5	50	0.5	1	1	6	11	0	208	200	219	50	1986.02	33.77	0	0	98644.18	98646.17	0	98648.18	98649.2	98652.22	98655.58	98655.59	1.13	33.77	0	98646.12	0
457	11	1	1	73	50	0.2	-200	0.8	50	0.2	-50	0.8	1	1	7	1	0	68	-50	199	-200	3037	8.71	0	0	98664.64	98667.67	0	98668.64	98669.66	98672.68	98675.49	98675.5	1.29	-23.79	0	98667.61	0
458	11	1	1	74	50	0.5	-50	0.5	50	0.5	-200	0.5	1	1	7	2	1	21	-50	182	50	3770.91	-19.85	0	0	98676.8	98680.57	0	98680.8	98681.82	98684.84	98687.02	98687.03	1.6	40.15	1	98680.52	0
459	11	1	1	75	-50	0.8	-200	0.2	200	0.2	-200	0.8	1	1	7	3	0	346	200	350	-50	2853.19	49.07	0	0	98688.64	98691.5	0	98692.64	98693.67	98696.69	98699.82	98699.84	1.44	-28.43	0	98691.45	0
460	11	1	1	76	200	0.8	-200	0.2	50	0.2	-200	0.8	1	1	7	4	1	238	200	41	-200	834.76	30.84	0	0	98701.29	98702.12	0	98705.29	98706.31	98709.33	98712.03	98712.03	1.9	5.84	1	98702.09	0
461	11	1	1	77	200	0.5	50	0.5	50	0.2	-50	0.8	1	1	7	5	1	353	200	308	50	1418.83	42.24	0	0	98713.94	98715.35	0	98717.94	98718.96	98721.98	98724.8	98724.81	1.18	-47.76	1	98715.31	0
462	11	1	1	78	200	0.8	50	0.2	200	0.2	50	0.8	1	1	7	6	1	125	200	307	200	1852.28	40	0	0	98726.01	98727.87	0	98730.01	98731.04	98734.06	98737.79	98737.79	1.73	-33.09	1	98727.79	0
463	11	1	1	79	50	0.8	-200	0.2	200	0.8	-200	0.2	1	1	7	7	0	104	200	141	50	1902.64	34.54	0	0	98739.54	98741.45	0	98743.54	98744.57	98747.59	98749.25	98749.25	1.36	34.54	0	98741.36	0
464	11	1	1	80	200	0.8	50	0.2	200	0.5	-50	0.5	1	1	7	8	1	88	200	50	-50	2419.75	18.09	0	0	98750.62	98753.04	0	98754.62	98755.64	98758.66	98760.67	98760.68	1.97	48.09	1	98752.99	0
465	11	1	1	81	50	0.8	-200	0.2	200	0.5	-50	0.5	1	1	7	9	0	306	200	354	50	2853.57	22.17	0	0	98762.67	98765.52	0	98766.67	98767.69	98770.71	98771.92	98771.93	1.47	14.67	0	98765.47	0
466	11	1	1	82	50	0.5	-200	0.5	200	0.5	-200	0.5	1	1	7	10	0	293	200	37	-200	1485.24	40.88	0	0	98773.41	98774.9	0	98777.41	98778.43	98781.45	98783.45	98783.45	1.45	-11.62	0	98774.86	0
467	11	1	1	83	50	0.8	-50	0.2	200	0.8	-50	0.2	1	1	7	11	0	317	200	1	-50	1785.37	14.66	0	0	98784.92	98786.71	0	98788.92	98789.94	98792.96	98798.72	98798.72	1.72	-15.34	0	98786.67	0
468	11	1	1	84	200	0.8	-200	0.2	200	0.5	-50	0.5	1	1	7	12	1	294	200	72	-50	1952.19	13.29	0	0	98800.45	98802.41	0	98804.45	98805.48	98808.5	98810.11	98810.11	1.9	20.79	1	98802.36	0
469	11	1	1	85	-50	0.2	-200	0.8	200	0.2	-200	0.8	1	1	8	1	0	295	200	191	-200	2118.95	28.52	0	0	98814.05	98816.17	0	98818.05	98819.07	98822.09	98824.01	98824.03	1.96	-21.48	0	98816.12	0
470	11	1	1	86	200	0.8	-50	0.2	50	0.8	-50	0.2	1	1	8	2	1	213	200	19	-50	1902.54	38.18	0	0	98826	98827.9	0	98830	98831.02	98834.04	98836.48	98836.49	1.86	-21.82	1	98827.85	0
471	11	1	1	87	50	0.2	-50	0.8	200	0.5	50	0.5	1	1	8	3	0	185	200	317	50	1251.88	33.14	0	0	98838.36	98839.61	0	98842.36	98843.38	98846.4	98848.62	98848.64	1.55	20.64	0	98839.47	0
472	11	1	1	88	50	0.8	-200	0.2	200	0.8	-200	0.2	1	1	8	4	0	252	200	96	50	1551.88	19.31	0	0	98850.2	98851.76	0	98854.2	98855.23	98858.25	98860.65	98860.66	1.19	-18.19	0	98851.71	0
473	11	1	1	89	50	0.2	-50	0.8	200	0.5	50	0.5	1	1	8	5	0	337	200	340	50	1802.52	33.61	0	0	98861.87	98863.67	0	98865.87	98866.89	98869.91	98872.33	98872.34	1.8	-31.39	0	98863.61	0
474	11	1	1	90	50	0.2	-50	0.8	-50	0.5	-200	0.5	1	1	8	6	1	220	-50	131	-200	2186.28	1.35	0	0	98874.14	98876.33	0	98878.14	98879.17	98882.19	98885.03	98885.04	1.8	6.35	1	98876.25	0
475	11	1	1	91	200	0.2	-200	0.8	50	0.2	-50	0.8	1	1	8	7	1	317	200	317	50	2653.29	50	0	0	98886.86	98889.51	0	98890.86	98891.88	98894.9	98895.77	98895.78	1.5	0.4	1	98889.42	0
476	11	1	1	92	-50	0.8	-200	0.2	200	0.8	-50	0.2	1	1	8	8	0	292	200	275	-50	1318.26	25.18	0	0	98897.28	98898.6	0	98901.28	98902.31	98905.33	98908.27	98908.28	1.19	-19.82	0	98898.57	0
477	11	1	1	93	200	0.5	-50	0.5	50	0.5	-50	0.5	1	1	8	9	1	136	-50	39	-50	1769.01	-12.69	0	0	98909.48	98911.25	0	98913.48	98914.5	98917.52	98920.12	98920.14	1.56	-40.19	1	98911.21	0
478	11	1	1	94	50	0.5	-50	0.5	50	0.5	-200	0.5	1	1	8	10	1	195	50	328	50	2319.67	11.89	0	0	98921.71	98924.03	0	98925.71	98926.73	98929.75	98932.25	98932.27	1.2	-28.11	1	98923.95	0
479	11	1	1	95	-50	0.2	-200	0.8	50	0.8	-200	0.2	1	1	8	11	0	261	50	150	-200	2886.96	13.66	0	0	98933.49	98936.37	0	98937.49	98938.51	98941.53	98943.88	98943.9	1.74	23.66	0	98936.31	0
480	11	1	1	96	200	0.5	-200	0.5	50	0.5	-200	0.5	1	1	8	12	1	320	200	61	-200	2002.63	15.75	0	0	98945.65	98947.65	0	98949.65	98950.67	98953.69	98955.79	98955.79	1.15	-26.75	1	98947.59	0
481	14	1	1	1	-50	0.8	-200	0.2	200	0.2	-200	0.8	1	1	1	1	1	1	-200	59	-200	1986.14	-31.83	444659.52	444659.53	444663.62	444665.61	0	444667.66	444668.71	444671.74	444675.26	444675.27	1.73	8.17	1	444665.51	0
482	14	1	1	2	200	0.5	-50	0.5	50	0.5	-50	0.5	1	1	1	2	1	262	200	201	50	2219.58	30.95	0	444661.57	444677.02	444679.24	0	444681.02	444682.04	444685.06	444686.6	444686.61	1.46	-11.55	1	444679.16	0
483	14	1	1	3	200	0.2	-200	0.8	-50	0.8	-200	0.2	1	1	1	3	0	45	-200	250	-200	2019.5	-6.59	0	444805.54	444688.08	444690.1	0	444692.08	444693.1	444696.12	444698.04	444698.05	1.29	8.41	0	444689.99	0
484	14	1	1	4	200	0.8	-50	0.2	50	0.8	-50	0.2	1	1	1	4	1	113	200	305	50	1852.54	19.87	0	444951.16	444699.36	444701.21	0	444703.36	444704.38	444707.4	444709.5	444709.52	1.44	39.87	1	444701.13	0
485	14	1	1	5	50	0.2	-50	0.8	-50	0.5	-200	0.5	1	1	1	5	1	106	-50	3	-200	2553.21	-5.99	0	445094.36	444710.97	444713.52	0	444714.97	444715.99	444719.01	444720.76	444720.78	1.81	46.51	1	444713.42	0
486	14	1	1	6	200	0.5	-200	0.5	50	0.5	-200	0.5	1	1	1	6	1	299	200	75	-200	1735.76	21.7	0	445236.27	444722.6	444724.33	0	444726.6	444727.62	444730.64	444732.22	444732.22	1.26	-13.3	1	444724.23	0
487	14	1	1	7	50	0.5	-50	0.5	50	0.2	-200	0.8	1	1	1	7	1	228	50	345	50	2336.64	15.81	0	445383.22	444733.49	444735.83	0	444737.49	444738.51	444741.53	444743.22	444743.23	1.71	-29.19	1	444735.72	0
488	14	1	1	8	50	0.8	-200	0.2	200	0.8	-200	0.2	1	1	1	8	0	234	200	331	50	1619.13	31.06	0	445546.28	444744.97	444746.59	0	444748.97	444749.99	444753.01	444756.73	444756.75	1.66	46.06	0	444746.49	0
489	14	1	1	9	200	0.5	-50	0.5	50	0.8	-200	0.2	1	1	1	9	1	5	-50	162	50	2102.89	-6.65	0	445688.79	444758.41	444760.52	0	444762.41	444763.44	444766.46	444767.67	444767.69	1.84	-6.65	1	444760.42	0
490	14	1	1	10	200	0.8	50	0.2	200	0.2	50	0.8	1	1	1	10	1	142	200	277	50	1569.05	21.15	0	0	444769.54	444771.11	0	444773.54	444774.56	444777.58	444780.38	444780.39	1.4	36.15	1	444770.95	0
491	14	1	1	11	200	0.8	-50	0.2	50	0.8	-50	0.2	1	1	1	11	1	218	200	15	-50	1819.19	31.98	0	0	444781.8	444783.62	0	444785.8	444786.83	444789.85	444791.31	444791.31	1.85	14.48	1	444783.53	0
492	14	1	1	12	200	0.5	50	0.5	200	0.8	-50	0.2	1	1	1	12	1	325	200	43	-50	1251.96	36.99	0	0	444793.18	444794.43	0	444797.18	444798.2	444801.22	444804.09	444804.09	1.44	26.99	1	444794.29	0
493	14	1	1	13	200	0.8	-50	0.2	200	0.5	50	0.5	1	1	2	1	0	14	50	12	-50	1936.11	9.86	0	0	444807.56	444809.5	0	444811.56	444812.58	444815.6	444817.1	444817.11	1.63	-2.64	0	444809.4	0
494	14	1	1	14	-50	0.2	-200	0.8	200	0.2	-200	0.8	1	1	2	2	1	25	-200	63	-200	3003.68	-26.11	0	0	444818.76	444821.76	0	444822.76	444823.78	444826.8	444828.81	444828.82	1.58	31.39	1	444821.65	0
495	14	1	1	15	200	0.2	-50	0.8	200	0.8	50	0.2	1	1	2	3	0	238	200	180	-50	1552.5	33.37	0	0	444830.4	444831.95	0	444834.4	444835.42	444838.44	444840.68	444840.7	1.49	-1.63	0	444831.89	0
496	14	1	1	16	50	0.8	-200	0.2	200	0.5	-50	0.5	1	1	2	4	0	198	200	237	50	2219.65	37.03	0	0	444842.2	444844.42	0	444846.2	444847.22	444850.24	444852.49	444852.49	1.7	27.03	0	444844.33	0
497	14	1	1	17	200	0.5	50	0.5	50	0.2	-50	0.8	1	1	2	5	1	83	50	145	-50	1201.88	5.02	0	0	444854.19	444855.39	0	444858.19	444859.21	444862.23	444863.48	444863.48	1.39	25.02	1	444855.22	0
498	14	1	1	18	200	0.8	50	0.2	200	0.5	-50	0.5	1	1	2	6	1	342	200	317	200	968.4	17.33	0	445833.1	444864.89	444865.85	0	444868.89	444869.91	444872.93	444874.92	444874.93	1.32	-25.17	1	444865.77	0
499	14	1	1	19	50	0.2	-200	0.8	50	0.2	-50	0.8	1	1	2	7	0	112	-50	105	-200	1986.16	-0.51	0	0	444876.26	444878.25	0	444880.26	444881.29	444884.31	444886.84	444886.84	1.05	-13.01	0	444878.18	0
500	14	1	1	20	-50	0.2	-200	0.8	200	0.5	-200	0.5	1	1	2	8	0	161	-200	329	-50	1819.3	-9.25	0	0	444887.91	444889.73	0	444891.91	444892.93	444895.95	444897.64	444897.65	1.81	48.25	0	444889.62	0
501	14	1	1	21	50	0.2	-50	0.8	200	0.5	50	0.5	1	1	2	9	0	116	50	345	50	1552.45	6.05	0	0	444899.47	444901.02	0	444903.47	444904.49	444907.51	444910.74	444910.75	1.06	-41.45	0	444900.95	0
502	14	1	1	22	200	0.2	50	0.8	200	0.5	50	0.5	1	1	2	10	0	61	50	62	50	1001.79	5.15	0	0	444911.82	444912.82	0	444915.82	444916.84	444919.86	444925.25	444925.26	1.6	12.65	0	444912.73	0
503	14	1	1	23	200	0.5	-200	0.5	200	0.2	-200	0.8	1	1	2	11	1	200	200	248	-200	1619.07	21.04	0	0	444926.88	444928.5	0	444930.88	444931.9	444934.92	444937.99	444938.01	1.83	-41.46	1	444928.36	0
504	14	1	1	24	50	0.5	-200	0.5	50	0.8	-200	0.2	1	1	2	12	0	93	50	296	50	1552.3	11.89	0	0	444939.86	444941.41	0	444943.86	444944.88	444947.9	444949.75	444949.75	1.38	46.89	0	444941.32	0
505	14	1	1	25	-50	0.8	-200	0.2	200	0.2	-200	0.8	2	1	3	1	1	235	-50	45	-200	1902.62	19.38	0	0	444953.17	444955.08	0	444957.17	444958.2	444961.22	444963.19	444963.2	1.1	-38.12	1	444954.98	0
506	14	1	1	26	-50	0.8	-200	0.2	200	0.8	-50	0.2	2	1	3	2	0	225	200	90	-50	1885.97	17.54	0	0	444964.32	444966.2	0	444968.32	444969.34	444972.36	444974.02	444974.03	1.37	-24.96	0	444966.12	0
507	14	1	1	27	200	0.5	50	0.5	50	0.5	-50	0.5	2	1	3	3	1	271	200	28	-50	1285.41	12.85	0	0	444975.41	444976.7	0	444979.41	444980.43	444983.45	444985.59	444985.61	1.57	-39.65	1	444976.63	0
508	14	1	1	28	50	0.5	-200	0.5	50	0.8	-200	0.2	2	1	3	4	0	112	50	129	-200	1352.11	23.4	0	0	444987.19	444988.54	0	444991.19	444992.21	444995.23	445000.18	445000.19	1.31	-41.6	0	444988.47	0
509	14	1	1	29	200	0.8	-200	0.2	-50	0.2	-200	0.8	2	1	3	5	1	168	200	50	-200	1468.82	26	0	0	445001.52	445002.99	0	445005.52	445006.54	445009.56	445011.06	445011.08	1.06	-39	1	445002.92	0
510	14	1	1	30	200	0.2	50	0.8	200	0.5	50	0.5	2	1	3	6	1	273	50	285	200	1168.68	-35.98	0	0	445012.15	445013.32	0	445016.15	445017.17	445020.19	445022.97	445022.98	1.78	44.02	1	445013.22	0
511	14	1	1	31	200	0.2	-200	0.8	-50	0.8	-200	0.2	2	1	3	7	0	115	-50	347	200	2002.8	-6.98	0	0	445024.78	445026.78	0	445028.78	445029.8	445032.82	445034.49	445034.49	1.09	-29.48	0	445026.71	0
512	14	1	1	32	50	0.5	-50	0.5	50	0.2	-200	0.8	2	1	3	8	1	113	-50	135	-200	1835.77	10.29	0	0	445035.59	445037.42	0	445039.59	445040.61	445043.63	445045.02	445045.03	1.28	10.29	1	445037.33	0
513	14	1	1	33	50	0.5	-200	0.5	200	0.5	-200	0.5	2	1	3	9	0	261	200	91	-200	1368.77	35.54	0	0	445046.33	445047.7	0	445050.33	445051.35	445054.37	445056.23	445056.24	1.98	-11.96	0	445047.62	0
514	14	1	1	34	200	0.5	50	0.5	200	0.8	-50	0.2	2	1	3	10	1	60	50	65	-50	1452.28	24.59	0	0	445058.23	445059.68	0	445062.23	445063.25	445066.27	445068.53	445068.54	1.58	-40.41	1	445059.52	0
515	14	1	1	35	-50	0.2	-200	0.8	200	0.5	-200	0.5	2	1	3	11	0	254	200	231	-200	1535.47	27.9	0	0	445070.12	445071.66	0	445074.12	445075.14	445078.16	445080.42	445080.43	1.82	45.4	0	445071.56	0
516	14	1	1	36	200	0.8	-50	0.2	200	0.5	50	0.5	2	1	3	12	1	108	200	77	50	1034.99	32.36	0	0	445082.27	445083.3	0	445086.27	445087.29	445090.31	445092.44	445092.45	1.91	47.36	1	445083.25	0
517	14	1	1	37	200	0.2	-200	0.8	50	0.2	-50	0.8	2	1	4	1	1	48	-200	110	-50	1952.51	-36.31	0	0	445096.38	445098.34	0	445100.38	445101.4	445104.42	445105.84	445105.86	1.07	1.19	1	445098.23	0
518	14	1	1	38	200	0.5	-200	0.5	50	0.5	-200	0.5	2	1	4	2	1	132	-200	214	50	1986	-15.76	0	0	445106.94	445108.93	0	445110.94	445111.96	445114.98	445116.34	445116.35	1.13	19.24	1	445108.82	0
519	14	1	1	39	50	0.8	-200	0.2	200	0.5	-50	0.5	2	1	4	3	1	44	-200	87	-50	2903.62	-32.35	0	0	445117.5	445120.41	0	445121.5	445122.52	445125.54	445128.08	445128.1	1.02	45.15	1	445120.32	0
520	14	1	1	40	50	0.8	-200	0.2	200	0.8	-200	0.2	2	1	4	4	0	295	200	338	50	2119.52	11.05	0	0	445129.13	445131.25	0	445133.13	445134.15	445137.17	445138.92	445138.92	1.1	41.05	0	445131.16	0
521	14	1	1	41	200	0.5	-50	0.5	200	0.8	-200	0.2	2	1	4	5	0	62	-200	239	200	1752.47	-38.97	0	0	445140.04	445141.79	0	445144.04	445145.06	445148.08	445149.25	445149.27	1.61	-3.97	0	445141.7	0
522	14	1	1	42	200	0.5	50	0.5	50	0.2	-50	0.8	2	1	4	6	1	232	200	335	50	1085.17	30.89	0	0	445150.89	445151.97	0	445154.89	445155.91	445158.93	445164.32	445164.33	1.63	20.89	1	445151.89	0
523	14	1	1	43	200	0.8	-50	0.2	50	0.8	-50	0.2	2	1	4	7	1	135	200	25	-50	1452.1	24.07	0	0	445165.98	445167.44	0	445169.98	445171.01	445174.03	445176.1	445176.11	1.59	-35.93	1	445167.35	0
524	14	1	1	44	50	0.2	-50	0.8	200	0.5	50	0.5	2	1	4	8	0	222	200	244	-50	1402.29	31.95	0	0	445177.71	445179.12	0	445181.71	445182.73	445185.75	445187.4	445187.41	1.83	-15.55	0	445179.03	0
525	14	1	1	45	50	0.8	-200	0.2	200	0.8	-200	0.2	2	1	4	9	0	76	200	312	50	1952.69	30.67	0	0	445189.26	445191.21	0	445193.26	445194.28	445197.3	445198.65	445198.65	1.57	-19.33	0	445191.11	0
526	14	1	1	46	50	0.2	-50	0.8	-50	0.5	-200	0.5	2	1	4	10	1	252	-50	185	-50	1735.81	-1.14	0	0	445200.24	445201.97	0	445204.24	445205.26	445208.28	445210.04	445210.04	1.5	41.36	1	445201.86	0
527	14	1	1	47	200	0.8	-200	0.2	200	0.5	-50	0.5	2	1	4	11	1	51	-200	322	200	2303.11	-35.38	0	0	445211.55	445213.85	0	445215.55	445216.57	445219.59	445223	445223.01	1.71	49.62	1	445213.78	0
528	14	1	1	48	200	0.8	50	0.2	200	0.5	-50	0.5	2	1	4	12	1	34	50	232	200	1301.94	7.39	0	0	445224.73	445226.03	0	445228.73	445229.75	445232.77	445234.42	445234.44	1.82	-42.61	1	445225.96	0
529	14	1	1	49	-50	0.8	-200	0.2	-50	0.5	-200	0.5	1	1	5	1	1	7	-200	6	-200	2820.21	-29.78	0	0	445238.29	445241.11	0	445242.29	445243.31	445246.33	445247.62	445247.63	1.19	-7.28	1	445241.03	0
530	14	1	1	50	50	0.8	-50	0.2	200	0.8	-50	0.2	1	1	5	2	0	298	200	308	50	1569.12	22.5	0	0	445248.83	445250.4	0	445252.83	445253.86	445256.87	445259.49	445259.51	1.32	22.61	0	445250.31	0
531	14	1	1	51	200	0.2	-200	0.8	50	0.2	-50	0.8	1	1	5	3	0	324	50	228	-200	3003.76	30.82	0	0	445260.85	445263.85	0	445264.85	445265.87	445268.89	445270.21	445270.22	1.51	-41.68	0	445263.76	0
532	14	1	1	52	50	0.5	-50	0.5	50	0.5	-200	0.5	1	1	5	4	1	50	-50	46	-200	1518.75	-9.47	0	0	445271.74	445273.26	0	445275.74	445276.76	445279.78	445283.69	445283.7	2	-26.97	1	445273.14	0
533	14	1	1	53	200	0.5	-200	0.5	200	0.8	50	0.2	1	1	5	5	0	130	200	85	-200	1585.83	18.79	0	0	445285.7	445287.29	0	445289.7	445290.72	445293.74	445296.69	445296.7	1.73	1.29	0	445287.2	0
534	14	1	1	54	-50	0.2	-200	0.8	50	0.8	-200	0.2	1	1	5	6	0	259	50	8	-200	2303.05	18.28	0	0	445298.45	445300.75	0	445302.45	445303.47	445306.49	445307.65	445307.66	1.79	-4.22	0	445300.66	0
535	14	1	1	55	200	0.5	-200	0.5	-50	0.2	-200	0.8	1	1	5	7	1	275	200	155	-200	1919.19	31.87	0	0	445309.46	445311.38	0	445313.46	445314.48	445317.5	445320.29	445320.3	1.57	-5.63	1	445311.3	0
536	14	1	1	56	50	0.2	-50	0.8	200	0.5	50	0.5	1	1	5	8	0	75	50	243	-50	1568.99	6.38	0	0	445321.89	445323.46	0	445325.89	445326.91	445329.93	445334.39	445334.4	1.19	-11.12	0	445323.38	0
537	14	1	1	57	-50	0.8	-200	0.2	200	0.2	-50	0.8	1	1	5	9	1	163	-50	62	-50	2002.72	11.48	0	0	445335.6	445337.61	0	445339.6	445340.62	445343.64	445346.05	445346.06	1.26	-13.52	1	445337.52	0
538	14	1	1	58	200	0.5	-200	0.5	50	0.8	-50	0.2	1	1	5	10	0	90	50	347	200	2102.9	27.35	0	0	445347.33	445349.43	0	445351.33	445352.35	445355.37	445357.62	445357.62	1.2	27.35	0	445349.36	0
539	14	1	1	59	200	0.8	50	0.2	200	0.5	-50	0.5	1	1	5	11	1	185	200	138	-50	1285.4	19.92	0	0	445358.84	445360.13	0	445362.84	445363.86	445366.88	445367.92	445367.93	1.38	19.92	1	445360.02	0
540	14	1	1	60	200	0.5	50	0.5	50	0.5	-50	0.5	1	1	5	12	1	126	50	36	-50	1068.47	18.45	0	0	445369.32	445370.39	0	445373.32	445374.34	445377.36	445381.2	445381.21	1.99	15.95	1	445370.27	0
541	14	1	1	61	200	0.5	-200	0.5	200	0.2	-200	0.8	2	1	6	1	1	34	-200	143	-200	1669.12	0	0	0	445385.24	445386.9	0	445389.24	445390.26	445393.28	445412.87	445412.88	1.32	-5.45	1	445386.79	0
542	14	1	1	62	-50	0.5	-200	0.5	200	0.8	-200	0.2	2	1	6	2	0	355	200	271	-50	1468.91	18.42	0	0	445414.21	445415.68	0	445418.21	445419.24	445422.26	445423.97	445423.97	1.44	45.92	0	445415.6	0
543	14	1	1	63	-50	0.8	-200	0.2	200	0.2	-50	0.8	2	1	6	3	1	210	-50	26	-50	1769.1	13.43	0	0	445425.43	445427.19	0	445429.43	445430.45	445433.47	445435.08	445435.08	1.71	48.43	1	445427.14	0
544	14	1	1	64	200	0.5	-200	0.5	200	0.8	50	0.2	2	1	6	4	0	141	200	161	-200	1502.36	32.91	0	0	445436.8	445438.31	0	445440.8	445441.82	445444.84	445446.39	445446.4	1.47	12.91	0	445438.21	0
545	14	1	1	65	200	0.8	-200	0.2	50	0.2	-200	0.8	2	1	6	5	1	294	200	134	-200	2152.93	21.86	0	0	445447.88	445450.03	0	445451.88	445452.9	445455.92	445459.49	445459.51	1.54	36.86	1	445449.97	0
546	14	1	1	66	200	0.5	-200	0.5	-50	0.2	-200	0.8	2	1	6	6	1	192	200	230	-200	1485.67	33.59	0	0	445461.06	445462.55	0	445465.06	445466.08	445469.1	445472.79	445472.81	1.05	21.09	1	445462.47	0
547	14	1	1	67	50	0.5	-50	0.5	50	0.5	-200	0.5	2	1	6	7	1	252	50	159	-200	1502.25	19.6	0	0	445473.87	445475.38	0	445477.87	445478.89	445481.91	445483.65	445483.67	1.31	9.6	1	445475.27	0
548	14	1	1	68	50	0.2	-50	0.8	200	0.5	50	0.5	2	1	6	8	0	105	50	240	-50	1652.51	29.88	0	0	445484.98	445486.64	0	445488.98	445490.01	445493.03	445496.37	445496.38	1.75	27.38	0	445486.54	0
549	14	1	1	69	200	0.8	50	0.2	200	0.2	50	0.8	2	1	6	9	1	26	50	35	50	1669.08	15.57	0	0	445498.15	445499.82	0	445502.15	445503.17	445506.19	445508.24	445508.26	1.91	8.07	1	445499.7	0
550	14	1	1	70	200	0.8	-50	0.2	50	0.8	-50	0.2	2	1	6	10	1	144	200	33	-50	1568.92	27.72	0	0	445510.18	445511.74	0	445514.18	445515.2	445518.22	445520.99	445521	1.51	-22.28	1	445511.68	0
551	14	1	1	71	200	0.8	50	0.2	200	0.5	-50	0.5	2	1	6	11	1	282	200	198	200	1569.01	11.64	0	0	445522.52	445524.09	0	445526.52	445527.54	445530.56	445531.83	445531.83	1.35	34.14	1	445523.97	0
552	14	1	1	72	50	0.5	-50	0.5	50	0.5	-200	0.5	2	1	6	12	1	44	-50	190	50	1568.98	-13.92	0	0	445533.2	445534.77	0	445537.2	445538.22	445541.24	445544.77	445544.78	1.5	26.08	1	445534.66	0
553	14	1	1	73	-50	0.8	-200	0.2	-50	0.5	-200	0.5	2	1	7	1	1	328	-50	285	-50	1368.77	15.79	0	0	445548.3	445549.67	0	445552.3	445553.32	445556.34	445558.93	445558.94	1.8	-46.71	1	445549.55	0
554	14	1	1	74	200	0.2	-50	0.8	200	0.8	50	0.2	2	1	7	2	0	107	200	274	-50	1302.03	33.39	0	0	445560.74	445562.04	0	445564.74	445565.76	445568.78	445569.86	445569.87	1.18	13.39	0	445561.94	0
555	14	1	1	75	50	0.2	-200	0.8	50	0.2	-50	0.8	2	1	7	3	0	133	-50	107	-200	1952.88	16.46	0	0	445571.07	445573.02	0	445575.07	445576.09	445579.11	445580.08	445580.09	1.33	-1.04	0	445572.94	0
556	14	1	1	76	200	0.5	-50	0.5	50	0.8	-200	0.2	2	1	7	4	0	14	-200	227	200	2052.83	-39.17	0	0	445581.45	445583.5	0	445585.45	445586.47	445589.49	445591.03	445591.04	1.87	3.33	0	445583.38	0
557	14	1	1	77	-50	0.2	-200	0.8	200	0.2	-200	0.8	2	1	7	5	0	72	-200	271	-200	2119.87	-0.4	0	0	445592.92	445595.04	0	445596.92	445597.95	445600.97	445605.12	445605.14	1.68	17.1	0	445594.98	0
558	14	1	1	78	-50	0.2	-200	0.8	50	0.8	-200	0.2	2	1	7	6	0	199	50	344	-50	1101.85	16.71	0	0	445606.82	445607.92	0	445610.82	445611.84	445614.86	445616.74	445616.75	1.11	-0.79	0	445607.82	0
559	14	1	1	79	50	0.8	-50	0.2	200	0.2	-200	0.8	2	1	7	7	1	273	50	335	200	1468.91	18.79	0	0	445617.87	445619.33	0	445621.87	445622.89	445625.91	445627.6	445627.61	1.77	-38.71	1	445619.23	0
560	14	1	1	80	50	0.2	-200	0.8	50	0.8	-200	0.2	2	1	7	8	0	151	50	334	50	1235.4	21.24	0	0	445629.39	445630.63	0	445633.39	445634.42	445637.44	445639.86	445639.87	1.25	-36.26	0	445630.54	0
561	14	1	1	81	50	0.8	-50	0.2	200	0.8	-50	0.2	2	1	7	9	0	142	200	69	-50	1635.78	34.11	0	0	445641.14	445642.77	0	445645.14	445646.16	445649.18	445651.86	445651.87	1.85	21.61	0	445642.69	0
562	14	1	1	82	200	0.5	-200	0.5	50	0.8	-50	0.2	2	1	7	10	0	305	50	44	-200	1368.73	31.8	0	0	445653.73	445655.1	0	445657.73	445658.76	445661.78	445664.42	445664.43	1.41	-45.7	0	445655.04	0
563	14	1	1	83	200	0.5	-50	0.5	-50	0.5	-200	0.5	2	1	7	11	0	351	-50	117	-50	1869.45	-7.96	0	0	445665.85	445667.72	0	445669.85	445670.87	445673.89	445676.21	445676.22	1.22	-42.96	0	445667.62	0
564	14	1	1	84	200	0.5	-50	0.5	50	0.5	-50	0.5	2	1	7	12	1	6	-50	146	-50	1318.72	-11.62	0	0	445677.46	445678.78	0	445681.46	445682.48	445685.5	445687.18	445687.2	1.58	20.88	1	445678.69	0
565	14	1	1	85	200	0.8	-200	0.2	-50	0.2	-200	0.8	1	1	8	1	1	297	200	97	-200	1719.15	21.23	0	0	445690.8	445692.52	0	445694.8	445695.83	445698.85	445706.96	445706.97	1.07	-38.77	1	445692.4	0
566	14	1	1	86	-50	0.5	-200	0.5	200	0.8	-200	0.2	1	1	8	2	0	214	200	47	-200	1435.57	13.83	0	0	445708.06	445709.49	0	445712.06	445713.08	445716.1	445718.18	445718.18	1.53	-46.17	0	445709.42	0
567	14	1	1	87	50	0.5	-200	0.5	200	0.5	-200	0.5	1	1	8	3	1	335	50	288	200	1685.74	7.23	0	0	445719.72	445721.4	0	445723.72	445724.74	445727.76	445729.58	445729.59	1.95	-20.27	1	445721.28	0
568	14	1	1	88	50	0.8	-200	0.2	200	0.8	-200	0.2	1	1	8	4	0	145	200	10	-200	2303.01	16.57	0	0	445731.56	445733.86	0	445735.56	445736.58	445739.6	445741.04	445741.05	1.3	-23.43	0	445733.77	0
569	14	1	1	89	50	0.8	-50	0.2	200	0.2	-200	0.8	1	1	8	5	1	35	-50	38	-200	1652.33	-7.76	0	0	445742.37	445744.02	0	445746.37	445747.39	445750.41	445751.95	445751.97	1.6	-45.26	1	445743.93	0
570	14	1	1	90	200	0.8	-200	0.2	200	0.5	-50	0.5	1	1	8	6	0	187	200	317	200	1519.04	32.67	0	0	445753.58	445755.1	0	445757.58	445758.61	445761.62	445763.54	445763.54	1.4	-17.33	0	445754.99	0
571	14	1	1	91	-50	0.8	-200	0.2	200	0.8	-50	0.2	1	1	8	7	0	22	-50	291	-50	1769.11	-18.62	0	0	445764.96	445766.73	0	445768.96	445769.98	445773	445774.72	445774.72	1.73	13.88	0	445766.67	0
572	14	1	1	92	200	0.5	-50	0.5	-50	0.5	-200	0.5	1	1	8	8	1	160	-50	304	-50	1952.6	-18.69	0	0	445776.47	445778.43	0	445780.47	445781.49	445784.51	445788.22	445788.23	1.21	46.31	1	445778.29	0
573	14	1	1	93	200	0.8	-200	0.2	50	0.2	-200	0.8	1	1	8	9	1	347	200	346	50	1452.13	18.72	0	0	445789.45	445790.9	0	445793.45	445794.47	445797.49	445799.1	445799.11	1.17	-6.28	1	445790.8	0
574	14	1	1	94	50	0.5	-50	0.5	50	0.5	-200	0.5	1	1	8	10	1	341	50	305	50	1635.66	19.9	0	0	445800.3	445801.93	0	445804.3	445805.32	445808.34	445810.81	445810.82	1.1	-30.1	1	445801.84	0
575	14	1	1	95	200	0.5	-50	0.5	200	0.8	-200	0.2	1	1	8	11	0	190	200	43	-50	1368.84	31.2	0	0	445811.94	445813.31	0	445815.94	445816.96	445819.98	445821.25	445821.27	1.03	-13.8	0	445813.21	0
576	14	1	1	96	50	0.2	-200	0.8	50	0.8	-200	0.2	1	1	8	12	0	56	-200	83	-200	1485.75	-18.05	0	0	445822.3	445823.79	0	445826.3	445827.32	445830.34	445831.81	445831.81	1.29	21.95	0	445823.68	0
577	15	2	1	1	200	0.2	50	0.8	200	0.5	50	0.5	2	1	1	1	0	138	50	144	50	1234.41	-3.11	602035.95	602035.97	602040.06	602041.29	0	602044.09	602045.13	602048.16	602051.94	602051.95	1.92	-48.11	0	602041.2	0
578	15	2	1	2	200	0.8	-200	0.2	50	0.2	-200	0.8	2	1	1	2	1	90	200	106	-200	816.98	50	0	602038	602053.9	602054.72	0	602057.9	602058.92	602061.94	602064.31	602064.33	1.43	-8.05	1	602054.64	0
579	15	2	1	3	50	0.8	-50	0.2	200	0.2	-200	0.8	2	1	1	3	1	354	50	68	-200	1484.26	50	0	602179.24	602065.78	602067.27	0	602069.78	602070.8	602073.82	602076.07	602076.07	1.96	-27.06	1	602067.17	0
580	15	2	1	4	50	0.8	-200	0.2	200	0.5	-50	0.5	2	1	1	4	0	116	-50	230	50	2469.93	-23.82	0	602312.19	602078.04	602080.51	0	602082.04	602083.06	602086.08	602087.86	602087.87	1.58	18.68	0	602080.42	0
581	15	2	1	5	-50	0.8	-200	0.2	200	0.2	-50	0.8	2	1	1	5	1	9	-200	210	-50	900.36	-50	0	602446.34	602089.45	602090.36	0	602093.45	602094.48	602097.5	602098.72	602098.73	1.72	-25.5	1	602090.27	0
582	15	2	1	6	50	0.5	-50	0.5	50	0.5	-200	0.5	2	1	1	6	1	147	-50	220	50	2101.54	-50	0	602580.14	602100.47	602102.57	0	602104.47	602105.49	602108.51	602109.24	602109.26	1.12	-44.46	1	602102.5	0
583	15	2	1	7	200	0.5	-50	0.5	200	0.8	-200	0.2	2	1	1	7	0	263	200	113	-50	1217.75	50	0	602712.72	602110.39	602111.61	0	602114.39	602115.41	602118.43	602119.79	602119.8	1.71	-4.14	0	602111.54	0
584	15	2	1	8	50	0.5	-200	0.5	200	0.5	-200	0.5	2	1	1	8	1	48	-200	225	200	1065.89	-50	0	602844.05	602121.54	602122.6	0	602125.54	602126.56	602129.58	602131.19	602131.19	1.67	-39.83	1	602122.53	0
585	15	2	1	9	200	0.5	-50	0.5	50	0.8	-200	0.2	2	1	1	9	1	305	200	51	-200	1384.05	50	0	602971.68	602132.88	602134.27	0	602136.88	602137.9	602140.92	602142.27	602142.29	1.32	27.53	1	602134.16	0
586	15	2	1	10	200	0.2	-200	0.8	50	0.2	-50	0.8	2	1	1	10	0	355	50	323	200	2234.79	15.89	0	0	602143.63	602145.86	0	602147.63	602148.65	602151.67	602155.44	602155.45	1.42	-41.61	0	602145.79	0
587	15	2	1	11	-50	0.5	-200	0.5	200	0.8	-200	0.2	2	1	1	11	0	265	200	48	-200	1250.59	50	0	0	602156.89	602158.14	0	602160.89	602161.91	602164.93	602167.06	602167.08	1.53	2.28	0	602158.08	0
588	15	2	1	12	200	0.8	-200	0.2	200	0.5	-50	0.5	2	1	1	12	1	265	200	14	-50	1501.04	50	0	0	602168.63	602170.13	0	602172.63	602173.65	602176.67	602178.04	602178.04	1.2	2.37	1	602170.08	0
589	15	2	1	13	200	0.5	-200	0.5	50	0.5	-200	0.5	2	1	2	1	1	2	-200	70	-200	1284.26	-26.75	0	0	602181.26	602182.55	0	602185.26	602186.28	602189.3	602190.32	602190.34	1.98	25.75	1	602182.46	0
590	15	2	1	14	200	0.5	50	0.5	50	0.5	-50	0.5	2	1	2	2	1	111	50	69	-50	1067.18	35.13	0	0	602192.34	602193.41	0	602196.34	602197.36	602200.38	602201.64	602201.65	1.47	-9.87	1	602193.31	0
591	15	2	1	15	200	0.5	50	0.5	200	0.8	-50	0.2	2	1	2	3	1	93	50	287	200	1550.71	10	0	0	602203.13	602204.68	0	602207.13	602208.15	602211.18	602213.07	602213.09	1.08	-45.49	1	602204.58	0
592	15	2	1	16	200	0.8	-50	0.2	200	0.5	50	0.5	2	1	2	4	1	304	200	315	200	750.9	50	0	0	602214.19	602214.95	0	602218.19	602219.22	602222.24	602223.81	602223.82	1.39	8.14	1	602214.88	0
593	15	2	1	17	50	0.2	-50	0.8	-50	0.5	-200	0.5	2	1	2	5	1	208	-50	92	-200	1500.79	-7.67	0	0	602225.22	602226.72	0	602229.22	602230.24	602233.26	602234.98	602235	1.08	32.33	1	602226.62	0
594	15	2	1	18	200	0.8	50	0.2	200	0.2	50	0.8	2	1	2	6	1	271	200	97	50	1634.23	50	0	603108.14	602236.1	602237.73	0	602240.1	602241.12	602244.14	602245.23	602245.24	1.43	17.65	1	602237.62	0
595	15	2	1	19	-50	0.2	-200	0.8	200	0.2	-200	0.8	2	1	2	7	1	43	-200	261	-200	3085.48	-42.7	0	0	602246.68	602249.76	0	602250.68	602251.7	602254.72	602256.72	602256.74	1.67	17.3	1	602249.68	0
596	15	2	1	20	50	0.8	-200	0.2	200	0.8	-200	0.2	2	1	2	8	0	60	-200	267	50	1034.23	-50	0	0	602258.42	602259.46	0	602262.42	602263.44	602266.46	602267.62	602267.63	1.42	-24.53	0	602259.41	0
597	15	2	1	21	50	0.5	-50	0.5	50	0.2	-200	0.8	2	1	2	9	1	94	-50	302	50	733.82	-50	0	0	602269.07	602269.8	0	602273.07	602274.09	602277.11	602278.59	602278.61	1.47	44.87	1	602269.7	0
598	15	2	1	22	50	0.8	-200	0.2	200	0.8	-200	0.2	2	1	2	10	0	9	-200	353	50	950.33	-50	0	0	602280.09	602281.04	0	602284.09	602285.11	602288.13	602289.78	602289.79	1.13	48.39	0	602280.98	0
599	15	2	1	23	200	0.8	50	0.2	200	0.5	-50	0.5	2	1	2	11	1	290	200	208	200	800.67	50	0	0	602290.94	602291.74	0	602294.94	602295.96	602298.98	602300.19	602300.21	1.69	32.87	1	602291.65	0
600	15	2	1	24	200	0.5	-200	0.5	50	0.8	-50	0.2	2	1	2	12	1	323	200	345	50	1400.88	50	0	0	602301.92	602303.32	0	602305.92	602306.94	602309.96	602311.06	602311.07	1.11	36.52	1	602303.22	0
601	15	2	1	25	50	0.5	-50	0.5	50	0.5	-200	0.5	2	1	3	1	1	152	-50	342	50	1034.17	-31.58	0	0	602314.21	602315.24	0	602318.21	602319.23	602322.25	602323.63	602323.65	1.88	20.92	1	602315.15	0
602	15	2	1	26	200	0.8	50	0.2	200	0.5	-50	0.5	2	1	3	2	1	67	50	268	200	816.95	14.7	0	0	602325.54	602326.35	0	602329.54	602330.56	602333.58	602335.27	602335.28	1.52	47.2	1	602326.29	0
603	15	2	1	27	200	0.5	50	0.5	50	0.2	-50	0.8	2	1	3	3	1	28	50	93	-50	733.76	29.42	0	0	602336.82	602337.55	0	602340.82	602341.84	602344.86	602346.03	602346.04	1.3	9.42	1	602337.46	0
604	15	2	1	28	200	0.5	-200	0.5	-50	0.2	-200	0.8	2	1	3	4	1	311	200	102	-200	699.64	50	0	0	602347.36	602348.06	0	602351.36	602352.38	602355.4	602356.29	602356.3	1.41	30.61	1	602347.95	0
605	15	2	1	29	200	0.8	-50	0.2	50	0.8	-50	0.2	2	1	3	5	1	18	-50	345	50	599.99	-30.52	0	0	602357.72	602358.32	0	602361.72	602362.74	602365.76	602366.62	602366.64	1.82	1.98	1	602358.24	0
606	15	2	1	30	-50	0.8	-200	0.2	200	0.8	-50	0.2	2	1	3	6	0	110	200	78	-50	1051.06	50	0	0	602368.48	602369.53	0	602372.48	602373.5	602376.52	602378.16	602378.17	1.28	-29.66	0	602369.42	0
607	15	2	1	31	50	0.2	-50	0.8	200	0.5	50	0.5	2	1	3	7	0	220	200	318	50	1066.6	50	0	0	602379.46	602380.52	0	602383.46	602384.48	602387.5	602388.48	602388.5	1.27	36.4	0	602380.45	0
608	15	2	1	32	50	0.5	-200	0.5	50	0.8	-200	0.2	2	1	3	8	0	339	50	21	-200	2135.03	50	0	0	602389.79	602391.92	0	602393.79	602394.81	602397.83	602398.51	602398.53	1.51	27.45	0	602391.84	0
609	15	2	1	33	-50	0.2	-200	0.8	50	0.8	-200	0.2	2	1	3	9	0	332	50	21	-200	1734.28	50	0	0	602400.06	602401.8	0	602404.06	602405.08	602408.1	602410.14	602410.15	1.68	-40.12	1	602400.96	1
610	15	2	1	34	-50	0.2	-200	0.8	200	0.5	-200	0.5	2	1	3	10	0	347	200	336	-50	1167.26	50	0	0	602411.84	602413.01	0	602415.84	602416.86	602419.88	602420.61	602420.63	1.15	44.4	0	602412.94	0
611	15	2	1	35	50	0.2	-200	0.8	50	0.8	-200	0.2	2	1	3	11	0	96	50	340	50	783.53	50	0	0	602421.8	602422.58	0	602425.8	602426.82	602429.84	602431.34	602431.36	1.91	-32.47	0	602422.51	0
612	15	2	1	36	200	0.5	-200	0.5	200	0.2	-200	0.8	2	1	3	12	1	129	-200	246	-200	1050.42	-0.21	0	0	602433.29	602434.34	0	602437.29	602438.32	602441.34	602444.62	602444.64	1.69	-40.21	1	602434.25	0
613	15	2	1	37	200	0.5	-200	0.5	200	0.2	-200	0.8	1	1	4	1	1	223	200	314	200	866.71	50	0	0	602448.36	602449.23	0	602452.36	602453.38	602456.4	602457.09	602457.1	1.5	47.55	1	602449.15	0
614	15	2	1	38	-50	0.2	-200	0.8	50	0.8	-200	0.2	1	1	4	2	0	93	50	82	-200	850.22	50	0	0	602458.62	602459.47	0	602462.62	602463.64	602466.66	602467.65	602467.66	1.01	31.63	0	602459.41	0
615	15	2	1	39	50	0.2	-200	0.8	50	0.2	-50	0.8	1	1	4	3	0	154	-50	41	-200	1851.65	-0.38	0	0	602468.68	602470.53	0	602472.68	602473.7	602476.72	602480.06	602480.07	1.78	-22.88	1	602469.73	1
616	15	2	1	40	200	0.8	-200	0.2	-50	0.2	-200	0.8	1	1	4	4	1	308	200	140	-200	783.06	50	0	0	602481.88	602482.66	0	602485.88	602486.9	602489.92	602491.42	602491.44	1.51	-46.6	1	602482.57	0
617	15	2	1	41	200	0.8	-200	0.2	50	0.2	-200	0.8	1	1	4	5	1	40	-200	73	-200	916.31	-42.67	0	0	602492.96	602493.87	0	602496.96	602497.98	602501	602502.38	602502.4	1.11	14.83	1	602493.81	0
618	15	2	1	42	200	0.8	50	0.2	200	0.2	50	0.8	1	1	4	6	1	242	200	308	200	666.87	50	0	0	602503.53	602504.2	0	602507.53	602508.55	602511.57	602512.62	602512.64	1.22	-21.88	1	602504.08	0
619	15	2	1	43	200	0.5	-50	0.5	200	0.8	-200	0.2	1	1	4	7	1	7	-50	78	200	1450.96	-0.97	0	0	602513.88	602515.33	0	602517.88	602518.9	602521.92	602524.4	602524.42	1.38	36.53	1	602515.23	0
620	15	2	1	44	50	0.2	-50	0.8	200	0.5	50	0.5	1	1	4	8	0	199	200	166	-50	783.91	50	0	0	602525.82	602526.6	0	602529.82	602530.84	602533.86	602535.02	602535.03	1.33	17.79	0	602526.54	0
621	15	2	1	45	200	0.5	-50	0.5	50	0.5	-50	0.5	1	1	4	9	1	291	200	61	-50	850.4	50	0	0	602536.36	602537.21	0	602540.36	602541.38	602544.4	602545.39	602545.41	1.86	17.5	1	602537.12	0
622	15	2	1	46	50	0.2	-50	0.8	200	0.5	50	0.5	1	1	4	10	0	134	50	168	-50	866.89	21.37	0	0	602547.29	602548.16	0	602551.29	602552.31	602555.33	602557.33	602557.33	1.91	-16.13	0	602548.09	0
623	15	2	1	47	200	0.5	-50	0.5	50	0.8	-200	0.2	1	1	4	11	1	13	-50	24	-200	1301.16	22.61	0	0	602559.25	602560.55	0	602563.25	602564.27	602567.29	602568.18	602568.2	1.31	22.61	0	602560.08	1
624	15	2	1	48	200	0.8	-50	0.2	50	0.8	-50	0.2	1	1	4	12	1	347	200	76	50	883.12	50	0	0	602569.51	602570.4	0	602573.51	602574.53	602577.55	602578.14	602578.15	1.96	48.49	1	602570.32	0
625	15	2	1	49	200	0.5	-200	0.5	50	0.5	-200	0.5	1	1	5	1	1	102	-200	156	-200	2418.36	-50	0	0	602582.16	602584.58	0	602586.16	602587.18	602590.2	602590.89	602590.9	1.2	-38.43	1	602583.1	2
626	15	2	1	50	-50	0.8	-200	0.2	200	0.2	-50	0.8	1	1	5	2	0	252	-50	165	-50	2101.46	-18.99	0	0	602592.12	602594.22	0	602596.12	602597.14	602600.16	602601.33	602601.34	1.73	-38.99	0	602594.13	0
627	15	2	1	51	50	0.5	-200	0.5	200	0.5	-200	0.5	1	1	5	3	0	190	200	338	50	1117.04	50	0	0	602603.1	602604.21	0	602607.1	602608.12	602611.14	602611.86	602611.87	1.01	31.21	0	602604.14	0
628	15	2	1	52	200	0.8	-200	0.2	200	0.5	-50	0.5	1	1	5	4	0	328	200	248	200	1584.36	50	0	0	602612.89	602614.47	0	602616.89	602617.91	602620.93	602621.97	602621.98	1.66	38.72	1	602613.5	1
629	15	2	1	53	-50	0.8	-200	0.2	200	0.8	-50	0.2	1	1	5	5	0	235	200	76	-50	1584.56	50	0	0	602623.67	602625.25	0	602627.67	602628.69	602631.71	602633.33	602633.34	1.22	-23.86	0	602625.13	0
630	15	2	1	54	50	0.5	-50	0.5	50	0.5	-200	0.5	1	1	5	6	1	228	50	84	-200	2134.98	50	0	0	602634.58	602636.71	0	602638.58	602639.6	602642.62	602644.35	602644.37	1.54	-1.56	0	602635.66	1
631	15	2	1	55	200	0.8	-50	0.2	200	0.5	50	0.5	1	1	5	7	0	116	50	3	-50	1817.76	30.76	0	0	602645.92	602647.74	0	602649.92	602650.94	602653.96	602655.39	602655.4	1.3	-26.74	0	602647.69	0
632	15	2	1	56	200	0.5	-200	0.5	50	0.8	-50	0.2	1	1	5	8	0	253	50	180	-200	3052.54	23.64	0	0	602656.72	602659.77	0	602660.72	602661.74	602664.76	602665.31	602665.32	1.94	23.64	1	602657.71	3
633	15	2	1	57	200	0.2	-50	0.8	200	0.8	50	0.2	1	1	5	9	0	107	200	316	200	850.09	50	0	0	602667.28	602668.13	0	602671.28	602672.3	602675.32	602676.33	602676.35	1.6	41.67	0	602668.06	0
634	15	2	1	58	200	0.5	50	0.5	50	0.5	-50	0.5	1	1	5	10	1	347	200	195	50	1450.76	50	0	0	602677.97	602679.42	0	602681.97	602682.99	602686.01	602686.97	602686.98	1.79	15.94	1	602679.34	0
635	15	2	1	59	-50	0.2	-200	0.8	200	0.5	-200	0.5	1	1	5	11	0	185	200	186	-200	1867.87	50	0	0	602688.78	602690.65	0	602692.78	602693.8	602696.82	602698.09	602698.11	1.84	-41.05	0	602689.47	2
636	15	2	1	60	50	0.5	-50	0.5	50	0.5	-200	0.5	1	1	5	12	1	16	-50	309	50	1334.59	5	0	0	602699.96	602701.29	0	602703.96	602704.98	602708	602710.94	602710.95	1.76	-44.04	0	602700.99	1
637	15	2	1	61	50	0.8	-200	0.2	200	0.5	-50	0.5	1	1	6	1	0	180	-50	299	50	2368.96	-9.66	0	0	602714.74	602717.11	0	602718.74	602719.76	602722.78	602723.77	602723.78	1.1	-9.66	1	602715.47	1
638	15	2	1	62	-50	0.5	-200	0.5	200	0.8	-200	0.2	1	1	6	2	0	282	200	213	-50	1717.7	50	0	0	602724.9	602726.62	0	602728.9	602729.92	602732.94	602733.92	602733.92	1.78	-10.95	0	602725.58	2
639	15	2	1	63	200	0.5	50	0.5	50	0.2	-50	0.8	1	1	6	3	1	19	50	112	-50	733.41	30.15	0	0	602735.73	602736.46	0	602739.73	602740.75	602743.77	602744.69	602744.7	1.59	17.65	1	602736.38	0
640	15	2	1	64	200	0.2	-200	0.8	-50	0.8	-200	0.2	1	1	6	4	1	79	-200	90	-50	2785.38	-50	0	0	602746.31	602749.09	0	602750.31	602751.33	602754.35	602755.44	602755.45	1.23	45.98	1	602747.58	2
641	15	2	1	65	200	0.8	50	0.2	200	0.5	-50	0.5	1	1	6	5	1	209	200	158	-50	800.14	50	0	0	602756.68	602757.48	0	602760.68	602761.7	602764.72	602765.44	602765.46	1.23	-41.55	1	602757.37	0
642	15	2	1	66	50	0.2	-200	0.8	50	0.8	-200	0.2	1	1	6	6	0	275	50	113	-200	1600.98	50	0	0	602766.69	602768.29	0	602770.69	602771.71	602774.73	602776.06	602776.07	1.51	38.01	0	602768.19	0
643	15	2	1	67	50	0.8	-50	0.2	200	0.2	-200	0.8	1	1	6	7	1	142	50	129	-200	983.59	50	0	0	602777.6	602778.59	0	602781.6	602782.62	602785.64	602786.49	602786.51	1.82	23.87	1	602778.52	0
644	15	2	1	68	-50	0.2	-200	0.8	200	0.2	-200	0.8	1	1	6	8	0	21	-200	216	-200	2135.02	-48.24	0	0	602788.35	602790.48	0	602792.35	602793.37	602796.39	602798.27	602798.29	1.85	-28.24	0	602789.34	2
645	15	2	1	69	200	0.8	50	0.2	200	0.5	-50	0.5	1	1	6	9	1	26	50	80	-50	1000.66	12.05	0	0	602800.16	602801.16	0	602804.16	602805.18	602808.2	602810.03	602810.05	1.72	39.55	1	602801.04	0
646	15	2	1	70	50	0.8	-200	0.2	200	0.8	-200	0.2	1	1	6	10	0	249	200	236	50	1334.01	50	0	0	602811.79	602813.12	0	602815.79	602816.81	602819.83	602820.89	602820.91	1.75	-1.38	0	602813.05	0
647	15	2	1	71	200	0.8	-50	0.2	50	0.8	-50	0.2	1	1	6	11	1	247	200	175	50	984.54	50	0	0	602822.68	602823.66	0	602826.68	602827.7	602830.72	602831.69	602831.71	1.54	-14.85	1	602823.58	0
648	15	2	1	72	50	0.8	-200	0.2	200	0.8	-200	0.2	1	1	6	12	0	61	-200	136	50	1384.02	-50	0	0	602833.26	602834.64	0	602837.26	602838.28	602841.3	602842.2	602842.21	1.83	13.34	0	602834.56	0
649	15	2	1	73	-50	0.8	-200	0.2	200	0.2	-200	0.8	2	1	7	1	0	113	-200	122	-50	1133.85	-50	0	0	602846.07	602847.2	0	602850.07	602851.09	602854.11	602855.52	602855.53	1.46	-19.22	0	602847.12	0
650	15	2	1	74	50	0.2	-200	0.8	50	0.2	-50	0.8	2	1	7	2	0	270	-50	62	-200	1717.66	31.7	0	0	602857	602858.72	0	602861	602862.02	602865.04	602866.17	602866.19	1.83	9.2	1	602858.28	1
651	15	2	1	75	200	0.5	-50	0.5	50	0.5	-50	0.5	2	1	7	3	1	167	-50	172	-50	833.97	-3	0	0	602868.03	602868.86	0	602872.03	602873.05	602876.07	602879	602879.02	1.44	-23	1	602868.76	0
652	15	2	1	76	50	0.8	-50	0.2	200	0.8	-50	0.2	2	1	7	4	0	259	200	40	-50	1000.39	50	0	0	602880.47	602881.47	0	602884.47	602885.49	602888.51	602889.18	602889.19	1.7	-33.9	0	602881.37	0
653	15	2	1	77	200	0.5	-200	0.5	200	0.8	50	0.2	2	1	7	5	0	164	200	219	200	1383.95	50	0	0	602890.91	602892.3	0	602894.91	602895.94	602898.96	602899.68	602899.69	1.12	-31.65	0	602892.22	0
654	15	2	1	78	50	0.2	-50	0.8	200	0.5	50	0.5	2	1	7	6	0	288	200	190	-50	901.1	50	0	0	602900.82	602901.73	0	602904.82	602905.85	602908.87	602909.65	602909.67	1.83	-41.35	0	602901.66	0
655	15	2	1	79	200	0.8	-200	0.2	-50	0.2	-200	0.8	2	1	7	7	1	175	200	35	-200	800.07	50	0	0	602911.52	602912.32	0	602915.52	602916.54	602919.56	602920.16	602920.18	1.29	33.56	1	602912.23	0
656	15	2	1	80	200	0.2	-50	0.8	200	0.8	50	0.2	2	1	7	8	0	256	200	114	-50	749.92	50	0	0	602921.48	602922.23	0	602925.48	602926.5	602929.52	602930	602930	1	16.08	0	602922.14	0
657	15	2	1	81	200	0.2	-200	0.8	-50	0.8	-200	0.2	2	1	7	9	1	182	-200	256	-50	3369.26	-50	0	0	602931.02	602934.39	0	602935.02	602936.04	602939.06	602940.07	602940.08	1.08	5.45	0	602932.63	1
658	15	2	1	82	200	0.5	-50	0.5	-50	0.5	-200	0.5	2	1	7	10	1	301	200	338	-50	1050.46	50	0	0	602941.16	602942.21	0	602945.16	602946.18	602949.21	602949.87	602949.89	1.21	42.38	1	602942.11	0
659	15	2	1	83	200	0.8	-50	0.2	50	0.8	-50	0.2	2	1	7	11	1	162	200	219	50	833.59	50	0	0	602951.11	602951.94	0	602955.11	602956.13	602959.15	602959.8	602959.82	1.19	-8.36	1	602951.82	0
660	15	2	1	84	-50	0.8	-200	0.2	-50	0.5	-200	0.5	2	1	7	12	1	351	-50	346	-50	1601.01	3.19	0	0	602961.02	602962.62	0	602965.02	602966.04	602969.06	602970	602970.01	1.66	-14.31	1	602962.52	0
661	15	2	1	85	50	0.5	-200	0.5	50	0.8	-200	0.2	1	1	8	1	0	150	50	71	-200	1334.42	32.5	0	0	602973.7	602975.03	0	602977.7	602978.72	602981.74	602982.44	602982.46	1.49	25	0	602974.92	0
662	15	2	1	86	50	0.5	-50	0.5	50	0.2	-200	0.8	1	1	8	2	1	13	-50	72	-200	750.38	-3.21	0	0	602983.96	602984.71	0	602987.96	602988.98	602992	602993.16	602993.18	1.72	11.79	1	602984.6	0
663	15	2	1	87	200	0.2	-200	0.8	50	0.2	-50	0.8	1	1	8	3	0	173	-50	64	-200	1784.96	-0.2	0	0	602994.92	602996.7	0	602998.92	602999.94	603002.96	603003.87	603003.88	1.16	17.3	1	602996.09	1
664	15	2	1	88	200	0.5	50	0.5	200	0.8	-50	0.2	1	1	8	4	1	75	50	359	200	2652.11	33.04	0	0	603005.05	603007.7	0	603009.05	603010.07	603013.09	603014.17	603014.19	1.59	33.04	1	603005.55	2
665	15	2	1	89	200	0.5	-200	0.5	200	0.8	50	0.2	1	1	8	5	0	327	200	266	200	1134.11	50	0	0	603015.79	603016.92	0	603019.79	603020.81	603023.83	603024.81	603024.83	1.68	-36.85	0	603016.86	0
666	15	2	1	90	200	0.2	50	0.8	200	0.5	50	0.5	1	1	8	6	0	95	50	58	50	916.81	29.76	0	0	603026.52	603027.43	0	603030.52	603031.54	603034.56	603041.27	603041.28	1.82	32.26	0	603027.35	0
667	15	2	1	91	50	0.2	-50	0.8	-50	0.5	-200	0.5	1	1	8	7	1	3	-50	81	-200	1048.92	-5.03	0	0	603043.12	603044.17	0	603047.12	603048.14	603051.16	603053.24	603053.26	1.02	-45.03	1	603044.07	0
668	15	2	1	92	200	0.5	-50	0.5	-50	0.5	-200	0.5	1	1	8	8	1	60	-50	327	-50	901.72	-21.13	0	0	603054.29	603055.19	0	603058.29	603059.32	603062.34	603063.51	603063.54	1.7	-21.13	1	603055.11	0
669	15	2	1	93	-50	0.8	-200	0.2	200	0.2	-200	0.8	1	1	8	9	0	348	200	138	-50	2735.72	50	0	0	603065.25	603067.99	0	603069.25	603070.28	603073.3	603074.35	603074.36	1.67	28.48	0	603067.87	0
670	15	2	1	94	-50	0.8	-200	0.2	-50	0.5	-200	0.5	1	1	8	10	1	357	-50	29	-200	2902.19	-8.19	0	0	603076.05	603078.95	0	603080.05	603081.07	603084.09	603085.74	603085.76	1.86	16.81	0	603077.67	1
671	15	2	1	95	200	0.5	-200	0.5	-50	0.2	-200	0.8	1	1	8	11	1	68	-200	307	-50	833.35	-50	0	0	603087.63	603088.46	0	603091.63	603092.65	603095.67	603096.41	603096.42	1.22	-25.95	1	603088.31	0
672	15	2	1	96	50	0.8	-50	0.2	200	0.8	-50	0.2	1	1	8	12	0	174	200	122	50	917.16	50	0	0	603097.65	603098.57	0	603101.65	603102.67	603105.69	603106.62	603106.63	1.51	-29.17	0	603098.47	0
673	18	2	1	1	50	0.5	-200	0.5	200	0.5	-200	0.5	1	1	1	1	0	285	200	292	50	1268.71	20.98	947512.8	947512.82	947516.91	947518.17	0	947520.94	947521.99	947525.03	947528.39	947528.4	1.5	35.98	0	947518.08	0
674	18	2	1	2	200	0.2	-200	0.8	-50	0.8	-200	0.2	1	1	1	2	0	109	-50	231	-200	2803.59	2.23	0	947514.85	947529.92	947532.72	0	947533.92	947534.94	947537.96	947544.11	947544.13	1.31	29.73	0	947532.64	0
675	18	2	1	3	50	0.5	-50	0.5	50	0.2	-200	0.8	1	1	1	3	1	53	-50	74	-200	2219.53	-8.26	0	947659.81	947545.45	947547.67	0	947549.45	947550.47	947553.49	947554.71	947554.71	1.51	21.74	1	947547.55	0
676	18	2	1	4	50	0.2	-200	0.8	50	0.2	-50	0.8	1	1	1	4	0	276	-50	91	-200	2486.69	-3.57	0	947800.12	947556.24	947558.73	0	947560.24	947561.27	947564.29	947565.97	947565.99	1.18	31.43	0	947558.61	0
677	18	2	1	5	200	0.8	-50	0.2	200	0.5	50	0.5	1	1	1	5	1	216	200	335	200	2736.86	5.33	0	947943.61	947567.17	947569.91	0	947571.17	947572.19	947575.21	947577.09	947577.1	1.13	15.33	1	947569.78	0
678	18	2	1	6	50	0.5	-50	0.5	50	0.5	-200	0.5	1	1	1	6	1	287	50	323	50	1819.15	14.88	0	948087.77	947578.25	947580.07	0	947582.25	947583.27	947586.29	947589.41	947589.43	1.81	24.88	1	947579.99	0
679	18	2	1	7	200	0.8	-50	0.2	50	0.8	-50	0.2	1	1	1	7	1	10	-50	233	50	1385.53	-19.78	0	948221.97	947591.25	947592.63	0	947595.25	947596.27	947599.29	947600.9	947600.91	1.2	-24.78	1	947592.55	0
680	18	2	1	8	50	0.2	-200	0.8	50	0.8	-200	0.2	1	1	1	8	0	237	50	109	-200	2820.2	12.5	0	948357.22	947602.12	947604.94	0	947606.12	947607.14	947610.16	947612.85	947612.87	1.68	38.23	0	947604.82	0
681	18	2	1	9	50	0.8	-50	0.2	200	0.2	-200	0.8	1	1	1	9	1	68	-50	268	-200	2603.23	-6.05	0	948489.74	947614.57	947617.17	0	947618.57	947619.59	947622.61	947623.89	947623.89	1.53	-26.05	1	947617.07	0
682	18	2	1	10	200	0.5	-50	0.5	-50	0.5	-200	0.5	1	1	1	10	1	241	200	308	-50	1302.03	17.93	0	0	947625.45	947626.75	0	947629.45	947630.47	947633.49	947635.46	947635.47	1.8	-32.07	1	947626.64	0
683	18	2	1	11	200	0.5	-200	0.5	200	0.2	-200	0.8	1	1	1	11	1	33	-200	113	-200	1769.18	-34.89	0	0	947637.29	947639.06	0	947641.29	947642.31	947645.33	947647.52	947647.53	1.15	-12.39	1	947638.98	0
684	18	2	1	12	-50	0.8	-200	0.2	200	0.2	-200	0.8	1	1	1	12	1	47	-200	141	-200	2653.24	-50	0	0	947648.7	947651.36	0	947652.7	947653.72	947656.74	947658.15	947658.16	1.64	2.05	1	947651.28	0
685	18	2	1	13	200	0.5	-200	0.5	50	0.8	-50	0.2	2	1	2	1	1	74	-200	284	50	2586.62	-50	0	0	947661.83	947664.42	0	947665.83	947666.85	947669.87	947670.91	947670.92	1.82	-5.3	1	947664.35	0
686	18	2	1	14	200	0.2	-50	0.8	200	0.8	50	0.2	2	1	2	2	0	48	50	163	-50	1201.68	22.27	0	0	947672.76	947673.96	0	947676.76	947677.78	947680.8	947682.37	947682.39	1.43	2.27	0	947673.82	0
687	18	2	1	15	200	0.5	-200	0.5	-50	0.2	-200	0.8	2	1	2	3	1	149	-200	101	-200	2786.76	2.1	0	0	947683.84	947686.62	0	947687.84	947688.86	947691.88	947693.88	947693.88	1.04	-42.9	1	947686.53	0
688	18	2	1	16	50	0.2	-50	0.8	200	0.5	50	0.5	2	1	2	4	0	333	200	148	-50	1869.41	12.24	0	0	947694.93	947696.8	0	947698.93	947699.95	947702.97	947704.43	947704.44	1.47	-2.76	0	947696.69	0
689	18	2	1	17	50	0.2	-50	0.8	-50	0.5	-200	0.5	2	1	2	5	1	146	-50	339	-50	2353.13	-0.37	0	0	947705.93	947708.28	0	947709.93	947710.95	947713.97	947718.56	947718.57	1.51	-2.87	1	947708.13	0
690	18	2	1	18	200	0.5	50	0.5	50	0.2	-50	0.8	2	1	2	6	1	29	50	308	50	1735.67	11.2	0	948632.74	947720.09	947721.83	0	947724.09	947725.11	947728.13	947730.34	947730.35	1.38	-11.3	1	947721.76	0
691	18	2	1	19	200	0.2	-200	0.8	-50	0.8	-200	0.2	2	1	2	7	1	148	-200	59	-200	2152.91	-3.2	0	0	947731.74	947733.89	0	947735.74	947736.76	947739.78	947743.68	947743.7	1.78	49.3	1	947733.74	0
692	18	2	1	20	200	0.2	-200	0.8	50	0.2	-50	0.8	2	1	2	8	0	229	-50	337	200	2253.14	-50	0	0	947745.48	947747.74	0	947749.48	947750.5	947753.52	947754.48	947754.49	1.58	-39.09	0	947747.6	0
693	18	2	1	21	50	0.2	-50	0.8	200	0.5	50	0.5	2	1	2	9	0	75	50	116	-50	1118.59	7.9	0	0	947756.09	947757.21	0	947760.09	947761.11	947764.13	947766.15	947766.15	1.36	-37.1	0	947757.09	0
694	18	2	1	22	200	0.8	-50	0.2	50	0.8	-50	0.2	2	1	2	10	1	297	200	84	50	2052.78	36.51	0	0	947767.52	947769.57	0	947771.52	947772.54	947775.56	947776.82	947776.83	1.18	36.51	1	947769.42	0
695	18	2	1	23	200	0.5	-200	0.5	50	0.5	-200	0.5	2	1	2	11	1	297	200	3	-200	2820.26	30.76	0	0	947778.03	947780.85	0	947782.03	947783.05	947786.07	947787.36	947787.37	1.5	-34.24	1	947780.74	0
696	18	2	1	24	50	0.8	-200	0.2	200	0.8	-200	0.2	2	1	2	12	0	55	-200	142	50	2236.28	-50	0	0	947788.89	947791.13	0	947792.89	947793.91	947796.93	947798.13	947798.13	1.97	36.86	0	947791.02	0
697	18	2	1	25	200	0.5	50	0.5	50	0.5	-50	0.5	2	1	3	1	1	232	200	55	-50	1969.37	7.53	0	0	947802.14	947804.11	0	947806.14	947807.16	947810.18	947811.23	947811.25	1.7	-14.97	1	947803.98	0
698	18	2	1	26	50	0.2	-200	0.8	50	0.8	-200	0.2	2	1	3	2	0	344	50	272	-200	2619.97	25.98	0	0	947812.97	947815.59	0	947816.97	947817.99	947821.01	947822.35	947822.36	1.13	-16.52	0	947815.42	0
699	18	2	1	27	-50	0.8	-200	0.2	200	0.2	-200	0.8	2	1	3	3	1	294	-50	144	-200	3720.97	23.05	0	0	947823.51	947827.23	0	947827.51	947828.53	947831.55	947833.67	947833.67	1.31	-1.95	1	947827.1	0
700	18	2	1	28	50	0.5	-50	0.5	50	0.5	-200	0.5	2	1	3	4	1	158	-50	223	50	2136.26	-14.24	0	0	947834.99	947837.12	0	947838.99	947840.01	947843.03	947845.2	947845.21	1.85	48.26	1	947837.06	0
701	18	2	1	29	50	0.5	-50	0.5	50	0.2	-200	0.8	2	1	3	5	1	255	50	216	-200	2586.68	1.29	0	0	947847.08	947849.67	0	947851.08	947852.1	947855.12	947857.79	947857.81	1.35	-13.71	1	947849.58	0
702	18	2	1	30	200	0.8	-200	0.2	50	0.2	-200	0.8	2	1	3	6	1	359	200	46	-200	1952.62	45.21	0	0	947859.18	947861.13	0	947863.18	947864.2	947867.22	947868.75	947868.75	1.45	-29.79	1	947860.98	0
703	18	2	1	31	200	0.8	50	0.2	200	0.2	50	0.8	2	1	3	7	1	166	200	32	50	1452.18	34.49	0	0	947870.21	947871.66	0	947874.21	947875.23	947878.25	947880.29	947880.3	1.77	44.49	1	947871.55	0
704	18	2	1	32	-50	0.2	-200	0.8	200	0.2	-200	0.8	2	1	3	8	0	251	-200	165	-200	3654.46	4.67	0	0	947882.08	947885.74	0	947886.08	947887.11	947890.13	947892.05	947892.06	1.11	44.67	0	947885.62	0
705	18	2	1	33	-50	0.2	-200	0.8	200	0.5	-200	0.5	2	1	3	9	0	330	200	277	-200	1452.41	40.55	0	0	947893.18	947894.63	0	947897.18	947898.2	947901.22	947902.7	947902.72	1.38	15.55	0	947894.48	0
706	18	2	1	34	-50	0.8	-200	0.2	200	0.8	-50	0.2	2	1	3	10	0	264	200	161	-50	1919.34	34.09	0	0	947904.12	947906.04	0	947908.12	947909.14	947912.16	947913.23	947913.25	1.69	34.09	0	947905.97	0
707	18	2	1	35	50	0.8	-200	0.2	200	0.8	-200	0.2	2	1	3	11	0	71	-200	115	50	1352.17	-6.75	0	0	947914.95	947916.3	0	947918.95	947919.97	947922.99	947924.56	947924.58	1.02	25.75	0	947916.17	0
708	18	2	1	36	-50	0.8	-200	0.2	200	0.2	-50	0.8	2	1	3	12	1	133	-50	57	-50	2286.25	1.46	0	0	947925.61	947927.9	0	947929.61	947930.63	947933.65	947941.65	947941.66	1.94	46.46	1	947927.76	0
709	18	2	1	37	200	0.5	-50	0.5	50	0.5	-50	0.5	1	1	4	1	1	36	-50	231	50	1552.22	-14.1	0	0	947945.63	947947.18	0	947949.63	947950.65	947953.67	947955.02	947955.04	1.61	10.9	1	947947.09	0
710	18	2	1	38	200	0.8	50	0.2	200	0.2	50	0.8	1	1	4	2	1	338	200	103	50	1485.62	23.01	0	0	947956.66	947958.14	0	947960.66	947961.68	947964.7	947966.32	947966.33	1.71	-46.99	1	947958.06	0
711	18	2	1	39	200	0.5	50	0.5	200	0.8	-50	0.2	1	1	4	3	0	41	-50	154	50	2169.67	-34.98	0	0	947968.07	947970.24	0	947972.07	947973.09	947976.11	947977.25	947977.26	1.96	12.52	0	947970.11	0
712	18	2	1	40	-50	0.2	-200	0.8	200	0.5	-200	0.5	1	1	4	4	0	92	-200	28	-200	2319.79	-50	0	0	947979.23	947981.55	0	947983.23	947984.25	947987.27	947988.14	947988.16	1.35	-36.88	0	947981.42	0
713	18	2	1	41	200	0.2	-200	0.8	50	0.2	-50	0.8	1	1	4	5	0	191	-50	141	-200	3153.75	-4.56	0	0	947989.52	947992.68	0	947993.52	947994.55	947997.57	948000.48	948000.48	1.2	-2.06	0	947992.54	0
714	18	2	1	42	200	0.5	-200	0.5	200	0.8	50	0.2	1	1	4	6	0	238	200	310	200	1686	21.3	0	0	948001.7	948003.39	0	948005.7	948006.72	948009.74	948011.2	948011.21	1.51	-16.2	0	948003.23	0
715	18	2	1	43	200	0.5	-200	0.5	50	0.8	-50	0.2	1	1	4	7	0	143	50	359	200	2353.18	6.56	0	0	948012.73	948015.08	0	948016.73	948017.75	948020.77	948022.33	948022.34	1.11	41.56	0	948014.97	0
716	18	2	1	44	200	0.8	-200	0.2	200	0.5	-50	0.5	1	1	4	8	0	108	-50	254	200	2219.86	-0.3	0	0	948023.47	948025.69	0	948027.47	948028.5	948031.52	948036.24	948036.25	1.65	-47.8	0	948025.58	0
717	18	2	1	45	200	0.8	50	0.2	200	0.5	-50	0.5	1	1	4	9	1	199	200	296	200	2036.1	23.46	0	0	948037.91	948039.94	0	948041.91	948042.93	948045.95	948049.41	948049.42	1.26	-21.54	1	948039.87	0
718	18	2	1	46	-50	0.2	-200	0.8	200	0.2	-200	0.8	1	1	4	10	0	42	-200	45	-200	2820.26	-8.93	0	0	948050.7	948053.52	0	948054.7	948055.72	948058.74	948060.69	948060.69	1.16	31.07	0	948053.44	0
719	18	2	1	47	200	0.5	-50	0.5	50	0.8	-200	0.2	1	1	4	11	1	268	200	340	50	2903.75	22.2	0	0	948061.86	948064.77	0	948065.86	948066.88	948069.9	948074.99	948075.01	1.25	-27.8	1	948064.69	0
720	18	2	1	48	200	0.5	-200	0.5	-50	0.2	-200	0.8	1	1	4	12	1	217	200	29	-200	2836.75	15.88	0	0	948076.28	948079.11	0	948080.28	948081.3	948084.32	948085.87	948085.89	1.87	3.38	1	948079.04	0
721	18	2	1	49	200	0.8	50	0.2	200	0.5	-50	0.5	1	1	5	1	1	246	200	154	-50	2469.7	23.14	0	0	948089.79	948092.26	0	948093.79	948094.81	948097.83	948099.66	948099.67	1.93	45.64	1	948092.17	0
722	18	2	1	50	50	0.2	-50	0.8	200	0.5	50	0.5	1	1	5	2	0	48	50	289	50	1569.17	16.08	0	0	948101.6	948103.17	0	948105.6	948106.62	948109.64	948110.91	948110.93	1.55	26.08	0	948103.07	0
723	18	2	1	51	-50	0.5	-200	0.5	200	0.8	-200	0.2	1	1	5	3	0	246	200	281	-50	2169.81	37.09	0	0	948112.48	948114.65	0	948116.48	948117.5	948120.52	948124.16	948124.17	1.96	-27.91	0	948114.53	0
724	18	2	1	52	50	0.2	-50	0.8	-50	0.5	-200	0.5	1	1	5	4	1	244	-50	317	-50	2636.73	0.14	0	0	948126.14	948128.78	0	948130.14	948131.16	948134.18	948137.01	948137.02	1.74	35.14	1	948128.62	0
726	18	2	1	54	50	0.8	-200	0.2	200	0.8	-200	0.2	1	1	5	6	0	191	200	151	50	3838.02	17.44	0	0	948144.21	948148.05	0	948148.21	948149.23	948152.25	948153.65	948153.65	1.02	-0.06	0	948147.93	0
727	18	2	1	55	200	0.8	-200	0.2	-50	0.2	-200	0.8	1	1	5	7	1	332	200	90	-200	1084.85	50	0	0	948154.69	948155.77	0	948158.69	948159.71	948162.73	948164.67	948164.68	1.31	-36.43	1	948155.71	0
728	18	2	1	56	50	0.5	-50	0.5	50	0.5	-200	0.5	1	1	5	8	1	48	-50	162	-200	2302.89	8.95	0	0	948166	948168.3	0	948170	948171.02	948174.04	948176.7	948176.71	1.8	41.45	1	948168.24	0
729	18	2	1	57	50	0.8	-50	0.2	200	0.8	-50	0.2	1	1	5	9	0	83	200	6	-50	1485.76	30.31	0	0	948178.53	948180.01	0	948182.53	948183.55	948186.57	948187.84	948187.85	1.58	-17.19	0	948179.93	0
730	18	2	1	58	-50	0.8	-200	0.2	200	0.8	-50	0.2	1	1	5	10	0	230	200	263	-50	1268.82	33.07	0	0	948189.46	948190.72	0	948193.46	948194.48	948197.5	948198.93	948198.93	1.31	-21.93	0	948190.6	0
731	18	2	1	59	200	0.5	50	0.5	50	0.5	-50	0.5	1	1	5	11	1	246	200	294	50	1935.89	34.76	0	0	948200.25	948202.19	0	948204.25	948205.27	948208.29	948210.08	948210.09	1.71	-42.74	1	948202.06	0
732	18	2	1	60	200	0.2	50	0.8	200	0.5	50	0.5	1	1	5	12	0	123	50	255	50	2019.82	17.45	0	0	948211.81	948213.83	0	948215.81	948216.83	948219.85	948220.84	948220.85	1.1	2.45	0	948213.68	0
733	18	2	1	61	-50	0.8	-200	0.2	-50	0.5	-200	0.5	2	1	6	1	1	332	-50	252	-50	2135.84	14.69	0	0	948223.99	948226.13	0	948227.99	948229.01	948232.03	948233.01	948233.02	1.92	-0.31	1	948226.04	0
734	18	2	1	62	200	0.5	-50	0.5	50	0.8	-200	0.2	2	1	6	2	1	59	-50	107	50	1919.43	-0.1	0	0	948234.95	948236.87	0	948238.95	948239.97	948242.99	948244.8	948244.81	1.5	-20.1	1	948236.75	0
735	18	2	1	63	200	0.8	50	0.2	200	0.5	-50	0.5	2	1	6	3	1	196	200	189	200	2036.55	19.45	0	0	948246.31	948248.35	0	948250.31	948251.33	948254.35	948255.9	948255.9	1.58	-38.05	1	948248.2	0
736	18	2	1	64	200	0.5	50	0.5	200	0.8	-50	0.2	2	1	6	4	0	52	-50	61	50	1969.51	-50	0	0	948257.49	948259.46	0	948261.49	948262.51	948265.53	948266.41	948266.43	1.57	-24.9	0	948259.36	0
737	18	2	1	65	200	0.8	-200	0.2	200	0.5	-50	0.5	2	1	6	5	1	332	200	32	-50	2720.12	42.5	0	0	948268.02	948270.74	0	948272.02	948273.04	948276.06	948277.61	948277.63	1.54	25.96	1	948270.65	0
738	18	2	1	66	200	0.8	-50	0.2	200	0.5	50	0.5	2	1	6	6	0	232	200	52	-50	1986.1	50	0	0	948279.18	948281.16	0	948283.18	948284.2	948287.22	948288.04	948288.05	1.26	43	0	948281.04	0
739	18	2	1	67	-50	0.2	-200	0.8	50	0.8	-200	0.2	2	1	6	7	0	113	50	316	-50	2052.91	36.61	0	0	948289.32	948291.37	0	948293.32	948294.34	948297.36	948298.41	948298.43	1.35	14.11	0	948291.28	0
740	18	2	1	68	50	0.8	-50	0.2	200	0.8	-50	0.2	2	1	6	8	0	352	200	76	50	2069.5	40.53	0	0	948299.8	948301.87	0	948303.8	948304.82	948307.84	948308.83	948308.84	1.92	15.53	0	948301.79	0
741	18	2	1	69	200	0.5	-200	0.5	200	0.2	-200	0.8	2	1	6	9	1	109	-200	294	200	2569.77	-50	0	0	948310.78	948313.35	0	948314.78	948315.8	948318.82	948319.57	948319.58	1	-46.81	1	948313.2	0
742	18	2	1	70	200	0.8	-50	0.2	50	0.8	-50	0.2	2	1	6	10	1	234	200	358	50	1835.81	38.96	0	0	948320.6	948322.44	0	948324.6	948325.62	948328.64	948330.64	948330.64	1.6	-28.54	1	948322.35	0
743	18	2	1	71	200	0.5	-50	0.5	50	0.5	-50	0.5	2	1	6	11	1	50	-50	115	-50	1935.95	0	0	0	948332.26	948334.2	0	948336.26	948337.29	948340.3	948343.45	948343.46	1.12	-39.77	1	948334.09	0
744	18	2	1	72	50	0.8	-50	0.2	200	0.2	-200	0.8	2	1	6	12	1	15	-50	103	-200	1919.27	-2.14	0	0	948344.59	948346.51	0	948348.59	948349.61	948352.63	948355.5	948355.5	1.71	40.36	1	948346.46	0
745	18	2	1	73	50	0.8	-200	0.2	200	0.8	-200	0.2	1	1	7	1	0	102	200	61	-200	1602.43	41.32	0	0	948359.24	948360.84	0	948363.24	948364.26	948367.28	948368.72	948368.73	1.97	-28.68	0	948360.76	0
746	18	2	1	74	50	0.2	-50	0.8	200	0.5	50	0.5	1	1	7	2	0	321	200	208	-50	1318.91	39.41	0	0	948370.72	948372.04	0	948374.72	948375.74	948378.76	948379.69	948379.71	1.49	29.41	0	948371.9	0
747	18	2	1	75	200	0.5	50	0.5	50	0.2	-50	0.8	1	1	7	3	1	343	200	233	-50	1401.98	37.76	0	0	948381.21	948382.61	0	948385.21	948386.23	948389.25	948390.38	948390.39	1.39	37.76	1	948382.52	0
748	18	2	1	76	200	0.2	-50	0.8	200	0.8	50	0.2	1	1	7	4	0	311	200	26	-50	1719.42	43.02	0	0	948391.79	948393.51	0	948395.79	948396.81	948399.83	948401.55	948401.57	1.04	-14.48	0	948393.35	0
749	18	2	1	77	50	0.8	-200	0.2	200	0.5	-50	0.5	1	1	7	5	0	114	-50	93	50	2203.09	-5.3	0	0	948402.62	948404.82	0	948406.62	948407.64	948410.66	948412.61	948412.61	1.14	-22.8	0	948404.73	0
750	18	2	1	78	200	0.8	-50	0.2	50	0.8	-50	0.2	1	1	7	6	1	296	200	237	50	1835.91	35	0	0	948413.76	948415.6	0	948417.76	948418.78	948421.8	948423.13	948423.14	1.61	44.14	1	948415.5	0
751	18	2	1	79	200	0.5	-50	0.5	200	0.8	-200	0.2	1	1	7	7	1	309	200	245	200	2453.25	35.63	0	0	948424.76	948427.21	0	948428.76	948429.78	948432.8	948433.98	948434	1.22	-4.37	1	948427.11	0
752	18	2	1	80	50	0.5	-200	0.5	50	0.8	-200	0.2	1	1	7	8	0	248	50	19	-200	2636.68	16.03	0	0	948435.23	948437.87	0	948439.23	948440.25	948443.27	948444.27	948444.27	1.25	-13.97	0	948437.75	0
753	18	2	1	81	200	0.8	-200	0.2	50	0.2	-200	0.8	1	1	7	9	1	171	200	213	-200	1886.03	45.37	0	0	948445.53	948447.41	0	948449.53	948450.55	948453.57	948454.47	948454.48	1.72	22.87	1	948447.32	0
754	18	2	1	82	200	0.5	-200	0.5	50	0.5	-200	0.5	1	1	7	10	1	44	-200	254	50	1652.45	-50	0	0	948456.22	948457.87	0	948460.22	948461.24	948464.26	948466.04	948466.05	1.13	10.01	1	948457.75	0
755	18	2	1	83	-50	0.2	-200	0.8	50	0.8	-200	0.2	1	1	7	11	0	142	50	11	-200	1986.35	15.87	0	0	948467.18	948469.17	0	948471.18	948472.2	948475.22	948476.51	948476.52	1.9	-41.63	0	948469.07	0
756	18	2	1	84	-50	0.8	-200	0.2	-50	0.5	-200	0.5	1	1	7	12	1	139	-50	308	-50	2820.2	-3.7	0	0	948478.42	948481.25	0	948482.43	948483.45	948486.47	948488.63	948488.65	1.07	46.3	1	948481.1	0
757	18	2	1	85	200	0.8	50	0.2	200	0.5	-50	0.5	2	1	8	1	1	172	200	214	200	1318.65	7.38	0	0	948491.75	948493.07	0	948495.75	948496.78	948499.8	948501.5	948501.51	1.29	32.38	1	948492.99	0
758	18	2	1	86	50	0.5	-200	0.5	200	0.5	-200	0.5	2	1	8	2	0	43	-200	324	50	2286.37	-41.21	0	0	948502.82	948505.1	0	948506.82	948507.84	948510.86	948512.72	948512.73	1.88	-31.21	0	948505.02	0
759	18	2	1	87	200	0.5	-50	0.5	-50	0.5	-200	0.5	2	1	8	3	1	87	-50	335	-50	1819.1	-4.39	0	0	948514.63	948516.45	0	948518.63	948519.65	948522.67	948527.13	948527.14	1.01	-19.39	1	948516.35	0
760	18	2	1	88	200	0.5	-50	0.5	200	0.8	-200	0.2	2	1	8	4	1	346	200	162	200	2970.34	10	0	0	948528.16	948531.13	0	948532.16	948533.18	948536.2	948538.01	948538.02	1.35	43.27	1	948531	0
761	18	2	1	89	50	0.5	-200	0.5	50	0.8	-200	0.2	2	1	8	5	0	208	50	348	50	2620.09	5.84	0	0	948539.39	948542.01	0	948543.39	948544.41	948547.43	948548.99	948548.99	1.71	-6.66	0	948541.91	0
762	18	2	1	90	200	0.8	-200	0.2	-50	0.2	-200	0.8	2	1	8	6	1	350	200	55	-200	1218.72	37.37	0	0	948550.71	948551.93	0	948554.71	948555.73	948558.75	948560.03	948560.04	1.64	17.37	1	948551.82	0
763	18	2	1	91	200	0.2	50	0.8	200	0.5	50	0.5	2	1	8	7	0	291	200	266	50	1168.58	41.78	0	0	948561.69	948562.86	0	948565.69	948566.71	948569.73	948571.69	948571.7	1.32	-8.22	0	948562.73	0
764	18	2	1	92	50	0.5	-50	0.5	50	0.5	-200	0.5	2	1	8	8	1	114	-50	265	50	2019.39	-15	0	0	948573.04	948575.05	0	948577.04	948578.06	948581.08	948582.7	948582.71	1.87	-43.86	1	948574.92	0
765	18	2	1	93	50	0.8	-200	0.2	200	0.5	-50	0.5	2	1	8	9	0	211	200	327	50	2953.72	36.04	0	0	948584.6	948587.55	0	948588.6	948589.62	948592.64	948594.51	948594.52	1.12	-43.96	0	948587.4	0
766	18	2	1	94	50	0.2	-200	0.8	50	0.2	-50	0.8	2	1	8	10	0	3	-50	342	50	2202.99	-22.92	0	0	948595.66	948597.86	0	948599.66	948600.68	948603.7	948608.49	948608.5	1.67	29.58	0	948597.74	0
767	18	2	1	95	200	0.5	-200	0.5	200	0.8	50	0.2	2	1	8	11	0	70	50	184	200	1919.25	-50	0	0	948610.19	948612.11	0	948614.19	948615.21	948618.23	948619.18	948619.18	1.07	-1.41	0	948612.01	0
768	18	2	1	96	-50	0.5	-200	0.5	200	0.8	-200	0.2	2	1	8	12	0	331	200	315	-50	1869.42	25	0	0	948620.27	948622.13	0	948624.27	948625.29	948628.31	948630.76	948630.78	1.96	40.29	0	948621.99	0
769	19	1	1	1	50	0.2	-200	0.8	50	0.2	-50	0.8	2	1	1	1	0	107	-50	345	50	2369.76	-27.5	952890.53	952890.55	952894.63	952897	0	952898.67	952899.72	952902.76	952903.91	952903.93	1.3	-38.02	0	952896.92	0
770	19	1	1	2	50	0.2	-200	0.8	50	0.8	-200	0.2	2	1	1	2	0	43	-200	343	50	1836.04	-49.11	0	952892.58	952905.24	952907.08	0	952909.24	952910.27	952913.29	952915.13	952915.14	1.83	13.39	0	952907.01	0
771	19	1	1	3	200	0.5	50	0.5	50	0.5	-50	0.5	2	1	1	3	1	66	50	24	-50	1001.69	22.67	0	953025.81	952916.97	952917.97	0	952920.97	952921.99	952925.01	952926.12	952926.13	1.79	5.17	1	952917.89	0
772	19	1	1	4	-50	0.2	-200	0.8	200	0.2	-200	0.8	2	1	1	4	0	278	-200	12	-200	3003.73	-45	0	953158.29	952927.93	952930.94	0	952931.93	952932.96	952935.97	952937.06	952937.08	1.13	-47.75	0	952930.84	0
773	19	1	1	5	200	0.2	-200	0.8	50	0.2	-50	0.8	2	1	1	5	0	128	-50	343	200	2453.19	-33.7	0	953289.96	952938.23	952940.68	0	952942.23	952943.25	952946.27	952947.35	952947.35	1.28	38.8	0	952940.58	0
774	19	1	1	6	200	0.5	50	0.5	50	0.2	-50	0.8	2	1	1	6	1	73	50	241	-50	1685.64	21.36	0	953421.42	952948.65	952950.34	0	952952.65	952953.68	952956.7	952958.58	952958.6	1.54	46.36	1	952950.21	0
775	19	1	1	7	50	0.8	-200	0.2	200	0.8	-200	0.2	2	1	1	7	0	194	200	172	50	1585.61	48.04	0	953555.1	952960.15	952961.73	0	952964.15	952965.17	952968.19	952970.58	952970.59	1.32	5.54	0	952961.65	0
776	19	1	1	8	50	0.5	-200	0.5	50	0.8	-200	0.2	2	1	1	8	0	292	50	77	-200	3520.89	14.06	0	953686.03	952971.93	952975.45	0	952975.93	952976.95	952979.97	952981.35	952981.35	1.81	-35.94	0	952975.35	0
777	19	1	1	9	200	0.2	-50	0.8	200	0.8	50	0.2	2	1	1	9	0	146	200	17	-50	1936.12	35	0	953823.64	952983.17	952985.11	0	952987.17	952988.19	952991.21	952992.21	952992.23	1.22	42.11	0	952985.03	0
778	19	1	1	10	-50	0.8	-200	0.2	200	0.2	-200	0.8	2	1	1	10	1	171	-50	351	200	2419.75	-27.32	0	0	952993.46	952995.88	0	952997.46	952998.49	953001.51	953002.68	953002.69	1.09	-2.32	1	952995.81	0
779	19	1	1	11	200	0.8	-50	0.2	200	0.5	50	0.5	2	1	1	11	1	307	200	254	200	2686.52	40	0	0	953003.79	953006.48	0	953007.79	953008.81	953011.83	953012.72	953012.73	1.31	42.88	1	953006.4	0
780	19	1	1	12	-50	0.8	-200	0.2	-50	0.5	-200	0.5	2	1	1	12	1	184	-50	94	-200	2336.44	0.25	0	0	953014.05	953016.39	0	953018.05	953019.07	953022.09	953024.1	953024.11	1.68	12.75	1	953016.32	0
781	19	1	1	13	50	0.5	-50	0.5	50	0.2	-200	0.8	1	1	2	1	1	227	50	31	-200	2386.22	20.93	0	0	953027.83	953030.22	0	953031.83	953032.85	953035.87	953036.85	953036.86	1.29	-6.57	1	953030.12	0
782	19	1	1	14	-50	0.2	-200	0.8	200	0.2	-200	0.8	1	1	2	2	1	175	-200	95	-200	2820.13	-28.16	0	0	953038.16	953040.98	0	953042.16	953043.18	953046.2	953047.45	953047.45	1.51	6.84	1	953040.87	0
784	19	1	1	16	50	0.2	-50	0.8	200	0.5	50	0.5	1	1	2	4	0	55	50	321	50	1518.75	-24.88	0	0	953054.84	953056.36	0	953058.84	953059.86	953062.88	953064.18	953064.18	1.37	2.62	0	953056.21	0
785	19	1	1	17	200	0.8	50	0.2	200	0.2	50	0.8	1	1	2	5	1	205	200	165	50	868.31	28.36	0	0	953065.57	953066.44	0	953069.57	953070.59	953073.61	953074.79	953074.8	1.73	-34.14	1	953066.36	0
786	19	1	1	18	200	0.5	-50	0.5	50	0.8	-200	0.2	1	1	2	6	1	141	-50	355	50	2653.29	-18.66	0	953956.49	953076.55	953079.2	0	953080.55	953081.57	953084.59	953086.56	953086.57	1.57	-6.16	1	953079.11	0
787	19	1	1	19	200	0.5	-200	0.5	50	0.5	-200	0.5	1	1	2	7	1	177	-200	163	-200	2486.63	-25.81	0	0	953088.16	953090.65	0	953092.16	953093.18	953096.2	953097.41	953097.42	1.34	36.69	1	953090.56	0
788	19	1	1	20	-50	0.8	-200	0.2	200	0.8	-50	0.2	1	1	2	8	0	151	200	16	-200	1952.73	-36.72	0	0	953098.77	953100.72	0	953102.77	953103.79	953106.81	953108.08	953108.1	1.24	-46.72	0	953100.63	0
789	19	1	1	21	200	0.8	50	0.2	200	0.5	-50	0.5	1	1	2	9	1	170	200	73	-50	1769.25	-25.14	0	0	953109.35	953111.12	0	953113.35	953114.37	953117.39	953118.95	953118.96	1.98	-42.64	1	953111.03	0
790	19	1	1	22	50	0.2	-200	0.8	50	0.8	-200	0.2	1	1	2	10	0	337	50	34	-200	2119.77	5.85	0	0	953120.96	953123.08	0	953124.96	953125.98	953129	953132.01	953132.02	1.87	-4.15	0	953122.99	0
791	19	1	1	23	200	0.8	-200	0.2	-50	0.2	-200	0.8	1	1	2	11	1	97	200	154	-200	985.02	25.32	0	0	953133.9	953134.89	0	953137.9	953138.93	953141.95	953144.15	953144.16	1.6	-22.18	1	953134.82	0
792	19	1	1	24	200	0.5	-200	0.5	-50	0.2	-200	0.8	1	1	2	12	1	173	-200	268	-200	1952.75	-21.26	0	0	953145.78	953147.74	0	953149.78	953150.8	953153.82	953156.29	953156.31	1.98	38.74	1	953147.67	0
793	19	1	1	25	200	0.5	-200	0.5	200	0.8	50	0.2	2	1	3	1	0	241	200	152	-200	1185.14	15.18	0	0	953160.31	953161.5	0	953164.31	953165.34	953168.35	953170.69	953170.71	1.98	-14.82	0	953161.38	0
794	19	1	1	26	200	0.5	-50	0.5	-50	0.5	-200	0.5	2	1	3	2	1	313	200	196	-50	1719	23.98	0	0	953172.71	953174.43	0	953176.71	953177.73	953180.75	953182.13	953182.14	1.39	-18.52	1	953174.32	0
795	19	1	1	27	200	0.5	-200	0.5	200	0.2	-200	0.8	2	1	3	3	1	305	200	223	-200	1969.29	31.25	0	0	953183.54	953185.51	0	953187.54	953188.56	953191.58	953192.68	953192.68	1.38	-41.25	1	953185.39	0
796	19	1	1	28	200	0.5	-50	0.5	50	0.8	-200	0.2	2	1	3	4	1	134	-50	227	50	2653.29	-14.81	0	0	953194.06	953196.72	0	953198.06	953199.09	953202.1	953202.96	953202.97	1.7	35.19	1	953196.64	0
797	19	1	1	29	50	0.5	-50	0.5	50	0.2	-200	0.8	2	1	3	5	1	356	50	113	-200	1635.77	34.01	0	0	953204.69	953206.33	0	953208.69	953209.71	953212.73	953214.92	953214.92	1.4	-38.49	1	953206.26	0
798	19	1	1	30	200	0.5	-200	0.5	50	0.8	-50	0.2	2	1	3	6	0	28	-50	43	-200	1919.3	-15	0	0	953216.34	953218.26	0	953220.34	953221.36	953224.38	953225.36	953225.38	1.58	-47.88	0	953218.16	0
799	19	1	1	31	200	0.8	-50	0.2	50	0.8	-50	0.2	2	1	3	7	1	98	200	358	50	1068.38	29.21	0	0	953226.96	953228.03	0	953230.96	953231.98	953235	953235.83	953235.84	1.52	31.71	1	953227.92	0
800	19	1	1	32	50	0.5	-50	0.5	50	0.5	-200	0.5	2	1	3	8	1	54	-50	163	-200	2236.33	-18.27	0	0	953237.37	953239.61	0	953241.37	953242.39	953245.41	953246.13	953246.15	1.13	16.73	1	953239.52	0
801	19	1	1	33	200	0.2	-200	0.8	-50	0.8	-200	0.2	2	1	3	9	0	331	-50	352	200	2603.31	-29.3	0	0	953247.28	953249.89	0	953251.28	953252.3	953255.32	953255.99	953255.99	1.48	13.2	0	953249.79	0
802	19	1	1	34	200	0.5	-200	0.5	50	0.5	-200	0.5	2	1	3	10	1	245	200	128	-200	2820.15	20.35	0	0	953257.49	953260.31	0	953261.49	953262.51	953265.53	953267.3	953267.3	1.08	32.85	1	953260.24	0
803	19	1	1	35	200	0.8	-200	0.2	200	0.5	-50	0.5	2	1	3	11	1	256	200	323	200	1001.66	37.5	0	0	953268.39	953269.39	0	953272.39	953273.41	953276.43	953277.19	953277.2	1.77	38.68	1	953269.28	0
804	19	1	1	36	200	0.2	50	0.8	200	0.5	50	0.5	2	1	3	12	0	283	200	243	50	1635.69	34.34	0	0	953278.98	953280.62	0	953282.98	953284	953287.02	953288.82	953288.82	1.13	-13.16	0	953280.51	0
805	19	1	1	37	-50	0.5	-200	0.5	200	0.8	-200	0.2	2	1	4	1	0	277	200	43	-200	2269.65	37.98	0	0	953291.98	953294.25	0	953295.98	953297	953300.02	953301.36	953301.37	1.52	12.98	0	953294.13	0
806	19	1	1	38	-50	0.2	-200	0.8	50	0.8	-200	0.2	2	1	4	2	0	138	50	323	-50	1719.05	38.99	0	0	953302.9	953304.62	0	953306.9	953307.93	953310.95	953311.52	953311.53	1.82	38.99	0	953304.56	0
807	19	1	1	39	200	0.8	-200	0.2	50	0.2	-200	0.8	2	1	4	3	1	45	-200	202	-200	1602.23	-42.31	0	0	953313.37	953314.97	0	953317.37	953318.39	953321.41	953322.11	953322.12	1.21	-19.81	1	953314.88	0
808	19	1	1	40	50	0.2	-50	0.8	200	0.5	50	0.5	2	1	4	4	0	79	50	87	-50	1885.94	20.95	0	0	953323.34	953325.23	0	953327.34	953328.36	953331.38	953332.07	953332.08	1.99	-6.55	0	953325.14	0
809	19	1	1	41	200	0.5	-200	0.5	-50	0.2	-200	0.8	2	1	4	5	1	247	200	203	-200	1418.81	23.27	0	0	953334.09	953335.5	0	953338.09	953339.11	953342.13	953343.44	953343.46	1.68	-39.23	1	953335.39	0
810	19	1	1	42	-50	0.8	-200	0.2	200	0.8	-50	0.2	2	1	4	6	0	242	200	172	-50	1702.2	40	0	0	953345.15	953346.85	0	953349.15	953350.17	953353.19	953354.29	953354.31	1.13	42.02	0	953346.58	0
811	19	1	1	43	50	0.5	-50	0.5	50	0.5	-200	0.5	2	1	4	7	1	211	50	60	-200	2569.89	19.11	0	0	953355.44	953358.01	0	953359.44	953360.46	953363.48	953364.42	953364.43	1.93	-10.89	1	953357.92	0
812	19	1	1	44	50	0.2	-50	0.8	200	0.5	50	0.5	2	1	4	8	0	313	200	306	50	1402.16	40.34	0	0	953366.38	953367.79	0	953370.38	953371.41	953374.43	953376.02	953376.03	1.95	2.84	0	953367.71	0
813	19	1	1	45	50	0.8	-50	0.2	200	0.8	-50	0.2	2	1	4	9	0	286	200	277	50	1852.53	34.99	0	0	953378	953379.85	0	953382	953383.02	953386.04	953387.76	953387.77	1.44	-40.01	0	953379.78	0
814	19	1	1	46	200	0.8	-200	0.2	-50	0.2	-200	0.8	2	1	4	10	1	20	-200	50	-200	1418.77	-21.02	0	0	953389.22	953390.64	0	953393.22	953394.25	953397.26	953397.6	953397.62	1.83	-21.02	1	953390.56	0
815	19	1	1	47	200	0.8	-50	0.2	50	0.8	-50	0.2	2	1	4	11	1	333	200	282	50	1085.08	17.04	0	0	953399.45	953400.54	0	953403.45	953404.47	953407.49	953409.11	953409.11	1.63	-35.46	1	953400.48	0
816	19	1	1	48	200	0.5	-50	0.5	50	0.5	-50	0.5	2	1	4	12	1	264	200	123	-50	1769.08	27.87	0	0	953410.76	953412.53	0	953414.76	953415.78	953418.8	953420.1	953420.1	1.31	-49.63	1	953412.43	0
817	19	1	1	49	200	0.2	-50	0.8	200	0.8	50	0.2	1	1	5	1	0	211	200	222	-50	2252.95	34.53	0	0	953423.44	953425.69	0	953427.44	953428.46	953431.48	953432.47	953432.48	1.09	27.03	0	953425.62	0
818	19	1	1	50	50	0.5	-50	0.5	50	0.5	-200	0.5	1	1	5	2	1	37	-50	82	-200	2619.89	-14.37	0	0	953433.58	953436.2	0	953437.58	953438.61	953441.63	953443.81	953443.83	1.43	33.13	1	953436.08	0
819	19	1	1	51	200	0.5	-200	0.5	50	0.8	-50	0.2	1	1	5	3	0	126	50	35	-200	2169.57	10.99	0	0	953445.28	953447.45	0	953449.28	953450.3	953453.32	953455.25	953455.26	1.25	-49.01	0	953447.31	0
820	19	1	1	52	200	0.8	-50	0.2	50	0.8	-50	0.2	1	1	5	4	1	63	-50	253	50	984.89	-30.53	0	0	953456.52	953457.51	0	953460.52	953461.55	953464.57	953465.49	953465.5	1.4	-5.53	1	953457.39	0
821	19	1	1	53	50	0.5	-200	0.5	50	0.8	-200	0.2	1	1	5	5	0	62	-200	170	-200	1685.72	-42.97	0	0	953466.92	953468.6	0	953470.92	953471.94	953474.96	953475.74	953475.76	1.21	-12.97	0	953468.4	0
822	19	1	1	54	200	0.8	-200	0.2	200	0.5	-50	0.5	1	1	5	6	1	325	200	211	200	2269.62	18.44	0	0	953476.98	953479.25	0	953480.98	953482	953485.02	953486.56	953486.57	1.5	-41.56	1	953479.12	0
823	19	1	1	55	-50	0.5	-200	0.5	200	0.8	-200	0.2	1	1	5	7	0	299	200	355	-50	1402.01	31.75	0	0	953488.09	953489.49	0	953492.09	953493.11	953496.13	953497.63	953497.65	1.99	36.75	0	953489.31	0
824	19	1	1	56	200	0.5	-50	0.5	200	0.8	-200	0.2	1	1	5	8	0	103	200	89	-50	1602.47	42.5	0	0	953499.65	953501.25	0	953503.65	953504.67	953507.69	953508.7	953508.71	1.95	37.57	0	953501.1	0
825	19	1	1	57	-50	0.2	-200	0.8	50	0.8	-200	0.2	1	1	5	9	0	295	50	89	-200	2219.73	26.97	0	0	953510.68	953512.9	0	953514.68	953515.7	953518.72	953520.48	953520.49	1.91	-48.03	0	953512.77	0
826	19	1	1	58	50	0.5	-200	0.5	200	0.5	-200	0.5	1	1	5	10	0	121	-200	186	50	1685.75	-32.14	0	0	953522.41	953524.09	0	953526.41	953527.43	953530.45	953531.68	953531.7	1.9	30.36	0	953523.98	0
827	19	1	1	59	200	0.5	-50	0.5	-50	0.5	-200	0.5	1	1	5	11	1	137	-50	184	-50	1885.82	-23.82	0	0	953533.62	953535.5	0	953537.62	953538.64	953541.66	953542.53	953542.54	1.35	16.18	1	953535.42	0
828	19	1	1	60	200	0.5	-50	0.5	50	0.5	-50	0.5	1	1	5	12	1	321	200	41	-50	1752.35	16.4	0	0	953543.91	953545.66	0	953547.91	953548.93	953551.95	953553.62	953553.62	1.48	-3.6	1	953545.58	0
829	19	1	1	61	50	0.5	-50	0.5	50	0.5	-200	0.5	1	1	6	1	1	289	50	187	50	2286.3	13.11	0	0	953557.12	953559.41	0	953561.12	953562.15	953565.16	953566.63	953566.63	1.39	28.11	1	953559.31	0
830	19	1	1	62	200	0.5	-200	0.5	200	0.8	50	0.2	1	1	6	2	0	349	200	191	200	1568.99	44.38	0	0	953568.03	953569.6	0	953572.03	953573.06	953576.08	953576.82	953576.83	1.54	-0.62	0	953569.54	0
831	19	1	1	63	50	0.8	-200	0.2	200	0.8	-200	0.2	1	1	6	3	0	206	200	243	50	1986.05	36.61	0	0	953578.38	953580.36	0	953582.38	953583.4	953586.42	953588.13	953588.14	1.48	26.61	0	953580.27	0
832	19	1	1	64	-50	0.2	-200	0.8	200	0.5	-200	0.5	1	1	6	4	0	174	-200	14	-200	1936.04	-25.11	0	0	953589.62	953591.56	0	953593.62	953594.64	953597.66	953599.06	953599.06	1.88	-5.11	0	953591.42	0
833	19	1	1	65	200	0.2	-200	0.8	-50	0.8	-200	0.2	1	1	6	5	0	209	-50	214	-200	3120.54	-10.77	0	0	953600.97	953604.09	0	953604.97	953605.99	953609.01	953610.59	953610.61	1.06	41.73	0	953604	0
834	19	1	1	66	200	0.8	-50	0.2	50	0.8	-50	0.2	1	1	6	6	1	26	-50	308	50	1084.9	-17.25	0	0	953611.69	953612.78	0	953615.69	953616.72	953619.74	953620.45	953620.45	1.08	12.75	1	953612.69	0
835	19	1	1	67	50	0.8	-50	0.2	200	0.8	-50	0.2	1	1	6	7	0	65	-50	41	-50	1268.51	-29.4	0	0	953621.55	953622.82	0	953625.55	953626.58	953629.6	953630.32	953630.33	1.2	3.1	0	953622.72	0
836	19	1	1	68	200	0.8	50	0.2	200	0.5	-50	0.5	1	1	6	8	1	264	200	154	-50	2486.59	20.04	0	0	953631.55	953634.03	0	953635.55	953636.57	953639.59	953640.73	953640.74	1.88	-12.46	1	953633.95	0
837	19	1	1	69	50	0.8	-200	0.2	200	0.5	-50	0.5	1	1	6	9	1	141	50	313	200	2202.92	12.71	0	0	953642.62	953644.83	0	953646.62	953647.65	953650.67	953651.95	953651.97	1.07	12.71	1	953644.75	0
838	19	1	1	70	50	0.2	-50	0.8	200	0.5	50	0.5	1	1	6	10	0	55	50	9	-50	1235.3	1.68	0	0	953653.05	953654.29	0	953657.05	953658.07	953661.09	953662.81	953662.83	1.81	-5.82	0	953654.21	0
839	19	1	1	71	50	0.2	-50	0.8	-50	0.5	-200	0.5	1	1	6	11	1	311	50	65	-200	2903.41	26.16	0	0	953664.65	953667.55	0	953668.65	953669.67	953672.69	953673.73	953673.74	1.42	-33.84	1	953667.45	0
840	19	1	1	72	200	0.5	-200	0.5	200	0.2	-200	0.8	1	1	6	12	1	35	-200	339	200	2202.8	-20.11	0	0	953675.17	953677.38	0	953679.17	953680.2	953683.21	953684.02	953684.03	2	27.39	1	953677.26	0
841	19	1	1	73	50	0.8	-200	0.2	200	0.8	-200	0.2	1	1	7	1	0	137	200	24	-200	1619.05	38.84	0	0	953688.05	953689.67	0	953692.05	953693.07	953696.09	953697.47	953697.48	1.83	-16.16	0	953689.6	0
842	19	1	1	74	200	0.5	50	0.5	50	0.5	-50	0.5	1	1	7	2	1	121	50	231	50	1735.73	17.5	0	0	953699.31	953701.05	0	953703.31	953704.34	953707.36	953709.04	953709.06	1.21	30.07	1	953700.97	0
843	19	1	1	75	-50	0.8	-200	0.2	-50	0.5	-200	0.5	1	1	7	3	1	316	-50	245	-50	2586.58	-7.29	0	0	953710.28	953712.86	0	953714.28	953715.3	953718.32	953721.49	953721.5	1.13	-32.29	1	953712.78	0
844	19	1	1	76	-50	0.8	-200	0.2	200	0.2	-50	0.8	1	1	7	4	0	348	200	210	-50	2987.08	8.77	0	0	953722.64	953725.62	0	953726.64	953727.66	953730.68	953732.05	953732.06	1.73	-23.73	0	953725.52	0
845	19	1	1	77	200	0.2	50	0.8	200	0.5	50	0.5	1	1	7	5	0	238	200	150	50	2486.6	36.39	0	0	953733.8	953736.29	0	953737.8	953738.82	953741.84	953742.94	953742.96	1.29	-13.61	0	953736.17	0
846	19	1	1	78	200	0.2	-200	0.8	50	0.2	-50	0.8	1	1	7	6	0	266	-50	260	-200	2086.13	-15.12	0	0	953744.26	953746.34	0	953748.26	953749.28	953752.3	953753.73	953753.73	1.66	37.38	0	953746.27	0
847	19	1	1	79	200	0.8	-50	0.2	200	0.5	50	0.5	1	1	7	7	1	325	200	10	50	1051.66	33.35	0	0	953755.4	953756.45	0	953759.4	953760.42	953763.44	953766.14	953766.15	1.37	-41.65	1	953756.33	0
848	19	1	1	80	200	0.5	50	0.5	50	0.2	-50	0.8	1	1	7	8	1	349	200	317	50	1735.79	42.6	0	0	953767.53	953769.27	0	953771.53	953772.55	953775.57	953777.41	953777.41	1.55	12.6	1	953769.2	0
849	19	1	1	81	200	0.5	50	0.5	200	0.8	-50	0.2	1	1	7	9	1	132	50	83	200	1435.41	-0.17	0	0	953778.98	953780.41	0	953782.98	953784	953787.02	953788.99	953789	1.45	37.33	1	953780.32	0
850	19	1	1	82	50	0.8	-50	0.2	200	0.2	-200	0.8	1	1	7	10	1	192	50	249	-200	1352	14.62	0	0	953790.47	953791.82	0	953794.47	953795.49	953798.51	953799.76	953799.76	1.94	44.62	1	953791.74	0
851	19	1	1	83	200	0.8	-200	0.2	50	0.2	-200	0.8	1	1	7	11	1	236	200	55	-200	984.96	44.65	0	0	953801.72	953802.7	0	953805.72	953806.74	953809.76	953811.18	953811.19	1.6	2.15	1	953802.61	0
852	19	1	1	84	50	0.2	-200	0.8	50	0.2	-50	0.8	1	1	7	12	0	106	-50	186	-200	2152.87	-10.42	0	0	953812.81	953814.96	0	953816.81	953817.83	953820.85	953822.49	953822.5	1.12	-32.92	0	953814.89	0
853	19	1	1	85	200	0.5	50	0.5	200	0.8	-50	0.2	2	1	8	1	0	351	200	20	50	1518.88	40.95	0	0	953825.66	953827.17	0	953829.66	953830.68	953833.7	953834.94	953834.95	1.97	33.45	0	953827.08	0
854	19	1	1	86	50	0.2	-50	0.8	-50	0.5	-200	0.5	2	1	8	2	1	197	-50	4	-200	2486.46	-3.77	0	0	953836.93	953839.42	0	953840.93	953841.96	953844.98	953846.05	953846.06	1.42	33.73	1	953839.32	0
855	19	1	1	87	-50	0.2	-200	0.8	200	0.5	-200	0.5	2	1	8	3	0	40	-200	315	-50	2252.8	-14.13	0	0	953847.49	953849.75	0	953851.49	953852.52	953855.54	953856.65	953856.67	1.37	25.87	0	953849.69	0
856	19	1	1	88	50	0.8	-200	0.2	200	0.5	-50	0.5	2	1	8	4	0	20	-50	210	50	2002.83	-26.08	0	0	953858.05	953860.06	0	953862.05	953863.08	953866.1	953867.09	953867.1	1.12	-16.08	0	953859.93	0
857	19	1	1	89	50	0.8	-50	0.2	200	0.2	-200	0.8	2	1	8	5	1	54	-50	151	-200	1618.93	-6.19	0	0	953868.23	953869.85	0	953872.23	953873.25	953876.27	953877.39	953877.41	1.72	13.81	1	953869.76	0
858	19	1	1	90	200	0.8	50	0.2	200	0.5	-50	0.5	2	1	8	6	1	73	200	213	200	1685.69	31.35	0	0	953879.14	953880.83	0	953883.14	953884.16	953887.18	953888.58	953888.59	1.99	6.35	1	953880.62	0
859	19	1	1	91	50	0.5	-200	0.5	200	0.5	-200	0.5	2	1	8	7	0	261	200	226	50	1702.48	17.76	0	0	953890.59	953892.29	0	953894.59	953895.61	953898.63	953900.06	953900.08	1.39	-24.74	0	953892.17	0
860	19	1	1	92	200	0.8	50	0.2	200	0.5	-50	0.5	2	1	8	8	1	191	200	89	-50	2002.7	22.96	0	0	953901.48	953903.48	0	953905.48	953906.5	953909.52	953910.3	953910.31	1.31	22.96	1	953903.4	0
861	19	1	1	93	200	0.8	50	0.2	200	0.2	50	0.8	2	1	8	9	1	250	200	279	50	1635.63	28.79	0	0	953911.62	953913.26	0	953915.62	953916.65	953919.67	953921.17	953921.18	1.54	48.79	1	953913.16	0
862	19	1	1	94	-50	0.8	-200	0.2	200	0.2	-50	0.8	2	1	8	10	0	122	-50	37	-200	2436.54	-2.71	0	0	953922.74	953925.17	0	953926.74	953927.76	953930.78	953932.2	953932.21	1.79	37.29	0	953925.07	0
863	19	1	1	95	50	0.8	-200	0.2	200	0.8	-200	0.2	2	1	8	11	0	73	200	274	50	1302.19	42.5	0	0	953934.01	953935.32	0	953938.01	953939.03	953942.05	953944.41	953944.42	1.09	35.97	0	953935.23	0
864	19	1	1	96	200	0.5	-50	0.5	200	0.8	-200	0.2	2	1	8	12	0	280	200	241	200	1401.78	23.59	0	0	953945.52	953946.93	0	953949.52	953950.55	953953.57	953954.68	953954.7	1.79	13.59	0	953946.83	0
865	20	2	1	1	50	0.2	-50	0.8	200	0.5	50	0.5	2	1	1	1	0	245	200	132	-50	1051.9	12.73	963589.72	963589.73	963593.82	963594.87	0	963597.86	963598.91	963601.95	963602.68	963602.7	1.56	12.73	0	963594.73	0
866	20	2	1	2	50	0.2	-200	0.8	50	0.2	-50	0.8	2	1	1	2	0	195	-50	222	-200	2136.23	-13.55	0	963591.77	963604.28	963606.42	0	963608.28	963609.3	963612.32	963615.31	963615.33	1.38	-46.05	0	963606.31	0
867	20	2	1	3	50	0.2	-50	0.8	200	0.5	50	0.5	2	1	1	3	0	90	50	318	50	951.31	-36.69	0	963733.23	963616.71	963617.66	0	963620.71	963621.73	963624.75	963627.29	963627.3	1.17	15.81	0	963617.56	0
868	20	2	1	4	50	0.8	-50	0.2	200	0.2	-200	0.8	2	1	1	4	1	51	-50	81	-200	1318.61	-23	0	963880.91	963628.49	963629.81	0	963632.49	963633.51	963636.53	963638.08	963638.08	1.62	-23	1	963629.74	0
869	20	2	1	5	200	0.8	-200	0.2	200	0.5	-50	0.5	2	1	1	5	1	112	200	297	200	1518.85	35.55	0	964019.46	963639.72	963641.24	0	963643.72	963644.74	963647.76	963648.81	963648.83	1.94	15.55	1	963641.16	0
870	20	2	1	6	200	0.8	50	0.2	200	0.5	-50	0.5	2	1	1	6	1	140	200	105	-50	1401.98	27.11	0	964153.91	963650.78	963652.18	0	963654.78	963655.8	963658.82	963659.58	963659.59	1.3	27.11	1	963652.11	0
871	20	2	1	7	200	0.5	-50	0.5	50	0.5	-50	0.5	2	1	1	7	1	106	-50	215	50	1335.35	-6.56	0	964299.05	963660.91	963662.24	0	963664.91	963665.93	963668.95	963672.59	963672.6	1.95	-26.56	1	963662.17	0
872	20	2	1	8	50	0.5	-50	0.5	50	0.5	-200	0.5	2	1	1	8	1	326	50	325	50	1418.96	17.35	0	964438.36	963674.57	963675.99	0	963678.57	963679.59	963682.61	963684.91	963684.91	1.75	-37.65	1	963675.88	0
873	20	2	1	9	200	0.8	-200	0.2	50	0.2	-200	0.8	2	1	1	9	1	76	200	108	-200	1468.85	-7.47	0	964578.3	963686.68	963688.15	0	963690.68	963691.7	963694.72	963695.4	963695.41	1.37	-7.47	1	963688.04	0
874	20	2	1	10	200	0.2	50	0.8	200	0.5	50	0.5	2	1	1	10	0	195	200	56	50	1218.25	34.46	0	0	963696.79	963698.01	0	963700.79	963701.81	963704.83	963707.95	963707.95	1.72	-28.04	0	963697.88	0
875	20	2	1	11	200	0.5	50	0.5	50	0.5	-50	0.5	2	1	1	11	1	285	200	288	50	1268.61	50	0	0	963709.69	963710.96	0	963713.69	963714.71	963717.73	963719.87	963719.88	1.34	11.08	1	963710.9	0
876	20	2	1	12	50	0.8	-200	0.2	200	0.8	-200	0.2	2	1	1	12	0	59	-200	106	50	1469.03	-4.84	0	0	963721.23	963722.7	0	963725.23	963726.25	963729.27	963731.61	963731.63	1.59	-39.84	0	963722.57	0
877	20	2	1	13	200	0.8	-50	0.2	50	0.8	-50	0.2	1	1	2	1	1	69	-50	103	50	1268.81	-2.22	0	0	963735.25	963736.51	0	963739.25	963740.27	963743.29	963745.53	963745.54	1.97	-2.22	1	963736.44	0
878	20	2	1	14	50	0.2	-50	0.8	-50	0.5	-200	0.5	1	1	2	2	0	130	-200	189	-50	2570.05	-23.49	0	0	963747.52	963750.09	0	963751.52	963752.55	963755.57	963758.11	963758.12	1.34	14.01	0	963749.98	0
879	20	2	1	15	50	0.5	-50	0.5	50	0.5	-200	0.5	1	1	2	3	1	22	-50	192	50	1535.53	-11.69	0	0	963759.47	963761.01	0	963763.47	963764.49	963767.51	963769.88	963769.9	1.47	5.81	1	963760.94	0
880	20	2	1	16	50	0.5	-50	0.5	50	0.5	-200	0.5	1	1	2	4	1	135	-50	216	50	1301.95	-18.21	0	0	963771.38	963772.68	0	963775.38	963776.4	963779.42	963783.02	963783.03	1.8	44.29	1	963772.6	0
881	20	2	1	17	-50	0.2	-200	0.8	50	0.8	-200	0.2	1	1	2	5	0	337	50	197	-200	1802.66	5.39	0	0	963784.84	963786.65	0	963788.84	963789.87	963792.89	963796.31	963796.32	1.94	30.39	0	963786.52	0
882	20	2	1	18	50	0.8	-50	0.2	200	0.8	-50	0.2	1	1	2	6	0	215	200	11	-50	1035.26	38.13	0	964714.52	963798.27	963799.31	0	963802.27	963803.3	963806.32	963809.55	963809.55	1.11	-44.37	0	963799.19	0
883	20	2	1	19	200	0.2	-200	0.8	-50	0.8	-200	0.2	1	1	2	7	0	229	-50	32	-200	1986.06	10.99	0	0	963810.67	963812.66	0	963814.67	963815.69	963818.71	963820.7	963820.71	1.28	40.99	0	963812.57	0
884	20	2	1	20	-50	0.8	-200	0.2	200	0.8	-50	0.2	1	1	2	8	0	70	-50	112	-50	1085.16	-7.17	0	0	963822	963823.08	0	963826	963827.02	963830.04	963832.25	963832.26	1.83	-37.17	0	963823	0
885	20	2	1	21	200	0.8	50	0.2	200	0.5	-50	0.5	1	1	2	9	1	187	200	232	200	1285.39	34.62	0	0	963834.11	963835.4	0	963838.11	963839.13	963842.15	963844.43	963844.44	1.87	14.62	1	963835.29	0
886	20	2	1	22	50	0.2	-200	0.8	50	0.8	-200	0.2	1	1	2	10	0	197	50	359	50	1652.7	11.32	0	0	963846.32	963847.97	0	963850.32	963851.34	963854.36	963855.66	963855.66	1.52	33.82	0	963847.85	0
887	20	2	1	23	-50	0.5	-200	0.5	200	0.8	-200	0.2	1	1	2	11	0	237	200	107	-200	1202.02	50	0	0	963857.2	963858.4	0	963861.2	963862.22	963865.24	963867.93	963867.94	1.99	-39.58	0	963858.25	0
888	20	2	1	24	200	0.5	-50	0.5	50	0.8	-200	0.2	1	1	2	12	1	152	-50	283	50	1669.07	-17.4	0	0	963869.95	963871.61	0	963873.95	963874.97	963877.99	963879.14	963879.15	1.74	0.1	1	963871.53	0
889	20	2	1	25	50	0.8	-200	0.2	200	0.5	-50	0.5	1	1	3	1	0	272	200	294	50	1669.12	42.25	0	0	963882.93	963884.59	0	963886.93	963887.95	963890.97	963892.84	963892.85	1.17	24.75	0	963884.49	0
890	20	2	1	26	50	0.8	-200	0.2	200	0.8	-200	0.2	1	1	3	2	0	174	200	308	50	1135.16	32.75	0	0	963894.04	963895.17	0	963898.04	963899.06	963902.08	963904.31	963904.33	1.35	-29.75	0	963895.1	0
891	20	2	1	27	50	0.5	-200	0.5	50	0.8	-200	0.2	1	1	3	3	0	85	50	144	-200	1602.45	10.19	0	0	963905.7	963907.3	0	963909.7	963910.72	963913.74	963915.9	963915.91	1.38	45.19	0	963907.21	0
892	20	2	1	28	200	0.5	-50	0.5	200	0.8	-200	0.2	1	1	3	4	0	21	-200	333	200	1068.56	-39.54	0	0	963917.31	963918.38	0	963921.31	963922.33	963925.35	963926.39	963926.4	1.41	-24.54	0	963918.25	0
893	20	2	1	29	200	0.8	-200	0.2	-50	0.2	-200	0.8	1	1	3	5	1	230	200	299	-50	1151.8	39.79	0	0	963927.82	963928.97	0	963931.82	963932.84	963935.86	963937.72	963937.73	1.69	-37.71	1	963928.89	0
894	20	2	1	30	50	0.8	-50	0.2	200	0.2	-200	0.8	1	1	3	6	1	61	-50	41	-200	1351.99	-11.13	0	0	963939.43	963940.78	0	963943.43	963944.45	963947.47	963949.18	963949.19	1.47	-36.13	1	963940.7	0
895	20	2	1	31	50	0.5	-50	0.5	50	0.2	-200	0.8	1	1	3	7	1	150	-50	174	-200	1101.7	-27.87	0	0	963950.68	963951.78	0	963954.68	963955.7	963958.72	963960.38	963960.39	1.95	-10.37	1	963951.7	0
896	20	2	1	32	-50	0.8	-200	0.2	200	0.2	-200	0.8	1	1	3	8	1	271	-50	50	-200	1168.57	32.49	0	0	963962.35	963963.52	0	963966.35	963967.38	963970.4	963972.59	963972.6	1.38	49.99	1	963963.41	0
897	20	2	1	33	200	0.8	-200	0.2	50	0.2	-200	0.8	1	1	3	9	1	207	200	192	-200	1268.58	34.2	0	0	963974	963975.27	0	963978	963979.02	963982.04	963983.35	963983.36	1.4	34.2	1	963975.17	0
898	20	2	1	34	200	0.2	-200	0.8	50	0.2	-50	0.8	1	1	3	10	1	35	-200	271	-50	1619.24	-37.34	0	0	963984.78	963986.4	0	963988.78	963989.8	963992.82	963994.63	963994.64	1.6	-17.34	1	963986.28	0
899	20	2	1	35	200	0.8	50	0.2	200	0.5	-50	0.5	1	1	3	11	1	208	200	101	-50	951.64	32.5	0	0	963996.25	963997.21	0	964000.25	964001.28	964004.3	964007.32	964007.33	1.63	-8.54	1	963997.13	0
900	20	2	1	36	-50	0.2	-200	0.8	200	0.2	-200	0.8	1	1	3	12	0	1	-200	49	-200	1519.07	-23.03	0	0	964008.98	964010.5	0	964012.98	964014.01	964017.02	964018.33	964018.34	1.1	-8.03	0	964010.39	0
901	20	2	1	37	200	0.2	-200	0.8	-50	0.8	-200	0.2	2	1	4	1	0	329	-50	163	-200	1669.14	39.84	0	0	964021.48	964023.15	0	964025.48	964026.5	964029.52	964031.65	964031.67	1.42	-7.66	0	964023.01	0
902	20	2	1	38	200	0.5	50	0.5	50	0.2	-50	0.8	2	1	4	2	1	96	50	324	50	901.73	16.86	0	0	964033.11	964034.01	0	964037.11	964038.13	964041.15	964042.54	964042.55	1.66	39.36	1	964033.89	0
903	20	2	1	39	200	0.8	-50	0.2	50	0.8	-50	0.2	2	1	4	3	1	207	200	4	-50	1251.98	41.38	0	0	964044.22	964045.47	0	964048.22	964049.24	964052.26	964053.56	964053.58	1.13	1.38	1	964045.35	0
904	20	2	1	40	200	0.5	-200	0.5	-50	0.2	-200	0.8	2	1	4	4	1	335	200	218	-200	1468.94	49.58	0	0	964054.73	964056.2	0	964058.73	964059.75	964062.77	964064.33	964064.34	1.83	7.08	1	964056.04	0
905	20	2	1	41	-50	0.8	-200	0.2	200	0.8	-50	0.2	2	1	4	5	0	334	200	255	-50	1502.43	37.53	0	0	964066.17	964067.68	0	964070.17	964071.2	964074.21	964075.56	964075.57	1.86	20.03	0	964067.56	0
906	20	2	1	42	-50	0.2	-200	0.8	200	0.5	-200	0.5	2	1	4	6	0	241	200	167	-200	1252.21	1.26	0	0	964077.43	964078.69	0	964081.43	964082.46	964085.48	964086.25	964086.26	1.15	1.26	0	964078.6	0
907	20	2	1	43	200	0.8	-200	0.2	-50	0.2	-200	0.8	2	1	4	7	1	138	200	108	-200	1018.45	45.01	0	0	964087.43	964088.45	0	964091.43	964092.45	964095.47	964096.42	964096.44	1.33	45.01	1	964088.31	0
908	20	2	1	44	50	0.8	-200	0.2	200	0.8	-200	0.2	2	1	4	8	0	62	-200	249	50	1152.19	-14.93	0	0	964097.77	964098.92	0	964101.77	964102.79	964105.81	964107.78	964107.8	1.68	25.07	0	964098.82	0
909	20	2	1	45	-50	0.8	-200	0.2	200	0.2	-200	0.8	2	1	4	9	1	155	-50	53	-200	1151.83	-20.28	0	0	964109.5	964110.65	0	964113.5	964114.52	964117.54	964119.53	964119.54	1.26	2.22	1	964110.57	0
910	20	2	1	46	50	0.8	-200	0.2	200	0.5	-50	0.5	2	1	4	10	0	299	200	324	50	2236.41	38.34	0	0	964120.81	964123.05	0	964124.81	964125.83	964128.85	964129.89	964129.9	1.11	38.34	0	964122.97	0
911	20	2	1	47	200	0.2	-200	0.8	50	0.2	-50	0.8	2	1	4	11	1	320	200	196	-50	2269.62	45.88	0	0	964131.02	964133.29	0	964135.02	964136.04	964139.06	964141.09	964141.1	1.61	-41.62	1	964133.21	0
912	20	2	1	48	200	0.5	-50	0.5	50	0.8	-200	0.2	2	1	4	12	1	80	-50	63	-200	1819.26	-4.21	0	0	964142.72	964144.54	0	964146.72	964147.74	964150.76	964152.66	964152.68	1.23	-29.21	1	964144.45	0
913	20	2	1	49	50	0.2	-200	0.8	50	0.2	-50	0.8	1	1	5	1	0	150	-50	156	-200	1735.82	-8.21	0	0	964155.93	964157.66	0	964159.93	964160.95	964163.97	964165.9	964165.91	1.68	-40.71	0	964157.53	0
914	20	2	1	50	-50	0.2	-200	0.8	200	0.5	-200	0.5	1	1	5	2	0	29	-200	259	-200	1168.71	-8.51	0	0	964167.59	964168.76	0	964171.59	964172.61	964175.63	964180.04	964180.05	1.66	-48.51	0	964168.61	0
915	20	2	1	51	200	0.5	50	0.5	50	0.2	-50	0.8	1	1	5	3	1	31	50	50	-50	968.48	-23.76	0	0	964181.72	964182.69	0	964185.72	964186.74	964189.76	964192.76	964192.77	1.87	23.74	1	964182.56	0
916	20	2	1	52	200	0.5	-50	0.5	-50	0.5	-200	0.5	1	1	5	4	1	196	200	153	-200	1101.88	30.67	0	0	964194.65	964195.75	0	964198.65	964199.67	964202.69	964205.94	964205.96	1.73	-14.33	1	964195.65	0
917	20	2	1	53	200	0.5	-200	0.5	-50	0.2	-200	0.8	1	1	5	5	1	96	-200	176	-200	918.34	-21.24	0	0	964207.71	964208.63	0	964211.71	964212.74	964215.75	964217.61	964217.62	1.68	36.26	1	964208.52	0
918	20	2	1	54	200	0.8	-50	0.2	50	0.8	-50	0.2	1	1	5	6	1	87	200	217	50	985.01	36.83	0	0	964219.31	964220.29	0	964223.31	964224.33	964227.35	964228.85	964228.87	1.33	4.33	1	964220.18	0
919	20	2	1	55	200	0.5	50	0.5	200	0.8	-50	0.2	1	1	5	7	0	153	200	196	200	1335.36	46.08	0	0	964230.2	964231.54	0	964234.2	964235.22	964238.24	964239.32	964239.33	1.27	46.08	0	964231.4	0
920	20	2	1	56	200	0.5	-200	0.5	200	0.2	-200	0.8	1	1	5	8	1	156	-200	119	-200	1752.53	-8.16	0	0	964240.61	964242.37	0	964244.61	964245.63	964248.65	964250.09	964250.11	1.21	-23.16	1	964242.24	0
921	20	2	1	57	200	0.2	50	0.8	200	0.5	50	0.5	1	1	5	9	0	146	50	47	50	1135.52	-32.23	0	0	964251.32	964252.46	0	964255.32	964256.35	964259.36	964260.77	964260.78	1.98	-12.23	0	964252.31	0
922	20	2	1	58	-50	0.8	-200	0.2	-50	0.5	-200	0.5	1	1	5	10	1	314	-50	348	-50	1752.42	-4.73	0	0	964262.77	964264.52	0	964266.77	964267.79	964270.81	964274.94	964274.95	1.48	-24.73	1	964264.39	0
923	20	2	1	59	50	0.2	-50	0.8	200	0.5	50	0.5	1	1	5	11	0	202	200	292	50	1018.62	38.46	0	0	964276.45	964277.47	0	964280.45	964281.47	964284.49	964286.61	964286.63	1.2	-16.54	0	964277.33	0
924	20	2	1	60	200	0.5	-200	0.5	50	0.8	-50	0.2	1	1	5	12	1	146	-200	121	50	1535.68	-20.51	0	0	964287.84	964289.38	0	964291.84	964292.86	964295.88	964298.02	964298.04	1	-8.01	1	964289.24	0
925	20	2	1	61	200	0.5	-50	0.5	200	0.8	-200	0.2	2	1	6	1	0	257	200	15	-50	1051.98	50	0	0	964301.07	964302.12	0	964305.07	964306.09	964309.11	964311.33	964311.35	1.58	31.52	0	964302	0
926	20	2	1	62	50	0.2	-50	0.8	-50	0.5	-200	0.5	2	1	6	2	0	39	-200	162	-50	1886.12	-35.44	0	0	964312.93	964314.82	0	964316.93	964317.96	964320.98	964321.85	964321.86	1.08	-15.44	0	964314.74	0
927	20	2	1	63	-50	0.2	-200	0.8	50	0.8	-200	0.2	2	1	6	3	0	342	50	346	-50	1535.67	-1.85	0	0	964322.96	964324.5	0	964326.96	964327.98	964331	964332.81	964332.82	1.08	-1.85	0	964324.39	0
928	20	2	1	64	200	0.5	-50	0.5	-50	0.5	-200	0.5	2	1	6	4	1	55	-50	29	-200	1585.77	8.9	0	0	964333.92	964335.51	0	964337.92	964338.94	964341.96	964345.09	964345.1	1.72	48.9	1	964335.41	0
929	20	2	1	65	200	0.5	50	0.5	200	0.8	-50	0.2	2	1	6	5	0	163	200	204	200	968.62	26.73	0	0	964346.83	964347.8	0	964350.83	964351.86	964354.88	964355.96	964355.96	1.79	26.73	0	964347.65	0
930	20	2	1	66	200	0.5	-200	0.5	50	0.8	-50	0.2	2	1	6	6	1	179	-200	235	50	1619.02	-31.21	0	0	964357.76	964359.38	0	964361.76	964362.78	964365.8	964366.79	964366.8	1.18	-11.21	1	964359.28	0
931	20	2	1	67	200	0.8	50	0.2	200	0.5	-50	0.5	2	1	6	7	1	12	50	185	200	1819.36	-24.52	0	0	964368.01	964369.83	0	964372.01	964373.03	964376.05	964377.69	964377.7	1.45	-49.52	1	964369.68	0
932	20	2	1	68	200	0.5	-200	0.5	200	0.8	50	0.2	2	1	6	8	0	181	200	252	200	1335.17	25.51	0	0	964379.17	964380.5	0	964383.17	964384.19	964387.21	964389.49	964389.51	1.24	-39.49	0	964380.4	0
933	20	2	1	69	200	0.5	-200	0.5	200	0.2	-200	0.8	2	1	6	9	1	234	200	237	-200	1619.16	48.57	0	0	964390.76	964392.38	0	964394.76	964395.78	964398.8	964400.77	964400.79	1.28	46.07	1	964392.28	0
934	20	2	1	70	-50	0.2	-200	0.8	200	0.2	-200	0.8	2	1	6	10	0	77	-200	350	-50	1535.8	-21.34	0	0	964402.07	964403.61	0	964406.07	964407.09	964410.11	964410.88	964410.9	1.55	-21.34	0	964403.49	0
935	20	2	1	71	-50	0.5	-200	0.5	200	0.8	-200	0.2	2	1	6	11	0	215	200	50	-200	985.23	16.36	0	0	964412.47	964413.45	0	964416.47	964417.49	964420.51	964422.95	964422.96	1.16	-43.64	0	964413.32	0
936	20	2	1	72	50	0.5	-50	0.5	50	0.5	-200	0.5	2	1	6	12	1	81	-50	345	50	1352.14	1.7	0	0	964424.13	964425.48	0	964428.13	964429.15	964432.17	964436.68	964436.69	1.65	-18.3	1	964425.35	0
937	20	2	1	73	200	0.8	-50	0.2	200	0.5	50	0.5	1	1	7	1	1	196	200	255	200	2336.27	-1.33	0	0	964440.38	964442.71	0	964444.38	964445.4	964448.42	964452.21	964452.22	1.51	-13.83	1	964442.61	0
938	20	2	1	74	-50	0.8	-200	0.2	200	0.2	-50	0.8	1	1	7	2	1	126	-50	344	200	1268.54	-20.26	0	0	964453.74	964455.01	0	964457.74	964458.76	964461.78	964463.49	964463.5	1.17	27.24	1	964454.88	0
939	20	2	1	75	200	0.2	-50	0.8	200	0.8	50	0.2	1	1	7	3	0	235	200	292	200	1068.82	28.04	0	0	964464.68	964465.75	0	964468.68	964469.71	964472.73	964473.62	964473.63	1.5	28.04	0	964465.62	0
940	20	2	1	76	200	0.5	50	0.5	50	0.5	-50	0.5	1	1	7	4	1	240	200	281	50	1569.32	23.74	0	0	964475.15	964476.71	0	964479.15	964480.17	964483.19	964485.2	964485.22	1.21	-26.26	1	964476.59	0
941	20	2	1	77	200	0.5	-200	0.5	50	0.5	-200	0.5	1	1	7	5	1	282	200	221	50	1452.48	24.43	0	0	964486.44	964487.89	0	964490.44	964491.46	964494.48	964496.21	964496.22	1.64	6.93	1	964487.76	0
942	20	2	1	78	50	0.8	-200	0.2	200	0.8	-200	0.2	1	1	7	6	0	36	-200	88	50	1218.65	-11.48	0	0	964497.87	964499.09	0	964501.87	964502.89	964505.91	964510.93	964510.95	1.19	26.02	0	964498.96	0
943	20	2	1	79	200	0.5	-200	0.5	200	0.8	50	0.2	1	1	7	7	0	300	200	87	-200	1085.27	43.53	0	0	964512.15	964513.23	0	964516.15	964517.17	964520.19	964521.6	964521.61	1.64	-1.47	0	964513.11	0
944	20	2	1	80	50	0.5	-200	0.5	200	0.5	-200	0.5	1	1	7	8	0	27	-200	253	50	1835.96	-11.82	0	0	964523.26	964525.1	0	964527.26	964528.28	964531.3	964532.95	964532.95	1.42	-34.32	0	964524.93	0
945	20	2	1	81	200	0.8	-200	0.2	200	0.5	-50	0.5	1	1	7	9	1	116	200	309	200	1669.07	34.69	0	0	964534.39	964536.06	0	964538.39	964539.41	964542.43	964544.05	964544.06	1.79	-30.31	1	964535.91	0
946	20	2	1	82	200	0.8	50	0.2	200	0.2	50	0.8	1	1	7	10	1	79	200	359	200	1302.04	47.55	0	0	964545.87	964547.17	0	964549.87	964550.89	964553.91	964555.35	964555.36	1.69	25.05	1	964546.99	0
947	20	2	1	83	50	0.2	-50	0.8	200	0.5	50	0.5	1	1	7	11	0	156	50	306	50	1235.37	-23.49	0	0	964557.06	964558.3	0	964561.06	964562.08	964565.1	964565.88	964565.89	1.93	-23.49	0	964558.15	0
948	20	2	1	84	200	0.5	-50	0.5	50	0.5	-50	0.5	1	1	7	12	1	37	-50	76	-50	1685.84	-30.33	0	0	964567.82	964569.51	0	964571.82	964572.84	964575.86	964576.95	964576.96	1.33	-30.33	1	964569.35	0
949	20	2	1	85	200	0.2	-50	0.8	200	0.8	50	0.2	2	1	8	1	0	179	200	266	-50	1101.88	43.37	0	0	964580.32	964581.42	0	964584.32	964585.34	964588.36	964590.59	964590.61	1.42	-41.63	0	964581.3	0
950	20	2	1	86	50	0.5	-200	0.5	200	0.5	-200	0.5	2	1	8	2	0	98	-200	111	-200	1368.86	3.34	0	0	964592.04	964593.41	0	964596.04	964597.07	964600.09	964601.87	964601.89	1.26	-34.16	0	964593.3	0
951	20	2	1	87	200	0.8	50	0.2	200	0.2	50	0.8	2	1	8	3	1	273	200	49	50	1218.58	45	0	0	964603.16	964604.37	0	964607.16	964608.18	964611.2	964611.99	964612	1.88	45	1	964604.21	0
952	20	2	1	88	200	0.8	-50	0.2	50	0.8	-50	0.2	2	1	8	4	1	231	200	228	50	1552.36	35.22	0	0	964613.88	964615.44	0	964617.88	964618.9	964621.92	964623.17	964623.18	1.08	-7.28	1	964615.33	0
953	20	2	1	89	50	0.8	-50	0.2	200	0.8	-50	0.2	2	1	8	5	0	330	200	340	50	1118.52	44.56	0	0	964624.26	964625.38	0	964628.26	964629.28	964632.3	964634.52	964634.52	1.77	-17.94	0	964625.25	0
954	20	2	1	90	50	0.5	-200	0.5	50	0.8	-200	0.2	2	1	8	6	0	29	-200	62	-200	2353.39	-11.09	0	0	964636.3	964638.66	0	964640.3	964641.33	964644.35	964645.47	964645.48	1.4	-23.59	0	964638.53	0
955	20	2	1	91	50	0.5	-50	0.5	50	0.2	-200	0.8	2	1	8	7	1	279	50	156	-200	1235.19	36.53	0	0	964646.9	964648.13	0	964650.9	964651.92	964654.94	964657.39	964657.41	1.75	-38.47	1	964647.99	0
956	20	2	1	92	200	0.8	-50	0.2	200	0.5	50	0.5	2	1	8	8	1	205	200	296	200	1335.49	10.49	0	0	964659.18	964660.51	0	964663.18	964664.2	964667.22	964668.56	964668.57	1.21	-29.51	1	964660.38	0
957	20	2	1	93	-50	0.8	-200	0.2	200	0.2	-50	0.8	2	1	8	9	1	64	-200	132	-50	1318.74	-44.83	0	0	964669.79	964671.11	0	964673.79	964674.81	964677.83	964679.17	964679.18	1.53	-44.83	1	964670.99	0
958	20	2	1	94	-50	0.8	-200	0.2	-50	0.5	-200	0.5	2	1	8	10	1	270	-50	287	-50	1769.19	6.51	0	0	964680.72	964682.48	0	964684.72	964685.74	964688.76	964691.08	964691.09	1.94	-18.49	1	964682.32	0
959	20	2	1	95	50	0.2	-200	0.8	50	0.8	-200	0.2	2	1	8	11	0	60	-200	190	-200	1185.46	-12.75	0	0	964693.04	964694.23	0	964697.04	964698.07	964701.09	964702.71	964702.72	1.19	-47.75	0	964694.11	0
960	20	2	1	96	200	0.5	-200	0.5	50	0.5	-200	0.5	2	1	8	12	1	167	-200	276	50	1118.63	-29.38	0	0	964703.92	964705.04	0	964707.92	964708.94	964711.96	964712.98	964712.98	1.54	-1.88	1	964704.88	0
961	21	2	1	1	50	0.8	-200	0.2	200	0.5	-50	0.5	2	1	1	1	0	94	-50	11	-200	1919.48	-32.88	1038778.76	1038778.77	1038782.85	1038784.77	0	1038786.89	1038787.94	1038791	1038792.06	1038792.08	1.31	27.12	1	1038784.4	1
962	21	2	1	2	200	0.5	-50	0.5	50	0.8	-200	0.2	2	1	1	2	1	28	-50	13	-200	1836.23	10	0	1038780.8	1038793.42	1038795.25	0	1038797.42	1038798.44	1038801.46	1038802.77	1038802.77	1.06	41.01	1	1038795.13	0
963	21	2	1	3	-50	0.2	-200	0.8	200	0.2	-200	0.8	2	1	1	3	0	177	-200	109	-200	1869.54	0.97	0	1038913.45	1038803.84	1038805.71	0	1038807.84	1038808.86	1038811.88	1038812.91	1038812.92	1.46	-21.53	0	1038805.6	0
964	21	2	1	4	200	0.5	-50	0.5	50	0.5	-50	0.5	2	1	1	4	1	245	200	246	50	1785.93	50	0	1039046.82	1038814.39	1038816.17	0	1038818.39	1038819.41	1038822.43	1038823.18	1038823.19	1.68	31.4	1	1038816.04	0
965	21	2	1	5	-50	0.8	-200	0.2	-50	0.5	-200	0.5	2	1	1	5	1	219	-50	269	-50	2519.88	27.34	0	1039182.32	1038824.9	1038827.42	0	1038828.9	1038829.92	1038832.94	1038834.14	1038834.16	1.18	-7.66	1	1038827.29	0
966	21	2	1	6	50	0.2	-50	0.8	200	0.5	50	0.5	2	1	1	6	0	216	200	332	50	1986.09	22.5	0	1039320.75	1038835.36	1038837.34	0	1038839.36	1038840.38	1038843.4	1038845.37	1038845.38	1.39	30.57	0	1038837.24	0
967	21	2	1	7	200	0.2	50	0.8	200	0.5	50	0.5	2	1	1	7	0	295	200	288	50	1919.45	50	0	1039458.09	1038846.78	1038848.7	0	1038850.78	1038851.81	1038854.83	1038855.66	1038855.68	1.09	29.61	0	1038848.59	0
968	21	2	1	8	50	0.5	-50	0.5	50	0.5	-200	0.5	2	1	1	8	0	268	50	359	50	2854.05	0	0	1039591.31	1038856.78	1038859.63	0	1038860.78	1038861.8	1038864.82	1038866.17	1038866.19	1.33	-44.05	1	1038859.37	1
969	21	2	1	9	200	0.5	50	0.5	50	0.2	-50	0.8	2	1	1	9	1	353	200	165	-50	1835.94	50	0	1039726.39	1038867.52	1038869.36	0	1038871.52	1038872.54	1038875.56	1038877.31	1038877.31	1.68	-17.2	1	1038869.23	0
970	21	2	1	10	200	0.8	-50	0.2	50	0.8	-50	0.2	2	1	1	10	1	298	200	138	50	1485.63	39.87	0	0	1038879.02	1038880.5	0	1038883.02	1038884.04	1038887.06	1038888.38	1038888.39	1.17	17.37	1	1038880.4	0
971	21	2	1	11	200	0.8	-200	0.2	200	0.5	-50	0.5	2	1	1	11	1	228	200	205	200	2703.6	5.97	0	0	1038889.58	1038892.28	0	1038893.58	1038894.6	1038897.62	1038900.03	1038900.04	1.73	-26.53	1	1038892.12	0
972	21	2	1	12	200	0.8	-50	0.2	200	0.5	50	0.5	2	1	1	12	0	347	200	207	200	2453.34	30.82	0	0	1038901.77	1038904.23	0	1038905.77	1038906.79	1038909.81	1038912.33	1038912.35	1.1	-21.68	0	1038904.12	0
973	21	2	1	13	200	0.5	-50	0.5	-50	0.5	-200	0.5	2	1	2	1	1	51	-50	306	-50	1835.81	23.75	0	0	1038915.47	1038917.31	0	1038919.47	1038920.49	1038923.51	1038924.59	1038924.59	1.65	23.75	1	1038917.16	0
974	21	2	1	14	-50	0.8	-200	0.2	200	0.2	-50	0.8	2	1	2	2	0	30	-50	37	-200	2036.05	-26.78	0	0	1038926.26	1038928.3	0	1038930.26	1038931.29	1038934.3	1038936.17	1038936.19	1.74	-9.28	0	1038928.24	0
975	21	2	1	15	50	0.5	-50	0.5	50	0.5	-200	0.5	2	1	2	3	0	113	-200	76	-50	2353.26	-50	0	0	1038937.94	1038940.29	0	1038941.94	1038942.96	1038945.98	1038946.8	1038946.8	1.16	-24.08	0	1038940.17	0
976	21	2	1	16	50	0.2	-200	0.8	50	0.2	-50	0.8	2	1	2	4	0	269	-50	291	50	2269.76	-34.35	0	0	1038947.97	1038950.24	0	1038951.97	1038952.99	1038956.01	1038956.85	1038956.86	1.93	-34.35	0	1038950.14	0
977	21	2	1	17	50	0.5	-200	0.5	200	0.5	-200	0.5	2	1	2	5	0	213	200	230	50	2336.51	33.25	0	0	1038958.8	1038961.13	0	1038962.8	1038963.82	1038966.84	1038968.41	1038968.42	1.98	-14.25	0	1038960.99	0
978	21	2	1	18	200	0.8	-50	0.2	50	0.8	-50	0.2	2	1	2	6	1	47	-50	27	-50	1568.95	-23.97	0	1039860.88	1038970.41	1038971.98	0	1038974.41	1038975.43	1038978.45	1038980.24	1038980.25	1.81	38.53	1	1038971.87	0
979	21	2	1	19	50	0.8	-200	0.2	200	0.8	-200	0.2	2	1	2	7	0	254	200	225	50	1936.13	-1.34	0	0	1038982.07	1038984	0	1038986.07	1038987.09	1038990.11	1038991.71	1038991.71	1.32	23.66	0	1038983.85	0
980	21	2	1	20	200	0.2	-50	0.8	200	0.8	50	0.2	2	1	2	8	0	149	200	174	-50	1619.1	-20.28	0	0	1038993.05	1038994.67	0	1038997.05	1038998.07	1039001.09	1039003.1	1039003.11	1.42	22.22	0	1038994.46	0
981	21	2	1	21	200	0.5	-200	0.5	50	0.8	-50	0.2	2	1	2	9	1	133	-200	93	50	2252.89	-38.15	0	0	1039004.54	1039006.79	0	1039008.54	1039009.56	1039012.58	1039013.44	1039013.45	1.21	9.35	1	1039006.67	0
982	21	2	1	22	200	0.5	-50	0.5	200	0.8	-200	0.2	2	1	2	10	0	350	200	135	-50	901.86	29.64	0	0	1039014.67	1039015.57	0	1039018.67	1039019.69	1039022.71	1039024	1039024.01	1.5	12.14	0	1039015.42	0
983	21	2	1	23	-50	0.8	-200	0.2	200	0.8	-50	0.2	2	1	2	11	0	254	200	174	-50	918.29	7.47	0	0	1039025.53	1039026.45	0	1039029.53	1039030.55	1039033.57	1039035.1	1039035.1	1.14	-40.03	0	1039026.33	0
984	21	2	1	24	50	0.8	-200	0.2	200	0.8	-200	0.2	2	1	2	12	0	167	200	47	-200	1635.74	-0.51	0	0	1039036.26	1039037.89	0	1039040.26	1039041.28	1039044.3	1039045.35	1039045.36	1.45	-35.51	0	1039037.75	0
985	21	2	1	25	-50	0.2	-200	0.8	200	0.5	-200	0.5	2	1	3	1	0	343	200	67	-200	1652.54	38.02	0	0	1039048.83	1039050.49	0	1039052.83	1039053.86	1039056.88	1039057.88	1039057.89	1.89	-39.48	0	1039050.38	0
986	21	2	1	26	200	0.5	50	0.5	50	0.5	-50	0.5	2	1	3	2	1	172	50	159	-50	1836.04	-32.43	0	0	1039059.8	1039061.63	0	1039063.8	1039064.82	1039067.84	1039069.21	1039069.22	1.5	15.07	1	1039061.51	0
987	21	2	1	27	50	0.8	-50	0.2	200	0.8	-50	0.2	2	1	3	3	0	304	200	94	50	951.93	50	0	0	1039070.74	1039071.69	0	1039074.74	1039075.76	1039078.78	1039080.38	1039080.38	1.56	-36.03	0	1039071.55	0
988	21	2	1	28	200	0.5	-200	0.5	200	0.2	-200	0.8	2	1	3	4	1	258	200	11	-200	2303.28	50	0	0	1039081.95	1039084.25	0	1039085.95	1039086.97	1039089.99	1039091.15	1039091.16	1.18	-33.11	1	1039084.12	0
989	21	2	1	29	200	0.2	-200	0.8	-50	0.8	-200	0.2	2	1	3	5	1	145	-200	353	-50	1969.5	-34.62	0	0	1039092.36	1039094.33	0	1039096.36	1039097.38	1039100.4	1039102.33	1039102.34	1.13	45.38	1	1039094.19	0
990	21	2	1	30	200	0.8	50	0.2	200	0.5	-50	0.5	2	1	3	6	1	1	50	275	200	1685.75	1.39	0	0	1039103.47	1039105.16	0	1039107.47	1039108.49	1039111.51	1039113.72	1039113.73	1.37	28.89	0	1039104.52	1
991	21	2	1	31	200	0.8	-200	0.2	50	0.2	-200	0.8	2	1	3	7	1	188	200	21	-200	1702.48	0.93	0	0	1039115.12	1039116.82	0	1039119.12	1039120.14	1039123.16	1039124.79	1039124.81	1.66	-26.57	1	1039116.67	0
992	21	2	1	32	200	0.5	-200	0.5	-50	0.2	-200	0.8	2	1	3	8	1	239	200	77	-200	1735.85	41.04	0	0	1039126.48	1039128.21	0	1039130.48	1039131.5	1039134.52	1039135.34	1039135.35	1.73	-1.46	1	1039128.03	0
993	21	2	1	33	200	0.2	-200	0.8	50	0.2	-50	0.8	2	1	3	9	1	214	-200	28	-50	3337.44	-32.07	0	0	1039137.09	1039140.43	0	1039141.09	1039142.11	1039145.13	1039146.54	1039146.55	1.42	32.93	1	1039140.27	0
994	21	2	1	34	200	0.5	-200	0.5	200	0.8	50	0.2	2	1	3	10	0	8	50	355	200	1018.77	-50	0	0	1039147.98	1039149	0	1039151.98	1039153	1039156.02	1039158.38	1039158.39	1.88	3.69	0	1039148.87	0
995	21	2	1	35	50	0.5	-50	0.5	50	0.2	-200	0.8	2	1	3	11	1	245	50	54	-200	1619.05	25.55	0	0	1039160.28	1039161.9	0	1039164.28	1039165.3	1039168.32	1039169.36	1039169.37	1.72	-44.45	1	1039161.72	0
996	21	2	1	36	200	0.8	-200	0.2	-50	0.2	-200	0.8	2	1	3	12	1	154	200	225	-200	1101.78	8.43	0	0	1039171.11	1039172.21	0	1039175.11	1039176.13	1039179.15	1039180.62	1039180.63	1.66	48.43	1	1039172.06	0
997	21	2	1	37	50	0.2	-50	0.8	-50	0.5	-200	0.5	1	1	4	1	1	290	50	133	-200	2236.49	25.8	0	0	1039184.34	1039186.57	0	1039188.34	1039189.36	1039192.38	1039193.45	1039193.46	1.55	25.8	1	1039186.43	0
998	21	2	1	38	50	0.5	-200	0.5	50	0.8	-200	0.2	1	1	4	2	0	357	50	277	50	2570.05	24.6	0	0	1039195.03	1039197.6	0	1039199.03	1039200.05	1039203.07	1039204.41	1039204.42	1.82	-20.4	0	1039197.5	0
999	21	2	1	39	50	0.8	-50	0.2	200	0.2	-200	0.8	1	1	4	3	1	184	50	280	-200	2620.17	-11.94	0	0	1039206.26	1039208.88	0	1039210.26	1039211.28	1039214.3	1039217.03	1039217.05	1.37	3.06	1	1039208.71	0
1000	21	2	1	40	200	0.8	-200	0.2	200	0.5	-50	0.5	1	1	4	4	1	97	200	198	200	2019.63	31.37	0	0	1039218.44	1039220.46	0	1039222.44	1039223.46	1039226.48	1039229.28	1039229.28	1.74	6.37	0	1039219.27	1
1001	21	2	1	41	200	0.5	-200	0.5	50	0.8	-50	0.2	1	1	4	5	1	186	200	76	50	1785.81	25.02	0	0	1039231.03	1039232.82	0	1039235.03	1039236.05	1039239.07	1039240.12	1039240.12	1.85	-4.98	1	1039232.7	0
1002	21	2	1	42	50	0.5	-50	0.5	50	0.2	-200	0.8	1	1	4	6	1	112	-50	183	-200	1836.06	-43.65	0	0	1039241.98	1039243.81	0	1039245.98	1039247	1039250.02	1039252.28	1039252.29	1.44	33.85	1	1039243.7	0
1003	21	2	1	43	50	0.8	-200	0.2	200	0.5	-50	0.5	1	1	4	7	0	26	-50	9	-200	1268.85	-20	0	0	1039253.74	1039255.01	0	1039257.74	1039258.76	1039261.78	1039263.07	1039263.08	1.08	-39.8	0	1039254.9	0
1004	21	2	1	44	-50	0.2	-200	0.8	200	0.2	-200	0.8	1	1	4	8	0	19	-200	215	-200	1752.63	5	0	0	1039264.18	1039265.93	0	1039268.18	1039269.2	1039272.22	1039275.35	1039275.36	1.25	24.33	0	1039265.78	0
1005	21	2	1	45	200	0.2	50	0.8	200	0.5	50	0.5	1	1	4	9	0	345	200	183	50	1318.97	27.26	0	0	1039276.63	1039277.95	0	1039280.63	1039281.65	1039284.67	1039286.11	1039286.12	1.79	27.26	0	1039277.83	0
1006	21	2	1	46	50	0.5	-50	0.5	50	0.5	-200	0.5	1	1	4	10	1	338	50	163	-200	2837.14	24.99	0	0	1039287.92	1039290.76	0	1039291.92	1039292.94	1039295.96	1039297.24	1039297.25	1.95	-7.51	1	1039290.6	0
1007	21	2	1	47	200	0.5	-200	0.5	200	0.2	-200	0.8	1	1	4	11	1	160	-200	350	200	2069.72	-31.19	0	0	1039299.2	1039301.27	0	1039303.2	1039304.22	1039307.24	1039308.78	1039308.79	1.18	41.31	1	1039301.1	0
1008	21	2	1	48	200	0.5	-50	0.5	50	0.8	-200	0.2	1	1	4	12	1	287	200	165	50	2186.3	25.22	0	0	1039309.98	1039312.16	0	1039313.98	1039315	1039318.02	1039319.27	1039319.29	1.45	-22.28	1	1039311.88	0
1009	21	2	1	49	200	0.5	-200	0.5	200	0.8	50	0.2	1	1	5	1	0	103	200	135	-200	1819.3	3.25	0	0	1039322.77	1039324.59	0	1039326.77	1039327.79	1039330.81	1039332.15	1039332.17	1.43	3.25	0	1039324.41	0
1010	21	2	1	50	200	0.8	50	0.2	200	0.5	-50	0.5	1	1	5	2	1	91	200	338	200	1535.56	34.87	0	0	1039333.62	1039335.15	0	1039337.62	1039338.64	1039341.66	1039343.32	1039343.33	1.96	-42.63	1	1039334.98	0
1011	21	2	1	51	200	0.8	-50	0.2	50	0.8	-50	0.2	1	1	5	3	1	315	200	49	-50	1969.62	50	0	0	1039345.3	1039347.26	0	1039349.3	1039350.32	1039353.34	1039354.19	1039354.2	1.53	-49.47	1	1039347.1	0
1012	21	2	1	52	200	0.5	-200	0.5	50	0.5	-200	0.5	1	1	5	4	1	14	-200	61	-200	1819.38	0.01	0	0	1039355.74	1039357.56	0	1039359.74	1039360.76	1039363.78	1039366.87	1039366.88	1.28	-22.49	1	1039357.38	0
1013	21	2	1	53	200	0.8	-50	0.2	200	0.5	50	0.5	1	1	5	5	0	225	200	222	200	2703.59	9.27	0	0	1039368.18	1039370.89	0	1039372.18	1039373.21	1039376.23	1039378.76	1039378.78	1.84	46.77	1	1039369.9	1
1014	21	2	1	54	200	0.8	50	0.2	200	0.5	-50	0.5	1	1	5	6	1	12	50	2	-50	2069.71	-39.47	0	0	1039380.63	1039382.7	0	1039384.63	1039385.65	1039388.67	1039389.75	1039389.76	1.78	0.53	1	1039382.54	0
1015	21	2	1	55	200	0.5	50	0.5	200	0.8	-50	0.2	1	1	5	7	0	49	-50	134	50	2603.47	-50	0	0	1039391.54	1039394.14	0	1039395.54	1039396.56	1039399.58	1039401.19	1039401.2	1.5	39.88	0	1039394.01	0
1016	21	2	1	56	200	0.2	-50	0.8	200	0.8	50	0.2	1	1	5	8	0	17	50	256	-50	1785.94	-11.29	0	0	1039402.72	1039404.5	0	1039406.72	1039407.74	1039410.76	1039412.47	1039412.48	1.23	46.21	0	1039404.38	0
1017	21	2	1	57	50	0.2	-200	0.8	50	0.8	-200	0.2	1	1	5	9	0	216	50	72	-200	2586.66	0.28	0	0	1039413.71	1039416.3	0	1039417.71	1039418.73	1039421.75	1039423.07	1039423.07	1.57	20.28	0	1039416.12	0
1018	21	2	1	58	200	0.5	50	0.5	50	0.2	-50	0.8	1	1	5	10	1	111	50	97	-50	1618.95	3.38	0	0	1039424.66	1039426.28	0	1039428.66	1039429.68	1039432.7	1039434.07	1039434.08	1.73	-24.12	1	1039426.15	0
1019	21	2	1	59	-50	0.8	-200	0.2	200	0.2	-200	0.8	1	1	5	11	0	33	-200	320	-50	3996.26	-50	0	0	1039435.83	1039439.83	0	1039439.84	1039440.86	1039443.88	1039445.72	1039445.73	1.09	-1.64	1	1039439.5	1
1020	21	2	1	60	200	0.5	-50	0.5	50	0.5	-50	0.5	1	1	5	12	1	28	-50	76	-50	1335.55	-36.37	0	0	1039446.83	1039448.16	0	1039450.83	1039451.85	1039454.87	1039456.09	1039456.1	1.97	8.63	1	1039448.01	0
1021	21	2	1	61	200	0.8	50	0.2	200	0.2	50	0.8	1	1	6	1	1	278	200	134	50	1718.96	-16.56	0	0	1039460.11	1039461.83	0	1039464.11	1039465.13	1039468.15	1039469.26	1039469.27	1.81	13.44	1	1039461.69	0
1022	21	2	1	62	200	0.5	50	0.5	50	0.5	-50	0.5	1	1	6	2	1	111	50	253	50	1669.17	-13.56	0	0	1039471.09	1039472.76	0	1039475.09	1039476.11	1039479.13	1039480.38	1039480.4	1.59	6.44	1	1039472.57	0
1023	21	2	1	63	200	0.5	-50	0.5	-50	0.5	-200	0.5	1	1	6	3	1	206	200	142	-200	1185.39	-1.15	0	0	1039482	1039483.18	0	1039486	1039487.02	1039490.04	1039491.7	1039491.71	1.5	48.85	1	1039483.01	0
1024	21	2	1	64	-50	0.2	-200	0.8	50	0.8	-200	0.2	1	1	6	4	0	213	50	73	-200	1402.27	33.41	0	0	1039493.23	1039494.63	0	1039497.23	1039498.25	1039501.27	1039503.37	1039503.39	1.06	18.41	0	1039494.52	0
1025	21	2	1	65	50	0.8	-50	0.2	200	0.8	-50	0.2	1	1	6	5	0	182	200	312	50	1502.43	37.25	0	0	1039504.45	1039505.96	0	1039508.45	1039509.47	1039512.49	1039513.96	1039513.98	1.31	-2.75	0	1039505.83	0
1026	21	2	1	66	-50	0.8	-200	0.2	-50	0.5	-200	0.5	1	1	6	6	1	74	-50	18	-200	2369.77	50	0	0	1039515.3	1039517.67	0	1039519.3	1039520.32	1039523.34	1039524.22	1039524.22	1.24	-45.37	1	1039517.41	0
1027	21	2	1	67	50	0.5	-200	0.5	200	0.5	-200	0.5	1	1	6	7	0	314	200	106	-200	1685.78	50	0	0	1039525.47	1039527.16	0	1039529.47	1039530.5	1039533.52	1039534.6	1039534.62	1.93	-31.69	0	1039527	0
1028	21	2	1	68	200	0.2	-200	0.8	-50	0.8	-200	0.2	1	1	6	8	1	206	-200	151	-50	3737.87	-50	0	0	1039536.55	1039540.29	0	1039540.55	1039541.57	1039544.59	1039545.8	1039545.81	1.82	26.37	1	1039539	2
1029	21	2	1	69	200	0.8	-50	0.2	50	0.8	-50	0.2	1	1	6	9	1	41	-50	216	50	1268.65	-50	0	0	1039547.65	1039548.91	0	1039551.65	1039552.67	1039555.69	1039556.95	1039556.95	1.44	-17.97	1	1039548.69	0
1030	21	2	1	70	-50	0.8	-200	0.2	200	0.8	-50	0.2	1	1	6	10	0	1	-50	315	-50	2169.75	-50	0	0	1039558.41	1039560.58	0	1039562.41	1039563.43	1039566.45	1039567.82	1039567.83	1.68	24.07	0	1039560.44	0
1031	21	2	1	71	-50	0.5	-200	0.5	200	0.8	-200	0.2	1	1	6	11	0	175	200	359	-50	951.89	33.07	0	0	1039569.52	1039570.47	0	1039573.52	1039574.54	1039577.56	1039578.76	1039578.78	1.76	-6.93	0	1039570.28	0
1032	21	2	1	72	200	0.5	-200	0.5	-50	0.2	-200	0.8	1	1	6	12	1	57	-200	151	-200	1552.4	-33.68	0	0	1039580.54	1039582.1	0	1039584.54	1039585.57	1039588.59	1039589.73	1039589.74	1.55	-3.68	1	1039581.94	0
1033	21	2	1	73	50	0.8	-200	0.2	200	0.8	-200	0.2	1	1	7	1	0	39	-200	37	-200	985.25	-50	0	0	1039593.32	1039594.31	0	1039597.32	1039598.35	1039601.37	1039602.58	1039602.6	1.88	-21.69	0	1039594.15	0
1034	21	2	1	74	-50	0.8	-200	0.2	200	0.2	-50	0.8	1	1	7	2	0	223	-50	156	-50	1602.5	-23.67	0	0	1039604.5	1039606.1	0	1039608.5	1039609.52	1039612.54	1039613.74	1039613.74	1.67	13.83	0	1039605.97	0
1035	21	2	1	75	-50	0.2	-200	0.8	200	0.5	-200	0.5	1	1	7	3	0	108	-200	128	-200	1001.77	-25.72	0	0	1039615.43	1039616.43	0	1039619.43	1039620.45	1039623.47	1039624.86	1039624.87	1.87	36.78	0	1039616.28	0
1036	21	2	1	76	50	0.5	-50	0.5	50	0.5	-200	0.5	1	1	7	4	1	257	50	246	50	2103.05	7.21	0	0	1039626.76	1039628.86	0	1039630.76	1039631.78	1039634.8	1039636.33	1039636.33	1.62	32.21	1	1039628.69	0
1037	21	2	1	77	200	0.8	-200	0.2	-50	0.2	-200	0.8	1	1	7	5	1	276	200	294	-50	1468.78	0.27	0	0	1039637.97	1039639.44	0	1039641.97	1039642.99	1039646.01	1039648.31	1039648.33	1.33	35.27	1	1039639.24	0
1038	21	2	1	78	50	0.2	-50	0.8	200	0.5	50	0.5	1	1	7	6	0	44	50	275	-50	918.42	-6.49	0	0	1039649.66	1039650.58	0	1039653.66	1039654.69	1039657.7	1039659.26	1039659.27	1.43	16.01	0	1039650.47	0
1039	21	2	1	79	200	0.8	-200	0.2	50	0.2	-200	0.8	1	1	7	7	1	147	200	133	-200	1035.13	-27.18	0	0	1039660.72	1039661.76	0	1039664.72	1039665.75	1039668.77	1039670.23	1039670.23	1.82	2.82	1	1039661.57	0
1040	21	2	1	80	200	0.2	-200	0.8	50	0.2	-50	0.8	1	1	7	8	1	322	200	125	-50	1485.52	50	0	0	1039672.07	1039673.55	0	1039676.07	1039677.09	1039680.11	1039680.73	1039680.74	1.91	11.78	1	1039673.41	0
1041	21	2	1	81	50	0.2	-200	0.8	50	0.2	-50	0.8	1	1	7	9	0	161	-50	359	50	1769.3	-3.17	0	0	1039682.68	1039684.45	0	1039686.68	1039687.7	1039690.72	1039692.57	1039692.57	1.5	-15.67	0	1039684.29	0
1042	21	2	1	82	200	0.5	-50	0.5	200	0.8	-200	0.2	1	1	7	10	0	230	200	144	-50	851.79	7.87	0	0	1039694.09	1039694.94	0	1039698.09	1039699.11	1039702.13	1039703.41	1039703.42	1.2	-7.13	0	1039694.77	0
1043	21	2	1	83	50	0.8	-200	0.2	200	0.8	-200	0.2	1	1	7	11	0	41	-200	94	50	1118.63	0.66	0	0	1039704.63	1039705.75	0	1039708.63	1039709.66	1039712.68	1039714.33	1039714.33	1.9	-46.84	0	1039705.61	0
1044	21	2	1	84	50	0.2	-50	0.8	200	0.5	50	0.5	1	1	7	12	0	180	50	54	-50	1085.26	-1.85	0	0	1039716.23	1039717.31	0	1039720.23	1039721.25	1039724.27	1039725.35	1039725.35	1.02	20.65	0	1039717.19	0
1045	21	2	1	85	200	0.5	50	0.5	200	0.8	-50	0.2	2	1	8	1	0	9	-50	313	200	1235.41	-50	0	0	1039728.41	1039729.64	0	1039732.41	1039733.43	1039736.45	1039737.33	1039737.35	1.11	-13.67	0	1039729.51	0
1046	21	2	1	86	-50	0.8	-200	0.2	200	0.2	-200	0.8	2	1	8	2	0	174	-200	128	-50	1802.39	-50	0	0	1039738.47	1039740.27	0	1039742.47	1039743.49	1039746.51	1039747.78	1039747.79	1.79	40.4	0	1039740.12	0
1047	21	2	1	87	200	0.8	50	0.2	200	0.5	-50	0.5	2	1	8	3	1	193	200	26	-50	1752.68	50	0	0	1039749.6	1039751.35	0	1039753.6	1039754.62	1039757.64	1039758.44	1039758.45	1.94	35.75	0	1039750.61	1
1048	21	2	1	88	50	0.2	-50	0.8	200	0.5	50	0.5	2	1	8	4	0	331	200	245	-50	1235.33	50	0	0	1039760.41	1039761.64	0	1039764.41	1039765.43	1039768.45	1039769.06	1039769.06	1.31	37.38	0	1039761.46	0
1049	21	2	1	89	-50	0.5	-200	0.5	200	0.8	-200	0.2	2	1	8	5	0	211	200	267	-50	951.93	50	0	0	1039770.38	1039771.33	0	1039774.38	1039775.4	1039778.42	1039779.67	1039779.68	1.47	-39.81	0	1039771.19	0
1050	21	2	1	90	50	0.2	-200	0.8	50	0.8	-200	0.2	2	1	8	6	0	306	50	152	-200	1735.87	12.56	0	0	1039781.16	1039782.9	0	1039785.16	1039786.18	1039789.2	1039790.2	1039790.2	1.79	45.06	0	1039782.66	0
1051	21	2	1	91	-50	0.2	-200	0.8	50	0.8	-200	0.2	2	1	8	7	0	344	50	199	-200	1469	18.71	0	0	1039792	1039793.47	0	1039796	1039797.03	1039800.05	1039801.3	1039801.31	1.98	-48.79	0	1039793.27	0
1052	21	2	1	92	50	0.5	-200	0.5	50	0.8	-200	0.2	2	1	8	8	0	283	50	302	50	785.1	-0.28	0	0	1039803.3	1039804.08	0	1039807.3	1039808.32	1039811.34	1039812.68	1039812.69	1.77	-47.78	0	1039803.96	0
1053	21	2	1	93	200	0.8	50	0.2	200	0.2	50	0.8	2	1	8	9	1	254	200	231	50	1252.15	2.79	0	0	1039814.48	1039815.73	0	1039818.48	1039819.5	1039822.52	1039824.93	1039824.94	1.76	-17.21	1	1039815.56	0
1054	21	2	1	94	50	0.2	-50	0.8	-50	0.5	-200	0.5	2	1	8	10	1	16	-50	143	-200	1769.13	33.61	0	0	1039826.71	1039828.47	0	1039830.71	1039831.73	1039834.75	1039835.57	1039835.58	1.18	-8.89	1	1039828.31	0
1055	21	2	1	95	200	0.5	-200	0.5	50	0.5	-200	0.5	2	1	8	11	1	179	-200	91	-200	1852.77	-1.79	0	0	1039836.77	1039838.62	0	1039840.77	1039841.79	1039844.81	1039846.07	1039846.07	1.4	-39.29	1	1039838.42	0
1056	21	2	1	96	50	0.8	-50	0.2	200	0.2	-200	0.8	2	1	8	12	1	58	-50	90	-200	1218.57	-5.38	0	0	1039847.49	1039848.71	0	1039851.49	1039852.51	1039855.53	1039858.93	1039858.94	1.94	-40.38	1	1039848.52	0
1057	23	2	1	1	200	0.5	50	0.5	50	0.5	-50	0.5	1	1	1	1	1	199	200	191	50	1384.84	35.7	1130597.25	1130597.25	1130601.34	1130602.73	0	1130605.38	1130606.43	1130609.47	1130611.3	1130611.32	1.43	10.7	1	1130602.71	0
1058	23	2	1	2	-50	0.5	-200	0.5	200	0.8	-200	0.2	1	1	1	2	0	70	-200	203	-50	3320.07	0.54	0	1130599.29	1130612.77	1130616.09	0	1130616.77	1130617.79	1130620.81	1130622.4	1130622.41	1.55	40.54	0	1130616.07	0
1059	23	2	1	3	50	0.8	-200	0.2	200	0.8	-200	0.2	1	1	1	3	1	197	50	101	200	2152.2	18.88	0	1130737.74	1130623.98	1130626.13	0	1130627.98	1130629	1130632.02	1130634.07	1130634.07	1.7	1.38	1	1130626.13	0
1060	23	2	1	4	200	0.8	-50	0.2	200	0.5	50	0.5	1	1	1	4	1	106	200	187	200	1718.35	23.53	0	1130877.87	1130635.79	1130637.51	0	1130639.79	1130640.81	1130643.83	1130646.6	1130646.6	1.2	-11.47	1	1130637.49	0
1061	23	2	1	5	-50	0.8	-200	0.2	200	0.8	-50	0.2	1	1	1	5	0	256	200	15	-200	1985.58	32.85	0	1131015.15	1130647.82	1130649.81	0	1130651.82	1130652.84	1130655.86	1130657.22	1130657.23	1.18	22.85	0	1130649.76	0
1062	23	2	1	6	50	0.2	-50	0.8	200	0.5	50	0.5	1	1	1	6	0	225	200	155	-50	1652	31.9	0	1131154.97	1130658.43	1130660.08	0	1130662.43	1130663.45	1130666.47	1130668	1130668.01	1.59	14.4	0	1130660.05	0
1063	23	2	1	7	50	0.5	-200	0.5	50	0.8	-200	0.2	1	1	1	7	0	281	50	201	50	2469.94	0.74	0	1131295.76	1130669.61	1130672.08	0	1130673.61	1130674.63	1130677.65	1130679.25	1130679.27	1.31	-39.26	0	1130672.03	0
1064	23	2	1	8	-50	0.2	-200	0.8	50	0.8	-200	0.2	1	1	1	8	0	176	50	318	-50	2669.65	11.11	0	1131430.13	1130680.59	1130683.26	0	1130684.59	1130685.61	1130688.63	1130690.42	1130690.43	1.74	-46.39	0	1130683.22	0
1065	23	2	1	9	200	0.8	-200	0.2	-50	0.2	-200	0.8	1	1	1	9	1	165	200	57	-200	2368.95	21.37	0	1131563	1130692.18	1130694.55	0	1130696.18	1130697.2	1130700.22	1130702.93	1130702.94	1.14	-18.63	1	1130694.53	0
1066	23	2	1	10	200	0.8	50	0.2	200	0.2	50	0.8	1	1	1	10	1	59	50	256	50	1718.54	16.28	0	0	1130704.09	1130705.81	0	1130708.09	1130709.12	1130712.14	1130713.83	1130713.84	1.92	23.78	1	1130705.78	0
1067	23	2	1	11	50	0.8	-50	0.2	200	0.2	-200	0.8	1	1	1	11	1	321	50	210	-200	2936.71	-5.05	0	0	1130715.77	1130718.71	0	1130719.77	1130720.79	1130723.81	1130725.01	1130725.01	1.35	-22.55	1	1130718.67	0
1068	23	2	1	12	-50	0.8	-200	0.2	200	0.2	-50	0.8	1	1	1	12	0	339	200	182	-50	1869.44	16.59	0	0	1130726.37	1130728.24	0	1130730.37	1130731.39	1130734.41	1130736.4	1130736.41	1.32	-33.41	0	1130728.19	0
1069	23	2	1	13	200	0.5	50	0.5	50	0.5	-50	0.5	2	1	2	1	1	310	200	191	50	2119.06	25.75	0	0	1130739.76	1130741.88	0	1130743.76	1130744.78	1130747.8	1130749.81	1130749.82	1.97	-36.75	1	1130741.86	0
1070	23	2	1	14	-50	0.2	-200	0.8	200	0.5	-200	0.5	2	1	2	2	0	306	200	112	-200	2469.43	20.66	0	0	1130751.81	1130754.28	0	1130755.81	1130756.83	1130759.85	1130761.41	1130761.42	1.62	-1.84	0	1130754.26	0
1071	23	2	1	15	200	0.5	-200	0.5	-50	0.2	-200	0.8	2	1	2	3	1	273	200	135	-200	2569.51	14.17	0	0	1130763.05	1130765.62	0	1130767.05	1130768.07	1130771.09	1130772.24	1130772.24	1.66	-0.83	1	1130765.59	0
1072	23	2	1	16	50	0.8	-50	0.2	200	0.8	-50	0.2	2	1	2	4	0	191	200	91	50	1501.53	30.42	0	0	1130773.93	1130775.43	0	1130777.93	1130778.95	1130781.97	1130783.83	1130783.84	1.97	-34.58	0	1130775.43	0
1073	23	2	1	17	50	0.2	-50	0.8	-50	0.5	-200	0.5	2	1	2	5	1	226	-50	340	-50	2603.23	-0.97	0	0	1130785.83	1130788.43	0	1130789.83	1130790.85	1130793.87	1130795.36	1130795.37	1.44	-13.47	1	1130788.39	0
1074	23	2	1	18	200	0.5	-50	0.5	50	0.8	-200	0.2	2	1	2	6	1	326	200	255	50	1802.06	18.87	0	1131703.68	1130796.82	1130798.62	0	1130800.82	1130801.84	1130804.86	1130806.34	1130806.35	1.93	-21.13	1	1130798.59	0
1075	23	2	1	19	-50	0.8	-200	0.2	200	0.2	-50	0.8	2	1	2	7	0	28	-50	21	-200	2303.02	4.74	0	0	1130808.28	1130810.58	0	1130812.28	1130813.3	1130816.32	1130818.34	1130818.34	1.98	44.74	0	1130810.54	0
1076	23	2	1	20	200	0.8	50	0.2	200	0.5	-50	0.5	2	1	2	8	1	135	200	122	-50	2102.73	21.84	0	0	1130820.34	1130822.45	0	1130824.34	1130825.36	1130828.38	1130830.37	1130830.39	1.17	-15.66	1	1130822.4	0
1077	23	2	1	21	50	0.2	-50	0.8	200	0.5	50	0.5	2	1	2	9	0	14	50	191	-50	2002.16	14.99	0	0	1130831.57	1130833.57	0	1130835.57	1130836.59	1130839.61	1130841.43	1130841.43	1.47	39.99	0	1130833.54	0
1078	23	2	1	22	200	0.2	-200	0.8	50	0.2	-50	0.8	2	1	2	10	1	185	-200	156	-50	2569.79	-30.69	0	0	1130842.92	1130845.48	0	1130846.92	1130847.94	1130850.96	1130853.76	1130853.78	1.79	26.81	1	1130845.44	0
1079	23	2	1	23	-50	0.8	-200	0.2	200	0.8	-50	0.2	2	1	2	11	0	158	200	192	-50	1502.32	38.12	0	0	1130855.58	1130857.08	0	1130859.58	1130860.6	1130863.62	1130865.43	1130865.44	1.71	40.62	0	1130857.01	0
1080	23	2	1	24	200	0.8	-200	0.2	-50	0.2	-200	0.8	2	1	2	12	1	300	200	56	-200	2635.87	13.24	0	0	1130867.16	1130869.79	0	1130871.16	1130872.18	1130875.2	1130876.5	1130876.52	1.33	-16.76	1	1130869.78	0
1081	23	2	1	25	50	0.2	-50	0.8	-50	0.5	-200	0.5	1	1	3	1	1	66	-50	79	-200	2452.6	-2.02	0	0	1130879.89	1130882.34	0	1130883.89	1130884.91	1130887.93	1130889.11	1130889.11	1.49	5.48	1	1130882.3	0
1082	23	2	1	26	50	0.8	-50	0.2	200	0.8	-50	0.2	1	1	3	2	0	302	200	14	-50	1551.94	29.33	0	0	1130890.61	1130892.16	0	1130894.61	1130895.63	1130898.65	1130900.83	1130900.84	1.57	-25.67	0	1130892.13	0
1083	23	2	1	27	200	0.5	-200	0.5	200	0.8	50	0.2	1	1	3	3	0	46	50	60	-200	1484.84	6.49	0	0	1130902.42	1130903.91	0	1130906.42	1130907.45	1130910.47	1130911.87	1130911.88	1.88	-8.51	0	1130903.87	0
1084	23	2	1	28	200	0.8	-200	0.2	200	0.5	-50	0.5	1	1	3	4	0	219	200	158	200	1935.3	27.41	0	0	1130913.79	1130915.72	0	1130917.79	1130918.81	1130921.83	1130923.31	1130923.33	1.18	-5.09	0	1130915.71	0
1085	23	2	1	29	200	0.5	-200	0.5	50	0.5	-200	0.5	1	1	3	5	0	23	-200	28	-200	2770.18	-32.74	0	0	1130924.51	1130927.28	0	1130928.51	1130929.53	1130932.55	1130934.7	1130934.72	1.84	-5.24	0	1130927.25	0
1086	23	2	1	30	50	0.2	-50	0.8	200	0.5	50	0.5	1	1	3	6	0	125	50	124	-50	1752.56	12.71	0	0	1130936.57	1130938.33	0	1130940.57	1130941.6	1130944.62	1130945.72	1130945.73	1.79	-4.79	0	1130938.27	0
1087	23	2	1	31	200	0.5	-200	0.5	200	0.2	-200	0.8	1	1	3	7	1	350	200	245	-200	2452.48	18.47	0	0	1130947.54	1130949.99	0	1130951.54	1130952.56	1130955.58	1130956.62	1130956.63	1.37	0.97	1	1130949.97	0
1088	23	2	1	32	200	0.2	50	0.8	200	0.5	50	0.5	1	1	3	8	0	31	50	228	50	2069.09	8.13	0	0	1130958.01	1130960.08	0	1130962.01	1130963.03	1130966.05	1130967.46	1130967.47	1.73	-24.37	0	1130960.05	0
1089	23	2	1	33	200	0.8	50	0.2	200	0.5	-50	0.5	1	1	3	9	1	219	200	124	-50	2385.95	27.5	0	0	1130969.22	1130971.61	0	1130973.22	1130974.25	1130977.26	1130979.55	1130979.57	1.6	43.88	1	1130971.57	0
1090	23	2	1	34	200	0.5	-200	0.5	-50	0.2	-200	0.8	1	1	3	10	1	60	-200	127	-200	2869.45	-8.34	0	0	1130981.19	1130984.05	0	1130985.19	1130986.21	1130989.23	1130991.71	1130991.73	1.28	-45.84	1	1130984.03	0
1091	23	2	1	35	200	0.8	-200	0.2	50	0.2	-200	0.8	1	1	3	11	1	300	200	119	-200	2636.05	4.63	0	0	1130993.03	1130995.67	0	1130997.03	1130998.05	1131001.07	1131002.8	1131002.81	1.18	42.13	1	1130995.63	0
1092	23	2	1	36	-50	0.2	-200	0.8	200	0.5	-200	0.5	1	1	3	12	0	198	200	121	-200	2520.08	-1.88	0	0	1131003.99	1131006.51	0	1131007.99	1131009.01	1131012.03	1131013.81	1131013.82	1.33	-36.88	0	1131006.46	0
1093	23	2	1	37	50	0.5	-200	0.5	200	0.5	-200	0.5	2	1	4	1	0	43	-200	118	-200	1902.2	3.78	0	0	1131017.17	1131019.07	0	1131021.17	1131022.19	1131025.21	1131026.51	1131026.53	1.5	-23.72	0	1131019.04	0
1094	23	2	1	38	50	0.8	-200	0.2	200	0.8	-200	0.2	2	1	4	2	0	47	-200	81	50	2386.32	18.74	0	0	1131028.05	1131030.43	0	1131032.05	1131033.07	1131036.09	1131039.31	1131039.33	1.52	18.74	0	1131030.37	0
1095	23	2	1	39	50	0.2	-200	0.8	50	0.2	-50	0.8	2	1	4	3	0	123	-50	333	50	3837.85	-18.37	0	0	1131040.86	1131044.7	0	1131044.86	1131045.88	1131048.9	1131051.01	1131051.02	1.21	-18.37	0	1131044.64	0
1096	23	2	1	40	200	0.8	-50	0.2	50	0.8	-50	0.2	2	1	4	4	1	19	-50	112	50	1869.21	-12.72	0	0	1131052.24	1131054.11	0	1131056.24	1131057.26	1131060.28	1131062.13	1131062.13	1.61	-32.72	1	1131054.05	0
1097	23	2	1	41	200	0.5	-200	0.5	50	0.8	-50	0.2	2	1	4	5	0	166	50	118	-200	2436.61	11.51	0	0	1131063.75	1131066.19	0	1131067.75	1131068.77	1131071.79	1131072.91	1131072.93	1.58	11.51	0	1131066.14	0
1098	23	2	1	42	200	0.5	50	0.5	50	0.2	-50	0.8	2	1	4	6	1	348	200	319	50	2102.85	8.5	0	0	1131074.53	1131076.63	0	1131078.53	1131079.55	1131082.57	1131084.7	1131084.72	1.99	-29	1	1131076.59	0
1099	23	2	1	43	200	0.8	-50	0.2	50	0.8	-50	0.2	2	1	4	7	1	352	200	339	50	1785.19	17.24	0	0	1131086.72	1131088.51	0	1131090.72	1131091.75	1131094.76	1131096.13	1131096.13	1.91	-0.26	1	1131088.48	0
1100	23	2	1	44	-50	0.2	-200	0.8	200	0.2	-200	0.8	2	1	4	8	0	351	200	299	-50	2720.1	2.2	0	0	1131098.05	1131100.77	0	1131102.05	1131103.07	1131106.09	1131108.29	1131108.29	1.98	-15.3	0	1131100.73	0
1101	23	2	1	45	-50	0.5	-200	0.5	200	0.8	-200	0.2	2	1	4	9	0	267	200	80	-200	2519.32	32.49	0	0	1131110.3	1131112.82	0	1131114.3	1131115.32	1131118.34	1131119.79	1131119.81	1.01	32.49	0	1131112.78	0
1102	23	2	1	46	200	0.8	-50	0.2	200	0.5	50	0.5	2	1	4	10	0	28	50	226	200	2202.22	30.83	0	0	1131120.82	1131123.03	0	1131124.82	1131125.85	1131128.87	1131130.43	1131130.43	1.45	30.83	0	1131123.01	0
1103	23	2	1	47	50	0.5	-200	0.5	50	0.8	-200	0.2	2	1	4	11	0	292	50	291	50	2636.57	14.34	0	0	1131131.88	1131134.52	0	1131135.89	1131136.91	1131139.93	1131141.38	1131141.39	1.95	21.84	0	1131134.46	0
1104	23	2	1	48	200	0.5	-50	0.5	-50	0.5	-200	0.5	2	1	4	12	1	133	-50	176	-200	2335.88	0.04	0	0	1131143.36	1131145.7	0	1131147.36	1131148.38	1131151.4	1131153.25	1131153.26	1.71	10.04	1	1131145.66	0
1105	23	2	1	49	50	0.5	-50	0.5	50	0.5	-200	0.5	1	1	5	1	1	180	-50	213	50	2435.75	-16.25	0	0	1131156.99	1131159.43	0	1131160.99	1131162.01	1131165.03	1131167.07	1131167.09	1.34	-36.25	1	1131159.41	0
1106	23	2	1	50	200	0.2	-50	0.8	200	0.8	50	0.2	1	1	5	2	0	308	200	100	-50	2436.61	18.91	0	0	1131168.44	1131170.87	0	1131172.44	1131173.46	1131176.48	1131178.05	1131178.06	1.81	38.91	0	1131170.81	0
1107	23	2	1	51	50	0.8	-200	0.2	200	0.8	-200	0.2	1	1	5	3	1	48	-200	87	200	3087.03	-2.28	0	0	1131179.88	1131182.97	0	1131183.88	1131184.9	1131187.92	1131190.34	1131190.34	1.23	35.22	1	1131182.93	0
1108	23	2	1	52	50	0.5	-200	0.5	200	0.5	-200	0.5	1	1	5	4	0	15	-200	33	-200	2620.05	-38.99	0	0	1131191.58	1131194.2	0	1131195.58	1131196.6	1131199.62	1131200.97	1131200.99	1.12	-38.99	0	1131194.14	0
1109	23	2	1	53	200	0.8	-50	0.2	50	0.8	-50	0.2	1	1	5	5	1	215	200	125	50	2385.92	12.46	0	0	1131202.12	1131204.51	0	1131206.12	1131207.14	1131210.16	1131211.63	1131211.65	1.7	12.46	1	1131204.46	0
1110	23	2	1	54	200	0.2	-200	0.8	50	0.2	-50	0.8	1	1	5	6	0	325	50	346	200	2369.74	2.19	0	0	1131213.37	1131215.74	0	1131217.37	1131218.39	1131221.41	1131223.21	1131223.23	1.53	-22.81	0	1131215.69	0
1111	23	2	1	55	50	0.5	-50	0.5	50	0.2	-200	0.8	1	1	5	7	1	112	-50	241	-200	3370.74	-3.84	0	0	1131224.76	1131228.13	0	1131228.76	1131229.78	1131232.8	1131235.17	1131235.17	1.94	46.16	1	1131228.08	0
1112	23	2	1	56	-50	0.8	-200	0.2	-50	0.5	-200	0.5	1	1	5	8	1	62	-200	2	-200	3019.88	-30.03	0	0	1131237.12	1131240.14	0	1131241.12	1131242.14	1131245.16	1131248.5	1131248.5	1.26	49.97	1	1131240.11	0
1113	23	2	1	57	50	0.8	-200	0.2	200	0.5	-50	0.5	1	1	5	9	0	171	-50	345	50	2653.41	-21.5	0	0	1131249.77	1131252.42	0	1131253.77	1131254.79	1131257.81	1131259.55	1131259.56	1.6	16	0	1131252.38	0
1114	23	2	1	58	200	0.5	-50	0.5	-50	0.5	-200	0.5	1	1	5	10	1	360	200	304	-50	2987.11	-5.2	0	0	1131261.16	1131264.15	0	1131265.16	1131266.18	1131269.2	1131272.64	1131272.64	1.2	-20.2	1	1131264.09	0
1115	23	2	1	59	50	0.2	-200	0.8	50	0.8	-200	0.2	1	1	5	11	0	48	-200	82	-200	2319.77	-36.42	0	0	1131273.86	1131276.18	0	1131277.86	1131278.88	1131281.9	1131283.07	1131283.08	1.8	-36.42	0	1131276.11	0
1116	23	2	1	60	200	0.5	-50	0.5	50	0.5	-50	0.5	1	1	5	12	1	84	-50	126	-50	2269.56	-42.69	0	0	1131284.9	1131287.17	0	1131288.9	1131289.92	1131292.94	1131293.92	1131293.93	1.83	-42.69	1	1131287.12	0
1117	23	2	1	61	50	0.8	-50	0.2	200	0.2	-200	0.8	2	1	6	1	1	28	-50	193	-200	2436.62	-17.83	0	0	1131297.78	1131300.22	0	1131301.78	1131302.8	1131305.82	1131307.21	1131307.23	1.1	-17.83	1	1131300.16	0
1118	23	2	1	62	50	0.5	-50	0.5	50	0.2	-200	0.8	2	1	6	2	1	188	50	77	-200	1852.44	31.07	0	0	1131308.34	1131310.2	0	1131312.34	1131313.36	1131316.38	1131317.1	1131317.12	1.35	31.07	1	1131310.12	0
1119	23	2	1	63	50	0.5	-50	0.5	50	0.5	-200	0.5	2	1	6	3	1	212	50	305	50	1969.3	22.26	0	0	1131318.49	1131320.46	0	1131322.49	1131323.51	1131326.53	1131328.75	1131328.76	1.32	47.26	1	1131320.4	0
1120	23	2	1	64	200	0.5	50	0.5	200	0.8	-50	0.2	2	1	6	4	1	243	200	57	-50	1919.45	26.76	0	0	1131330.1	1131332.02	0	1131334.1	1131335.12	1131338.14	1131339.58	1131339.59	1.02	21.76	1	1131331.93	0
1121	23	2	1	65	200	0.8	50	0.2	200	0.2	50	0.8	2	1	6	5	1	358	200	31	50	1669.02	10.47	0	0	1131340.62	1131342.29	0	1131344.63	1131345.65	1131348.67	1131350.24	1131350.25	1.27	-17.03	1	1131342.24	0
1122	23	2	1	66	50	0.8	-200	0.2	200	0.8	-200	0.2	2	1	6	6	0	118	200	324	50	3287.34	9.59	0	0	1131351.54	1131354.82	0	1131355.54	1131356.56	1131359.58	1131361.18	1131361.2	1.39	-22.91	0	1131354.76	0
1123	23	2	1	67	200	0.8	50	0.2	200	0.5	-50	0.5	2	1	6	7	1	137	200	279	200	2453.08	25	0	0	1131362.6	1131365.05	0	1131366.6	1131367.62	1131370.64	1131371.5	1131371.51	1.73	2.5	1	1131364.99	0
1124	23	2	1	68	-50	0.2	-200	0.8	50	0.8	-200	0.2	2	1	6	8	0	310	50	168	-200	2602.89	18.39	0	0	1131373.26	1131375.86	0	1131377.26	1131378.28	1131381.3	1131383.05	1131383.07	1.38	38.39	0	1131375.82	0
1125	23	2	1	69	50	0.2	-50	0.8	200	0.5	50	0.5	2	1	6	9	0	253	200	353	50	2836.29	8.89	0	0	1131384.45	1131387.29	0	1131388.45	1131389.47	1131392.49	1131394.81	1131394.83	1.28	-36.11	0	1131387.24	0
1126	23	2	1	70	200	0.5	-50	0.5	50	0.5	-50	0.5	2	1	6	10	1	173	-50	107	-50	2969.53	-4.9	0	0	1131396.13	1131399.1	0	1131400.13	1131401.15	1131404.17	1131405.72	1131405.74	1.37	-4.9	1	1131399.07	0
1127	23	2	1	71	50	0.5	-50	0.5	50	0.5	-200	0.5	2	1	6	11	1	10	-50	203	50	2503.11	-15.82	0	0	1131407.12	1131409.63	0	1131411.12	1131412.15	1131415.17	1131417.1	1131417.12	1.89	-0.82	1	1131409.56	0
1128	23	2	1	72	200	0.2	50	0.8	200	0.5	50	0.5	2	1	6	12	1	40	50	324	200	2870.26	-38.58	0	0	1131419.02	1131421.89	0	1131423.02	1131424.04	1131427.06	1131428.51	1131428.51	1.61	-38.58	1	1131421.84	0
1129	23	2	1	73	200	0.8	50	0.2	200	0.5	-50	0.5	1	1	7	1	1	5	50	187	200	1434.84	-23.71	0	0	1131432.15	1131433.58	0	1131436.15	1131437.17	1131440.19	1131441.84	1131441.84	1.06	-33.71	1	1131433.55	0
1130	23	2	1	74	200	0.5	50	0.5	200	0.8	-50	0.2	1	1	7	2	0	210	200	142	50	3287.35	6.32	0	0	1131442.91	1131446.2	0	1131446.91	1131447.93	1131450.95	1131453.45	1131453.47	1.19	-43.68	0	1131446.16	0
1131	23	2	1	75	-50	0.2	-200	0.8	200	0.2	-200	0.8	1	1	7	3	0	141	-200	35	-200	2853.08	-4.81	0	0	1131454.67	1131457.52	0	1131458.67	1131459.69	1131462.71	1131464.17	1131464.18	1.06	-4.81	0	1131457.48	0
1132	23	2	1	76	50	0.5	-50	0.5	50	0.5	-200	0.5	1	1	7	4	1	178	-50	303	50	3103.05	-6.07	0	0	1131465.25	1131468.35	0	1131469.25	1131470.27	1131473.29	1131475.1	1131475.11	1.34	-6.07	1	1131468.33	0
1133	23	2	1	77	-50	0.8	-200	0.2	200	0.2	-200	0.8	1	1	7	5	0	267	-200	255	-50	3237.24	-26.23	0	0	1131476.46	1131479.7	0	1131480.46	1131481.48	1131484.5	1131487.02	1131487.04	1.51	-33.73	0	1131479.66	0
1134	23	2	1	78	200	0.8	-50	0.2	50	0.8	-50	0.2	1	1	7	6	1	93	200	135	50	2586.32	-6.64	0	0	1131488.55	1131491.14	0	1131492.55	1131493.58	1131496.6	1131498.38	1131498.4	1.72	-6.64	1	1131491.1	0
1135	23	2	1	79	200	0.5	-50	0.5	50	0.8	-200	0.2	1	1	7	7	1	360	200	281	50	2369.66	-0.46	0	0	1131500.13	1131502.5	0	1131504.13	1131505.15	1131508.17	1131511.18	1131511.19	1.79	-42.96	1	1131502.46	0
1136	23	2	1	80	200	0.5	-50	0.5	200	0.8	-200	0.2	1	1	7	8	1	345	200	352	200	3454.1	10.71	0	0	1131513	1131516.45	0	1131517	1131518.02	1131521.04	1131521.97	1131521.97	1.05	10.71	1	1131516.39	0
1138	23	2	1	82	50	0.2	-200	0.8	50	0.2	-50	0.8	1	1	7	10	0	233	-50	140	-200	2919.83	11.95	0	0	1131528.19	1131531.11	0	1131532.19	1131533.22	1131536.24	1131538.2	1131538.22	1.14	46.95	0	1131531.08	0
1139	23	2	1	83	200	0.5	-200	0.5	50	0.8	-50	0.2	1	1	7	11	0	70	-50	199	200	3838.18	4.84	0	0	1131539.37	1131543.21	0	1131543.37	1131544.39	1131547.41	1131549.72	1131549.73	1.63	47.34	0	1131543.15	0
1140	23	2	1	84	200	0.5	50	0.5	50	0.2	-50	0.8	1	1	7	12	1	42	50	300	50	2152.86	3.65	0	0	1131551.38	1131553.54	0	1131555.38	1131556.41	1131559.43	1131561.55	1131561.56	1.43	-41.35	1	1131553.48	0
1141	23	2	1	85	50	0.8	-200	0.2	200	0.5	-50	0.5	2	1	8	1	0	75	-50	141	50	1618.37	4.87	0	0	1131565.01	1131566.63	0	1131569.01	1131570.04	1131573.06	1131574.72	1131574.72	1.96	4.87	0	1131566.6	0
1142	23	2	1	86	200	0.5	-200	0.5	50	0.5	-200	0.5	2	1	8	2	1	77	-200	166	-200	2636.07	-22.99	0	0	1131576.69	1131579.33	0	1131580.69	1131581.71	1131584.73	1131586.54	1131586.55	1.95	-32.99	1	1131579.31	0
1143	23	2	1	87	200	0.5	-200	0.5	200	0.8	50	0.2	2	1	8	3	0	338	200	181	200	2252.92	0.73	0	0	1131588.52	1131590.77	0	1131592.52	1131593.54	1131596.56	1131597.02	1131597.03	1.35	0.73	0	1131590.71	0
1144	23	2	1	88	200	0.2	-200	0.8	-50	0.8	-200	0.2	2	1	8	4	1	335	200	131	-50	2503.23	4.85	0	0	1131598.4	1131600.9	0	1131602.4	1131603.42	1131606.44	1131608.04	1131608.06	1.42	-27.65	1	1131600.83	0
1145	23	2	1	89	50	0.2	-200	0.8	50	0.8	-200	0.2	2	1	8	5	0	52	-200	183	-200	3103.8	-15.82	0	0	1131609.49	1131612.6	0	1131613.49	1131614.51	1131617.53	1131619.82	1131619.83	1.4	34.18	0	1131612.55	0
1146	23	2	1	90	200	0.2	-50	0.8	200	0.8	50	0.2	2	1	8	6	0	76	200	199	-50	2136.23	9.85	0	0	1131621.25	1131623.39	0	1131625.25	1131626.27	1131629.29	1131630.94	1131630.95	1.86	-37.65	0	1131623.34	0
1147	23	2	1	91	200	0.5	-50	0.5	200	0.8	-200	0.2	2	1	8	7	1	201	200	235	200	2752.95	22.39	0	0	1131632.81	1131635.57	0	1131636.81	1131637.84	1131640.86	1131642.6	1131642.61	1.89	12.39	1	1131635.51	0
1148	23	2	1	92	200	0.8	-200	0.2	50	0.2	-200	0.8	2	1	8	8	1	290	200	166	-200	2986.94	14.87	0	0	1131644.51	1131647.5	0	1131648.51	1131649.53	1131652.55	1131654.92	1131654.94	1.06	14.87	1	1131647.43	0
1149	23	2	1	93	200	0.8	-200	0.2	200	0.5	-50	0.5	2	1	8	9	0	8	-50	349	200	2819.78	-0.12	0	0	1131656	1131658.82	0	1131660	1131661.03	1131664.05	1131667.45	1131667.47	1.88	37.38	0	1131658.78	0
1150	23	2	1	94	-50	0.8	-200	0.2	200	0.2	-200	0.8	2	1	8	10	0	93	-200	59	-200	3370.36	14.19	0	0	1131669.35	1131672.72	0	1131673.35	1131674.37	1131677.39	1131678.43	1131678.44	1.42	14.19	0	1131672.68	0
1151	23	2	1	95	-50	0.8	-200	0.2	-50	0.5	-200	0.5	2	1	8	11	1	108	-50	333	-50	3770.65	-3.97	0	0	1131679.88	1131683.65	0	1131683.88	1131684.9	1131687.92	1131689.69	1131689.7	1.88	-38.97	1	1131683.61	0
1152	23	2	1	96	200	0.5	-200	0.5	200	0.2	-200	0.8	2	1	8	12	1	325	200	177	-200	3353.66	27.42	0	0	1131691.59	1131694.94	0	1131695.59	1131696.61	1131699.63	1131702.57	1131702.58	1.09	32.42	1	1131694.87	0
1153	25	2	1	1	200	0.5	-50	0.5	50	0.5	-50	0.5	2	1	1	1	1	161	-50	300	50	1185.26	-30	1293205.23	1293205.25	1293209.33	1293210.52	0	1293213.37	1293214.42	1293217.46	1293225.56	1293225.57	1.08	20.32	1	1293210.38	0
1154	25	2	1	2	200	0.8	-50	0.2	50	0.8	-50	0.2	2	1	1	2	1	52	-50	354	50	1669.09	-47.52	0	1293207.28	1293226.67	1293228.34	0	1293230.67	1293231.69	1293234.71	1293237.87	1293237.88	1.66	49.98	1	1293228.21	0
1155	25	2	1	3	50	0.8	-200	0.2	200	0.5	-50	0.5	2	1	1	3	1	321	50	251	200	2703.59	17.86	0	1293361.38	1293239.56	1293242.27	0	1293243.56	1293244.59	1293247.6	1293250.06	1293250.07	1.24	45.36	1	1293242.18	0
1156	25	2	1	4	50	0.2	-50	0.8	200	0.5	50	0.5	2	1	1	4	0	125	50	275	-50	1902.75	-41.56	0	1293505.99	1293251.33	1293253.23	0	1293255.33	1293256.35	1293259.37	1293261.76	1293261.77	1.14	28.44	0	1293253.07	0
1157	25	2	1	5	200	0.5	-200	0.5	-50	0.2	-200	0.8	2	1	1	5	1	277	200	286	-200	1568.92	37.27	0	1293657.73	1293262.92	1293264.49	0	1293266.92	1293267.94	1293270.96	1293272.43	1293272.45	1.26	37.27	1	1293264.34	0
1158	25	2	1	6	200	0.8	-200	0.2	-50	0.2	-200	0.8	2	1	1	6	1	42	-200	313	-50	1669.06	-50	0	1293807.33	1293273.71	1293275.38	0	1293277.71	1293278.74	1293281.76	1293284.79	1293284.79	1.23	47.75	1	1293275.26	0
1159	25	2	1	7	50	0.8	-50	0.2	200	0.2	-200	0.8	2	1	1	7	1	246	50	197	-200	2403.23	-5.49	0	1293962.85	1293286.03	1293288.43	0	1293290.03	1293291.05	1293294.07	1293298.75	1293298.76	1.71	32.01	1	1293288.3	0
1160	25	2	1	8	50	0.8	-200	0.2	200	0.8	-200	0.2	2	1	1	8	0	120	200	86	50	1952.89	41.78	0	1294107.69	1293300.47	1293302.43	0	1293304.47	1293305.5	1293308.52	1293312.13	1293312.14	1.54	41.78	0	1293302.3	0
1161	25	2	1	9	200	0.5	50	0.5	50	0.5	-50	0.5	2	1	1	9	1	155	50	21	-50	1702.44	-8.89	0	1294251.12	1293313.69	1293315.39	0	1293317.69	1293318.71	1293321.73	1293324.02	1293324.03	1.22	33.61	1	1293315.26	0
1162	25	2	1	10	200	0.5	-50	0.5	-50	0.5	-200	0.5	2	1	1	10	1	105	-50	145	-200	1568.96	-26.99	0	0	1293325.27	1293326.83	0	1293329.27	1293330.29	1293333.31	1293334.78	1293334.79	1.06	-26.99	1	1293326.69	0
1163	25	2	1	11	200	0.5	-200	0.5	50	0.5	-200	0.5	2	1	1	11	1	136	-200	5	-200	1652.63	-50	0	0	1293335.88	1293337.53	0	1293339.88	1293340.9	1293343.92	1293346.9	1293346.9	1.41	-30.53	1	1293337.38	0
1164	25	2	1	12	50	0.2	-200	0.8	50	0.2	-50	0.8	2	1	1	12	0	32	-50	173	-200	2953.73	-36.94	0	0	1293348.32	1293351.28	0	1293352.32	1293353.34	1293356.36	1293360.22	1293360.23	1.14	35.56	0	1293351.12	0
1165	25	2	1	13	-50	0.8	-200	0.2	200	0.2	-200	0.8	1	1	2	1	0	182	-200	360	-50	2286.34	-50	0	0	1293363.4	1293365.69	0	1293367.4	1293368.42	1293371.44	1293372.67	1293372.68	1.83	-6.72	0	1293365.6	0
1166	25	2	1	14	-50	0.2	-200	0.8	50	0.8	-200	0.2	1	1	2	2	0	87	50	110	-200	2186.34	15.78	0	0	1293374.51	1293376.7	0	1293378.51	1293379.54	1293382.56	1293384.59	1293384.61	1.89	15.78	0	1293376.56	0
1167	25	2	1	15	200	0.2	50	0.8	200	0.5	50	0.5	1	1	2	3	0	228	200	110	50	1902.74	40.81	0	0	1293386.51	1293388.41	0	1293390.51	1293391.53	1293394.55	1293395.6	1293395.62	1.13	40.81	0	1293388.3	0
1168	25	2	1	16	50	0.8	-50	0.2	200	0.8	-50	0.2	1	1	2	4	0	229	200	299	50	1419.17	50	0	0	1293396.75	1293398.17	0	1293400.75	1293401.77	1293404.79	1293408.27	1293408.28	1.21	27.14	0	1293398.02	0
1169	25	2	1	17	200	0.5	-50	0.5	200	0.8	-200	0.2	1	1	2	5	0	309	200	202	200	1469.13	50	0	0	1293409.5	1293410.97	0	1293413.5	1293414.52	1293417.54	1293420.48	1293420.49	1.1	-49.49	0	1293410.8	0
1170	25	2	1	18	200	0.8	-50	0.2	200	0.5	50	0.5	1	1	2	6	1	57	-50	185	200	2152.83	-50	0	1294398.81	1293421.61	1293423.76	0	1293425.61	1293426.63	1293429.65	1293432.39	1293432.39	1.38	17	1	1293423.66	0
1171	25	2	1	19	200	0.5	-50	0.5	50	0.8	-200	0.2	1	1	2	7	0	81	50	196	200	2236.24	23.11	0	0	1293433.79	1293436.03	0	1293437.79	1293438.81	1293441.83	1293445.12	1293445.13	1.42	-6.89	0	1293435.92	0
1172	25	2	1	20	200	0.5	-200	0.5	200	0.2	-200	0.8	1	1	2	8	1	272	200	138	-200	1585.9	4.83	0	0	1293446.57	1293448.15	0	1293450.57	1293451.59	1293454.61	1293456.91	1293456.93	1.13	-2.67	1	1293448.01	0
1173	25	2	1	21	200	0.8	-50	0.2	50	0.8	-50	0.2	1	1	2	9	1	269	200	127	50	1769.19	22.45	0	0	1293458.06	1293459.83	0	1293462.06	1293463.09	1293466.1	1293469.21	1293469.22	1.4	-42.55	1	1293459.71	0
1174	25	2	1	22	50	0.8	-200	0.2	200	0.5	-50	0.5	1	1	2	10	1	299	50	121	-50	1736.05	11.72	0	0	1293470.64	1293472.38	0	1293474.64	1293475.66	1293478.68	1293481.18	1293481.19	1.64	9.22	1	1293472.25	0
1175	25	2	1	23	50	0.5	-200	0.5	200	0.5	-200	0.5	1	1	2	11	1	126	-200	160	-200	2519.89	-50	0	0	1293482.84	1293485.36	0	1293486.84	1293487.86	1293490.88	1293492.75	1293492.76	1.96	-33.3	1	1293485.25	0
1176	25	2	1	24	200	0.2	-200	0.8	50	0.2	-50	0.8	1	1	2	12	1	218	-200	336	50	1919.39	-50	0	0	1293494.73	1293496.65	0	1293498.73	1293499.75	1293502.77	1293504.05	1293504.06	1.92	-46.51	1	1293496.53	0
1177	25	2	1	25	50	0.2	-50	0.8	-50	0.5	-200	0.5	1	1	3	1	0	62	-200	164	-50	2153.1	-50	0	0	1293508.01	1293510.17	0	1293512.01	1293513.03	1293516.05	1293517.84	1293517.86	1.43	-24.72	0	1293510.01	0
1178	25	2	1	26	-50	0.2	-200	0.8	200	0.5	-200	0.5	1	1	3	2	0	264	200	87	-200	1552.67	8.9	0	0	1293519.29	1293520.84	0	1293523.29	1293524.31	1293527.33	1293531.71	1293531.72	1.64	16.4	0	1293520.7	0
1179	25	2	1	27	200	0.8	50	0.2	200	0.5	-50	0.5	1	1	3	3	1	117	200	19	-50	1869.28	41.67	0	0	1293533.37	1293535.24	0	1293537.37	1293538.39	1293541.41	1293543.47	1293543.48	1.13	19.17	1	1293535.1	0
1180	25	2	1	28	-50	0.8	-200	0.2	200	0.8	-50	0.2	1	1	3	4	1	151	-50	61	-50	3037.17	-50	0	0	1293544.62	1293547.65	0	1293548.62	1293549.64	1293552.66	1293555.52	1293555.53	1.13	-5.36	1	1293547.55	0
1181	25	2	1	29	-50	0.5	-200	0.5	200	0.8	-200	0.2	1	1	3	5	0	67	-200	305	-50	1785.89	-50	0	0	1293556.66	1293558.45	0	1293560.66	1293561.68	1293564.7	1293567.77	1293567.79	1.99	7.43	0	1293558.3	0
1182	25	2	1	30	200	0.5	-200	0.5	50	0.5	-200	0.5	1	1	3	6	1	255	200	184	50	2486.53	6.5	0	0	1293569.79	1293572.28	0	1293573.79	1293574.81	1293577.83	1293580.32	1293580.33	1.83	-11	1	1293572.14	0
1183	25	2	1	31	50	0.5	-50	0.5	50	0.5	-200	0.5	1	1	3	7	1	44	-50	127	-200	1635.75	-31.57	0	0	1293582.19	1293583.82	0	1293586.19	1293587.21	1293590.23	1293595.02	1293595.03	1.56	33.43	1	1293583.69	0
1184	25	2	1	32	50	0.8	-200	0.2	200	0.8	-200	0.2	1	1	3	8	0	131	200	90	50	2253.18	35.99	0	0	1293596.6	1293598.85	0	1293600.6	1293601.62	1293604.64	1293605.87	1293605.88	1.91	35.99	0	1293598.72	0
1185	25	2	1	33	50	0.8	-50	0.2	200	0.2	-200	0.8	1	1	3	9	1	241	50	62	-200	2319.75	20.64	0	0	1293607.8	1293610.11	0	1293611.8	1293612.82	1293615.84	1293617.87	1293617.89	1.59	20.64	1	1293609.97	0
1186	25	2	1	34	200	0.5	50	0.5	50	0.5	-50	0.5	1	1	3	10	1	136	50	54	-50	1669.05	15.09	0	0	1293619.49	1293621.16	0	1293623.49	1293624.51	1293627.53	1293629.17	1293629.18	1.99	15.09	1	1293621.04	0
1187	25	2	1	35	-50	0.2	-200	0.8	200	0.2	-200	0.8	1	1	3	11	0	299	200	97	-200	1852.63	50	0	0	1293631.19	1293633.04	0	1293635.19	1293636.21	1293639.23	1293640.97	1293640.98	1.99	40.98	0	1293632.91	0
1188	25	2	1	36	50	0.5	-50	0.5	50	0.5	-200	0.5	1	1	3	12	1	259	50	177	-200	2536.74	42.5	0	0	1293642.98	1293645.52	0	1293646.98	1293648	1293651.02	1293656.49	1293656.51	1.21	-10.94	1	1293645.4	0
1189	25	2	1	37	50	0.2	-200	0.8	50	0.8	-200	0.2	1	1	4	1	0	17	-200	226	-200	2303.02	-50	0	0	1293659.75	1293662.05	0	1293663.75	1293664.77	1293667.79	1293669.33	1293669.34	1.77	-10.97	0	1293661.88	0
1190	25	2	1	38	50	0.5	-200	0.5	50	0.8	-200	0.2	1	1	4	2	0	178	50	137	-200	1969.4	22.42	0	0	1293671.12	1293673.09	0	1293675.12	1293676.15	1293679.17	1293681.31	1293681.32	1.39	-0.08	0	1293672.92	0
1191	25	2	1	39	200	0.2	-50	0.8	200	0.8	50	0.2	1	1	4	3	0	360	200	87	-50	1352.14	45	0	0	1293682.72	1293684.07	0	1293686.72	1293687.74	1293690.76	1293695.25	1293695.25	1.25	30.48	0	1293683.9	0
1192	25	2	1	40	200	0.8	50	0.2	200	0.2	50	0.8	1	1	4	4	0	185	50	331	200	1619.14	-27.5	0	0	1293696.52	1293698.14	0	1293700.52	1293701.54	1293704.56	1293708.06	1293708.08	1.39	-3.81	0	1293697.98	0
1193	25	2	1	41	-50	0.8	-200	0.2	200	0.2	-50	0.8	1	1	4	5	0	182	-50	80	-50	2419.96	-25	0	0	1293709.48	1293711.9	0	1293713.48	1293714.5	1293717.52	1293721.89	1293721.89	1.42	20.66	0	1293711.76	0
1194	25	2	1	42	50	0.5	-50	0.5	50	0.2	-200	0.8	1	1	4	6	1	130	-50	125	-200	1735.87	-21.79	0	0	1293723.33	1293725.06	0	1293727.33	1293728.35	1293731.37	1293733.9	1293733.92	1.75	5.71	1	1293724.91	0
1195	25	2	1	43	200	0.8	-50	0.2	50	0.8	-50	0.2	1	1	4	7	1	181	200	46	-50	1702.56	36.67	0	0	1293735.69	1293737.39	0	1293739.69	1293740.71	1293743.73	1293745.04	1293745.05	1.68	36.67	1	1293737.21	0
1196	25	2	1	44	200	0.5	-200	0.5	50	0.8	-50	0.2	1	1	4	8	0	234	50	80	-200	2219.65	4.35	0	0	1293746.75	1293748.97	0	1293750.75	1293751.77	1293754.79	1293758.7	1293758.71	1.79	-18.15	0	1293748.8	0
1197	25	2	1	45	200	0.5	-200	0.5	200	0.8	50	0.2	1	1	4	9	0	252	200	93	-200	1552.73	50	0	0	1293760.51	1293762.07	0	1293764.51	1293765.53	1293768.55	1293771.23	1293771.24	1.65	21.63	0	1293761.93	0
1198	25	2	1	46	200	0.8	50	0.2	200	0.5	-50	0.5	1	1	4	10	1	123	200	110	-50	1902.64	48.79	0	0	1293772.91	1293774.81	0	1293776.91	1293777.93	1293780.95	1293782.88	1293782.89	1.87	-1.21	1	1293774.68	0
1199	25	2	1	47	200	0.5	-200	0.5	-50	0.2	-200	0.8	1	1	4	11	1	208	200	75	-200	1969.27	50	0	0	1293784.77	1293786.74	0	1293788.77	1293789.79	1293792.81	1293794.32	1293794.33	1.46	24.33	1	1293786.62	0
1200	25	2	1	48	200	0.5	-50	0.5	50	0.5	-50	0.5	1	1	4	12	1	237	200	346	50	1652.51	50	0	0	1293795.8	1293797.45	0	1293799.8	1293800.82	1293803.84	1293805.5	1293805.51	1.8	44.74	1	1293797.29	0
1201	25	2	1	49	-50	0.2	-200	0.8	200	0.5	-200	0.5	2	1	5	1	0	105	-200	304	-50	2153.01	-50	0	0	1293809.34	1293811.5	0	1293813.34	1293814.37	1293817.39	1293819.48	1293819.49	1.39	5.43	0	1293811.34	0
1202	25	2	1	50	-50	0.2	-200	0.8	50	0.8	-200	0.2	2	1	5	2	0	284	50	139	-200	1986.13	36.55	0	0	1293820.89	1293822.88	0	1293824.89	1293825.91	1293828.93	1293830.59	1293830.6	1.72	36.55	0	1293822.73	0
1203	25	2	1	51	50	0.2	-200	0.8	50	0.8	-200	0.2	2	1	5	3	0	13	-200	310	50	2169.83	-50	0	0	1293832.33	1293834.5	0	1293836.33	1293837.36	1293840.38	1293842.14	1293842.14	1.15	-12.73	0	1293834.33	0
1204	25	2	1	52	50	0.5	-50	0.5	50	0.5	-200	0.5	2	1	5	4	0	292	50	109	-50	3070.56	47.39	0	0	1293843.31	1293846.38	0	1293847.31	1293848.33	1293851.35	1293853.28	1293853.29	1.48	-7.61	0	1293846.22	0
1205	25	2	1	53	200	0.8	-50	0.2	50	0.8	-50	0.2	2	1	5	5	1	137	200	306	50	1735.73	50	0	0	1293854.77	1293856.51	0	1293858.77	1293859.79	1293862.81	1293865.29	1293865.3	1.25	-35.88	1	1293856.4	0
1206	25	2	1	54	200	0.5	-50	0.5	200	0.8	-200	0.2	2	1	5	6	0	290	200	47	-50	1752.78	50	0	0	1293866.57	1293868.32	0	1293870.57	1293871.59	1293874.61	1293876.52	1293876.53	1.56	-6.73	0	1293868.16	0
1207	25	2	1	55	50	0.5	-50	0.5	50	0.2	-200	0.8	2	1	5	7	1	158	-50	205	-200	1919.42	6.39	0	0	1293878.1	1293880.02	0	1293882.1	1293883.12	1293886.14	1293889.76	1293889.77	1.71	-43.61	1	1293879.91	0
1208	25	2	1	56	200	0.5	-200	0.5	50	0.8	-50	0.2	2	1	5	8	0	340	50	262	200	1885.97	-7.5	0	0	1293891.49	1293893.38	0	1293895.49	1293896.51	1293899.53	1293915.39	1293915.4	1.9	-26.25	0	1293893.23	0
1209	25	2	1	57	-50	0.8	-200	0.2	200	0.8	-50	0.2	2	1	5	9	0	200	200	283	-50	1785.86	50	0	0	1293917.32	1293919.1	0	1293921.32	1293922.34	1293925.36	1293926.65	1293926.66	1.25	24.75	0	1293918.97	0
1210	25	2	1	58	50	0.8	-50	0.2	200	0.8	-50	0.2	2	1	5	10	0	298	200	192	50	2169.59	50	0	0	1293927.93	1293930.1	0	1293931.93	1293932.95	1293935.97	1293937.08	1293937.09	1.6	40.57	0	1293929.96	0
1211	25	2	1	59	200	0.8	50	0.2	200	0.5	-50	0.5	2	1	5	11	1	2	50	60	-50	2069.5	12.21	0	0	1293938.71	1293940.78	0	1293942.71	1293943.73	1293946.75	1293947.85	1293947.87	1.64	12.21	1	1293940.63	0
1212	25	2	1	60	200	0.8	50	0.2	200	0.2	50	0.8	2	1	5	12	1	50	50	37	50	1402.06	19.28	0	0	1293949.52	1293950.92	0	1293953.52	1293954.54	1293957.56	1293961.48	1293961.5	1.34	-10.72	1	1293950.78	0
1213	25	2	1	61	200	0.5	50	0.5	200	0.8	-50	0.2	2	1	6	1	1	192	200	29	-50	2136.21	50	0	0	1293964.87	1293967	0	1293968.87	1293969.89	1293972.91	1293974.68	1293974.69	1.97	33.72	1	1293966.84	0
1214	25	2	1	62	200	0.5	-50	0.5	50	0.8	-200	0.2	2	1	6	2	0	34	-200	247	200	2520.04	-50	0	0	1293976.68	1293979.2	0	1293980.68	1293981.7	1293984.72	1293986.41	1293986.42	1.39	-22.51	0	1293979.07	0
1215	25	2	1	63	-50	0.8	-200	0.2	-50	0.5	-200	0.5	2	1	6	3	1	349	-50	54	-200	2619.95	12.92	0	0	1293987.82	1293990.44	0	1293991.82	1293992.84	1293995.86	1293998.91	1293998.92	1.6	37.92	1	1293990.31	0
1216	25	2	1	64	-50	0.5	-200	0.5	200	0.8	-200	0.2	2	1	6	4	0	231	200	174	-200	1419.07	50	0	0	1294000.52	1294001.94	0	1294004.52	1294005.54	1294008.56	1294009.74	1294009.74	1.81	45.87	0	1294001.79	0
1217	25	2	1	65	50	0.2	-50	0.8	200	0.5	50	0.5	2	1	6	5	0	62	50	281	-50	2002.81	33.69	0	0	1294011.56	1294013.56	0	1294015.56	1294016.58	1294019.6	1294020.76	1294020.77	1.2	33.69	0	1294013.47	0
1218	25	2	1	66	200	0.5	50	0.5	50	0.2	-50	0.8	2	1	6	6	1	51	50	36	-50	1885.99	20.86	0	0	1294021.99	1294023.87	0	1294025.99	1294027.01	1294030.03	1294032.68	1294032.7	1.72	-39.14	1	1294023.75	0
1219	25	2	1	67	200	0.2	-200	0.8	50	0.2	-50	0.8	2	1	6	7	0	304	50	193	-200	2253.04	42.5	0	0	1294034.43	1294036.69	0	1294038.43	1294039.46	1294042.48	1294045.36	1294045.36	1.43	7.13	0	1294036.54	0
1220	25	2	1	68	50	0.5	-200	0.5	50	0.8	-200	0.2	2	1	6	8	0	68	-200	198	50	2152.9	-50	0	0	1294046.81	1294048.97	0	1294050.81	1294051.84	1294054.85	1294060.03	1294060.04	1.06	-41.86	0	1294048.84	0
1221	25	2	1	69	200	0.8	50	0.2	200	0.5	-50	0.5	2	1	6	9	1	166	200	21	-50	1552.35	48.44	0	0	1294061.11	1294062.66	0	1294065.11	1294066.13	1294069.15	1294070.27	1294070.27	1.78	48.44	1	1294062.55	0
1222	25	2	1	70	50	0.8	-200	0.2	200	0.8	-200	0.2	2	1	6	10	1	69	-200	152	200	1952.71	-50	0	0	1294072.06	1294074.01	0	1294076.06	1294077.08	1294080.1	1294081.71	1294081.71	1.56	-37.01	1	1294073.85	0
1223	25	2	1	71	-50	0.8	-200	0.2	200	0.2	-200	0.8	2	1	6	11	1	150	-50	208	-200	2419.83	6.79	0	0	1294083.28	1294085.7	0	1294087.28	1294088.3	1294091.32	1294093.64	1294093.66	1.04	31.79	1	1294085.55	0
1224	25	2	1	72	200	0.8	-50	0.2	200	0.5	50	0.5	2	1	6	12	0	268	200	141	200	1986.02	39.87	0	0	1294094.71	1294096.7	0	1294098.71	1294099.73	1294102.75	1294106.38	1294106.39	1.28	-40.13	0	1294096.55	0
1225	25	2	1	73	200	0.2	-200	0.8	-50	0.8	-200	0.2	1	1	7	1	1	211	-200	356	-50	1802.67	-27.5	0	0	1294109.71	1294111.51	0	1294113.71	1294114.73	1294117.75	1294119.63	1294119.64	1.55	-23.74	1	1294111.4	0
1226	25	2	1	74	200	0.5	50	0.5	50	0.2	-50	0.8	1	1	7	2	1	262	200	11	-50	1201.83	40.97	0	0	1294121.2	1294122.41	0	1294125.2	1294126.23	1294129.25	1294131.19	1294131.2	1.1	-21.53	1	1294122.3	0
1227	25	2	1	75	200	0.8	-200	0.2	-50	0.2	-200	0.8	1	1	7	3	1	177	200	324	-50	1952.74	48.22	0	0	1294132.3	1294134.25	0	1294136.3	1294137.32	1294140.34	1294142.49	1294142.51	1.18	13.22	1	1294134.04	0
1228	25	2	1	76	200	0.8	-200	0.2	50	0.2	-200	0.8	1	1	7	4	1	104	200	183	-200	1802.51	50	0	0	1294143.71	1294145.51	0	1294147.71	1294148.73	1294151.75	1294153.27	1294153.29	1.59	14.69	1	1294145.4	0
1229	25	2	1	77	50	0.2	-50	0.8	200	0.5	50	0.5	1	1	7	5	0	298	200	300	50	1635.77	50	0	0	1294154.89	1294156.52	0	1294158.89	1294159.91	1294162.93	1294165.29	1294165.3	1.91	-20.27	0	1294156.38	0
1230	25	2	1	78	-50	0.8	-200	0.2	-50	0.5	-200	0.5	1	1	7	6	0	211	-50	21	-200	2436.52	5	0	0	1294167.22	1294169.65	0	1294171.22	1294172.24	1294175.26	1294178.39	1294178.41	1.05	49.82	0	1294169.46	0
1231	25	2	1	79	200	0.5	50	0.5	200	0.8	-50	0.2	1	1	7	7	1	161	50	24	-50	1568.96	-3.8	0	0	1294179.48	1294181.05	0	1294183.48	1294184.5	1294187.52	1294191.45	1294191.46	1.11	11.2	1	1294180.9	0
1232	25	2	1	80	50	0.8	-200	0.2	200	0.8	-200	0.2	1	1	7	8	1	19	-200	182	200	2069.7	-50	0	0	1294192.57	1294194.64	0	1294196.57	1294197.6	1294200.62	1294202.36	1294202.37	1.55	25.93	1	1294194.47	0
1233	25	2	1	81	50	0.2	-50	0.8	200	0.5	50	0.5	1	1	7	9	0	112	50	331	50	1452.31	-3.81	0	0	1294203.94	1294205.39	0	1294207.94	1294208.96	1294211.98	1294216.81	1294216.82	1.03	31.19	0	1294205.22	0
1234	25	2	1	82	200	0.8	-200	0.2	200	0.5	-50	0.5	1	1	7	10	0	200	200	349	200	1936.17	50	0	0	1294217.85	1294219.79	0	1294221.85	1294222.87	1294225.89	1294227.66	1294227.68	1.74	-39	0	1294219.66	0
1235	25	2	1	83	200	0.5	-50	0.5	-50	0.5	-200	0.5	1	1	7	11	1	125	-50	37	-200	2035.96	-21.19	0	0	1294229.43	1294231.46	0	1294233.43	1294234.45	1294237.47	1294239.19	1294239.2	1.08	-21.19	1	1294231.35	0
1236	25	2	1	84	50	0.2	-200	0.8	50	0.2	-50	0.8	1	1	7	12	1	168	-200	146	-50	2453.29	-50	0	0	1294240.31	1294242.76	0	1294244.31	1294245.33	1294248.35	1294249.99	1294250	1.1	-9.78	1	1294242.62	0
1237	25	2	1	85	200	0.8	-200	0.2	50	0.2	-200	0.8	2	1	8	1	1	37	-200	204	-200	1935.99	-29.36	0	0	1294253.13	1294255.07	0	1294257.13	1294258.16	1294261.18	1294263.74	1294263.74	1.84	-1.86	1	1294254.9	0
1238	25	2	1	86	-50	0.2	-200	0.8	200	0.2	-200	0.8	2	1	8	2	0	241	-200	194	-200	2119.67	-41.44	0	0	1294265.6	1294267.72	0	1294269.6	1294270.62	1294273.64	1294275.19	1294275.21	1.88	-41.44	0	1294267.56	0
1239	25	2	1	87	50	0.2	-50	0.8	-50	0.5	-200	0.5	2	1	8	3	1	51	-50	51	-200	1652.56	-6.43	0	0	1294277.09	1294278.74	0	1294281.09	1294282.11	1294285.13	1294292.34	1294292.36	1.1	43.57	1	1294278.62	0
1240	25	2	1	88	-50	0.8	-200	0.2	200	0.2	-50	0.8	2	1	8	4	0	190	-50	11	-200	1719.19	-13	0	0	1294293.47	1294295.19	0	1294297.47	1294298.5	1294301.52	1294304.87	1294304.89	1.03	9.5	0	1294295.05	0
1241	25	2	1	89	200	0.5	-200	0.5	200	0.8	50	0.2	2	1	8	5	0	207	200	280	200	1919.5	50	0	0	1294305.92	1294307.84	0	1294309.92	1294310.94	1294313.96	1294315.23	1294315.23	1.37	37.16	0	1294307.69	0
1242	25	2	1	90	200	0.2	-50	0.8	200	0.8	50	0.2	2	1	8	6	0	212	200	172	-50	1518.98	50	0	0	1294316.61	1294318.13	0	1294320.61	1294321.64	1294324.66	1294326.07	1294326.07	1.94	15.42	0	1294317.98	0
1243	25	2	1	91	200	0.2	50	0.8	200	0.5	50	0.5	2	1	8	7	0	309	200	282	50	1085.28	50	0	0	1294328.03	1294329.11	0	1294332.03	1294333.05	1294336.07	1294339.53	1294339.54	1.58	-47.89	0	1294328.98	0
1244	25	2	1	92	200	0.8	-200	0.2	200	0.5	-50	0.5	2	1	8	8	0	316	200	286	200	1902.93	50	0	0	1294341.12	1294343.02	0	1294345.12	1294346.14	1294349.16	1294351.29	1294351.3	1.73	-12.27	0	1294342.87	0
1245	25	2	1	93	200	0.2	-200	0.8	-50	0.8	-200	0.2	2	1	8	9	1	214	-200	85	-50	2236.42	-50	0	0	1294353.05	1294355.29	0	1294357.05	1294358.07	1294361.09	1294363.11	1294363.13	1.17	16.04	1	1294354.92	0
1246	25	2	1	94	50	0.5	-200	0.5	200	0.5	-200	0.5	2	1	8	10	0	118	-200	324	50	1569.31	-50	0	0	1294364.31	1294365.88	0	1294368.31	1294369.33	1294372.35	1294374.14	1294374.14	1.87	42.09	0	1294365.72	0
1247	25	2	1	95	200	0.5	-200	0.5	200	0.2	-200	0.8	2	1	8	11	1	326	200	17	-200	1318.79	50	0	0	1294376.02	1294377.34	0	1294380.02	1294381.04	1294384.06	1294385.19	1294385.2	1.43	46.37	1	1294377.17	0
1248	25	2	1	96	50	0.5	-50	0.5	50	0.5	-200	0.5	2	1	8	12	1	35	-50	280	50	2002.74	-30.19	0	0	1294386.65	1294388.65	0	1294390.65	1294391.67	1294394.69	1294397.27	1294397.28	1.53	19.81	1	1294388.49	0
1249	27	1	1	1	50	0.5	-200	0.5	50	0.8	-200	0.2	2	1	1	1	0	64	-200	344	50	2436.48	-21.04	1562939.58	1562939.59	1562943.68	1562946.12	0	1562947.71	1562948.77	1562951.8	1562953.73	1562953.74	1.46	-21.04	0	1562946.05	0
1250	27	1	1	2	200	0.8	50	0.2	200	0.5	-50	0.5	2	1	1	2	1	71	50	190	200	2302.82	-10.09	0	1562941.63	1562955.21	1562957.51	0	1562959.21	1562960.23	1562963.25	1562965.65	1562965.67	1.48	42.41	1	1562957.46	0
1251	27	1	1	3	200	0.5	-50	0.5	50	0.5	-50	0.5	2	1	1	3	1	147	-50	35	-50	2620.24	-6.07	0	1563085.79	1562967.15	1562969.77	0	1562971.15	1562972.17	1562975.19	1562977.09	1562977.1	1.48	33.93	1	1562969.7	0
1252	27	1	1	4	200	0.2	50	0.8	200	0.5	50	0.5	2	1	1	4	0	275	200	98	50	2119.63	10.33	0	1563224.76	1562978.58	1562980.7	0	1562982.58	1562983.6	1562986.62	1562988.85	1562988.86	1.13	-34.67	0	1562980.63	0
1253	27	1	1	5	200	0.2	-50	0.8	200	0.8	50	0.2	2	1	1	5	0	25	50	114	-50	1485.58	-16.11	0	1563361.78	1562989.99	1562991.48	0	1562993.99	1562995.01	1562998.03	1563000.63	1563000.64	1.21	-31.11	0	1562991.39	0
1254	27	1	1	6	200	0.8	-200	0.2	50	0.2	-200	0.8	2	1	1	6	1	258	200	158	-200	2302.65	6.16	0	1563504.42	1563001.85	1563004.16	0	1563005.85	1563006.88	1563009.9	1563012.68	1563012.68	1.43	-28.84	1	1563004.11	0
1255	27	1	1	7	200	0.8	-200	0.2	-50	0.2	-200	0.8	2	1	1	7	1	321	200	258	-200	2219.54	5.74	0	1563642.14	1563014.12	1563016.34	0	1563018.12	1563019.14	1563022.16	1563024.77	1563024.78	1.59	-34.26	1	1563016.27	0
1256	27	1	1	8	-50	0.2	-200	0.8	50	0.8	-200	0.2	2	1	1	8	0	65	-200	330	-50	2536.68	-8.64	0	1563778.49	1563026.38	1563028.91	0	1563030.38	1563031.4	1563034.42	1563036.64	1563036.65	1.24	-41.14	0	1563028.85	0
1257	27	1	1	9	50	0.8	-200	0.2	200	0.8	-200	0.2	2	1	1	9	0	241	200	145	50	2252.94	16.51	0	1563912.71	1563037.91	1563040.16	0	1563041.91	1563042.93	1563045.95	1563047.22	1563047.23	1.65	-5.99	0	1563040.1	0
1258	27	1	1	10	50	0.2	-50	0.8	200	0.5	50	0.5	2	1	1	10	0	18	50	290	50	2436.62	1.76	0	0	1563048.9	1563051.34	0	1563052.9	1563053.92	1563056.94	1563060.53	1563060.55	1.37	4.26	0	1563051.25	0
1259	27	1	1	11	200	0.5	50	0.5	50	0.5	-50	0.5	2	1	1	11	1	138	50	232	50	1652.29	1.29	0	0	1563061.93	1563063.58	0	1563065.93	1563066.95	1563069.97	1563072.8	1563072.81	1.15	38.79	1	1563063.51	0
1260	27	1	1	12	200	0.8	-50	0.2	50	0.8	-50	0.2	2	1	1	12	1	64	-50	91	50	1885.99	-13.43	0	0	1563073.98	1563075.86	0	1563077.98	1563079	1563082.02	1563084.29	1563084.3	1.48	36.57	1	1563075.73	0
1261	27	1	1	13	200	0.8	50	0.2	200	0.5	-50	0.5	1	1	2	1	1	335	200	224	200	1902.76	14.13	0	0	1563087.81	1563089.71	0	1563091.81	1563092.83	1563095.85	1563097.27	1563097.28	1.64	-35.87	1	1563089.63	0
1262	27	1	1	14	50	0.8	-200	0.2	200	0.8	-200	0.2	1	1	2	2	0	321	200	350	50	3304.11	23.61	0	0	1563098.93	1563102.24	0	1563102.93	1563103.96	1563106.97	1563108.71	1563108.71	1.41	-18.89	0	1563102.16	0
1263	27	1	1	15	50	0.8	-50	0.2	200	0.2	-200	0.8	1	1	2	3	1	152	50	211	-200	2419.44	19.08	0	0	1563110.13	1563112.55	0	1563114.13	1563115.15	1563118.17	1563121.8	1563121.81	1.02	29.08	1	1563112.5	0
1264	27	1	1	16	50	0.8	-200	0.2	200	0.5	-50	0.5	1	1	2	4	0	164	-50	39	-200	3787.86	-35.71	0	0	1563122.84	1563126.63	0	1563126.84	1563127.86	1563130.88	1563131.75	1563131.75	1.96	-20.71	0	1563126.58	0
1265	27	1	1	17	200	0.8	-50	0.2	50	0.8	-50	0.2	1	1	2	5	1	308	200	351	50	1752.4	24.75	0	0	1563133.72	1563135.47	0	1563137.72	1563138.74	1563141.76	1563145.36	1563145.38	1.29	-42.75	1	1563135.41	0
1266	27	1	1	18	50	0.5	-50	0.5	50	0.5	-200	0.5	1	1	2	6	1	292	50	4	-200	1735.8	20.65	0	1564048.61	1563146.68	1563148.42	0	1563150.68	1563151.7	1563154.72	1563156.18	1563156.19	1.58	20.65	1	1563148.32	0
1267	27	1	1	19	200	0.8	-200	0.2	50	0.2	-200	0.8	1	1	2	7	1	8	-200	63	-200	2486.45	-22.83	0	0	1563157.78	1563160.26	0	1563161.78	1563162.8	1563165.82	1563168.1	1563168.1	1.65	42.17	1	1563160.18	0
1268	27	1	1	20	200	0.5	50	0.5	50	0.5	-50	0.5	1	1	2	8	1	68	50	12	-50	1285.18	-16.41	0	0	1563169.75	1563171.04	0	1563173.75	1563174.78	1563177.79	1563178.71	1563178.71	1.14	-16.41	1	1563170.96	0
1269	27	1	1	21	-50	0.2	-200	0.8	200	0.2	-200	0.8	1	1	2	9	0	295	200	96	-200	2987.15	36.36	0	0	1563179.86	1563182.85	0	1563183.86	1563184.89	1563187.9	1563189.51	1563189.52	1.16	26.36	0	1563182.78	0
1270	27	1	1	22	-50	0.5	-200	0.5	200	0.8	-200	0.2	1	1	2	10	0	267	200	102	-200	1986	18.38	0	0	1563190.69	1563192.68	0	1563194.69	1563195.71	1563198.73	1563200.27	1563200.28	1.92	30.88	0	1563192.61	0
1271	27	1	1	23	50	0.5	-50	0.5	50	0.2	-200	0.8	1	1	2	11	1	154	-50	3	-200	2102.78	-10.24	0	0	1563202.22	1563204.32	0	1563206.22	1563207.24	1563210.26	1563211.86	1563211.86	1.12	34.76	1	1563204.26	0
1272	27	1	1	24	200	0.5	-200	0.5	200	0.8	50	0.2	1	1	2	12	0	57	50	25	-200	1735.78	-2.52	0	0	1563213	1563214.73	0	1563217	1563218.02	1563221.04	1563223.04	1563223.06	1.68	-12.52	0	1563214.67	0
1273	27	1	1	25	200	0.8	-50	0.2	50	0.8	-50	0.2	2	1	3	1	1	86	200	124	50	2486.49	18.82	0	0	1563226.78	1563229.26	0	1563230.78	1563231.8	1563234.82	1563236.82	1563236.82	1.07	-13.68	1	1563229.17	0
1274	27	1	1	26	200	0.5	-200	0.5	50	0.8	-50	0.2	2	1	3	2	0	3	-50	99	-200	3120.49	39.65	0	0	1563237.9	1563241.02	0	1563241.9	1563242.93	1563245.95	1563248.99	1563249	1.56	44.65	0	1563240.98	0
1275	27	1	1	27	200	0.8	-50	0.2	200	0.5	50	0.5	2	1	3	3	0	120	50	190	200	2503.18	-24.94	0	0	1563250.57	1563253.07	0	1563254.57	1563255.59	1563258.61	1563260.35	1563260.36	1.58	-44.94	0	1563252.98	0
1276	27	1	1	28	-50	0.8	-200	0.2	200	0.2	-200	0.8	2	1	3	4	1	249	-50	346	200	3454.14	-35.89	0	0	1563261.94	1563265.4	0	1563265.95	1563266.97	1563269.99	1563271.36	1563271.37	1.5	-35.89	1	1563265.31	0
1277	27	1	1	29	200	0.5	-50	0.5	50	0.8	-200	0.2	2	1	3	5	1	38	-50	298	50	2820.06	-12.07	0	0	1563272.89	1563275.71	0	1563276.89	1563277.91	1563280.93	1563282.83	1563282.85	1.64	17.93	1	1563275.6	0
1278	27	1	1	30	50	0.8	-200	0.2	200	0.5	-50	0.5	2	1	3	6	0	72	-50	12	-200	2219.61	-38.71	0	0	1563284.5	1563286.72	0	1563288.5	1563289.52	1563292.54	1563294.1	1563294.11	1.51	-16.21	0	1563286.66	0
1279	27	1	1	31	200	0.5	50	0.5	200	0.8	-50	0.2	2	1	3	7	0	360	200	41	50	1352.21	39.61	0	0	1563295.63	1563296.98	0	1563299.63	1563300.65	1563303.67	1563305.07	1563305.09	1.02	-7.89	0	1563296.9	0
1280	27	1	1	32	50	0.2	-50	0.8	200	0.5	50	0.5	2	1	3	8	0	15	50	264	-50	1452.21	9.7	0	0	1563306.12	1563307.57	0	1563310.12	1563311.14	1563314.16	1563315.92	1563315.93	1.87	27.2	0	1563307.5	0
1281	27	1	1	33	-50	0.2	-200	0.8	200	0.5	-200	0.5	2	1	3	9	0	318	200	119	-200	2520.07	33.39	0	0	1563317.82	1563320.34	0	1563321.82	1563322.84	1563325.86	1563327.14	1563327.14	1.76	23.39	0	1563320.26	0
1282	27	1	1	34	200	0.5	-200	0.5	200	0.8	50	0.2	2	1	3	10	0	117	200	344	200	1452.28	-12.5	0	0	1563328.91	1563330.36	0	1563332.91	1563333.93	1563336.95	1563338.77	1563338.79	1.11	-49.4	0	1563330.27	0
1283	27	1	1	35	200	0.2	-200	0.8	-50	0.8	-200	0.2	2	1	3	11	0	181	-50	234	-200	3570.49	16.7	0	0	1563339.91	1563343.48	0	1563343.91	1563344.93	1563347.95	1563349.28	1563349.3	1.34	1.7	0	1563343.42	0
1284	27	1	1	36	50	0.2	-200	0.8	50	0.8	-200	0.2	2	1	3	12	0	110	50	247	-200	3787.75	26.11	0	0	1563350.65	1563354.44	0	1563354.65	1563355.67	1563358.69	1563360.08	1563360.09	1.67	48.61	0	1563354.38	0
1285	27	1	1	37	50	0.8	-200	0.2	200	0.8	-200	0.2	2	1	4	1	0	77	200	262	50	1719.28	8.32	0	0	1563363.8	1563365.52	0	1563367.8	1563368.82	1563371.84	1563373.09	1563373.11	1.63	20.82	0	1563365.44	0
1286	27	1	1	38	50	0.5	-50	0.5	50	0.5	-200	0.5	2	1	4	2	1	95	-50	342	50	1652.44	-1.73	0	0	1563374.76	1563376.41	0	1563378.76	1563379.78	1563382.8	1563384.7	1563384.72	1.22	-21.73	1	1563376.33	0
1287	27	1	1	39	50	0.2	-50	0.8	-50	0.5	-200	0.5	2	1	4	3	1	95	-50	172	-200	2853.71	35.33	0	0	1563385.95	1563388.8	0	1563389.95	1563390.97	1563393.99	1563395.74	1563395.76	1.04	-34.67	1	1563388.73	0
1288	27	1	1	40	200	0.2	-200	0.8	50	0.2	-50	0.8	2	1	4	4	0	22	-50	257	-200	2519.94	34.29	0	0	1563396.81	1563399.33	0	1563400.81	1563401.83	1563404.85	1563407.18	1563407.19	1.41	29.29	0	1563399.28	0
1289	27	1	1	41	200	0.5	-50	0.5	-50	0.5	-200	0.5	2	1	4	5	1	56	-50	217	-50	1368.76	10.75	0	0	1563408.61	1563409.98	0	1563412.61	1563413.63	1563416.65	1563420.42	1563420.42	1.73	13.25	1	1563409.85	0
1290	27	1	1	42	-50	0.2	-200	0.8	200	0.2	-200	0.8	2	1	4	6	0	180	-200	156	-200	2820.18	-6.44	0	0	1563422.15	1563424.97	0	1563426.15	1563427.18	1563430.2	1563432.34	1563432.35	1.91	-46.44	0	1563424.91	0
1291	27	1	1	43	50	0.8	-50	0.2	200	0.2	-200	0.8	2	1	4	7	1	306	50	173	-200	2269.64	38.67	0	0	1563434.27	1563436.54	0	1563438.27	1563439.29	1563442.31	1563444.08	1563444.09	1.96	3.67	1	1563436.43	0
1292	27	1	1	44	200	0.8	50	0.2	200	0.2	50	0.8	2	1	4	8	1	12	50	158	50	2303.04	-17.19	0	0	1563446.08	1563448.38	0	1563450.08	1563451.1	1563454.12	1563456.7	1563456.72	1.98	45.31	1	1563448.24	0
1293	27	1	1	45	200	0.5	-200	0.5	50	0.5	-200	0.5	2	1	4	9	1	204	200	208	50	1635.69	32.19	0	0	1563458.71	1563460.34	0	1563462.71	1563463.73	1563466.75	1563467.65	1563467.67	1.33	32.19	1	1563460.27	0
1294	27	1	1	46	50	0.5	-50	0.5	50	0.2	-200	0.8	2	1	4	10	1	249	50	61	-200	1685.62	9.13	0	0	1563469	1563470.69	0	1563473	1563474.02	1563477.04	1563478.97	1563478.99	1.64	-38.37	1	1563470.59	0
1295	27	1	1	47	-50	0.8	-200	0.2	200	0.2	-50	0.8	2	1	4	11	1	254	-50	240	-50	2653.27	3.13	0	0	1563480.64	1563483.3	0	1563484.65	1563485.67	1563488.69	1563490.32	1563490.32	1.65	15.63	1	1563483.23	0
1296	27	1	1	48	-50	0.8	-200	0.2	200	0.8	-50	0.2	2	1	4	12	0	2	-50	1	-200	1769.25	-12.22	0	0	1563491.97	1563493.74	0	1563495.97	1563496.99	1563500.01	1563503.39	1563503.4	1.01	42.78	0	1563493.66	0
1297	27	1	1	49	50	0.2	-200	0.8	50	0.2	-50	0.8	2	1	5	1	0	244	-50	106	-200	2386.46	-7.3	0	0	1563506.44	1563508.82	0	1563510.44	1563511.46	1563514.48	1563518.61	1563518.62	1.28	22.7	0	1563508.73	0
1298	27	1	1	50	50	0.8	-50	0.2	200	0.8	-50	0.2	2	1	5	2	0	113	200	115	50	1518.81	14.87	0	0	1563519.9	1563521.42	0	1563523.9	1563524.92	1563527.94	1563529.52	1563529.53	1.5	-42.63	0	1563521.36	0
1299	27	1	1	51	200	0.8	50	0.2	200	0.5	-50	0.5	2	1	5	3	1	49	50	157	-50	1535.52	14.48	0	0	1563531.04	1563532.58	0	1563535.04	1563536.07	1563539.09	1563540.69	1563540.7	1.5	-18.02	1	1563532.49	0
1300	27	1	1	52	50	0.5	-200	0.5	200	0.5	-200	0.5	2	1	5	4	0	25	-200	333	50	1402.14	-32	0	0	1563542.21	1563543.61	0	1563546.21	1563547.23	1563550.25	1563551.65	1563551.67	1.67	-19.5	0	1563543.53	0
1301	27	1	1	53	-50	0.8	-200	0.2	-50	0.5	-200	0.5	2	1	5	5	1	339	-50	136	-200	3337.31	16.8	0	0	1563553.35	1563556.69	0	1563557.35	1563558.37	1563561.39	1563563.94	1563563.94	1.29	26.8	1	1563556.61	0
1302	27	1	1	54	200	0.8	-200	0.2	200	0.5	-50	0.5	2	1	5	6	1	292	200	106	-50	3053.96	33.87	0	0	1563565.25	1563568.3	0	1563569.25	1563570.27	1563573.29	1563574.64	1563574.65	1.86	-1.13	1	1563568.22	0
1303	27	1	1	55	-50	0.5	-200	0.5	200	0.8	-200	0.2	2	1	5	7	0	215	200	286	-50	1952.69	44.51	0	0	1563576.52	1563578.48	0	1563580.52	1563581.54	1563584.56	1563585.39	1563585.4	1.17	44.51	0	1563578.41	0
1304	27	1	1	56	200	0.5	-200	0.5	-50	0.2	-200	0.8	2	1	5	8	1	142	-200	346	-50	2569.98	-6.74	0	0	1563586.58	1563589.15	0	1563590.58	1563591.6	1563594.62	1563596.22	1563596.23	1.62	30.76	1	1563589.09	0
1305	27	1	1	57	200	0.5	-200	0.5	200	0.2	-200	0.8	2	1	5	9	1	139	-200	46	-200	2069.4	-18.59	0	0	1563597.86	1563599.93	0	1563601.86	1563602.88	1563605.9	1563607.17	1563607.17	1.15	11.41	1	1563599.84	0
1306	27	1	1	58	200	0.5	-50	0.5	200	0.8	-200	0.2	2	1	5	10	1	286	200	288	200	2769.97	19.73	0	0	1563608.34	1563611.11	0	1563612.34	1563613.36	1563616.38	1563617.41	1563617.41	1.69	4.73	1	1563611.05	0
1307	27	1	1	59	50	0.5	-50	0.5	50	0.5	-200	0.5	2	1	5	11	1	9	-50	156	-200	1852.59	14.83	0	0	1563619.12	1563620.97	0	1563623.12	1563624.14	1563627.16	1563629.28	1563629.29	1.43	-37.67	1	1563620.89	0
1308	27	1	1	60	200	0.5	50	0.5	50	0.2	-50	0.8	2	1	5	12	1	173	50	183	-50	1685.69	-11.74	0	0	1563630.73	1563632.41	0	1563634.73	1563635.75	1563638.77	1563640.62	1563640.64	1.48	13.26	1	1563632.35	0
1309	27	1	1	61	200	0.2	-200	0.8	-50	0.8	-200	0.2	1	1	6	1	0	236	-50	167	-200	3270.73	6.69	0	0	1563644.16	1563647.43	0	1563648.16	1563649.18	1563652.2	1563654.16	1563654.17	1.02	-38.31	0	1563647.36	0
1310	27	1	1	62	200	0.5	-50	0.5	200	0.8	-200	0.2	1	1	6	2	0	357	200	177	-50	2870.4	40	0	0	1563655.2	1563658.07	0	1563659.2	1563660.22	1563663.24	1563664.74	1563664.74	1.81	48.61	0	1563658.03	0
1311	27	1	1	63	200	0.2	-200	0.8	50	0.2	-50	0.8	1	1	6	3	0	71	-50	11	-200	2036.16	-11.54	0	0	1563666.56	1563668.6	0	1563670.56	1563671.58	1563674.6	1563676.53	1563676.54	1.08	30.96	0	1563668.54	0
1312	27	1	1	64	200	0.5	-200	0.5	50	0.5	-200	0.5	1	1	6	4	1	230	200	247	50	1802.45	17.56	0	0	1563677.62	1563679.43	0	1563681.62	1563682.65	1563685.66	1563687.36	1563687.37	1.1	-22.44	1	1563679.36	0
1313	27	1	1	65	50	0.2	-200	0.8	50	0.2	-50	0.8	1	1	6	5	0	262	-50	150	-200	2186.27	-16.56	0	0	1563688.48	1563690.67	0	1563692.48	1563693.51	1563696.53	1563698.46	1563698.48	1.49	-19.06	0	1563690.62	0
1314	27	1	1	66	200	0.5	-50	0.5	-50	0.5	-200	0.5	1	1	6	6	1	193	200	8	-200	1802.58	31.59	0	0	1563699.98	1563701.78	0	1563703.98	1563705	1563708.02	1563709.25	1563709.25	1.66	31.59	1	1563701.69	0
1315	27	1	1	67	200	0.5	-200	0.5	-50	0.2	-200	0.8	1	1	6	7	1	165	-200	240	-200	2569.88	-26.36	0	0	1563710.92	1563713.49	0	1563714.92	1563715.94	1563718.96	1563720.91	1563720.92	1.25	-13.86	1	1563713.4	0
1316	27	1	1	68	200	0.5	-200	0.5	50	0.8	-50	0.2	1	1	6	8	0	95	50	198	200	2052.7	13.46	0	0	1563722.17	1563724.22	0	1563726.17	1563727.19	1563730.21	1563732.54	1563732.56	1.85	-31.54	0	1563724.16	0
1317	27	1	1	69	200	0.5	-50	0.5	50	0.5	-50	0.5	1	1	6	9	1	11	-50	335	50	2403.35	-29.6	0	0	1563734.43	1563736.83	0	1563738.43	1563739.45	1563742.47	1563744.38	1563744.39	1.22	-17.1	1	1563736.76	0
1318	27	1	1	70	50	0.2	-200	0.8	50	0.8	-200	0.2	1	1	6	10	0	9	-200	136	-200	2219.49	-50	0	0	1563745.62	1563747.84	0	1563749.62	1563750.65	1563753.67	1563754.61	1563754.62	1.61	-10.24	0	1563747.77	0
1319	27	1	1	71	50	0.8	-50	0.2	200	0.8	-50	0.2	1	1	6	11	0	358	200	61	-50	1452.27	32.5	0	0	1563756.23	1563757.69	0	1563760.23	1563761.26	1563764.28	1563765.89	1563765.89	1.48	36.19	0	1563757.61	0
1320	27	1	1	72	200	0.5	50	0.5	200	0.8	-50	0.2	1	1	6	12	1	79	50	279	200	2369.76	-11.94	0	0	1563767.38	1563769.75	0	1563771.38	1563772.4	1563775.42	1563776.7	1563776.71	1.77	10.56	1	1563769.69	0
1321	27	1	1	73	-50	0.8	-200	0.2	200	0.2	-50	0.8	1	1	7	1	0	169	-50	143	-50	2119.36	-16.47	0	0	1563780.51	1563782.63	0	1563784.51	1563785.53	1563788.55	1563789.93	1563789.93	1.37	11.03	0	1563782.54	0
1322	27	1	1	74	200	0.8	-50	0.2	200	0.5	50	0.5	1	1	7	2	0	70	50	159	200	1718.76	-2.22	0	0	1563791.32	1563793.04	0	1563795.32	1563796.34	1563799.36	1563802.38	1563802.4	1.16	10.28	0	1563792.99	0
1323	27	1	1	75	200	0.8	50	0.2	200	0.2	50	0.8	1	1	7	3	1	185	200	238	50	1718.54	39.98	0	0	1563803.56	1563805.28	0	1563807.57	1563808.59	1563811.61	1563812.43	1563812.44	1.88	19.98	1	1563805.23	0
1324	27	1	1	76	50	0.2	-50	0.8	200	0.5	50	0.5	1	1	7	4	0	165	50	123	-50	1719.12	-17.76	0	0	1563814.34	1563816.06	0	1563818.34	1563819.36	1563822.38	1563824.51	1563824.52	1.55	-30.26	0	1563816.01	0
1325	27	1	1	77	50	0.2	-50	0.8	-50	0.5	-200	0.5	1	1	7	5	1	290	50	115	-200	2586.85	33.95	0	0	1563826.09	1563828.67	0	1563830.09	1563831.11	1563834.13	1563835.63	1563835.65	1.18	-21.05	1	1563828.6	0
1326	27	1	1	78	-50	0.2	-200	0.8	200	0.5	-200	0.5	1	1	7	6	0	170	-200	159	-200	2335.94	-27.5	0	0	1563836.83	1563839.17	0	1563840.83	1563841.85	1563844.87	1563846.33	1563846.34	1.33	-22.11	0	1563839.13	0
1327	27	1	1	79	-50	0.8	-200	0.2	200	0.2	-200	0.8	1	1	7	7	1	265	-50	77	-200	2269.64	13.14	0	0	1563847.68	1563849.94	0	1563851.68	1563852.7	1563855.72	1563857.05	1563857.07	1	-29.36	1	1563849.88	0
1328	27	1	1	80	50	0.5	-200	0.5	200	0.5	-200	0.5	1	1	7	8	0	311	200	27	-200	2436.55	14.76	0	0	1563858.09	1563860.52	0	1563862.09	1563863.11	1563866.13	1563867.58	1563867.59	1.3	-22.74	0	1563860.47	0
1329	27	1	1	81	50	0.8	-200	0.2	200	0.8	-200	0.2	1	1	7	9	0	156	200	241	50	1452.1	27.88	0	0	1563868.91	1563870.37	0	1563872.91	1563873.93	1563876.95	1563877.88	1563877.89	1.78	27.88	0	1563870.3	0
1330	27	1	1	82	200	0.5	-50	0.5	50	0.8	-200	0.2	1	1	7	10	0	190	50	335	200	2469.91	16.67	0	0	1563879.69	1563882.16	0	1563883.69	1563884.71	1563887.73	1563889.23	1563889.23	1.22	-28.33	0	1563882.07	0
1331	27	1	1	83	200	0.8	-200	0.2	200	0.5	-50	0.5	1	1	7	11	1	144	200	271	200	1468.91	31.73	0	0	1563890.47	1563891.94	0	1563894.47	1563895.49	1563898.51	1563900.62	1563900.63	1.39	-43.27	1	1563891.87	0
1332	27	1	1	84	200	0.2	-50	0.8	200	0.8	50	0.2	1	1	7	12	0	177	200	131	-50	1168.2	24.52	0	0	1563902.03	1563903.2	0	1563906.03	1563907.05	1563910.07	1563911.23	1563911.24	1.46	-0.48	0	1563903.15	0
1333	27	1	1	85	200	0.5	-200	0.5	200	0.2	-200	0.8	1	1	8	1	1	67	-200	1	-200	1919.56	-16.14	0	0	1563914.72	1563916.64	0	1563918.73	1563919.75	1563922.77	1563923.69	1563923.7	1.4	-6.14	1	1563916.57	0
1334	27	1	1	86	200	0.5	50	0.5	50	0.2	-50	0.8	1	1	8	2	1	15	50	71	-50	1401.86	-7.46	0	0	1563925.12	1563926.52	0	1563929.12	1563930.14	1563933.16	1563934.7	1563934.71	1.52	45.04	1	1563926.44	0
1335	27	1	1	87	50	0.2	-50	0.8	200	0.5	50	0.5	1	1	8	3	0	285	200	41	-50	1368.83	20.71	0	0	1563936.25	1563937.62	0	1563940.25	1563941.27	1563944.29	1563945.66	1563945.67	1.8	-36.79	0	1563937.55	0
1336	27	1	1	88	50	0.5	-50	0.5	50	0.5	-200	0.5	1	1	8	4	1	230	50	23	-200	2603.4	11.19	0	0	1563947.49	1563950.09	0	1563951.49	1563952.51	1563955.53	1563956.96	1563956.97	1.88	-46.31	1	1563950.03	0
1337	27	1	1	89	-50	0.8	-200	0.2	200	0.8	-50	0.2	1	1	8	5	0	211	200	183	-50	1886.05	40.85	0	0	1563958.85	1563960.74	0	1563962.85	1563963.87	1563966.89	1563968.23	1563968.24	1.29	35.85	0	1563960.68	0
1338	27	1	1	90	50	0.5	-200	0.5	50	0.8	-200	0.2	1	1	8	6	0	165	50	17	-200	2486.59	12.31	0	0	1563969.55	1563972.03	0	1563973.55	1563974.57	1563977.59	1563978.72	1563978.72	1.66	-12.69	0	1563971.98	0
1339	27	1	1	91	200	0.8	-50	0.2	50	0.8	-50	0.2	1	1	8	7	1	41	-50	299	50	1518.86	-18.19	0	0	1563980.39	1563981.91	0	1563984.39	1563985.41	1563988.43	1563989.35	1563989.37	1.63	-0.69	1	1563981.83	0
1340	27	1	1	92	200	0.2	50	0.8	200	0.5	50	0.5	1	1	8	8	0	67	50	270	50	1418.2	-17.66	0	0	1563991	1563992.42	0	1563995	1563996.02	1563999.04	1564000.54	1564000.54	1.89	14.84	0	1563992.39	0
1341	27	1	1	93	-50	0.8	-200	0.2	-50	0.5	-200	0.5	1	1	8	9	1	336	-50	87	-200	1936.02	19	0	0	1564002.45	1564004.38	0	1564006.45	1564007.47	1564010.49	1564012.04	1564012.05	1.55	44	1	1564004.31	0
1342	27	1	1	94	200	0.8	-200	0.2	-50	0.2	-200	0.8	1	1	8	10	1	185	200	84	-200	1852.41	14.56	0	0	1564013.61	1564015.46	0	1564017.61	1564018.63	1564021.65	1564022.95	1564022.97	1.88	29.56	1	1564015.37	0
1343	27	1	1	95	200	0.8	50	0.2	200	0.5	-50	0.5	1	1	8	11	1	126	200	269	200	1618.91	19.47	0	0	1564024.85	1564026.47	0	1564028.85	1564029.87	1564032.89	1564035.47	1564035.48	1.43	-25.53	1	1564026.38	0
1344	27	1	1	96	-50	0.2	-200	0.8	50	0.8	-200	0.2	1	1	8	12	0	72	-200	13	-200	2369.89	-29.24	0	0	1564036.93	1564039.3	0	1564040.93	1564041.95	1564044.97	1564046.65	1564046.66	1.95	13.26	0	1564039.23	0
1345	28	1	1	1	200	0.5	50	0.5	50	0.2	-50	0.8	1	1	1	1	1	266	200	102	-50	2086.35	-2.62	1569429.73	1569429.76	1569433.84	1569435.93	0	1569437.88	1569438.91	1569441.95	1569443.31	1569443.32	1.79	-2.62	1	1569435.8	0
1346	28	1	1	2	50	0.2	-50	0.8	200	0.5	50	0.5	1	1	1	2	0	214	200	15	-50	684.85	-14.57	0	1569431.79	1569445.12	1569445.81	0	1569449.12	1569450.14	1569453.16	1569454.48	1569454.48	1.48	-14.57	0	1569445.76	0
1347	28	1	1	3	50	0.2	-200	0.8	50	0.2	-50	0.8	1	1	1	3	0	186	-50	56	-200	1652.48	-26.48	0	1569575.5	1569455.97	1569457.62	0	1569459.97	1569460.99	1569464.01	1569468.27	1569468.28	1.77	-21.48	0	1569457.52	0
1348	28	1	1	4	50	0.5	-50	0.5	50	0.2	-200	0.8	1	1	1	4	1	164	-50	256	-200	601.35	49.47	0	1569713.69	1569470.06	1569470.66	0	1569474.06	1569475.08	1569478.1	1569478.91	1569478.92	1.21	49.47	1	1569470.57	0
1349	28	1	1	5	50	0.5	-50	0.5	50	0.5	-200	0.5	1	1	1	5	0	288	50	290	50	768.3	25.46	0	1569852.51	1569480.14	1569480.91	0	1569484.14	1569485.16	1569488.18	1569489.4	1569489.42	1.93	47.96	0	1569480.8	0
1350	28	1	1	6	200	0.5	50	0.5	200	0.8	-50	0.2	1	1	1	6	0	325	200	210	200	818.17	27.56	0	1569989.73	1569491.35	1569492.17	0	1569495.35	1569496.37	1569499.39	1569501.15	1569501.16	1.67	-7.44	0	1569492.04	0
1351	28	1	1	7	-50	0.2	-200	0.8	200	0.2	-200	0.8	1	1	1	7	1	232	-200	41	-200	868.19	-11.13	0	1570119.92	1569502.85	1569503.71	0	1569506.85	1569507.87	1569510.89	1569514.16	1569514.17	1.52	18.87	1	1569503.6	0
1352	28	1	1	8	200	0.5	-200	0.5	200	0.2	-200	0.8	1	1	1	8	0	81	-200	78	-200	901.84	0.68	0	1570251.09	1569515.71	1569516.61	0	1569519.71	1569520.73	1569523.75	1569525.69	1569525.7	1.63	43.18	0	1569516.41	0
1353	28	1	1	9	50	0.8	-200	0.2	200	0.8	-200	0.2	1	1	1	9	0	23	-200	165	50	901.59	-42.66	0	1570384.9	1569527.35	1569528.25	0	1569531.35	1569532.37	1569535.39	1569537.85	1569537.86	1.25	4.84	0	1569528.11	0
1354	28	1	1	10	200	0.8	-200	0.2	-50	0.2	-200	0.8	1	1	1	10	1	9	-200	120	-200	918.25	-32.5	0	0	1569539.13	1569540.05	0	1569543.13	1569544.15	1569547.17	1569549.28	1569549.29	1.89	-12.4	1	1569539.95	0
1355	28	1	1	11	200	0.8	-50	0.2	50	0.8	-50	0.2	1	1	1	11	1	97	200	275	50	584.64	40	0	0	1569551.19	1569551.78	0	1569555.19	1569556.21	1569559.23	1569561.81	1569561.82	1.43	8.83	1	1569551.67	0
1356	28	1	1	12	200	0.2	-200	0.8	-50	0.8	-200	0.2	1	1	1	12	0	162	-50	356	200	968.37	-25.33	0	0	1569563.26	1569564.22	0	1569567.26	1569568.28	1569571.3	1569573.51	1569573.53	1.96	37.17	0	1569564.06	0
1357	28	1	1	13	200	0.2	-200	0.8	50	0.2	-50	0.8	2	1	2	1	0	243	-50	84	-200	1068.73	-26.67	0	0	1569577.52	1569578.59	0	1569581.52	1569582.54	1569585.56	1569586.89	1569586.89	1.92	15.83	0	1569578.41	0
1358	28	1	1	14	200	0.5	50	0.5	50	0.5	-50	0.5	2	1	2	2	1	12	50	105	-50	718.11	19.18	0	0	1569588.83	1569589.55	0	1569592.83	1569593.85	1569596.87	1569597.34	1569597.36	1.94	19.18	1	1569589.35	0
1359	28	1	1	15	200	0.8	-200	0.2	50	0.2	-200	0.8	2	1	2	3	1	351	200	224	-200	951.58	17.5	0	0	1569599.31	1569600.26	0	1569603.31	1569604.33	1569607.35	1569611.08	1569611.09	1.44	26.57	1	1569600.12	0
1360	28	1	1	16	200	0.5	-200	0.5	50	0.8	-50	0.2	2	1	2	4	0	138	50	24	-200	801.54	50	0	0	1569612.54	1569613.34	0	1569616.54	1569617.56	1569620.58	1569624.44	1569624.45	1.32	45.16	0	1569613.23	0
1361	28	1	1	17	200	0.8	50	0.2	200	0.2	50	0.8	2	1	2	5	1	167	200	330	200	551.42	32.4	0	0	1569625.78	1569626.34	0	1569629.78	1569630.81	1569633.82	1569634.68	1569634.69	1.57	32.4	1	1569626.2	0
1362	28	1	1	18	50	0.5	-50	0.5	50	0.5	-200	0.5	2	1	2	6	0	326	50	114	-50	851.73	18.13	0	1570519.43	1569636.28	1569637.13	0	1569640.28	1569641.3	1569644.32	1569646.54	1569646.55	1.3	-34.37	0	1569636.95	0
1363	28	1	1	19	200	0.5	-200	0.5	50	0.5	-200	0.5	2	1	2	7	0	320	50	284	200	985	42.03	0	0	1569647.87	1569648.86	0	1569651.87	1569652.89	1569655.91	1569657.26	1569657.26	1.5	19.53	0	1569648.71	0
1364	28	1	1	20	50	0.5	-50	0.5	50	0.2	-200	0.8	2	1	2	8	1	139	-50	7	-200	617.99	-31.69	0	0	1569658.77	1569659.38	0	1569662.77	1569663.79	1569666.81	1569667.79	1569667.79	1.37	-9.19	1	1569659.26	0
1365	28	1	1	21	-50	0.8	-200	0.2	200	0.8	-50	0.2	2	1	2	9	0	331	200	63	-200	784.91	33.82	0	0	1569669.18	1569669.96	0	1569673.18	1569674.2	1569677.22	1569678.67	1569678.69	1.29	-16.18	0	1569669.77	0
1366	28	1	1	22	200	0.5	-50	0.5	-50	0.5	-200	0.5	2	1	2	10	0	65	-200	290	200	1202.29	-25.9	0	0	1569679.99	1569681.19	0	1569683.99	1569685.01	1569688.03	1569689.12	1569689.13	1.89	6.6	0	1569680.99	0
1367	28	1	1	23	-50	0.8	-200	0.2	200	0.2	-200	0.8	2	1	2	11	1	7	-200	88	-200	501.28	-37.99	0	0	1569691.03	1569691.53	0	1569695.03	1569696.05	1569699.07	1569701.1	1569701.11	1.23	32.01	1	1569691.39	0
1368	28	1	1	24	50	0.2	-200	0.8	50	0.2	-50	0.8	2	1	2	12	0	204	-50	240	-200	534.94	-17.56	0	0	1569702.34	1569702.88	0	1569706.34	1569707.36	1569710.38	1569712.31	1569712.32	1.36	-45.06	0	1569702.67	0
1369	28	1	1	25	-50	0.2	-200	0.8	200	0.2	-200	0.8	2	1	3	1	0	113	-200	237	-200	3637.72	-31.25	0	0	1569715.71	1569719.34	0	1569719.71	1569720.73	1569723.75	1569724.94	1569724.95	1.51	1.25	0	1569718.28	0
1370	28	1	1	26	200	0.5	-50	0.5	50	0.8	-200	0.2	2	1	3	2	0	227	50	203	200	3587.61	20.3	0	0	1569726.47	1569730.05	0	1569730.47	1569731.49	1569734.51	1569736.06	1569736.08	1.95	47.8	0	1569727.05	0
1371	28	1	1	27	50	0.8	-200	0.2	200	0.5	-50	0.5	2	1	3	3	1	7	-200	329	200	768.24	-13.7	0	0	1569738.04	1569738.81	0	1569742.04	1569743.07	1569746.09	1569749.88	1569749.89	1.16	43.8	1	1569738.65	0
1372	28	1	1	28	50	0.2	-50	0.8	200	0.5	50	0.5	2	1	3	4	0	317	200	324	50	718.41	30.39	0	0	1569751.06	1569751.78	0	1569755.06	1569756.08	1569759.1	1569760.03	1569760.03	1.15	30.39	0	1569751.59	0
1373	28	1	1	29	200	0.8	50	0.2	200	0.5	-50	0.5	2	1	3	5	1	91	200	274	200	2136.07	21.26	0	0	1569761.2	1569763.34	0	1569765.2	1569766.22	1569769.24	1569770.83	1569770.84	1.94	-48.74	1	1569763.14	0
1374	28	1	1	30	200	0.2	-200	0.8	-50	0.8	-200	0.2	2	1	3	6	0	65	-200	325	200	634.75	-45.91	0	0	1569772.8	1569773.43	0	1569776.8	1569777.82	1569780.84	1569782.91	1569782.92	1.62	16.59	0	1569773.27	0
1375	28	1	1	31	200	0.2	50	0.8	200	0.5	50	0.5	2	1	3	7	0	123	50	99	50	1017.94	3.94	0	0	1569784.56	1569785.58	0	1569788.56	1569789.58	1569792.6	1569793.85	1569793.87	1.26	-16.06	0	1569785.53	0
1376	28	1	1	32	200	0.5	-50	0.5	50	0.5	-50	0.5	2	1	3	8	1	221	200	96	-50	1702.45	26.12	0	0	1569795.13	1569796.84	0	1569799.13	1569800.16	1569803.18	1569805.36	1569805.36	1.94	-3.88	1	1569796.58	0
1377	28	1	1	33	50	0.2	-50	0.8	-50	0.5	-200	0.5	2	1	3	9	0	80	-200	159	-50	618.11	-34.36	0	0	1569807.31	1569807.93	0	1569811.31	1569812.34	1569815.35	1569817.18	1569817.19	1.69	43.14	0	1569807.75	0
1378	28	1	1	34	200	0.2	-50	0.8	200	0.8	50	0.2	2	1	3	10	0	19	50	127	-50	718.15	-15.1	0	0	1569818.89	1569819.61	0	1569822.89	1569823.91	1569826.93	1569828.44	1569828.45	1.54	37.4	0	1569819.45	0
1379	28	1	1	35	200	0.8	-200	0.2	200	0.5	-50	0.5	2	1	3	11	1	68	-200	221	200	1435.43	-15.2	0	0	1569830	1569831.44	0	1569834	1569835.02	1569838.04	1569839.18	1569839.19	1.1	39.8	1	1569831.05	0
1380	28	1	1	36	50	0.8	-50	0.2	200	0.8	-50	0.2	2	1	3	12	1	269	50	237	200	885.06	19.96	0	0	1569840.31	1569841.2	0	1569844.31	1569845.33	1569848.35	1569851.4	1569851.41	1.09	-17.54	1	1569841.05	0
1381	28	1	1	37	200	0.5	-200	0.5	50	0.5	-200	0.5	1	1	4	1	0	303	50	348	200	1185.39	32	0	0	1569854.53	1569855.71	0	1569858.53	1569859.55	1569862.57	1569863.43	1569863.45	1.05	-13	0	1569855.5	0
1382	28	1	1	38	50	0.8	-50	0.2	200	0.8	-50	0.2	1	1	4	2	0	308	200	81	50	1135.13	27.11	0	0	1569864.52	1569865.66	0	1569868.52	1569869.54	1569872.56	1569873.67	1569873.68	1.4	-0.39	0	1569865.48	0
1383	28	1	1	39	200	0.5	-50	0.5	200	0.8	-200	0.2	1	1	4	3	0	356	200	270	200	1902.78	-20.4	0	0	1569875.08	1569876.98	0	1569879.08	1569880.1	1569883.12	1569887.77	1569887.78	1.56	4.6	0	1569876.71	0
1384	28	1	1	40	200	0.5	-200	0.5	50	0.8	-50	0.2	1	1	4	4	0	148	50	175	-200	868.44	17.5	0	0	1569889.34	1569890.21	0	1569893.34	1569894.37	1569897.39	1569900.41	1569900.42	1.94	24.07	0	1569889.99	0
1385	28	1	1	41	50	0.8	-200	0.2	200	0.5	-50	0.5	1	1	4	5	1	257	50	170	-50	1552.39	50	0	0	1569902.37	1569903.93	0	1569906.37	1569907.4	1569910.42	1569911.76	1569911.77	1.44	19.01	1	1569903.82	0
1386	28	1	1	42	50	0.8	-200	0.2	200	0.8	-200	0.2	1	1	4	6	0	179	200	235	50	768.35	-8.53	0	0	1569913.22	1569913.99	0	1569917.22	1569918.24	1569921.26	1569921.7	1569921.71	1.26	-8.53	0	1569913.86	0
1387	28	1	1	43	-50	0.5	-200	0.5	200	0.8	-200	0.2	1	1	4	7	0	326	200	322	-50	901.76	35.21	0	0	1569922.98	1569923.88	0	1569926.98	1569928	1569931.02	1569932.17	1569932.17	1.88	7.71	0	1569923.7	0
1388	28	1	1	44	200	0.2	-50	0.8	200	0.8	50	0.2	1	1	4	8	0	279	200	237	-50	818.38	23.06	0	0	1569934.07	1569934.89	0	1569938.07	1569939.09	1569942.11	1569943.58	1569943.58	1.17	-44.44	0	1569934.76	0
1389	28	1	1	45	50	0.8	-50	0.2	200	0.2	-200	0.8	1	1	4	9	1	13	-50	70	-200	851.54	-47.93	0	0	1569944.77	1569945.62	0	1569948.77	1569949.79	1569952.81	1569954.25	1569954.26	1.78	47.07	1	1569945.48	0
1390	28	1	1	46	200	0.5	-50	0.5	-50	0.5	-200	0.5	1	1	4	10	0	251	-50	45	-50	1685.79	-25.67	0	0	1569956.04	1569957.73	0	1569960.04	1569961.07	1569964.09	1569965.61	1569965.62	1.84	-5.67	0	1569957.53	0
1391	28	1	1	47	200	0.2	50	0.8	200	0.5	50	0.5	1	1	4	11	0	62	50	140	50	801.61	-30.64	0	0	1569967.47	1569968.27	0	1569971.47	1569972.49	1569975.51	1569976.66	1569976.68	1.96	-30.64	0	1569968.06	0
1392	28	1	1	48	-50	0.2	-200	0.8	50	0.8	-200	0.2	1	1	4	12	0	113	50	23	-200	1218.67	21	0	0	1569978.65	1569979.87	0	1569982.65	1569983.67	1569986.69	1569987.91	1569987.93	1.79	-19	0	1569979.74	0
1393	28	1	1	49	-50	0.8	-200	0.2	-50	0.5	-200	0.5	1	1	5	1	1	306	-50	156	-200	885.11	-21.31	0	0	1569991.75	1569992.63	0	1569995.75	1569996.77	1569999.79	1570000.54	1570000.55	1.05	-1.31	1	1569992.41	0
1394	28	1	1	50	200	0.8	-50	0.2	200	0.5	50	0.5	1	1	5	2	0	142	50	41	-50	3521	-12.65	0	0	1570001.62	1570005.14	0	1570005.62	1570006.64	1570009.66	1570010.65	1570010.66	1.74	44.85	0	1570001.97	0
1395	28	1	1	51	50	0.5	-200	0.5	50	0.8	-200	0.2	1	1	5	3	0	297	50	103	-200	701.48	-12.18	0	0	1570012.42	1570013.12	0	1570016.42	1570017.44	1570020.46	1570021.7	1570021.71	1.89	40.32	0	1570012.93	0
1396	28	1	1	52	200	0.8	50	0.2	200	0.5	-50	0.5	1	1	5	4	1	251	200	199	200	1285.27	22.5	0	0	1570023.61	1570024.9	0	1570027.61	1570028.63	1570031.65	1570033.15	1570033.15	1.44	-49.62	1	1570024.73	0
1397	28	1	1	53	-50	0.8	-200	0.2	200	0.8	-50	0.2	1	1	5	5	0	220	200	34	-200	1569.06	35.9	0	0	1570034.61	1570036.17	0	1570038.61	1570039.63	1570042.65	1570043.72	1570043.73	1.15	-29.1	0	1570035.56	0
1398	28	1	1	54	50	0.5	-50	0.5	50	0.5	-200	0.5	1	1	5	6	1	318	50	97	-200	1068.49	40.87	0	0	1570044.9	1570045.97	0	1570048.9	1570049.92	1570052.94	1570053.96	1570053.97	1.56	13.37	1	1570045.7	0
1399	28	1	1	55	200	0.8	50	0.2	200	0.5	-50	0.5	1	1	5	7	1	282	200	123	-50	935.07	32.77	0	0	1570055.54	1570056.48	0	1570059.54	1570060.56	1570063.58	1570064.5	1570064.52	1.23	-9.73	1	1570056.33	0
1400	28	1	1	56	200	0.5	-200	0.5	200	0.8	50	0.2	1	1	5	8	0	124	200	158	-200	801.61	29.66	0	0	1570065.77	1570066.57	0	1570069.77	1570070.79	1570073.81	1570074.42	1570074.43	1.31	-15.34	0	1570066.42	0
1401	28	1	1	57	200	0.5	50	0.5	50	0.5	-50	0.5	1	1	5	9	1	141	50	138	-50	1318.64	-25	0	0	1570075.75	1570077.06	0	1570079.75	1570080.77	1570083.79	1570086.5	1570086.51	1.6	27.5	1	1570076.82	0
1402	28	1	1	58	-50	0.2	-200	0.8	200	0.5	-200	0.5	1	1	5	10	0	310	200	278	-200	968.48	36.29	0	0	1570088.13	1570089.09	0	1570092.13	1570093.15	1570096.17	1570097.38	1570097.4	1.02	-46.21	0	1570088.82	0
1403	28	1	1	59	200	0.5	-200	0.5	-50	0.2	-200	0.8	1	1	5	11	1	238	200	57	-200	1452.06	19.7	0	0	1570098.44	1570099.89	0	1570102.44	1570103.46	1570106.48	1570107.64	1570107.64	1.51	29.7	1	1570099.65	0
1404	28	1	1	60	200	0.8	50	0.2	200	0.2	50	0.8	1	1	5	12	1	228	200	79	50	784.67	30.34	0	0	1570109.16	1570109.95	0	1570113.16	1570114.18	1570117.2	1570118.28	1570118.29	1.63	0.34	1	1570109.78	0
1405	28	1	1	61	50	0.8	-200	0.2	200	0.8	-200	0.2	2	1	6	1	0	136	200	7	-200	751.56	20.22	0	0	1570121.94	1570122.69	0	1570125.94	1570126.96	1570129.98	1570130.84	1570130.85	1.09	-49.78	0	1570122.55	0
1406	28	1	1	62	-50	0.2	-200	0.8	200	0.5	-200	0.5	2	1	6	2	0	272	200	22	-200	3988.12	50	0	0	1570131.95	1570135.94	0	1570135.96	1570136.97	1570139.99	1570142.36	1570142.36	1.45	29.05	0	1570135.86	0
1407	28	1	1	63	200	0.8	-50	0.2	200	0.5	50	0.5	2	1	6	3	1	328	200	117	50	1018.48	14.77	0	0	1570143.83	1570144.85	0	1570147.83	1570148.85	1570151.87	1570152.75	1570152.76	1.21	4.77	1	1570144.66	0
1408	28	1	1	64	200	0.5	-50	0.5	200	0.8	-200	0.2	2	1	6	4	0	123	200	158	-50	801.52	15.92	0	0	1570153.97	1570154.78	0	1570157.97	1570159	1570162.01	1570162.86	1570162.87	1.47	15.92	0	1570154.73	0
1409	28	1	1	65	-50	0.8	-200	0.2	200	0.2	-50	0.8	2	1	6	5	1	187	-50	306	200	1185.21	22.99	0	0	1570164.35	1570165.54	0	1570168.35	1570169.37	1570172.39	1570174.1	1570174.11	1.04	-34.51	1	1570165.4	0
1410	28	1	1	66	200	0.5	-200	0.5	200	0.2	-200	0.8	2	1	6	6	1	306	200	75	-200	3003.74	32.75	0	0	1570175.16	1570178.16	0	1570179.16	1570180.18	1570183.2	1570184.29	1570184.3	1.25	17.75	1	1570178.05	0
1411	28	1	1	67	50	0.5	-50	0.5	50	0.5	-200	0.5	2	1	6	7	0	247	50	81	-50	1185.35	44.77	0	0	1570185.55	1570186.74	0	1570189.55	1570190.58	1570193.6	1570194.75	1570194.76	1.49	-20.23	0	1570186.55	0
1412	28	1	1	68	-50	0.2	-200	0.8	50	0.8	-200	0.2	2	1	6	8	0	264	50	241	-200	701.51	13.23	0	0	1570196.27	1570196.97	0	1570200.27	1570201.29	1570204.31	1570205.62	1570205.64	1.88	-44.27	0	1570196.79	0
1413	28	1	1	69	200	0.5	50	0.5	200	0.8	-50	0.2	2	1	6	9	0	260	200	105	50	1885.94	33.17	0	0	1570207.53	1570209.41	0	1570211.53	1570212.55	1570215.57	1570216.84	1570216.85	1.42	-21.83	0	1570209.22	0
1414	28	1	1	70	200	0.8	-50	0.2	50	0.8	-50	0.2	2	1	6	10	1	61	-50	18	-50	968.43	-23.61	0	0	1570218.29	1570219.26	0	1570222.29	1570223.31	1570226.33	1570227.38	1570227.4	1.9	23.89	1	1570219.12	0
1415	28	1	1	71	50	0.5	-200	0.5	50	0.8	-200	0.2	2	1	6	11	0	241	50	123	-200	918.35	25.46	0	0	1570229.31	1570230.23	0	1570233.32	1570234.34	1570237.36	1570238.59	1570238.61	1.76	2.96	0	1570230.04	0
1416	28	1	1	72	50	0.8	-200	0.2	200	0.8	-200	0.2	2	1	6	12	1	121	50	333	200	868.5	23.29	0	0	1570240.38	1570241.24	0	1570244.38	1570245.4	1570248.42	1570249.15	1570249.17	1.9	8.29	1	1570241.04	0
1417	28	1	1	73	50	0.2	-200	0.8	50	0.8	-200	0.2	2	1	7	1	0	182	50	125	-200	734.91	31.89	0	0	1570253.11	1570253.84	0	1570257.11	1570258.13	1570261.15	1570261.97	1570261.98	1.6	6.89	0	1570253.68	0
1418	28	1	1	74	200	0.5	-200	0.5	200	0.8	50	0.2	2	1	7	2	1	279	200	178	200	1018.34	50	0	0	1570263.6	1570264.62	0	1570267.6	1570268.62	1570271.64	1570272.31	1570272.32	1.25	24.89	1	1570264.36	0
1419	28	1	1	75	-50	0.8	-200	0.2	-50	0.5	-200	0.5	2	1	7	3	1	260	-50	131	-200	1135	17.9	0	0	1570273.59	1570274.73	0	1570277.59	1570278.61	1570281.63	1570283.48	1570283.49	1.87	-29.6	1	1570274.52	0
1420	28	1	1	76	200	0.8	-200	0.2	-50	0.2	-200	0.8	2	1	7	4	1	160	200	244	-200	1218.61	38.21	0	0	1570285.37	1570286.59	0	1570289.37	1570290.39	1570293.41	1570295.14	1570295.15	1.63	-16.79	1	1570286.48	0
1421	28	1	1	77	200	0.5	50	0.5	50	0.2	-50	0.8	2	1	7	5	0	257	-50	345	200	1018.43	-25.42	0	0	1570296.8	1570297.82	0	1570300.8	1570301.82	1570304.84	1570305.8	1570305.81	1.61	-37.92	0	1570297.72	0
1422	28	1	1	78	50	0.2	-50	0.8	200	0.5	50	0.5	2	1	7	6	0	360	200	198	-50	901.91	35.63	0	0	1570307.43	1570308.33	0	1570311.43	1570312.45	1570315.47	1570317.91	1570317.92	1.74	45.63	0	1570308.16	0
1423	28	1	1	79	200	0.8	50	0.2	200	0.5	-50	0.5	2	1	7	7	1	139	200	268	200	1852.49	18.12	0	0	1570319.67	1570321.52	0	1570323.67	1570324.69	1570327.71	1570328.57	1570328.58	1.98	3.12	1	1570321.41	0
1424	28	1	1	80	50	0.8	-50	0.2	200	0.2	-200	0.8	2	1	7	8	1	192	50	262	-200	985.09	-23.8	0	0	1570330.58	1570331.57	0	1570334.58	1570335.6	1570338.62	1570339.57	1570339.59	1.61	-23.8	1	1570331.25	0
1425	28	1	1	81	200	0.8	-50	0.2	50	0.8	-50	0.2	2	1	7	9	0	108	50	49	-50	1118.55	17.97	0	0	1570341.23	1570342.34	0	1570345.23	1570346.25	1570349.27	1570350.41	1570350.42	1.38	-47.03	0	1570342.16	0
1426	28	1	1	82	50	0.5	-200	0.5	200	0.5	-200	0.5	2	1	7	10	0	162	-200	101	-200	868.29	-46.64	0	0	1570351.8	1570352.67	0	1570355.8	1570356.82	1570359.84	1570360.77	1570360.78	1.86	3.36	0	1570352.47	0
1427	28	1	1	83	-50	0.5	-200	0.5	200	0.8	-200	0.2	2	1	7	11	0	111	200	229	-50	784.87	-5.01	0	0	1570362.65	1570363.43	0	1570366.65	1570367.67	1570370.69	1570372.01	1570372.02	1.96	39.99	0	1570363.16	0
1428	28	1	1	84	200	0.5	-200	0.5	-50	0.2	-200	0.8	2	1	7	12	1	192	200	286	-200	1302.01	-15.65	0	0	1570374.01	1570375.31	0	1570378.01	1570379.03	1570382.05	1570383.25	1570383.27	1.62	41.85	1	1570375.14	0
1429	28	1	1	85	200	0.2	-200	0.8	50	0.2	-50	0.8	1	1	8	1	0	294	50	76	-200	1035.25	15.74	0	0	1570386.92	1570387.96	0	1570390.92	1570391.94	1570394.96	1570396.05	1570396.06	1.01	-46.76	0	1570387.75	0
1430	28	1	1	86	200	0.8	-200	0.2	50	0.2	-200	0.8	1	1	8	2	1	16	-200	70	-200	1585.74	-50	0	0	1570397.08	1570398.67	0	1570401.08	1570402.1	1570405.12	1570406.04	1570406.04	1.24	-43.7	1	1570398.32	0
1431	28	1	1	87	50	0.2	-50	0.8	200	0.5	50	0.5	1	1	8	3	0	60	50	320	50	734.99	23.78	0	0	1570407.29	1570408.03	0	1570411.29	1570412.31	1570415.33	1570417.32	1570417.32	1.27	-46.22	0	1570407.88	0
1432	28	1	1	88	200	0.8	-50	0.2	50	0.8	-50	0.2	1	1	8	4	1	79	200	123	50	1268.55	34.92	0	0	1570418.6	1570419.87	0	1570422.6	1570423.62	1570426.64	1570427.62	1570427.63	1.75	-0.08	1	1570419.73	0
1433	28	1	1	89	50	0.2	-50	0.8	-50	0.5	-200	0.5	1	1	8	5	0	111	-200	242	-50	1285.39	-16.34	0	0	1570429.4	1570430.68	0	1570433.4	1570434.42	1570437.44	1570438.88	1570438.89	1.75	48.66	0	1570430.45	0
1434	28	1	1	90	50	0.5	-200	0.5	200	0.5	-200	0.5	1	1	8	6	0	126	-200	144	-200	1785.79	-41.15	0	0	1570440.66	1570442.44	0	1570444.66	1570445.68	1570448.7	1570449.78	1570449.78	1.98	-26.15	0	1570442.13	0
1435	28	1	1	91	50	0.2	-200	0.8	50	0.8	-200	0.2	1	1	8	7	0	191	50	85	-200	1001.93	44.01	0	0	1570451.77	1570452.77	0	1570455.77	1570456.79	1570459.81	1570460.71	1570460.73	1.9	-28.49	0	1570452.26	0
1436	28	1	1	92	-50	0.8	-200	0.2	200	0.2	-200	0.8	1	1	8	8	1	316	-50	16	-200	834.88	8	0	0	1570462.65	1570463.48	0	1570466.65	1570467.67	1570470.69	1570473.08	1570473.09	1.79	-14.5	1	1570463.25	0
1437	28	1	1	93	200	0.5	-50	0.5	50	0.8	-200	0.2	1	1	8	9	0	112	50	213	200	718.32	16.42	0	0	1570474.89	1570475.61	0	1570478.89	1570479.91	1570482.93	1570483.7	1570483.72	1.9	-18.58	0	1570475.43	0
1438	28	1	1	94	-50	0.8	-200	0.2	200	0.2	-50	0.8	1	1	8	10	1	33	-200	1	-50	751.58	-10	0	0	1570485.64	1570486.39	0	1570489.64	1570490.66	1570493.68	1570496.2	1570496.21	1.92	38.73	1	1570486.1	0
1439	28	1	1	95	200	0.8	-200	0.2	200	0.5	-50	0.5	1	1	8	11	1	262	200	184	200	868.26	25.31	0	0	1570498.15	1570499.02	0	1570502.15	1570503.17	1570506.19	1570507.01	1570507.02	1.8	7.81	1	1570498.8	0
1440	28	1	1	96	200	0.5	-50	0.5	50	0.5	-50	0.5	1	1	8	12	0	98	-50	51	-50	985.01	-16.24	0	0	1570508.84	1570509.83	0	1570512.84	1570513.86	1570516.88	1570517.56	1570517.57	1.86	11.26	0	1570509.73	0
1441	29	1	1	1	200	0.8	-200	0.2	-50	0.2	-200	0.8	2	1	1	1	1	136	200	260	-200	1234.59	50	48084.39	48084.4	48088.49	48089.72	0	48092.52	48093.56	48096.6	48098.23	48098.25	1.97	-17.83	1	48089.64	0
1442	29	1	1	2	200	0.8	-50	0.2	50	0.8	-50	0.2	2	1	1	2	1	288	200	61	-50	1434.48	50	0	48086.44	48100.25	48101.68	0	48104.25	48105.27	48108.29	48109.5	48109.51	1.26	-28.06	1	48101.61	0
1443	29	1	1	3	200	0.8	-200	0.2	200	0.5	-50	0.5	2	1	1	3	1	41	-200	87	-50	1851.18	-50	0	48218.63	48110.78	48112.63	0	48114.78	48115.8	48118.82	48119.58	48119.58	1.54	-36.1	1	48112.55	0
1444	29	1	1	4	200	0.5	-50	0.5	200	0.8	-200	0.2	2	1	1	4	0	41	-200	143	-50	1717.49	-50	0	48349.97	48121.14	48122.85	0	48125.14	48126.16	48129.18	48130.28	48130.29	1.26	43.88	0	48122.81	0
1445	29	1	1	5	-50	0.2	-200	0.8	200	0.5	-200	0.5	2	1	1	5	0	93	-200	114	-200	1199.48	-22.5	0	48480.66	48131.58	48132.78	0	48135.58	48136.6	48139.62	48141.4	48141.4	1.05	45.69	0	48132.71	0
1446	29	1	1	6	50	0.2	-50	0.8	-50	0.5	-200	0.5	2	1	1	6	1	320	50	64	-200	1601.39	34.15	0	48612.82	48142.47	48144.07	0	48146.47	48147.49	48150.51	48153	48153.02	1.8	-5.85	1	48144	0
1447	29	1	1	7	-50	0.8	-200	0.2	200	0.2	-50	0.8	2	1	1	7	0	3	-50	93	-50	1584.92	-3.84	0	48747.89	48154.83	48156.42	0	48158.83	48159.86	48162.88	48165.14	48165.16	1.22	-48.84	0	48156.36	0
1448	29	1	1	8	50	0.8	-200	0.2	200	0.8	-200	0.2	2	1	1	8	0	331	200	295	50	1350.74	50	0	48876.23	48166.4	48167.75	0	48170.4	48171.42	48174.44	48175.28	48175.3	1.79	14.78	0	48167.68	0
1449	29	1	1	9	200	0.5	-200	0.5	200	0.2	-200	0.8	2	1	1	9	1	90	-200	274	-200	1000.39	-50	0	49005.54	48177.11	48178.11	0	48181.11	48182.13	48185.15	48185.92	48185.93	1.25	31.21	1	48178.02	0
1450	29	1	1	10	-50	0.8	-200	0.2	200	0.2	-200	0.8	2	1	1	10	0	205	-200	356	-50	1267.38	-50	0	0	48187.18	48188.45	0	48191.18	48192.2	48195.22	48195.96	48195.97	1.09	16.79	0	48188.39	0
1451	29	1	1	11	50	0.2	-50	0.8	200	0.5	50	0.5	2	1	1	11	0	200	200	62	-50	1500.96	50	0	0	48197.07	48198.58	0	48201.07	48202.1	48205.11	48206.32	48206.33	1.81	-47.58	0	48198.51	0
1452	29	1	1	12	-50	0.5	-200	0.5	200	0.8	-200	0.2	2	1	1	12	0	229	200	137	-200	1534.56	50	0	0	48208.17	48209.7	0	48212.17	48213.19	48216.21	48217.15	48217.16	1.46	-14.03	0	48209.65	0
1453	29	1	1	13	200	0.8	50	0.2	200	0.5	-50	0.5	1	1	2	1	1	150	200	51	-50	1751.12	50	0	0	48220.65	48222.4	0	48224.65	48225.67	48228.69	48229.81	48229.82	1.54	-37.54	1	48222.34	0
1454	29	1	1	14	200	0.5	50	0.5	200	0.8	-50	0.2	1	1	2	2	0	52	-50	65	50	2385.09	-26.45	0	0	48231.37	48233.76	0	48235.37	48236.39	48239.41	48240.58	48240.58	1.89	23.55	0	48233.65	0
1455	29	1	1	15	50	0.8	-200	0.2	200	0.8	-200	0.2	1	1	2	3	0	140	200	109	50	1283.96	50	0	0	48242.48	48243.77	0	48246.48	48247.51	48250.52	48251.33	48251.34	1.4	37.66	0	48243.69	0
1456	29	1	1	16	200	0.8	-200	0.2	200	0.5	-50	0.5	1	1	2	4	1	356	200	327	200	1784.51	50	0	0	48252.76	48254.54	0	48256.76	48257.78	48260.8	48261.87	48261.88	1.47	-18.72	1	48254.49	0
1457	29	1	1	17	200	0.8	-50	0.2	50	0.8	-50	0.2	1	1	2	5	1	36	-50	100	50	1251.28	-45.88	0	0	48263.37	48264.62	0	48267.37	48268.39	48271.41	48273.04	48273.05	1.65	-33.38	1	48264.54	0
1458	29	1	1	18	-50	0.8	-200	0.2	200	0.2	-200	0.8	1	1	2	6	0	97	-200	121	-50	1584.26	-50	0	49136.71	48274.71	48276.3	0	48278.71	48279.74	48282.76	48283.44	48283.46	1.02	-30.32	0	48276.19	0
1459	29	1	1	19	-50	0.8	-200	0.2	200	0.2	-50	0.8	1	1	2	7	0	340	200	48	-200	1550.04	50	0	0	48284.49	48286.04	0	48288.49	48289.51	48292.53	48293.66	48293.68	1.04	-41.49	0	48285.93	0
1460	29	1	1	20	200	0.5	-50	0.5	-50	0.5	-200	0.5	1	1	2	8	1	229	200	12	-200	1067.07	50	0	0	48294.73	48295.8	0	48298.73	48299.75	48302.77	48303.79	48303.81	1.55	-16.08	1	48295.72	0
1461	29	1	1	21	50	0.8	-50	0.2	200	0.8	-50	0.2	1	1	2	9	0	225	200	8	-50	1251.04	50	0	0	48305.38	48306.63	0	48309.38	48310.4	48313.42	48314.17	48314.18	1.49	44.02	0	48306.51	0
1462	29	1	1	22	50	0.2	-200	0.8	50	0.8	-200	0.2	1	1	2	10	0	347	50	338	50	1734.71	29.71	0	0	48315.69	48317.42	0	48319.69	48320.71	48323.73	48325.56	48325.58	1.73	42.21	0	48317.31	0
1463	29	1	1	23	50	0.5	-200	0.5	50	0.8	-200	0.2	1	1	2	11	0	254	50	72	-200	1400.64	36.8	0	0	48327.31	48328.71	0	48331.31	48332.33	48335.35	48336.92	48336.94	1.05	11.8	0	48328.65	0
1464	29	1	1	24	200	0.2	-50	0.8	200	0.8	50	0.2	1	1	2	12	0	61	50	230	-50	1067.63	29.97	0	0	48338.01	48339.07	0	48342.01	48343.03	48346.05	48348.06	48348.07	1.88	12.47	0	48339.02	0
1465	29	1	1	25	200	0.5	-50	0.5	200	0.8	-200	0.2	1	1	3	1	0	142	200	304	200	1234.02	50	0	0	48351.99	48353.22	0	48355.99	48357.01	48360.03	48360.71	48360.73	1.9	30.33	0	48353.14	0
1466	29	1	1	26	50	0.2	-50	0.8	200	0.5	50	0.5	1	1	3	2	0	146	50	200	-50	1267.49	29.75	0	0	48362.65	48363.91	0	48366.65	48367.67	48370.69	48371.9	48371.9	1.43	19.75	0	48363.85	0
1467	29	1	1	27	-50	0.5	-200	0.5	200	0.8	-200	0.2	1	1	3	3	0	321	200	51	-200	1417.66	50	0	0	48373.36	48374.78	0	48377.36	48378.38	48381.4	48382.18	48382.2	1.09	28.19	0	48374.66	0
1468	29	1	1	28	-50	0.8	-200	0.2	200	0.8	-50	0.2	1	1	3	4	0	61	-50	191	-50	933.72	-38.6	0	0	48383.32	48384.25	0	48387.32	48388.34	48391.36	48392.94	48392.94	1.96	31.4	0	48384.18	0
1469	29	1	1	29	200	0.5	50	0.5	50	0.5	-50	0.5	1	1	3	5	1	201	200	159	-50	1450.95	50	0	0	48394.91	48396.36	0	48398.91	48399.93	48402.95	48403.7	48403.72	1.42	29.78	1	48396.31	0
1470	29	1	1	30	-50	0.8	-200	0.2	-50	0.5	-200	0.5	1	1	3	6	1	353	-50	272	-50	1817.81	-25.81	0	0	48405.15	48406.97	0	48409.15	48410.17	48413.19	48415.35	48415.36	1.87	-5.81	1	48406.89	0
1471	29	1	1	31	200	0.2	-200	0.8	50	0.2	-50	0.8	1	1	3	7	1	300	200	329	50	1367.41	50	0	0	48417.25	48418.62	0	48421.25	48422.27	48425.29	48426.31	48426.32	1.6	-30.09	1	48418.55	0
1472	29	1	1	32	200	0.5	-200	0.5	200	0.2	-200	0.8	1	1	3	8	1	54	-200	311	200	1267.71	-50	0	0	48427.94	48429.21	0	48431.94	48432.96	48435.98	48436.58	48436.6	1.89	-7.69	1	48429.11	0
1473	29	1	1	33	200	0.5	-200	0.5	50	0.5	-200	0.5	1	1	3	9	1	225	200	40	-200	1566.18	50	0	0	48438.5	48440.07	0	48442.5	48443.52	48446.54	48447.54	48447.56	1.53	-12.01	1	48439.99	0
1474	29	1	1	34	200	0.5	-200	0.5	-50	0.2	-200	0.8	1	1	3	10	1	224	200	94	-200	1668.99	50	0	0	48449.11	48450.78	0	48453.11	48454.13	48457.15	48458.1	48458.12	1.06	-3.78	1	48450.69	0
1475	29	1	1	35	200	0.5	-200	0.5	50	0.8	-50	0.2	1	1	3	11	1	69	-200	136	50	1750.97	-50	0	0	48459.19	48460.94	0	48463.19	48464.21	48467.23	48468.2	48468.21	1.82	30.21	1	48460.88	0
1476	29	1	1	36	50	0.2	-50	0.8	-50	0.5	-200	0.5	1	1	3	12	1	48	-50	231	-50	1400.77	-25.76	0	0	48470.05	48471.45	0	48474.05	48475.07	48478.09	48479.52	48479.54	1.11	-0.76	1	48471.36	0
1477	29	1	1	37	200	0.8	-50	0.2	200	0.5	50	0.5	1	1	4	1	1	149	200	172	50	1100.47	50	0	0	48482.68	48483.78	0	48486.68	48487.7	48490.72	48491.52	48491.53	1.8	9.82	1	48483.71	0
1478	29	1	1	38	200	0.5	50	0.5	50	0.2	-50	0.8	1	1	4	2	1	161	50	234	-50	1767.75	28.07	0	0	48493.35	48495.12	0	48497.35	48498.37	48501.39	48503.04	48503.06	1.55	-31.93	1	48495.07	0
1479	29	1	1	39	-50	0.2	-200	0.8	50	0.8	-200	0.2	1	1	4	3	0	154	50	224	-200	1701.11	41.51	0	0	48504.63	48506.33	0	48508.63	48509.65	48512.67	48514.27	48514.29	1.94	11.51	0	48506.26	0
1480	29	1	1	40	50	0.5	-50	0.5	50	0.5	-200	0.5	1	1	4	4	1	335	50	84	-200	1751.01	39.13	0	0	48516.24	48517.99	0	48520.24	48521.26	48524.28	48525.46	48525.47	1.87	1.63	1	48517.93	0
1481	29	1	1	41	50	0.2	-200	0.8	50	0.2	-50	0.8	1	1	4	5	1	127	-200	271	-50	2084.74	-50	0	0	48527.35	48529.44	0	48531.35	48532.37	48535.39	48536.5	48536.51	1.77	40.87	1	48529.34	0
1482	29	1	1	42	200	0.5	-200	0.5	200	0.8	50	0.2	1	1	4	6	0	93	200	147	-200	2034.71	50	0	0	48538.3	48540.33	0	48542.3	48543.32	48546.34	48547.68	48547.69	1.62	28.05	0	48540.24	0
1483	29	1	1	43	200	0.8	-50	0.2	50	0.8	-50	0.2	1	1	4	7	1	173	200	175	50	1534.19	50	0	0	48549.32	48550.86	0	48553.32	48554.34	48557.36	48558.38	48558.4	1.31	-21.23	1	48550.78	0
1484	29	1	1	44	50	0.8	-200	0.2	200	0.8	-200	0.2	1	1	4	8	0	269	200	5	-200	2368.44	50	0	0	48559.73	48562.1	0	48563.73	48564.75	48567.77	48568.96	48568.97	1.25	-45.02	0	48562.01	0
1485	29	1	1	45	-50	0.2	-200	0.8	200	0.5	-200	0.5	1	1	4	9	0	84	-200	347	-50	1601.06	-50	0	0	48570.24	48571.84	0	48574.24	48575.26	48578.28	48578.97	48578.98	1.03	20.89	0	48571.74	0
1486	29	1	1	46	200	0.5	-50	0.5	50	0.8	-200	0.2	1	1	4	10	0	318	50	9	-50	2285.43	30	0	0	48580.03	48582.32	0	48584.04	48585.06	48588.08	48589.34	48589.36	1.35	39.49	0	48582.22	0
1487	29	1	1	47	50	0.8	-50	0.2	200	0.2	-200	0.8	1	1	4	11	1	152	50	295	200	1983.35	24.6	0	0	48590.73	48592.71	0	48594.73	48595.75	48598.77	48600.49	48600.5	1.59	-17.9	1	48592.62	0
1488	29	1	1	48	200	0.2	50	0.8	200	0.5	50	0.5	1	1	4	12	0	35	50	352	200	1569.09	28.57	0	0	48602.1	48603.67	0	48606.1	48607.13	48610.15	48611.36	48611.36	1.43	31.07	0	48603.59	0
1489	29	1	1	49	200	0.2	-200	0.8	-50	0.8	-200	0.2	2	1	5	1	1	190	-200	220	-50	2101.53	-50	0	0	48614.83	48616.94	0	48618.83	48619.86	48622.88	48623.6	48623.61	1.29	-28.32	1	48616.84	0
1490	29	1	1	50	50	0.2	-200	0.8	50	0.8	-200	0.2	2	1	5	2	0	61	-200	333	50	1584.27	-50	0	0	48624.91	48626.5	0	48628.91	48629.93	48632.95	48635.05	48635.07	1.6	-32.95	0	48626.39	0
1491	29	1	1	51	200	0.5	-200	0.5	200	0.8	50	0.2	2	1	5	3	0	156	200	349	200	1217.22	50	0	0	48636.69	48637.91	0	48640.69	48641.71	48644.73	48646.91	48646.91	1.76	-30.67	0	48637.82	0
1492	29	1	1	52	200	0.5	-50	0.5	-50	0.5	-200	0.5	2	1	5	4	1	169	-50	342	-50	1350.65	-7.96	0	0	48648.68	48650.03	0	48652.68	48653.7	48656.72	48662.23	48662.25	1.47	-17.96	1	48649.94	0
1493	29	1	1	53	-50	0.2	-200	0.8	50	0.8	-200	0.2	2	1	5	5	0	183	50	330	-50	983.71	50	0	0	48663.73	48664.71	0	48667.73	48668.75	48671.77	48673.24	48673.26	1.45	23.17	0	48664.63	0
1494	29	1	1	54	200	0.2	-200	0.8	50	0.2	-50	0.8	2	1	5	6	1	175	-200	343	50	2234.83	-50	0	0	48674.72	48676.96	0	48678.72	48679.75	48682.77	48683.33	48683.35	1.01	3.46	1	48676.89	0
1495	29	1	1	55	200	0.5	-50	0.5	50	0.8	-200	0.2	2	1	5	7	1	146	-50	208	50	2334.96	-15.73	0	0	48684.38	48686.72	0	48688.38	48689.4	48692.42	48693.62	48693.64	1.68	24.27	1	48686.65	0
1496	29	1	1	56	50	0.8	-200	0.2	200	0.5	-50	0.5	2	1	5	8	1	269	50	227	200	2434.07	23.97	0	0	48695.34	48697.78	0	48699.34	48700.36	48703.38	48704.34	48704.35	1.42	-18.53	1	48697.68	0
1497	29	1	1	57	200	0.8	-200	0.2	50	0.2	-200	0.8	2	1	5	9	1	76	200	217	-200	867.06	50	0	0	48705.79	48706.65	0	48709.79	48710.81	48713.83	48714.52	48714.53	1.98	32.25	1	48706.55	0
1498	29	1	1	58	50	0.5	-50	0.5	50	0.2	-200	0.8	2	1	5	10	1	17	-50	77	-200	1167.23	11.88	0	0	48716.51	48717.68	0	48720.51	48721.53	48724.56	48725.76	48725.77	1.72	29.38	1	48717.6	0
1499	29	1	1	59	200	0.8	50	0.2	200	0.2	50	0.8	2	1	5	11	1	46	50	166	50	1016.91	35	0	0	48727.51	48728.52	0	48731.51	48732.53	48735.55	48736.63	48736.65	1.01	39.37	1	48728.43	0
1500	29	1	1	60	200	0.5	50	0.5	200	0.8	-50	0.2	2	1	5	12	0	328	200	322	200	1584.28	50	0	0	48737.67	48739.25	0	48741.67	48742.69	48745.71	48746.48	48746.49	1.39	27.64	0	48739.17	0
1501	29	1	1	61	200	0.5	-50	0.5	50	0.5	-50	0.5	2	1	6	1	1	196	200	76	-50	1351.29	50	0	0	48749.91	48751.26	0	48753.91	48754.93	48757.95	48758.96	48758.97	1.82	-25.32	1	48751.19	0
1502	29	1	1	62	-50	0.2	-200	0.8	200	0.2	-200	0.8	2	1	6	2	0	141	-200	31	-200	1701.11	-50	0	0	48760.81	48762.51	0	48764.81	48765.83	48768.85	48770	48770.01	1.05	45.09	0	48762.4	0
1503	29	1	1	63	200	0.2	-50	0.8	200	0.8	50	0.2	2	1	6	3	0	223	200	183	-50	1083.84	50	0	0	48771.08	48772.17	0	48775.08	48776.1	48779.12	48779.83	48779.84	1.15	45.19	0	48772.06	0
1504	29	1	1	64	200	0.2	50	0.8	200	0.5	50	0.5	2	1	6	4	0	205	200	42	50	2034.63	50	0	0	48781.01	48783.04	0	48785.01	48786.03	48789.05	48789.83	48789.83	1.12	46.09	0	48782.96	0
1505	29	1	1	65	200	0.8	50	0.2	200	0.5	-50	0.5	2	1	6	5	1	91	200	57	-50	1884	50	0	0	48790.97	48792.85	0	48794.97	48795.99	48799.01	48800.02	48800.02	1.37	-25.34	1	48792.8	0
1506	29	1	1	66	50	0.8	-50	0.2	200	0.2	-200	0.8	2	1	6	6	1	199	50	179	-200	1617.67	33.47	0	0	48801.41	48803.03	0	48805.41	48806.43	48809.45	48811.02	48811.04	1.96	25.97	1	48802.94	0
1507	29	1	1	67	50	0.2	-200	0.8	50	0.2	-50	0.8	2	1	6	7	1	131	-200	344	50	1450.74	-50	0	0	48813.01	48814.46	0	48817.01	48818.03	48821.05	48821.79	48821.81	1.09	-16.05	1	48814.37	0
1508	29	1	1	68	50	0.5	-200	0.5	200	0.5	-200	0.5	2	1	6	8	0	208	200	358	50	1400.77	50	0	0	48822.91	48824.32	0	48826.91	48827.93	48830.96	48832.05	48832.06	1.67	-32	0	48824.19	0
1509	29	1	1	69	50	0.8	-50	0.2	200	0.8	-50	0.2	2	1	6	9	0	121	200	352	50	1667.73	50	0	0	48833.74	48835.41	0	48837.74	48838.76	48841.78	48842.48	48842.5	1.27	36.59	0	48835.32	0
1510	29	1	1	70	-50	0.8	-200	0.2	-50	0.5	-200	0.5	2	1	6	10	1	94	-50	67	-200	2033.35	2.3	0	0	48843.78	48845.82	0	48847.78	48848.8	48851.82	48854.19	48854.21	1.54	14.8	1	48845.72	0
1511	29	1	1	71	200	0.8	-50	0.2	200	0.5	50	0.5	2	1	6	11	1	226	200	162	50	1817.84	50	0	0	48855.76	48857.58	0	48859.76	48860.78	48863.8	48864.83	48864.84	1	-23.6	1	48857.52	0
1512	29	1	1	72	200	0.5	50	0.5	50	0.5	-50	0.5	2	1	6	12	1	201	200	91	-50	1618.07	50	0	0	48865.85	48867.47	0	48869.85	48870.88	48873.9	48875.07	48875.08	1.13	-43.3	1	48867.42	0
1513	29	1	1	73	50	0.2	-50	0.8	200	0.5	50	0.5	1	1	7	1	0	137	50	64	-50	1751.09	27.96	0	0	48878.25	48880	0	48882.25	48883.27	48886.29	48887.64	48887.66	1.48	2.96	0	48879.91	0
1514	29	1	1	74	200	0.8	-200	0.2	50	0.2	-200	0.8	1	1	7	2	1	1	-200	278	-200	1551.42	-50	0	0	48889.16	48890.71	0	48893.16	48894.18	48897.2	48897.99	48898	1.43	-20.64	1	48890.63	0
1515	29	1	1	75	-50	0.2	-200	0.8	200	0.2	-200	0.8	1	1	7	3	0	207	-200	344	-50	1768.51	-50	0	0	48899.45	48901.22	0	48903.45	48904.47	48907.49	48908.46	48908.48	1.33	27.85	0	48901.13	0
1516	29	1	1	76	200	0.8	-200	0.2	-50	0.2	-200	0.8	1	1	7	4	1	95	200	205	-200	1484.58	50	0	0	48909.83	48911.31	0	48913.83	48914.85	48917.87	48918.63	48918.65	1.87	27.94	1	48911.22	0
1517	29	1	1	77	200	0.8	50	0.2	200	0.2	50	0.8	1	1	7	5	1	180	200	305	200	1367.82	50	0	0	48920.54	48921.91	0	48924.54	48925.56	48928.58	48929.77	48929.78	1.4	-36.02	1	48921.85	0
1518	29	1	1	78	50	0.5	-50	0.5	50	0.5	-200	0.5	1	1	7	6	1	312	50	202	50	1484.55	30	0	0	48931.2	48932.68	0	48935.2	48936.22	48939.24	48940.79	48940.81	1.6	49.05	1	48932.63	0
1519	29	1	1	79	50	0.5	-50	0.5	50	0.2	-200	0.8	1	1	7	7	1	70	-50	50	-200	1316.85	-15.75	0	0	48942.41	48943.73	0	48946.41	48947.43	48950.45	48951.88	48951.88	1.36	-25.75	1	48943.67	0
1520	29	1	1	80	200	0.8	50	0.2	200	0.5	-50	0.5	1	1	7	8	1	88	200	87	-50	1634.44	50	0	0	48953.25	48954.89	0	48957.25	48958.27	48961.29	48962.34	48962.36	1.74	-32.8	1	48954.82	0
1521	29	1	1	81	200	0.5	-50	0.5	50	0.5	-50	0.5	1	1	7	9	1	174	-50	62	-50	1334.82	-18.11	0	0	48964.11	48965.45	0	48968.11	48969.13	48972.16	48973.05	48973.05	1.72	9.39	1	48965.4	0
1522	29	1	1	82	50	0.5	-200	0.5	200	0.5	-200	0.5	1	1	7	10	0	67	-200	232	50	1667.64	-50	0	0	48974.79	48976.46	0	48978.79	48979.81	48982.83	48983.59	48983.6	1.07	2.72	0	48976.37	0
1523	29	1	1	83	200	0.2	-200	0.8	-50	0.8	-200	0.2	1	1	7	11	1	96	-200	220	-50	2385.01	-50	0	0	48984.68	48987.07	0	48988.68	48989.7	48992.72	48993.48	48993.49	1.21	-13.91	1	48987	0
1524	29	1	1	84	50	0.8	-200	0.2	200	0.5	-50	0.5	1	1	7	12	1	250	50	55	-50	1734.47	27.43	0	0	48994.71	48996.44	0	48998.71	48999.73	49002.75	49004.34	49004.35	1.17	-37.57	1	48996.37	0
1525	29	1	1	85	200	0.5	-200	0.5	50	0.8	-50	0.2	2	1	8	1	0	102	50	210	200	1751.06	26.44	0	0	49007.55	49009.3	0	49011.55	49012.58	49015.6	49016.99	49017.01	1.86	-36.06	0	49009.22	0
1526	29	1	1	86	-50	0.8	-200	0.2	200	0.8	-50	0.2	2	1	8	2	0	101	200	86	-50	967	50	0	0	49018.9	49019.87	0	49022.9	49023.92	49026.94	49027.54	49027.56	1.34	4.35	0	49019.79	0
1527	29	1	1	87	200	0.5	-200	0.5	50	0.5	-200	0.5	2	1	8	3	1	304	200	144	-200	1283.87	50	0	0	49028.91	49030.19	0	49032.91	49033.93	49036.95	49037.68	49037.7	1.19	9.49	1	49030.13	0
1528	29	1	1	88	50	0.5	-50	0.5	50	0.5	-200	0.5	2	1	8	4	1	80	-50	45	-200	1734.34	7.5	0	0	49038.9	49040.64	0	49042.9	49043.92	49046.94	49049.06	49049.08	1.95	-47.9	1	49040.58	0
1529	29	1	1	89	200	0.5	-200	0.5	-50	0.2	-200	0.8	2	1	8	5	1	204	200	24	-200	1150.5	50	0	0	49051.04	49052.2	0	49055.04	49056.07	49059.09	49060.16	49060.17	1.57	-32.82	1	49052.14	0
1530	29	1	1	90	200	0.8	-50	0.2	50	0.8	-50	0.2	2	1	8	6	1	309	200	266	50	1283.93	50	0	0	49061.76	49063.04	0	49065.76	49066.78	49069.8	49070.43	49070.45	1.59	41.71	1	49062.99	0
1531	29	1	1	91	200	0.8	50	0.2	200	0.5	-50	0.5	2	1	8	7	1	126	200	181	200	1667.59	50	0	0	49072.05	49073.72	0	49076.05	49077.07	49080.09	49081.26	49081.27	1.27	-42.57	1	49073.65	0
1532	29	1	1	92	50	0.5	-200	0.5	50	0.8	-200	0.2	2	1	8	8	0	253	50	234	50	1434.62	28.06	0	0	49082.56	49083.99	0	49086.56	49087.58	49090.6	49091.54	49091.55	1.99	48.06	0	49083.87	0
1533	29	1	1	93	200	0.5	50	0.5	50	0.2	-50	0.8	2	1	8	9	1	245	200	20	-50	1300.79	50	0	0	49093.55	49094.85	0	49097.55	49098.57	49101.59	49102.61	49102.63	1.77	-20.77	1	49094.81	0
1534	29	1	1	94	50	0.8	-200	0.2	200	0.8	-200	0.2	2	1	8	10	0	215	200	295	50	1701.3	50	0	0	49104.41	49106.11	0	49108.41	49109.43	49112.45	49113.54	49113.55	1.18	-40.87	0	49106.03	0
1535	29	1	1	95	50	0.2	-50	0.8	200	0.5	50	0.5	2	1	8	11	0	237	200	91	-50	2202.17	50	0	0	49114.76	49116.96	0	49118.76	49119.78	49122.8	49123.84	49123.85	1.63	1.78	1	49116.32	1
1536	29	1	1	96	50	0.5	-50	0.5	50	0.5	-200	0.5	2	1	8	12	1	316	50	79	-200	2084.85	23.42	0	0	49125.5	49127.58	0	49129.5	49130.52	49133.54	49135.05	49135.07	1.63	-46.58	1	49127.52	0
1537	30	2	1	1	200	0.8	50	0.2	200	0.5	-50	0.5	1	1	1	1	0	123	-50	195	200	2603.23	-43.93	1494.99	1495.01	1499.09	1501.7	0	1503.13	1504.18	1507.22	1509.8	1509.8	1.12	11.07	0	1501.59	0
1538	30	2	1	2	200	0.8	50	0.2	200	0.5	-50	0.5	1	1	1	2	1	119	200	216	200	2052.78	31.61	0	1497.04	1510.94	1512.99	0	1514.94	1515.96	1518.98	1520.85	1520.87	1.71	11.61	1	1512.87	0
1539	30	2	1	3	200	0.8	-200	0.2	200	0.5	-50	0.5	1	1	1	3	1	254	200	184	200	2069.31	35.45	0	1643.64	1522.58	1524.65	0	1526.58	1527.61	1530.63	1533.2	1533.21	1.58	-42.05	1	1524.56	0
1540	30	2	1	4	200	0.5	-200	0.5	50	0.5	-200	0.5	1	1	1	4	1	335	200	46	-200	2052.93	25.25	0	1790.95	1534.8	1536.85	0	1538.8	1539.82	1542.84	1545.85	1545.86	1.05	22.75	1	1536.74	0
1541	30	2	1	5	50	0.5	-200	0.5	50	0.8	-200	0.2	1	1	1	5	0	343	50	61	-200	2720.1	22.85	0	1938.43	1546.92	1549.64	0	1550.92	1551.95	1554.97	1556.6	1556.6	1.7	42.85	0	1549.56	0
1542	30	2	1	6	50	0.5	-200	0.5	200	0.5	-200	0.5	1	1	1	6	0	257	200	2	-200	3203.98	39.01	0	2109.51	1558.32	1561.52	0	1562.32	1563.34	1566.36	1568.34	1568.35	1.29	9.01	0	1561.43	0
1543	30	2	1	7	200	0.8	-50	0.2	50	0.8	-50	0.2	1	1	1	7	1	1	-50	251	50	1919.3	-17.55	0	2251.38	1569.65	1571.57	0	1573.65	1574.67	1577.69	1580.1	1580.11	1.76	-2.55	1	1571.44	0
1544	30	2	1	8	50	0.2	-50	0.8	200	0.5	50	0.5	1	1	1	8	0	181	200	103	-50	2152.91	47.49	0	2389.82	1581.88	1584.03	0	1585.88	1586.9	1589.92	1591.22	1591.23	1.58	29.99	0	1583.92	0
1545	30	2	1	9	200	0.2	-200	0.8	-50	0.8	-200	0.2	1	1	1	9	1	197	-200	346	-50	1936.13	-40.39	0	2537.65	1592.82	1594.76	0	1596.82	1597.84	1600.86	1602.74	1602.75	1.54	17.11	1	1594.67	0
1546	30	2	1	10	200	0.5	-200	0.5	200	0.8	50	0.2	1	1	1	10	0	352	200	342	200	1435.47	40	0	0	1604.3	1605.73	0	1608.3	1609.32	1612.34	1618.37	1618.38	1.88	45.33	0	1605.68	0
1547	30	2	1	11	-50	0.2	-200	0.8	200	0.5	-200	0.5	1	1	1	11	0	56	-200	275	-200	2003.04	-50	0	0	1620.26	1622.27	0	1624.26	1625.28	1628.3	1630.61	1630.62	1.93	-30.42	0	1622.18	0
1548	30	2	1	12	50	0.5	-50	0.5	50	0.5	-200	0.5	1	1	1	12	1	276	50	72	-200	3253.91	10.99	0	0	1632.58	1635.83	0	1636.58	1637.6	1640.62	1641.96	1641.97	1.65	10.99	1	1635.73	0
1549	30	2	1	13	-50	0.2	-200	0.8	200	0.5	-200	0.5	2	1	2	1	1	91	-200	60	-200	1602.3	-5.09	0	0	1645.66	1647.26	0	1649.66	1650.68	1653.7	1656.26	1656.27	1.09	29.91	1	1647.19	0
1550	30	2	1	14	-50	0.8	-200	0.2	200	0.8	-50	0.2	2	1	2	2	0	218	200	275	-50	1485.55	25.45	0	0	1657.37	1658.85	0	1661.37	1662.39	1665.41	1667.68	1667.69	1.47	45.45	0	1658.77	0
1551	30	2	1	15	200	0.5	-200	0.5	200	0.2	-200	0.8	2	1	2	3	1	88	-200	353	200	1835.79	-50	0	0	1669.18	1671.01	0	1673.18	1674.2	1677.22	1679.76	1679.77	1.6	32.26	1	1670.9	0
1552	30	2	1	16	200	0.8	-200	0.2	50	0.2	-200	0.8	2	1	2	4	1	238	200	39	-200	1485.45	50	0	0	1681.39	1682.88	0	1685.39	1686.41	1689.43	1690.74	1690.75	1.99	47.04	1	1682.8	0
1553	30	2	1	17	50	0.5	-200	0.5	200	0.5	-200	0.5	2	1	2	5	0	360	200	157	-200	3520.91	50	0	0	1692.75	1696.27	0	1696.75	1697.77	1700.79	1702.11	1702.13	1.49	23.64	0	1696.18	0
1554	30	2	1	18	50	0.2	-200	0.8	50	0.2	-50	0.8	2	1	2	6	0	136	-50	246	-200	3470.85	11.69	0	2688.05	1703.63	1707.1	0	1707.63	1708.65	1711.67	1714.91	1714.92	1.33	-8.31	0	1706.99	0
1555	30	2	1	19	200	0.8	-50	0.2	200	0.5	50	0.5	2	1	2	7	0	212	200	191	200	2536.69	40.13	0	0	1716.27	1718.81	0	1720.27	1721.3	1724.32	1728.66	1728.67	1.08	47.63	0	1718.72	0
1556	30	2	1	20	200	0.8	50	0.2	200	0.5	-50	0.5	2	1	2	8	1	183	200	166	-50	1802.58	33.95	0	0	1729.77	1731.57	0	1733.77	1734.79	1737.81	1742.63	1742.63	1.15	-18.55	1	1731.46	0
1557	30	2	1	21	200	0.5	-50	0.5	200	0.8	-200	0.2	2	1	2	9	1	354	200	225	200	2102.71	42.22	0	0	1743.78	1745.89	0	1747.78	1748.81	1751.83	1754.67	1754.68	1.67	-2.78	1	1745.78	0
1558	30	2	1	22	200	0.5	-200	0.5	200	0.8	50	0.2	2	1	2	10	0	122	200	47	-200	1702.38	50	0	0	1756.36	1758.07	0	1760.36	1761.39	1764.4	1766.07	1766.07	1.52	-0.8	0	1757.98	0
1559	30	2	1	23	50	0.8	-50	0.2	200	0.8	-50	0.2	2	1	2	11	0	37	-50	295	50	2753.49	-4.08	0	0	1767.61	1770.36	0	1771.61	1772.63	1775.65	1776.96	1776.97	1.66	13.42	0	1770.26	0
1560	30	2	1	24	200	0.5	-200	0.5	-50	0.2	-200	0.8	2	1	2	12	1	185	200	309	-50	1785.84	22.88	0	0	1778.64	1780.42	0	1782.64	1783.66	1786.68	1789.15	1789.16	1.77	-29.62	1	1780.32	0
1561	30	2	1	25	50	0.2	-50	0.8	200	0.5	50	0.5	2	1	3	1	0	229	200	323	50	1518.87	34.61	0	0	1792.97	1794.49	0	1796.97	1797.99	1801.01	1801.97	1801.98	1.84	34.61	0	1794.42	0
1562	30	2	1	26	50	0.5	-50	0.5	50	0.5	-200	0.5	2	1	3	2	1	260	50	274	50	3387.32	10.92	0	0	1803.83	1807.21	0	1807.83	1808.85	1811.87	1813.46	1813.47	1.03	5.92	1	1807.12	0
1563	30	2	1	27	200	0.5	-50	0.5	50	0.5	-50	0.5	2	1	3	3	1	65	-50	279	50	2252.88	-11.63	0	0	1814.5	1816.76	0	1818.5	1819.53	1822.55	1824.5	1824.51	1.07	-26.63	1	1816.64	0
1564	30	2	1	28	-50	0.8	-200	0.2	200	0.2	-50	0.8	2	1	3	4	0	2	-50	66	-200	2953.69	1.45	0	0	1825.6	1828.55	0	1829.6	1830.62	1833.64	1835.78	1835.79	1.66	8.95	0	1828.49	0
1565	30	2	1	29	200	0.5	-200	0.5	50	0.5	-200	0.5	2	1	3	5	1	358	200	92	-200	2152.85	45.41	0	0	1837.46	1839.61	0	1841.46	1842.48	1845.5	1847.41	1847.42	1.72	-42.09	1	1839.47	0
1566	30	2	1	30	200	0.8	-50	0.2	50	0.8	-50	0.2	2	1	3	6	1	222	200	178	50	1685.75	27.89	0	0	1849.15	1850.84	0	1853.15	1854.18	1857.2	1858.64	1858.65	1.68	-27.11	1	1850.72	0
1567	30	2	1	31	200	0.2	50	0.8	200	0.5	50	0.5	2	1	3	7	0	198	200	269	50	1885.86	37.07	0	0	1860.35	1862.24	0	1864.35	1865.37	1868.39	1871.52	1871.53	1.29	42.07	0	1862.13	0
1568	30	2	1	32	-50	0.5	-200	0.5	200	0.8	-200	0.2	2	1	3	8	0	344	200	159	-200	2286.25	50	0	0	1872.83	1875.11	0	1876.83	1877.85	1880.87	1881.9	1881.92	1.8	47.77	0	1875.01	0
1569	30	2	1	33	200	0.2	-50	0.8	200	0.8	50	0.2	2	1	3	9	0	275	200	199	-50	1118.52	36.34	0	0	1883.74	1884.86	0	1887.74	1888.76	1891.78	1894.1	1894.1	1.35	21.34	0	1884.73	0
1570	30	2	1	34	50	0.2	-50	0.8	-50	0.5	-200	0.5	2	1	3	10	1	284	-50	304	-50	2469.87	-0.23	0	0	1895.47	1897.94	0	1899.47	1900.49	1903.51	1908.72	1908.73	1.16	-37.73	1	1897.82	0
1571	30	2	1	35	200	0.8	50	0.2	200	0.5	-50	0.5	2	1	3	11	1	203	200	87	-50	1952.64	29.27	0	0	1909.91	1911.87	0	1913.91	1914.94	1917.96	1923.33	1923.34	1.17	6.77	1	1911.73	0
1572	30	2	1	36	50	0.8	-200	0.2	200	0.8	-200	0.2	2	1	3	12	0	189	200	244	50	3053.74	37.24	0	0	1924.53	1927.58	0	1928.53	1929.55	1932.57	1936.98	1936.99	1.42	9.74	0	1927.53	0
1573	30	2	1	37	-50	0.2	-200	0.8	200	0.2	-200	0.8	2	1	4	1	0	262	-200	302	-50	2319.8	-37.5	0	0	1940.44	1942.76	0	1944.44	1945.47	1948.49	1952.99	1953.01	1.84	41.47	0	1942.64	0
1574	30	2	1	38	200	0.8	50	0.2	200	0.2	50	0.8	2	1	4	2	1	134	200	56	50	2636.67	25.22	0	0	1954.86	1957.5	0	1958.86	1959.88	1962.9	1970.48	1970.49	1.03	37.72	1	1957.39	0
1575	30	2	1	39	50	0.2	-200	0.8	50	0.8	-200	0.2	2	1	4	3	0	129	50	146	-200	1936.09	45.7	0	0	1971.54	1973.48	0	1975.54	1976.56	1979.58	1981.1	1981.12	1.87	-14.3	0	1973.42	0
1576	30	2	1	40	50	0.5	-200	0.5	50	0.8	-200	0.2	2	1	4	4	0	258	50	73	-200	1969.29	37.99	0	0	1983	1984.97	0	1987	1988.02	1991.04	1992.75	1992.76	2	-34.51	0	1984.89	0
1577	30	2	1	41	200	0.5	-50	0.5	50	0.8	-200	0.2	2	1	4	5	1	142	-50	225	50	3337.39	-0.37	0	0	1994.76	1998.1	0	1998.76	1999.79	2002.81	2010.78	2010.8	1.83	49.63	1	1998	0
1578	30	2	1	42	200	0.8	-200	0.2	-50	0.2	-200	0.8	2	1	4	6	1	181	200	25	-200	1819.15	50	0	0	2012.65	2014.47	0	2016.65	2017.67	2020.69	2022.27	2022.27	1.62	-11.19	1	2014.36	0
1579	30	2	1	43	200	0.2	-200	0.8	50	0.2	-50	0.8	2	1	4	7	0	183	-50	44	-200	2953.65	1.31	0	0	2023.91	2026.86	0	2027.91	2028.93	2031.95	2039.34	2039.36	1.09	38.81	0	2026.78	0
1580	30	2	1	44	200	0.5	50	0.5	50	0.2	-50	0.8	2	1	4	8	1	48	50	11	-50	1485.64	20.86	0	0	2040.46	2041.95	0	2044.46	2045.48	2048.5	2050.78	2050.79	1.11	20.86	1	2041.82	0
1581	30	2	1	45	200	0.8	-200	0.2	200	0.5	-50	0.5	2	1	4	9	1	189	200	191	200	2002.7	20.99	0	0	2051.9	2053.91	0	2055.9	2056.93	2059.95	2063.84	2063.85	1.38	-49.01	1	2053.79	0
1582	30	2	1	46	200	0.5	-50	0.5	-50	0.5	-200	0.5	2	1	4	10	1	152	-50	283	-50	1869.2	-3.81	0	0	2065.23	2067.1	0	2069.23	2070.26	2073.27	2081.93	2081.95	1.97	-6.31	1	2067	0
1583	30	2	1	47	50	0.5	-50	0.5	50	0.2	-200	0.8	2	1	4	11	1	113	-50	158	-200	2052.68	-14.36	0	0	2083.94	2085.99	0	2087.94	2088.96	2091.98	2095.19	2095.21	1.6	-19.36	1	2085.88	0
1584	30	2	1	48	50	0.8	-200	0.2	200	0.5	-50	0.5	2	1	4	12	0	142	-50	111	50	2169.59	-11.83	0	0	2096.83	2099	0	2100.83	2101.85	2104.87	2107.67	2107.69	1.8	-4.33	0	2098.91	0
1585	30	2	1	49	200	0.5	50	0.5	50	0.5	-50	0.5	2	1	5	1	1	1	50	64	-50	2002.53	0.78	0	0	2111.53	2113.53	0	2115.53	2116.55	2119.57	2121.11	2121.12	1.72	-11.72	1	2113.42	0
1586	30	2	1	50	200	0.5	-200	0.5	50	0.8	-50	0.2	2	1	5	2	0	254	50	32	-200	1952.7	25.24	0	0	2122.86	2124.81	0	2126.86	2127.88	2130.9	2133.39	2133.4	1.5	47.74	0	2124.71	0
1587	30	2	1	51	-50	0.8	-200	0.2	-50	0.5	-200	0.5	2	1	5	3	1	165	-50	28	-200	3804.57	0.97	0	0	2134.92	2138.72	0	2138.92	2139.94	2142.96	2145.36	2145.36	1.42	-31.53	1	2138.6	0
1588	30	2	1	52	50	0.8	-50	0.2	200	0.2	-200	0.8	2	1	5	4	1	82	50	41	-200	2353.01	22.08	0	0	2146.8	2149.15	0	2150.8	2151.82	2154.84	2156.41	2156.42	1.6	7.08	1	2149.02	0
1589	30	2	1	53	50	0.5	-50	0.5	50	0.5	-200	0.5	2	1	5	5	1	178	-50	353	50	1869.35	-24.34	0	0	2158.04	2159.91	0	2162.04	2163.06	2166.08	2167.58	2167.58	1.95	-41.84	1	2159.79	0
1590	30	2	1	54	-50	0.2	-200	0.8	50	0.8	-200	0.2	2	1	5	6	0	77	50	80	-200	1285.26	10.04	0	0	2169.55	2170.84	0	2173.55	2174.57	2177.59	2179.21	2179.23	1.77	-4.96	0	2170.76	0
1591	30	2	1	55	-50	0.8	-200	0.2	200	0.2	-200	0.8	2	1	5	7	0	29	-200	209	-50	1569.02	-50	0	0	2181.01	2182.58	0	2185.01	2186.04	2189.06	2190.15	2190.16	1.39	-15.06	0	2182.49	0
1592	30	2	1	56	200	0.5	50	0.5	200	0.8	-50	0.2	2	1	5	8	1	214	200	351	200	2319.61	40.77	0	0	2191.56	2193.88	0	2195.56	2196.58	2199.6	2201.23	2201.23	1.3	-4.23	1	2193.72	0
1593	30	2	1	57	200	0.8	-50	0.2	50	0.8	-50	0.2	2	1	5	9	0	337	50	76	200	2836.96	2.21	0	0	2202.55	2205.39	0	2206.55	2207.57	2210.59	2215.9	2215.9	1.47	-22.79	0	2205.27	0
1594	30	2	1	58	50	0.2	-50	0.8	200	0.5	50	0.5	2	1	5	10	0	238	200	258	-50	1285.26	35.97	0	0	2217.38	2218.67	0	2221.38	2222.4	2225.42	2227.48	2227.49	1.02	-34.03	0	2218.55	0
1595	30	2	1	59	50	0.8	-200	0.2	200	0.8	-200	0.2	2	1	5	11	0	61	-200	325	50	2820.37	-46.81	0	0	2228.53	2231.35	0	2232.53	2233.55	2236.57	2238.58	2238.59	1.5	-29.31	0	2231.24	0
1596	30	2	1	60	200	0.2	-200	0.8	-50	0.8	-200	0.2	2	1	5	12	1	64	-200	241	-50	1568.87	-50	0	0	2240.09	2241.66	0	2244.09	2245.11	2248.13	2249.8	2249.82	1.56	45.2	1	2241.53	0
1597	30	2	1	61	50	0.8	-200	0.2	200	0.8	-200	0.2	1	1	6	1	1	34	-200	161	200	3621.03	-50	0	0	2253.4	2257.02	0	2257.4	2258.42	2261.44	2263	2263.01	1.59	21.2	1	2256.92	0
1598	30	2	1	62	-50	0.2	-200	0.8	50	0.8	-200	0.2	1	1	6	2	0	59	-200	320	-50	1401.72	-50	0	0	2264.61	2266.01	0	2268.61	2269.63	2272.65	2273.91	2273.92	1.74	4.14	0	2265.98	0
1599	30	2	1	63	200	0.5	50	0.5	50	0.5	-50	0.5	1	1	6	3	1	283	200	210	50	1468.82	40	0	0	2275.67	2277.14	0	2279.67	2280.7	2283.72	2286.28	2286.28	1.25	39.82	1	2277	0
1600	30	2	1	64	200	0.5	-50	0.5	50	0.8	-200	0.2	1	1	6	4	1	15	-50	134	50	3504.15	-5.75	0	0	2287.55	2291.06	0	2291.55	2292.57	2295.59	2300.41	2300.41	1.42	-0.75	1	2291	0
1601	30	2	1	65	200	0.5	-50	0.5	-50	0.5	-200	0.5	1	1	6	5	1	85	-50	202	-50	1719.25	-15	0	0	2301.85	2303.57	0	2305.85	2306.87	2309.89	2311.35	2311.36	1.18	-44.8	1	2303.46	0
1602	30	2	1	66	50	0.5	-50	0.5	50	0.5	-200	0.5	1	1	6	6	1	223	50	75	-200	2102.92	29.3	0	0	2312.54	2314.65	0	2316.54	2317.56	2320.58	2321.59	2321.6	1.92	11.8	1	2314.53	0
1603	30	2	1	67	50	0.2	-200	0.8	50	0.2	-50	0.8	1	1	6	7	0	98	-50	207	-200	2370	-13.14	0	0	2323.54	2325.91	0	2327.54	2328.56	2331.58	2333.72	2333.73	1.11	31.86	0	2325.81	0
1604	30	2	1	68	-50	0.8	-200	0.2	200	0.8	-50	0.2	1	1	6	8	0	328	200	209	-50	1802.71	50	0	0	2334.85	2336.65	0	2338.85	2339.87	2342.89	2344.52	2344.52	1.26	-3.19	0	2336.57	0
1605	30	2	1	69	200	0.8	-50	0.2	200	0.5	50	0.5	1	1	6	9	0	344	200	169	200	1335.44	50	0	0	2345.79	2347.13	0	2349.79	2350.81	2353.83	2356.1	2356.12	1.57	-48.11	0	2347.01	0
1606	30	2	1	70	200	0.5	-200	0.5	50	0.8	-50	0.2	1	1	6	10	0	63	-50	5	-200	2653.45	-48.89	0	0	2357.7	2360.36	0	2361.7	2362.73	2365.75	2367.14	2367.15	1.53	21.11	0	2360.26	0
1607	30	2	1	71	50	0.2	-200	0.8	50	0.8	-200	0.2	1	1	6	11	0	163	50	16	-200	2503.63	25.24	0	0	2368.68	2371.19	0	2372.68	2373.7	2376.72	2378.04	2378.06	1.06	-17.26	0	2371.11	0
1608	30	2	1	72	200	0.2	50	0.8	200	0.5	50	0.5	1	1	6	12	0	198	200	99	50	1936.01	39.11	0	0	2379.13	2381.06	0	2383.13	2384.15	2387.17	2388.39	2388.4	1.4	4.11	0	2380.93	0
1609	30	2	1	73	200	0.8	50	0.2	200	0.2	50	0.8	1	1	7	1	1	172	200	106	50	1919.58	34.89	0	0	2391.84	2393.76	0	2395.84	2396.86	2399.88	2401.33	2401.35	1.74	4.89	1	2393.67	0
1610	30	2	1	74	200	0.5	-200	0.5	-50	0.2	-200	0.8	1	1	7	2	1	221	200	227	-200	1452.02	46.27	0	0	2403.1	2404.55	0	2407.1	2408.12	2411.14	2412.58	2412.59	1.77	46.27	1	2404.45	0
1611	30	2	1	75	-50	0.8	-200	0.2	-50	0.5	-200	0.5	1	1	7	3	1	45	-200	260	-50	1235.34	-50	0	0	2414.38	2415.61	0	2418.38	2419.4	2422.42	2423.97	2423.99	1.78	37.79	1	2415.46	0
1612	30	2	1	76	50	0.8	-50	0.2	200	0.2	-200	0.8	1	1	7	4	1	269	50	265	-200	2169.57	28.41	0	0	2425.79	2427.96	0	2429.79	2430.81	2433.83	2437.32	2437.33	1.55	48.41	1	2427.83	0
1613	30	2	1	77	200	0.5	-50	0.5	50	0.5	-50	0.5	1	1	7	5	1	222	200	102	-50	2369.78	49.96	0	0	2438.9	2441.27	0	2442.9	2443.92	2446.94	2448.31	2448.33	1.36	-22.54	1	2441.14	0
1614	30	2	1	78	50	0.2	-50	0.8	-50	0.5	-200	0.5	1	1	7	6	1	137	-50	256	-50	1819.21	-2.5	0	0	2449.69	2451.51	0	2453.69	2454.72	2457.74	2465.43	2465.44	1.03	16.8	1	2451.43	0
1615	30	2	1	79	-50	0.5	-200	0.5	200	0.8	-200	0.2	1	1	7	7	0	82	200	130	-200	2186.17	48.02	0	0	2466.48	2468.66	0	2470.48	2471.5	2474.52	2477.25	2477.27	1.98	-31.98	0	2468.61	0
1616	30	2	1	80	50	0.8	-200	0.2	200	0.8	-200	0.2	1	1	7	8	0	38	-200	43	-200	1652.53	-28.89	0	0	2479.26	2480.91	0	2483.26	2484.28	2487.3	2488.55	2488.57	1.92	31.11	0	2480.82	0
1617	30	2	1	81	200	0.8	-200	0.2	50	0.2	-200	0.8	1	1	7	9	1	106	200	95	-200	1485.37	43.65	0	0	2490.5	2491.99	0	2494.5	2495.52	2498.54	2500.08	2500.09	1.04	-28.85	1	2491.88	0
1618	30	2	1	82	-50	0.8	-200	0.2	200	0.2	-200	0.8	1	1	7	10	0	90	-200	354	-50	2836.92	-50	0	0	2501.15	2503.98	0	2505.15	2506.17	2509.19	2510.85	2510.87	1.95	-32.99	0	2503.89	0
1619	30	2	1	83	200	0.2	-50	0.8	200	0.8	50	0.2	1	1	7	11	0	66	50	288	-50	1085.02	0.2	0	0	2512.84	2513.93	0	2516.84	2517.86	2520.88	2524.74	2524.75	1.25	-29.8	0	2513.86	0
1620	30	2	1	84	-50	0.2	-200	0.8	200	0.2	-200	0.8	1	1	7	12	0	21	-200	187	-200	3871.23	-48.81	0	0	2526.02	2529.89	0	2530.02	2531.04	2534.06	2535.7	2535.71	1.93	6.19	0	2529.79	0
1621	30	2	1	85	200	0.2	-200	0.8	50	0.2	-50	0.8	1	1	8	1	0	160	-50	328	200	2536.67	-14.75	0	0	2539.67	2542.2	0	2543.67	2544.69	2547.71	2550.53	2550.54	1.39	-4.75	0	2542.13	0
1622	30	2	1	86	50	0.8	-200	0.2	200	0.5	-50	0.5	1	1	8	2	0	1	-50	240	50	2002.77	-4.74	0	0	2551.95	2553.95	0	2555.95	2556.97	2559.99	2561.97	2561.99	1.21	20.26	0	2553.86	0
1623	30	2	1	87	50	0.2	-50	0.8	200	0.5	50	0.5	1	1	8	3	0	287	200	88	-50	1268.53	50	0	0	2563.21	2564.48	0	2567.21	2568.23	2571.25	2573.91	2573.92	1.67	0.74	0	2564.35	0
1624	30	2	1	88	50	0.5	-50	0.5	50	0.2	-200	0.8	1	1	8	4	1	28	-50	90	-200	1935.72	-17.81	0	0	2575.6	2577.54	0	2579.6	2580.62	2583.64	2585.01	2585.03	1.71	-17.81	1	2577.43	0
1625	30	2	1	89	200	0.5	50	0.5	50	0.2	-50	0.8	1	1	8	5	1	298	200	38	-50	1718.98	36.55	0	0	2586.75	2588.47	0	2590.75	2591.77	2594.79	2595.87	2595.89	1.3	-0.95	1	2588.34	0
1626	30	2	1	90	200	0.5	50	0.5	200	0.8	-50	0.2	1	1	8	6	1	95	50	209	200	1719.12	1.13	0	0	2597.21	2598.93	0	2601.21	2602.23	2605.25	2614.47	2614.47	1.35	1.13	1	2598.79	0
1627	30	2	1	91	50	0.8	-50	0.2	200	0.8	-50	0.2	1	1	8	7	0	296	200	227	50	2102.81	48	0	0	2615.84	2617.94	0	2619.84	2620.86	2623.88	2625.86	2625.87	1.08	48	0	2617.86	0
1628	30	2	1	92	200	0.5	-50	0.5	200	0.8	-200	0.2	1	1	8	8	1	82	-50	244	200	3120.3	-7.5	0	0	2626.95	2630.07	0	2630.95	2631.97	2634.99	2637.95	2637.96	1.66	-36.51	1	2629.95	0
1629	30	2	1	93	200	0.8	-200	0.2	-50	0.2	-200	0.8	1	1	8	9	1	104	200	17	-200	1335.47	50	0	0	2639.63	2640.97	0	2643.63	2644.65	2647.67	2649.99	2649.99	1.97	27.3	1	2640.87	0
1630	30	2	1	94	-50	0.8	-200	0.2	200	0.2	-50	0.8	1	1	8	10	0	25	-50	285	-50	3153.83	-2.46	0	0	2651.98	2655.13	0	2655.98	2657	2660.02	2661.57	2661.59	1.79	-34.96	0	2655.02	0
1631	30	2	1	95	200	0.8	-50	0.2	50	0.8	-50	0.2	1	1	8	11	1	313	200	222	50	1819.48	50	0	0	2663.39	2665.21	0	2667.39	2668.41	2671.43	2675.3	2675.3	1.71	46.05	1	2665.09	0
1632	30	2	1	96	200	0.5	-200	0.5	200	0.2	-200	0.8	1	1	8	12	1	18	-200	109	-200	2019.32	-28.2	0	0	2677.02	2679.04	0	2681.02	2682.04	2685.06	2686.46	2686.48	1.57	-8.2	1	2678.94	0
1633	31	2	1	1	50	0.8	-200	0.2	200	0.8	-200	0.2	1	1	1	1	0	330	200	254	50	1302.03	47.7	1251.81	1251.84	1255.92	1257.22	0	1259.96	1261.01	1264.05	1265.39	1265.4	1.98	47.7	0	1257.1	0
1634	31	2	1	2	50	0.8	-200	0.2	200	0.8	-200	0.2	1	1	1	2	0	146	200	283	50	1335.57	47.09	0	1253.87	1267.4	1268.74	0	1271.4	1272.42	1275.44	1277.63	1277.64	1.35	-35.41	0	1268.6	0
1635	31	2	1	3	50	0.2	-200	0.8	50	0.8	-200	0.2	1	1	1	3	0	91	50	128	-200	1969.29	17.77	0	1391.78	1278.99	1280.96	0	1282.99	1284.02	1287.03	1289.55	1289.55	1.46	30.27	0	1280.86	0
1636	31	2	1	4	200	0.2	-200	0.8	-50	0.8	-200	0.2	1	1	1	4	0	49	-200	18	-200	1485.41	-50	0	1525.47	1291.02	1292.51	0	1295.02	1296.04	1299.06	1300.84	1300.85	1.87	4.86	0	1292.44	0
1637	31	2	1	5	200	0.8	-50	0.2	50	0.8	-50	0.2	1	1	1	5	1	197	200	346	50	1452.02	38.55	0	1660.38	1302.73	1304.18	0	1306.73	1307.75	1310.77	1312.15	1312.16	1.35	26.05	1	1304.12	0
1638	31	2	1	6	200	0.2	50	0.8	200	0.5	50	0.5	1	1	1	6	0	136	50	255	50	1518.99	-27.94	0	1790.37	1313.53	1315.04	0	1317.53	1318.55	1321.57	1323.34	1323.35	1.21	-15.44	0	1314.94	0
1639	31	2	1	7	50	0.2	-50	0.8	200	0.5	50	0.5	1	1	1	7	0	255	200	146	-50	1185.33	32.5	0	1919	1324.57	1325.75	0	1328.57	1329.59	1332.61	1334.53	1334.55	1.27	36.33	0	1325.65	0
1640	31	2	1	8	-50	0.8	-200	0.2	200	0.2	-200	0.8	1	1	1	8	0	78	-200	71	-200	2102.75	-39.65	0	2050.39	1335.83	1337.93	0	1339.83	1340.85	1343.87	1345.97	1345.99	1.11	42.85	0	1337.85	0
1641	31	2	1	9	50	0.8	-50	0.2	200	0.8	-50	0.2	1	1	1	9	0	355	200	268	50	1151.85	26.74	0	2179.14	1347.11	1348.26	0	1351.11	1352.13	1355.15	1356.93	1356.95	1.19	-28.26	0	1348.18	0
1642	31	2	1	10	200	0.8	-50	0.2	50	0.8	-50	0.2	1	1	1	10	1	103	200	18	-50	1085.12	25.09	0	0	1358.15	1359.24	0	1362.15	1363.17	1366.19	1367.86	1367.88	1.5	-32.41	1	1359.16	0
1643	31	2	1	11	50	0.2	-50	0.8	-50	0.5	-200	0.5	1	1	1	11	1	85	-50	244	-50	2770.12	-25.33	0	0	1369.39	1372.16	0	1373.39	1374.42	1377.43	1378.58	1378.59	1.96	2.17	1	1372.05	0
1644	31	2	1	12	50	0.8	-200	0.2	200	0.5	-50	0.5	1	1	1	12	0	198	200	291	50	1368.92	23.5	0	0	1380.55	1381.92	0	1384.55	1385.58	1388.6	1389.97	1389.98	1.79	31	0	1381.83	0
1645	31	2	1	13	-50	0.2	-200	0.8	50	0.8	-200	0.2	2	1	2	1	0	203	50	247	-200	1418.83	13.52	0	0	1393.8	1395.22	0	1397.8	1398.82	1401.84	1403.67	1403.68	1.25	48.52	0	1395.14	0
1646	31	2	1	14	200	0.8	50	0.2	200	0.2	50	0.8	2	1	2	2	1	67	50	190	50	1151.82	-2.71	0	0	1404.94	1406.1	0	1408.94	1409.96	1412.98	1415.75	1415.75	1.03	-47.71	1	1406	0
1647	31	2	1	15	50	0.8	-200	0.2	200	0.8	-200	0.2	2	1	2	3	0	321	200	349	50	1402.56	35.95	0	0	1416.79	1418.19	0	1420.79	1421.81	1424.83	1425.73	1425.75	1.7	35.95	0	1418.1	0
1648	31	2	1	16	50	0.2	-200	0.8	50	0.8	-200	0.2	2	1	2	4	0	340	50	249	-200	1368.76	37.52	0	0	1427.45	1428.82	0	1431.45	1432.47	1435.49	1437.06	1437.07	1.84	-12.48	0	1428.7	0
1649	31	2	1	17	-50	0.2	-200	0.8	200	0.5	-200	0.5	2	1	2	5	0	252	200	327	-50	1352.07	40.2	0	0	1438.92	1440.28	0	1442.92	1443.95	1446.97	1448.78	1448.8	1.24	-37.3	0	1440.16	0
1650	31	2	1	18	200	0.8	50	0.2	200	0.5	-50	0.5	2	1	2	6	1	202	200	175	-50	1502.23	48.07	0	2308.15	1450.05	1451.55	0	1454.05	1455.07	1458.09	1458.67	1458.68	1.79	48.07	1	1451.4	0
1651	31	2	1	19	-50	0.5	-200	0.5	200	0.8	-200	0.2	2	1	2	7	0	194	200	125	-200	1836.05	31.88	0	0	1460.48	1462.31	0	1464.48	1465.5	1468.52	1469.92	1469.92	1.66	9.38	0	1462.22	0
1652	31	2	1	20	200	0.5	-50	0.5	50	0.5	-50	0.5	2	1	2	8	1	328	200	111	-50	1085.17	40.33	0	0	1471.59	1472.67	0	1475.59	1476.61	1479.63	1480.62	1480.63	1.14	30.33	1	1472.54	0
1653	31	2	1	21	50	0.8	-50	0.2	200	0.8	-50	0.2	2	1	2	9	0	358	200	152	50	1285.32	14.17	0	0	1481.78	1483.07	0	1485.78	1486.8	1489.82	1489.83	1489.84	1.83	14.17	0	1482.94	0
1654	31	2	1	22	200	0.5	-200	0.5	200	0.2	-200	0.8	2	1	2	10	1	25	-200	355	200	1135.15	-50	0	0	1491.67	1492.81	0	1495.67	1496.69	1499.71	1501.55	1501.57	1.15	15.44	1	1492.68	0
1655	31	2	1	23	50	0.2	-50	0.8	200	0.5	50	0.5	2	1	2	11	0	81	50	158	-50	951.66	1.18	0	0	1502.73	1503.69	0	1506.73	1507.75	1510.77	1513.07	1513.08	1.47	33.68	0	1503.56	0
1656	31	2	1	24	-50	0.8	-200	0.2	200	0.8	-50	0.2	2	1	2	12	0	35	-50	215	-50	1151.74	-1.99	0	0	1514.56	1515.71	0	1518.56	1519.58	1522.6	1523.67	1523.69	1.77	20.51	0	1515.64	0
1657	31	2	1	25	50	0.5	-200	0.5	50	0.8	-200	0.2	1	1	3	1	0	20	-200	17	-200	1752.26	-47.9	0	0	1527.49	1529.24	0	1531.49	1532.51	1535.53	1537.19	1537.2	1.3	24.6	0	1529.09	0
1658	31	2	1	26	200	0.5	-200	0.5	50	0.5	-200	0.5	1	1	3	2	1	283	200	245	50	1285.58	30.72	0	0	1538.5	1539.79	0	1542.5	1543.52	1546.54	1547.57	1547.59	1.66	8.22	1	1539.67	0
1659	31	2	1	27	-50	0.8	-200	0.2	-50	0.5	-200	0.5	1	1	3	3	1	28	-200	220	-50	1836.12	-50	0	0	1549.28	1551.11	0	1553.28	1554.3	1557.32	1559.66	1559.67	1.48	40.09	1	1551.01	0
1660	31	2	1	28	200	0.5	-50	0.5	-50	0.5	-200	0.5	1	1	3	4	1	175	-50	175	-200	1285.16	-28.33	0	0	1561.17	1562.46	0	1565.17	1566.19	1569.21	1570.6	1570.61	1.01	21.67	1	1562.39	0
1661	31	2	1	29	200	0.5	-200	0.5	-50	0.2	-200	0.8	1	1	3	5	1	59	-200	332	-50	1185.45	-50	0	0	1571.63	1572.82	0	1575.63	1576.65	1579.67	1581.56	1581.57	1.21	22.02	1	1572.69	0
1662	31	2	1	30	50	0.2	-50	0.8	200	0.5	50	0.5	1	1	3	6	0	280	200	358	50	918.39	19.74	0	0	1582.79	1583.71	0	1586.79	1587.81	1590.83	1592.27	1592.28	1.19	7.24	0	1583.57	0
1663	31	2	1	31	50	0.2	-200	0.8	50	0.2	-50	0.8	1	1	3	7	1	28	-200	263	-50	1418.71	-50	0	0	1593.48	1594.9	0	1597.48	1598.51	1601.52	1602.44	1602.44	1.51	-14.44	1	1594.8	0
1664	31	2	1	32	50	0.5	-50	0.5	50	0.5	-200	0.5	1	1	3	8	1	355	50	355	50	1552.24	12.06	0	0	1603.96	1605.51	0	1607.96	1608.98	1612	1613.89	1613.9	1.88	-37.94	1	1605.43	0
1665	31	2	1	33	200	0.8	-50	0.2	200	0.5	50	0.5	1	1	3	9	0	141	50	237	200	1402.04	-26.42	0	0	1615.79	1617.19	0	1619.79	1620.81	1623.83	1625.31	1625.33	1.15	23.58	0	1617.09	0
1666	31	2	1	34	200	0.8	50	0.2	200	0.2	50	0.8	1	1	3	10	1	134	200	118	50	985	22.18	0	0	1626.5	1627.48	0	1630.5	1631.52	1634.54	1636	1636.01	1.85	-45.32	1	1627.39	0
1667	31	2	1	35	200	0.5	50	0.5	200	0.8	-50	0.2	1	1	3	11	1	250	200	58	-50	1936.24	35.29	0	0	1637.88	1639.81	0	1641.88	1642.9	1645.92	1647.62	1647.63	1.27	-27.21	1	1639.69	0
1668	31	2	1	36	200	0.5	50	0.5	50	0.5	-50	0.5	1	1	3	12	1	207	200	20	-50	1735.71	31.19	0	0	1648.92	1650.65	0	1652.92	1653.94	1656.96	1658.49	1658.51	1.85	-41.31	1	1650.54	0
1669	31	2	1	37	200	0.5	-200	0.5	50	0.8	-50	0.2	1	1	4	1	1	61	-200	169	50	2619.81	-50	0	0	1662.4	1665.02	0	1666.4	1667.42	1670.44	1672.14	1672.16	1.47	-35.69	1	1664.88	0
1670	31	2	1	38	50	0.5	-200	0.5	200	0.5	-200	0.5	1	1	4	2	0	13	-200	265	50	1752.34	-50	0	0	1673.64	1675.39	0	1677.64	1678.66	1681.68	1682.57	1682.58	1.68	-11.57	0	1675.29	0
1671	31	2	1	39	50	0.8	-50	0.2	200	0.2	-200	0.8	1	1	4	3	1	67	-50	315	200	1752.33	-50	0	0	1684.27	1686.02	0	1688.27	1689.29	1692.31	1693.29	1693.31	1.93	2.94	1	1685.9	0
1672	31	2	1	40	-50	0.5	-200	0.5	200	0.8	-200	0.2	1	1	4	4	0	264	200	283	-50	1185.2	17.5	0	0	1695.24	1696.43	0	1699.24	1700.27	1703.29	1704.89	1704.9	1.89	49	0	1696.31	0
1673	31	2	1	41	200	0.2	-50	0.8	200	0.8	50	0.2	1	1	4	5	0	284	200	217	-50	1001.73	26	0	0	1706.81	1707.81	0	1710.81	1711.83	1714.85	1715.77	1715.78	1.49	-11.5	0	1707.71	0
1674	31	2	1	42	200	0.5	-50	0.5	50	0.5	-50	0.5	1	1	4	6	1	45	-50	73	-50	1735.67	-46.69	0	0	1717.28	1719.02	0	1721.28	1722.3	1725.32	1726.12	1726.14	1.07	-24.19	1	1718.94	0
1675	31	2	1	43	200	0.8	-200	0.2	-50	0.2	-200	0.8	1	1	4	7	1	13	-200	28	-200	1235.14	-50	0	0	1727.22	1728.46	0	1731.22	1732.25	1735.26	1735.99	1736	1.27	-27.07	1	1728.34	0
1676	31	2	1	44	200	0.8	-200	0.2	50	0.2	-200	0.8	1	1	4	8	1	103	200	37	-200	935	14.37	0	0	1737.28	1738.22	0	1741.28	1742.3	1745.32	1746.22	1746.22	1.32	-15.63	1	1738.13	0
1677	31	2	1	45	200	0.5	-50	0.5	200	0.8	-200	0.2	1	1	4	9	0	206	200	158	-50	2186.04	33.32	0	0	1747.56	1749.75	0	1751.56	1752.58	1755.6	1756.81	1756.82	1.37	-19.18	0	1749.59	0
1678	31	2	1	46	200	0.5	-200	0.5	200	0.8	50	0.2	1	1	4	10	0	224	200	105	-200	1302.11	26.23	0	0	1758.2	1759.5	0	1762.2	1763.22	1766.24	1767.43	1767.44	1.56	-36.27	0	1759.37	0
1679	31	2	1	47	200	0.8	50	0.2	200	0.5	-50	0.5	1	1	4	11	1	201	200	204	200	1602.24	25.18	0	0	1769.03	1770.63	0	1773.03	1774.05	1777.07	1778.04	1778.05	1.27	-7.32	1	1770.5	0
1680	31	2	1	48	-50	0.2	-200	0.8	50	0.8	-200	0.2	1	1	4	12	0	3	-200	68	-200	2018.91	-50	0	0	1779.34	1781.36	0	1783.34	1784.36	1787.38	1789.06	1789.06	1.28	48.17	0	1781.2	0
1681	31	2	1	49	50	0.5	-200	0.5	200	0.5	-200	0.5	2	1	5	1	0	274	200	149	-200	1752.47	35	0	0	1792.38	1794.14	0	1796.38	1797.41	1800.42	1801.86	1801.88	1.19	12.72	0	1793.97	0
1682	31	2	1	50	200	0.5	-50	0.5	-50	0.5	-200	0.5	2	1	5	2	1	177	-50	123	-200	1318.78	-27.36	0	0	1803.08	1804.4	0	1807.08	1808.1	1811.12	1812.23	1812.24	1.47	35.14	1	1804.29	0
1683	31	2	1	51	200	0.5	-50	0.5	50	0.8	-200	0.2	2	1	5	3	1	185	200	196	50	1618.79	27.5	0	0	1813.72	1815.34	0	1817.72	1818.74	1821.76	1823.01	1823.01	1.51	40.65	1	1815.22	0
1684	31	2	1	52	-50	0.8	-200	0.2	-50	0.5	-200	0.5	2	1	5	4	1	340	-50	4	-200	1518.96	7.61	0	0	1824.53	1826.05	0	1828.53	1829.55	1832.57	1833.71	1833.72	1.03	32.61	1	1825.94	0
1685	31	2	1	53	50	0.5	-50	0.5	50	0.2	-200	0.8	2	1	5	5	1	261	50	240	-200	1635.58	15.4	0	0	1834.76	1836.39	0	1838.76	1839.78	1842.8	1844	1844.01	1.39	47.9	1	1836.29	0
1686	31	2	1	54	50	0.8	-200	0.2	200	0.5	-50	0.5	2	1	5	6	0	206	200	239	50	1802.66	37.68	0	0	1845.42	1847.22	0	1849.42	1850.44	1853.46	1854.55	1854.56	1.99	-12.32	0	1847.13	0
1687	31	2	1	55	200	0.8	-200	0.2	200	0.5	-50	0.5	2	1	5	7	1	328	200	237	200	1585.56	29.04	0	0	1856.56	1858.15	0	1860.56	1861.58	1864.6	1865.87	1865.89	1.14	-45.96	1	1858.03	0
1688	31	2	1	56	50	0.2	-200	0.8	50	0.2	-50	0.8	2	1	5	8	0	219	-50	238	-200	1819.05	-21.97	0	0	1867.04	1868.86	0	1871.04	1872.06	1875.08	1875.85	1875.86	1.29	-21.97	0	1868.76	0
1689	31	2	1	57	200	0.5	-200	0.5	200	0.8	50	0.2	2	1	5	9	0	207	200	17	-200	1452.22	47.26	0	0	1877.16	1878.61	0	1881.16	1882.18	1885.2	1886	1886	1.38	47.26	0	1878.49	0
1690	31	2	1	58	200	0.5	-50	0.5	200	0.8	-200	0.2	2	1	5	10	0	90	200	206	200	2036.08	23.23	0	0	1887.41	1889.44	0	1891.41	1892.43	1895.45	1896.48	1896.48	1.83	-26.77	0	1889.31	0
1691	31	2	1	59	200	0.5	50	0.5	200	0.8	-50	0.2	2	1	5	11	0	99	200	16	50	1635.58	50	0	0	1898.32	1899.95	0	1902.32	1903.34	1906.36	1907.18	1907.19	1.04	38.22	0	1899.79	0
1692	31	2	1	60	-50	0.8	-200	0.2	200	0.2	-50	0.8	2	1	5	12	0	256	-50	18	-200	2536.66	0.12	0	0	1908.24	1910.78	0	1912.24	1913.26	1916.28	1917.28	1917.28	1.71	15.12	0	1910.62	0
1693	31	2	1	61	200	0.2	-200	0.8	-50	0.8	-200	0.2	2	1	6	1	0	267	-50	199	-200	3453.96	-4.66	0	0	1921.02	1924.47	0	1925.02	1926.04	1929.06	1930.65	1930.66	1.09	37.84	0	1924.33	0
1694	31	2	1	62	200	0.2	-200	0.8	50	0.2	-50	0.8	2	1	6	2	0	34	-50	91	-200	3037.06	1.59	0	0	1931.76	1934.8	0	1935.76	1936.78	1939.8	1941.91	1941.92	1.44	29.09	0	1934.66	0
1695	31	2	1	63	200	0.8	50	0.2	200	0.5	-50	0.5	2	1	6	3	1	251	200	108	-50	1335.24	31.6	0	0	1943.37	1944.71	0	1947.37	1948.39	1951.41	1952.87	1952.88	1.6	-33.4	1	1944.57	0
1696	31	2	1	64	200	0.8	-50	0.2	50	0.8	-50	0.2	2	1	6	4	1	112	200	129	50	1702.21	43.21	0	0	1954.5	1956.2	0	1958.5	1959.52	1962.54	1963.46	1963.48	1.03	43.21	1	1956.07	0
1697	31	2	1	65	200	0.5	-200	0.5	50	0.5	-200	0.5	2	1	6	5	1	354	200	100	-200	2202.85	29.25	0	0	1964.51	1966.71	0	1968.51	1969.53	1972.55	1973.67	1973.68	1.08	-48.25	1	1966.65	0
1698	31	2	1	66	50	0.2	-50	0.8	-50	0.5	-200	0.5	2	1	6	6	1	259	-50	201	-50	2686.62	4.33	0	0	1974.77	1977.46	0	1978.77	1979.79	1982.81	1984.89	1984.89	1.67	36.83	1	1977.33	0
1699	31	2	1	67	200	0.5	50	0.5	50	0.5	-50	0.5	2	1	6	7	1	141	50	87	-50	1619.01	2.32	0	0	1986.58	1988.2	0	1990.58	1991.6	1994.62	1995.7	1995.7	1.93	-25.18	1	1988.08	0
1700	31	2	1	68	200	0.2	-50	0.8	200	0.8	50	0.2	2	1	6	8	0	100	200	44	-50	1318.74	29.84	0	0	1997.64	1998.96	0	2001.64	2002.66	2005.68	2006.68	2006.68	1.75	29.84	0	1998.83	0
1701	31	2	1	69	50	0.8	-200	0.2	200	0.8	-200	0.2	2	1	6	9	0	331	200	298	50	1802.41	35.11	0	0	2008.45	2010.25	0	2012.45	2013.47	2016.49	2017.54	2017.56	1.24	-17.39	0	2010.13	0
1702	31	2	1	70	-50	0.8	-200	0.2	200	0.2	-200	0.8	2	1	6	10	1	321	-50	347	200	2836.71	-50	0	0	2018.81	2021.65	0	2022.81	2023.83	2026.85	2027.65	2027.67	1.63	-20.76	1	2021.52	0
1703	31	2	1	71	200	0.8	-200	0.2	-50	0.2	-200	0.8	2	1	6	11	1	155	200	222	-200	1451.91	36.37	0	0	2029.3	2030.75	0	2033.3	2034.32	2037.34	2038.43	2038.44	1.48	-36.13	1	2030.69	0
1704	31	2	1	72	200	0.8	-50	0.2	200	0.5	50	0.5	2	1	6	12	0	64	50	70	-50	1552.46	18.19	0	0	2039.95	2041.5	0	2043.95	2044.97	2047.99	2048.99	2049	1.37	45.69	0	2041.34	0
1705	31	2	1	73	50	0.5	-50	0.5	50	0.2	-200	0.8	1	1	7	1	1	196	50	298	50	1719.05	3.32	0	0	2052.41	2054.13	0	2056.41	2057.43	2060.45	2061.45	2061.47	1.28	-31.68	1	2053.98	0
1706	31	2	1	74	200	0.5	50	0.5	50	0.2	-50	0.8	1	1	7	2	1	351	200	154	-50	1368.59	28.19	0	0	2062.77	2064.14	0	2066.77	2067.79	2070.81	2071.55	2071.56	1.23	10.69	1	2064.01	0
1707	31	2	1	75	-50	0.8	-200	0.2	200	0.2	-50	0.8	1	1	7	3	1	200	-50	73	-50	2769.87	-50	0	0	2072.81	2075.58	0	2076.81	2077.83	2080.85	2082.14	2082.15	1.78	39.42	1	2075.45	0
1708	31	2	1	76	200	0.8	50	0.2	200	0.5	-50	0.5	1	1	7	4	1	264	200	305	200	1885.9	11.45	0	0	2083.94	2085.82	0	2087.94	2088.96	2091.98	2093.26	2093.28	1.57	-43.55	1	2085.69	0
1709	31	2	1	77	200	0.5	-200	0.5	200	0.2	-200	0.8	1	1	7	5	1	245	200	257	-200	2002.67	35	0	0	2094.86	2096.87	0	2098.86	2099.88	2102.9	2104.17	2104.19	1.62	18.52	1	2096.73	0
1710	31	2	1	78	-50	0.8	-200	0.2	200	0.8	-50	0.2	1	1	7	6	0	9	-50	297	-50	1585.75	-50	0	0	2105.82	2107.41	0	2109.82	2110.84	2113.86	2114.68	2114.7	1.31	-22.37	0	2107.31	0
1711	31	2	1	79	50	0.5	-50	0.5	50	0.5	-200	0.5	1	1	7	7	1	16	-50	62	-200	1519	-44.79	0	0	2116.03	2117.55	0	2120.03	2121.05	2124.07	2125.8	2125.81	1.63	15.21	1	2117.47	0
1712	31	2	1	80	-50	0.2	-200	0.8	200	0.5	-200	0.5	1	1	7	8	0	167	-200	100	-200	1502.22	-50	0	0	2127.46	2128.96	0	2131.46	2132.48	2135.5	2136.23	2136.25	1.17	-30.53	0	2128.84	0
1713	31	2	1	81	200	0.8	-200	0.2	200	0.5	-50	0.5	1	1	7	9	1	134	200	39	-50	2152.65	33.26	0	0	2137.44	2139.59	0	2141.44	2142.46	2145.48	2146.41	2146.43	1.63	5.76	1	2139.51	0
1714	31	2	1	82	-50	0.2	-200	0.8	200	0.2	-200	0.8	1	1	7	10	0	174	-200	349	-50	1869.41	-50	0	0	2148.06	2149.93	0	2152.06	2153.08	2156.1	2156.86	2156.87	1.48	-16.24	0	2149.8	0
1715	31	2	1	83	200	0.5	-50	0.5	50	0.8	-200	0.2	1	1	7	11	1	93	-50	295	50	1585.75	-50	0	0	2158.37	2159.96	0	2162.37	2163.39	2166.41	2167.49	2167.5	1.63	32.67	1	2159.81	0
1716	31	2	1	84	200	0.2	-200	0.8	50	0.2	-50	0.8	1	1	7	12	0	17	-50	349	200	1985.92	-49.62	0	0	2169.13	2171.12	0	2173.13	2174.15	2177.17	2178.12	2178.12	1	32.88	0	2171	0
1717	31	2	1	85	200	0.2	50	0.8	200	0.5	50	0.5	2	1	8	1	0	14	50	232	50	1602.47	-20	0	0	2181.16	2182.76	0	2185.16	2186.18	2189.2	2190.5	2190.52	1.82	-31.45	0	2182.66	0
1718	31	2	1	86	200	0.5	-200	0.5	50	0.8	-50	0.2	2	1	8	2	1	16	-200	79	50	2836.98	-50	0	0	2192.35	2195.19	0	2196.35	2197.37	2200.39	2200.92	2200.93	1.28	-46.74	1	2195.08	0
1719	31	2	1	87	200	0.5	-200	0.5	-50	0.2	-200	0.8	2	1	8	3	1	314	200	200	-200	1535.48	35	0	0	2202.21	2203.75	0	2206.21	2207.23	2210.25	2211.35	2211.35	1.77	33.79	1	2203.68	0
1720	31	2	1	88	200	0.8	-200	0.2	50	0.2	-200	0.8	2	1	8	4	1	129	200	309	50	1102.02	26.03	0	0	2213.14	2214.24	0	2217.14	2218.16	2221.18	2222.44	2222.45	1.7	-31.47	1	2214.15	0
1721	31	2	1	89	50	0.5	-50	0.5	50	0.5	-200	0.5	2	1	8	5	1	277	50	154	-200	1568.76	13.67	0	0	2224.17	2225.73	0	2228.17	2229.19	2232.21	2232.8	2232.81	1.82	13.67	1	2225.67	0
1722	31	2	1	90	200	0.5	50	0.5	50	0.2	-50	0.8	2	1	8	6	1	250	200	48	-50	1251.84	31.44	0	0	2234.64	2235.89	0	2238.64	2239.66	2242.68	2243.36	2243.37	1.01	3.94	1	2235.84	0
1723	31	2	1	91	50	0.8	-50	0.2	200	0.2	-200	0.8	2	1	8	7	1	360	50	157	-200	1552.06	9.12	0	0	2244.38	2245.94	0	2248.38	2249.41	2252.43	2253.67	2253.68	1.46	49.12	1	2245.87	0
1724	31	2	1	92	200	0.8	-50	0.2	50	0.8	-50	0.2	2	1	8	8	1	287	200	194	50	1218.54	30.02	0	0	2255.14	2256.36	0	2259.14	2260.17	2263.19	2264.14	2264.15	1.21	17.52	1	2256.27	0
1725	31	2	1	93	50	0.2	-50	0.8	200	0.5	50	0.5	2	1	8	9	0	299	200	255	-50	1452.42	37.29	0	0	2265.37	2266.82	0	2269.37	2270.39	2273.41	2274.09	2274.11	2	7.29	0	2266.72	0
1726	31	2	1	94	50	0.5	-50	0.5	50	0.5	-200	0.5	2	1	8	10	1	351	50	265	50	1485.33	9.86	0	0	2276.13	2277.62	0	2280.13	2281.15	2284.17	2285.33	2285.34	1.99	34.86	1	2277.55	0
1727	31	2	1	95	-50	0.2	-200	0.8	200	0.2	-200	0.8	2	1	8	11	0	329	200	85	-200	2019.29	50	0	0	2287.34	2289.36	0	2291.34	2292.36	2295.38	2295.9	2295.92	1.24	13.99	0	2289.21	0
1728	31	2	1	96	50	0.5	-200	0.5	50	0.8	-200	0.2	2	1	8	12	0	128	50	252	50	2052.77	16.63	0	0	2297.17	2299.22	0	2301.17	2302.19	2305.21	2306.14	2306.16	1.99	24.13	0	2299.12	0
1729	32	2	1	1	50	0.5	-200	0.5	50	0.8	-200	0.2	2	1	1	1	0	353	50	220	50	1702.69	14.03	1989.29	1989.31	1993.4	1995.1	0	1997.43	1998.48	2001.52	2002.61	2002.62	1.41	14.03	0	1994.96	0
1730	32	2	1	2	50	0.8	-200	0.2	200	0.8	-200	0.2	2	1	1	2	0	134	200	75	50	1068.73	43.3	0	1991.34	2004.06	2005.12	0	2008.06	2009.08	2012.1	2013.97	2013.98	1.85	43.3	0	2005.01	0
1731	32	2	1	3	200	0.5	-200	0.5	200	0.2	-200	0.8	2	1	1	3	1	19	-200	24	-200	951.69	-13.33	0	2134.83	2015.85	2016.8	0	2019.85	2020.87	2023.89	2026.88	2026.89	1.83	-35.83	1	2016.7	0
1732	32	2	1	4	-50	0.5	-200	0.5	200	0.8	-200	0.2	2	1	1	4	0	133	200	150	-200	1151.95	40.85	0	2277.87	2028.73	2029.88	0	2032.73	2033.75	2036.77	2037.82	2037.84	1.36	40.85	0	2029.79	0
1733	32	2	1	5	200	0.5	-200	0.5	50	0.8	-50	0.2	2	1	1	5	1	219	200	351	50	1702.37	28.16	0	2418.02	2039.21	2040.91	0	2043.21	2044.23	2047.25	2049.98	2050	1.04	-16.84	1	2040.77	0
1734	32	2	1	6	200	0.8	50	0.2	200	0.5	-50	0.5	2	1	1	6	0	128	-50	139	200	834.95	-23.31	0	2557.92	2051.05	2051.89	0	2055.05	2056.07	2059.09	2061.2	2061.21	1.9	16.69	0	2051.79	0
1735	32	2	1	7	50	0.2	-200	0.8	50	0.8	-200	0.2	2	1	1	7	0	217	50	19	-200	2036.07	25	0	2696.15	2063.13	2065.17	0	2067.13	2068.15	2071.17	2073.8	2073.82	1.91	33.28	0	2065.08	0
1736	32	2	1	8	50	0.8	-50	0.2	200	0.2	-200	0.8	2	1	1	8	1	171	50	53	-200	1435.45	26.24	0	2838.88	2075.76	2077.19	0	2079.76	2080.78	2083.8	2086.17	2086.18	1.09	-46.26	1	2077.12	0
1737	32	2	1	9	200	0.8	50	0.2	200	0.2	50	0.8	2	1	1	9	1	219	200	354	200	1085.19	26.59	0	2980.46	2087.29	2088.37	0	2091.29	2092.31	2095.33	2097.74	2097.75	1.01	-33.41	1	2088.25	0
1738	32	2	1	10	200	0.5	-200	0.5	50	0.5	-200	0.5	2	1	1	10	1	302	200	251	50	1068.47	30.81	0	0	2098.76	2099.83	0	2102.76	2103.78	2106.8	2108.99	2109.01	1.95	8.31	1	2099.74	0
1739	32	2	1	11	200	0.5	-200	0.5	-50	0.2	-200	0.8	2	1	1	11	1	36	-200	287	-200	884.93	-11.72	0	0	2110.98	2111.86	0	2114.98	2116	2119.02	2121.12	2121.13	1.28	-46.72	1	2111.74	0
1740	32	2	1	12	50	0.8	-200	0.2	200	0.8	-200	0.2	2	1	1	12	0	177	200	292	50	1569.09	35.43	0	0	2122.44	2124.01	0	2126.44	2127.46	2130.48	2133.21	2133.23	1.6	47.93	0	2123.91	0
1741	32	2	1	13	-50	0.2	-200	0.8	200	0.5	-200	0.5	1	1	2	1	0	111	-200	27	-200	1402.17	-27.22	0	0	2136.85	2138.25	0	2140.85	2141.87	2144.89	2147.16	2147.18	1.02	35.28	0	2138.15	0
1742	32	2	1	14	200	0.8	50	0.2	200	0.5	-50	0.5	1	1	2	2	1	26	50	259	200	918.25	50	0	0	2148.21	2149.13	0	2152.21	2153.23	2156.25	2158.81	2158.82	1.27	0.46	1	2148.99	0
1743	32	2	1	15	200	0.8	-200	0.2	200	0.5	-50	0.5	1	1	2	3	1	82	200	285	200	1568.97	37.68	0	0	2160.11	2161.67	0	2164.11	2165.13	2168.15	2172.14	2172.15	1.5	-19.82	1	2161.61	0
1744	32	2	1	16	-50	0.8	-200	0.2	-50	0.5	-200	0.5	1	1	2	4	1	169	-50	293	-50	3437.26	-23.97	0	0	2173.67	2177.11	0	2177.67	2178.69	2181.71	2184.75	2184.76	1.7	13.53	1	2177.05	0
1745	32	2	1	17	50	0.8	-50	0.2	200	0.2	-200	0.8	1	1	2	5	1	348	50	107	-200	1435.28	26.22	0	0	2186.48	2187.92	0	2190.48	2191.5	2194.52	2196.57	2196.57	1.41	-16.28	1	2187.85	0
1746	32	2	1	18	-50	0.5	-200	0.5	200	0.8	-200	0.2	1	1	2	6	0	284	200	181	-50	1018.72	24.91	0	3117.8	2197.99	2199.01	0	2201.99	2203.01	2206.03	2207.45	2207.47	1.67	24.91	0	2198.92	0
1747	32	2	1	19	50	0.5	-200	0.5	50	0.8	-200	0.2	1	1	2	7	0	204	50	341	50	1535.69	8.1	0	0	2209.15	2210.69	0	2213.15	2214.17	2217.19	2218.2	2218.21	1.19	8.1	0	2210.61	0
1748	32	2	1	20	50	0.2	-50	0.8	200	0.5	50	0.5	1	1	2	8	0	216	200	103	-50	1035.18	30.53	0	0	2219.41	2220.45	0	2223.41	2224.43	2227.45	2228.47	2228.49	1.57	30.53	0	2220.36	0
1749	32	2	1	21	200	0.5	-200	0.5	200	0.8	50	0.2	1	1	2	9	0	41	50	246	200	1485.55	26.88	0	0	2230.07	2231.56	0	2234.07	2235.09	2238.11	2238.55	2238.56	1.32	26.88	0	2231.48	0
1750	32	2	1	22	200	0.5	-200	0.5	-50	0.2	-200	0.8	1	1	2	10	1	7	-200	149	-200	1201.97	-17.85	0	0	2239.9	2241.1	0	2243.9	2244.92	2247.94	2251.54	2251.56	1.57	-45.35	1	2241.01	0
1751	32	2	1	23	200	0.2	-50	0.8	200	0.8	50	0.2	1	1	2	11	0	214	200	91	-50	868.35	30.17	0	0	2253.15	2254.01	0	2257.15	2258.17	2261.19	2262.76	2262.77	1.99	30.17	0	2253.89	0
1752	32	2	1	24	50	0.8	-200	0.2	200	0.5	-50	0.5	1	1	2	12	0	164	-50	320	50	1502.33	-2.46	0	0	2264.77	2266.28	0	2268.77	2269.79	2272.81	2276.77	2276.78	1.07	7.54	0	2266.18	0
1753	32	2	1	25	-50	0.8	-200	0.2	200	0.8	-50	0.2	2	1	3	1	0	297	200	206	-50	1018.5	27.5	0	0	2279.89	2280.91	0	2283.89	2284.91	2287.93	2290.95	2290.96	1.04	49.71	0	2280.82	0
1754	32	2	1	26	50	0.2	-50	0.8	200	0.5	50	0.5	2	1	3	2	0	242	200	255	-50	885.05	31.57	0	0	2292.02	2292.9	0	2296.02	2297.04	2300.06	2302.39	2302.39	1.85	-28.43	0	2292.77	0
1755	32	2	1	27	200	0.2	-50	0.8	200	0.8	50	0.2	2	1	3	3	0	18	50	34	-50	1902.62	39.06	0	0	2304.26	2306.16	0	2308.26	2309.28	2312.3	2313.94	2313.95	1.89	19.06	0	2306.07	0
1756	32	2	1	28	50	0.5	-200	0.5	200	0.5	-200	0.5	2	1	3	4	0	237	200	188	50	1018.4	40.76	0	0	2315.86	2316.87	0	2319.86	2320.88	2323.9	2325.2	2325.21	1.5	-6.74	0	2316.76	0
1757	32	2	1	29	200	0.2	-200	0.8	-50	0.8	-200	0.2	2	1	3	5	0	154	-50	115	-200	2486.52	33.18	0	0	2326.73	2329.22	0	2330.73	2331.75	2334.77	2335.56	2335.57	1.36	33.18	0	2329.11	0
1758	32	2	1	30	200	0.5	50	0.5	50	0.2	-50	0.8	2	1	3	6	1	216	200	291	50	1068.57	27.88	0	0	2336.94	2338.01	0	2340.94	2341.96	2344.98	2346.58	2346.59	1.36	2.88	1	2337.89	0
1759	32	2	1	31	-50	0.8	-200	0.2	200	0.2	-50	0.8	2	1	3	7	1	298	-50	251	-50	3153.87	10.4	0	0	2347.95	2351.11	0	2351.95	2352.97	2355.99	2358.59	2358.61	1.98	-14.6	1	2351.01	0
1760	32	2	1	32	200	0.2	50	0.8	200	0.5	50	0.5	2	1	3	8	0	155	50	58	50	1051.83	12.95	0	0	2360.6	2361.65	0	2364.6	2365.62	2368.64	2370.02	2370.02	1.97	-7.05	0	2361.51	0
1761	32	2	1	33	-50	0.2	-200	0.8	200	0.2	-200	0.8	2	1	3	9	0	64	-200	66	-200	1568.98	-17.67	0	0	2372.01	2373.58	0	2376.01	2377.03	2380.05	2381.76	2381.77	1.22	37.33	0	2373.42	0
1762	32	2	1	34	200	0.5	-50	0.5	50	0.5	-50	0.5	2	1	3	10	0	117	-50	261	200	1101.95	-42.5	0	0	2383	2384.11	0	2387	2388.03	2391.04	2393.62	2393.63	1.39	-48.61	0	2383.95	0
1763	32	2	1	35	200	0.5	-200	0.5	200	0.8	50	0.2	2	1	3	11	0	151	200	23	-200	1285.4	31.56	0	0	2395.03	2396.32	0	2399.03	2400.05	2403.07	2404.69	2404.71	1.81	16.56	0	2396.21	0
1764	32	2	1	36	50	0.2	-200	0.8	50	0.2	-50	0.8	2	1	3	12	0	309	50	71	-200	1702.53	25.38	0	0	2406.53	2408.23	0	2410.53	2411.55	2414.57	2416.85	2416.85	1.16	-12.12	0	2408.11	0
1765	32	2	1	37	50	0.2	-50	0.8	200	0.5	50	0.5	2	1	4	1	0	5	50	325	50	935.17	13.99	0	0	2420.04	2420.97	0	2424.04	2425.06	2428.08	2429.78	2429.78	1.2	36.49	0	2420.85	0
1766	32	2	1	38	200	0.8	50	0.2	200	0.5	-50	0.5	2	1	4	2	1	89	200	340	200	868.18	31.01	0	0	2431	2431.87	0	2435	2436.02	2439.04	2440.69	2440.69	1.73	11.01	1	2431.73	0
1767	32	2	1	39	50	0.8	-200	0.2	200	0.5	-50	0.5	2	1	4	3	0	68	-50	2	-200	1318.75	26.09	0	0	2442.44	2443.76	0	2446.44	2447.47	2450.49	2452.43	2452.44	1.61	16.09	0	2443.68	0
1768	32	2	1	40	200	0.8	-50	0.2	50	0.8	-50	0.2	2	1	4	4	1	318	200	152	50	1001.79	-46.01	0	0	2454.06	2455.06	0	2458.06	2459.08	2462.1	2462.7	2462.71	1.78	-46.01	1	2454.93	0
1769	32	2	1	41	50	0.5	-50	0.5	50	0.5	-200	0.5	2	1	4	5	0	108	-200	206	50	2002.72	-37.5	0	0	2464.5	2466.5	0	2468.5	2469.52	2472.54	2475.89	2475.89	1.43	-7.64	0	2466.4	0
1770	32	2	1	42	200	0.5	-50	0.5	-50	0.5	-200	0.5	2	1	4	6	1	213	200	348	-50	1468.69	18.09	0	0	2477.33	2478.8	0	2481.33	2482.35	2485.37	2487.73	2487.74	1.3	-41.91	1	2478.73	0
1771	32	2	1	43	-50	0.2	-200	0.8	200	0.5	-200	0.5	2	1	4	7	0	207	200	185	-200	1318.81	17.26	0	0	2489.06	2490.37	0	2493.06	2494.08	2497.1	2498.16	2498.16	1.36	17.26	0	2490.28	0
1772	32	2	1	44	200	0.8	-50	0.2	50	0.8	-50	0.2	2	1	4	8	1	106	200	336	50	1018.52	28.01	0	0	2499.53	2500.55	0	2503.53	2504.55	2507.57	2510.43	2510.44	1.08	-39.49	1	2500.44	0
1773	32	2	1	45	-50	0.8	-200	0.2	-50	0.5	-200	0.5	2	1	4	9	1	328	-50	33	-200	3220.58	24.25	0	0	2511.53	2514.75	0	2515.53	2516.55	2519.57	2522.67	2522.67	1.9	-15.75	1	2514.65	0
1774	32	2	1	46	-50	0.8	-200	0.2	200	0.2	-200	0.8	2	1	4	10	0	172	-200	195	-50	2469.8	-20.67	0	0	2524.59	2527.06	0	2528.59	2529.61	2532.63	2534.43	2534.43	1.82	6.83	0	2526.97	0
1775	32	2	1	47	-50	0.2	-200	0.8	50	0.8	-200	0.2	2	1	4	11	0	160	50	90	-200	1118.62	23.56	0	0	2536.27	2537.39	0	2540.27	2541.29	2544.31	2545.96	2545.98	1.92	23.56	0	2537.27	0
1776	32	2	1	48	50	0.8	-50	0.2	200	0.8	-50	0.2	2	1	4	12	0	224	200	95	50	1218.65	31.18	0	0	2547.91	2549.13	0	2551.91	2552.93	2555.95	2556.84	2556.85	1.06	31.18	0	2549.03	0
1777	32	2	1	49	200	0.8	-200	0.2	50	0.2	-200	0.8	1	1	5	1	1	318	200	276	-200	1151.8	26.48	0	0	2559.94	2561.09	0	2563.94	2564.96	2567.98	2570.97	2570.98	1.62	-28.52	1	2561	0
1778	32	2	1	50	50	0.5	-50	0.5	50	0.2	-200	0.8	1	1	5	2	1	283	50	276	-200	1118.43	10.76	0	0	2572.62	2573.74	0	2576.62	2577.64	2580.66	2582.64	2582.65	1.53	-11.74	1	2573.69	0
1779	32	2	1	51	50	0.5	-200	0.5	200	0.5	-200	0.5	1	1	5	3	0	348	200	282	50	1385.61	36.97	0	0	2584.2	2585.58	0	2588.2	2589.22	2592.24	2594.07	2594.09	1.27	6.97	0	2585.47	0
1780	32	2	1	52	200	0.5	-50	0.5	-50	0.5	-200	0.5	1	1	5	4	1	346	200	154	-200	768.06	7.95	0	0	2595.37	2596.14	0	2599.37	2600.4	2603.42	2604.75	2604.75	1.48	7.95	1	2596.02	0
1781	32	2	1	53	50	0.8	-50	0.2	200	0.8	-50	0.2	1	1	5	5	0	219	200	160	50	1518.99	46.87	0	0	2606.25	2607.77	0	2610.25	2611.27	2614.29	2616.34	2616.36	1.89	46.87	0	2607.62	0
1782	32	2	1	54	200	0.2	-200	0.8	50	0.2	-50	0.8	1	1	5	6	1	162	-200	272	-50	1201.79	-35.5	0	0	2618.26	2619.47	0	2622.26	2623.28	2626.3	2627.14	2627.16	1.72	-35.5	1	2619.4	0
1783	32	2	1	55	200	0.8	50	0.2	200	0.2	50	0.8	1	1	5	7	1	280	200	96	50	951.65	28.31	0	0	2628.89	2629.84	0	2632.89	2633.91	2636.93	2640.58	2640.6	1.07	-16.69	1	2629.75	0
1784	32	2	1	56	-50	0.2	-200	0.8	50	0.8	-200	0.2	1	1	5	8	0	87	50	89	-200	1985.75	26.8	0	0	2641.69	2643.67	0	2645.69	2646.71	2649.73	2650.83	2650.83	1.31	26.8	0	2643.62	0
1785	32	2	1	57	200	0.5	50	0.5	50	0.5	-50	0.5	1	1	5	9	1	100	50	293	50	768.21	35.55	0	0	2652.16	2652.93	0	2656.16	2657.18	2660.2	2661.4	2661.4	1.63	35.55	1	2652.82	0
1786	32	2	1	58	200	0.8	50	0.2	200	0.5	-50	0.5	1	1	5	10	1	212	200	245	200	901.77	16.85	0	0	2663.04	2663.94	0	2667.04	2668.06	2671.08	2672.86	2672.87	1.99	-35.65	1	2663.81	0
1787	32	2	1	59	50	0.8	-200	0.2	200	0.8	-200	0.2	1	1	5	11	0	67	-200	270	50	1685.75	-42.98	0	0	2674.87	2676.55	0	2678.87	2679.89	2682.91	2683.86	2683.88	1.27	-42.98	0	2676.44	0
1788	32	2	1	60	200	0.8	-50	0.2	50	0.8	-50	0.2	1	1	5	12	1	67	-50	142	50	1001.7	16.74	0	0	2685.16	2686.16	0	2689.16	2690.18	2693.2	2694.74	2694.75	1.39	-5.76	1	2686.09	0
1789	32	2	1	61	200	0.5	-50	0.5	200	0.8	-200	0.2	2	1	6	1	1	326	200	163	200	1668.89	30.45	0	0	2698.17	2699.84	0	2702.17	2703.2	2706.21	2708.72	2708.73	1.58	-42.05	1	2699.75	0
1790	32	2	1	62	200	0.8	-50	0.2	200	0.5	50	0.5	2	1	6	2	1	31	-50	234	200	884.98	16.83	0	0	2710.32	2711.2	0	2714.32	2715.34	2718.36	2719.72	2719.73	1.21	16.83	1	2711.12	0
1791	32	2	1	63	50	0.5	-50	0.5	50	0.5	-200	0.5	2	1	6	3	1	91	-50	62	-200	1352.11	8.2	0	0	2720.95	2722.3	0	2724.95	2725.97	2728.99	2730.36	2730.37	1.13	8.2	1	2722.24	0
1792	32	2	1	64	200	0.8	-200	0.2	200	0.5	-50	0.5	2	1	6	4	1	215	200	249	200	935.06	34.97	0	0	2731.52	2732.46	0	2735.52	2736.54	2739.56	2742.05	2742.07	1.69	42.47	1	2732.37	0
1793	32	2	1	65	50	0.5	-50	0.5	50	0.2	-200	0.8	2	1	6	5	1	212	50	141	-200	951.61	36.89	0	0	2743.77	2744.72	0	2747.77	2748.79	2751.81	2752.84	2752.84	1.05	36.89	1	2744.66	0
1794	32	2	1	66	200	0.5	50	0.5	200	0.8	-50	0.2	2	1	6	6	0	195	200	8	50	1051.87	32.53	0	0	2753.91	2754.96	0	2757.91	2758.93	2761.95	2764.31	2764.32	1.72	-14.97	0	2754.79	0
1795	32	2	1	67	200	0.8	-200	0.2	-50	0.2	-200	0.8	2	1	6	7	1	301	200	190	-200	751.53	30.7	0	0	2766.06	2766.81	0	2770.06	2771.08	2774.1	2775.11	2775.11	1.19	30.7	1	2766.72	0
1796	32	2	1	68	200	0.8	-200	0.2	50	0.2	-200	0.8	2	1	6	8	1	122	200	339	50	1402.05	46.67	0	0	2776.32	2777.72	0	2780.32	2781.34	2784.36	2785.81	2785.82	1.57	46.67	1	2777.65	0
1797	32	2	1	69	200	0.5	-50	0.5	50	0.8	-200	0.2	2	1	6	9	1	61	-50	269	50	1285.27	-2.35	0	0	2787.41	2788.69	0	2791.41	2792.43	2795.45	2798.85	2798.85	1.17	-27.35	1	2788.56	0
1798	32	2	1	70	200	0.5	50	0.5	50	0.5	-50	0.5	2	1	6	10	1	349	200	194	50	1719.04	27.4	0	0	2800.04	2801.76	0	2804.04	2805.06	2808.08	2810.08	2810.1	1.24	-12.6	1	2801.7	0
1799	32	2	1	71	50	0.2	-50	0.8	-50	0.5	-200	0.5	2	1	6	11	1	85	-50	329	-50	2369.62	-4.71	0	0	2811.35	2813.72	0	2815.35	2816.37	2819.39	2825.97	2825.98	1.74	47.79	1	2813.65	0
1800	32	2	1	72	200	0.2	-200	0.8	50	0.2	-50	0.8	2	1	6	12	1	211	-200	205	-50	1285.2	-38.07	0	0	2827.73	2829.02	0	2831.73	2832.75	2835.77	2837.74	2837.76	1.11	49.43	1	2828.91	0
1801	32	2	1	73	200	0.5	-200	0.5	200	0.2	-200	0.8	1	1	7	1	1	140	-200	96	-200	918.15	-20.11	0	0	2840.89	2841.81	0	2844.89	2845.92	2848.94	2852.43	2852.44	1.76	-10.11	1	2841.76	0
1802	32	2	1	74	200	0.8	-50	0.2	200	0.5	50	0.5	1	1	7	2	1	187	200	239	200	1919.23	35.56	0	0	2854.21	2856.13	0	2858.21	2859.23	2862.25	2865.35	2865.35	1.27	-44.44	1	2856.06	0
1803	32	2	1	75	200	0.5	-50	0.5	50	0.5	-50	0.5	1	1	7	3	1	58	-50	136	-50	1852.5	-37.08	0	0	2866.64	2868.49	0	2870.64	2871.66	2874.68	2875.27	2875.28	1.56	-37.08	1	2868.41	0
1804	32	2	1	76	200	0.2	50	0.8	200	0.5	50	0.5	1	1	7	4	1	94	50	136	50	1335.25	-35.23	0	0	2876.85	2878.18	0	2880.85	2881.87	2884.89	2886.78	2886.79	1.45	37.27	1	2878.13	0
1805	32	2	1	77	50	0.2	-200	0.8	50	0.8	-200	0.2	1	1	7	5	0	177	50	101	-200	3037.44	23.5	0	0	2888.26	2891.29	0	2892.26	2893.28	2896.3	2898.14	2898.15	1.39	23.5	0	2891.17	0
1806	32	2	1	78	50	0.2	-50	0.8	-50	0.5	-200	0.5	1	1	7	6	1	204	-50	358	-50	2236.26	2.71	0	0	2899.55	2901.79	0	2903.55	2904.57	2907.59	2910.53	2910.54	1.53	22.71	1	2901.69	0
1807	32	2	1	79	200	0.8	-200	0.2	-50	0.2	-200	0.8	1	1	7	7	1	322	200	67	-200	834.89	19.5	0	0	2912.1	2912.93	0	2916.1	2917.12	2920.14	2922.01	2922.02	1.28	-28	1	2912.85	0
1808	32	2	1	80	200	0.5	-50	0.5	50	0.8	-200	0.2	1	1	7	8	1	248	200	341	50	1352.13	38.58	0	0	2923.32	2924.68	0	2927.32	2928.35	2931.36	2934.29	2934.3	1.54	-31.42	1	2924.59	0
1809	32	2	1	81	200	0.5	-50	0.5	200	0.8	-200	0.2	1	1	7	9	1	188	200	125	200	2770.09	33.89	0	0	2935.85	2938.62	0	2939.85	2940.87	2943.89	2945.45	2945.46	1.22	33.89	1	2938.54	0
1810	32	2	1	82	-50	0.2	-200	0.8	200	0.2	-200	0.8	1	1	7	10	0	257	-200	339	-50	1985.99	6.25	0	0	2946.7	2948.68	0	2950.7	2951.72	2954.74	2956.44	2956.46	1.82	-41.25	0	2948.52	0
1811	32	2	1	83	200	0.5	-200	0.5	50	0.5	-200	0.5	1	1	7	11	1	114	-200	184	50	1485.42	-11.3	0	0	2958.29	2959.78	0	2962.29	2963.31	2966.33	2968.44	2968.45	1.3	-46.3	1	2959.68	0
1812	32	2	1	84	50	0.2	-200	0.8	50	0.2	-50	0.8	1	1	7	12	0	133	-50	90	-200	1836.02	-7.7	0	0	2969.77	2971.6	0	2973.77	2974.79	2977.81	2979.21	2979.23	1.22	27.3	0	2971.43	0
1813	32	2	1	85	200	0.2	-200	0.8	-50	0.8	-200	0.2	1	1	8	1	0	280	-50	107	-200	2903.59	-10.43	0	0	2982.48	2985.38	0	2986.48	2987.5	2990.52	2992.86	2992.87	1.55	12.07	0	2985.26	0
1814	32	2	1	86	-50	0.8	-200	0.2	200	0.2	-50	0.8	1	1	8	2	1	150	-50	8	-50	2252.93	-13.04	0	0	2994.44	2996.69	0	2998.44	2999.46	3002.48	3005.13	3005.14	1.21	14.46	1	2996.6	0
1815	32	2	1	87	-50	0.8	-200	0.2	200	0.2	-200	0.8	1	1	8	3	0	336	200	347	-50	3187.15	35	0	0	3006.37	3009.56	0	3010.37	3011.39	3014.41	3017.05	3017.06	1.18	30.9	0	3009.39	0
1816	32	2	1	88	200	0.5	50	0.5	50	0.2	-50	0.8	1	1	8	4	1	351	200	203	-50	1168.72	33.06	0	0	3018.25	3019.42	0	3022.25	3023.27	3026.29	3027.47	3027.47	1.58	-16.94	1	3019.31	0
1817	32	2	1	89	50	0.8	-200	0.2	200	0.8	-200	0.2	1	1	8	5	0	196	200	151	50	1518.91	41.59	0	0	3029.08	3030.59	0	3033.08	3034.1	3037.12	3038.67	3038.68	1.28	21.59	0	3030.44	0
1818	32	2	1	90	200	0.5	-200	0.5	50	0.8	-50	0.2	1	1	8	6	1	152	-200	317	50	1051.79	-23.95	0	0	3039.99	3041.04	0	3043.99	3045.01	3048.03	3049.27	3049.28	1.93	-38.95	1	3040.92	0
1819	32	2	1	91	200	0.8	-50	0.2	50	0.8	-50	0.2	1	1	8	7	1	284	200	183	50	1034.49	30.42	0	0	3051.23	3052.26	0	3055.23	3056.25	3059.27	3060.66	3060.67	1.32	30.42	1	3052.23	0
1820	32	2	1	92	50	0.5	-50	0.5	50	0.5	-200	0.5	1	1	8	8	1	17	-50	299	50	1735.71	22.49	0	0	3062.01	3063.74	0	3066.01	3067.03	3070.05	3071.51	3071.52	1.27	22.49	1	3063.64	0
1821	32	2	1	93	200	0.5	50	0.5	200	0.8	-50	0.2	1	1	8	9	0	60	-50	346	200	1869.38	14.01	0	0	3072.8	3074.67	0	3076.8	3077.82	3080.84	3082.42	3082.43	1.41	-48.49	0	3074.54	0
1822	32	2	1	94	50	0.5	-50	0.5	50	0.5	-200	0.5	1	1	8	10	1	34	-50	218	50	1635.91	-5.94	0	0	3083.84	3085.48	0	3087.84	3088.87	3091.89	3093.93	3093.94	1.87	11.56	1	3085.38	0
1823	32	2	1	95	50	0.2	-50	0.8	200	0.5	50	0.5	1	1	8	11	0	105	50	170	-50	1085.22	12.58	0	0	3095.82	3096.91	0	3099.82	3100.84	3103.86	3105.24	3105.25	1.13	25.08	0	3096.68	0
1824	32	2	1	96	-50	0.8	-200	0.2	200	0.8	-50	0.2	1	1	8	12	0	15	-50	75	-50	1552.44	-5.45	0	0	3106.4	3107.95	0	3110.4	3111.42	3114.44	3115.93	3115.94	1.86	44.55	0	3107.78	0
