# Supplementary material for: Parsing cultural impacts on regret and risk in Iran, China and the United Kingdom
Source: Sci Rep. 2018 Sep 14;8:13862. doi: 10.1038/s41598-018-30680-7 (PMC6138714; doi:10.1038/s41598-018-30680-7)
Supplement: Supplementary file 10 — Supporting Information S9 [file 41598_2018_30680_MOESM10_ESM.csv]

	subj	gender	session	trial	x1	p1	y1	p2	x2	q1	y2	q2	condition	context	block	blockposition	choice	anglec	outcomec	angleuc	outcomeuc	RT	rating	onset_trigger	onset_instruction	onset_choicephase	onset_respose	onset_socialinformation	onset_spinning	onset_outcome	onset_rating	onset_ratingfinish	onset_samllblack	ISI	init_cursorpos	first_choice	first_c_RT	num_choice_switch
1	41	1	1	1	50	0.8	-50	0.2	200	0.5	-50	0.5	2	1	1	34	0	108	-50	346	50	2269.97	-18.6	1705.88	1705.9	1707.97	1710.24	0	1712	1713.05	1716.09	1716.09	1716.11	1.25	-18.6	0	1710.13	0
2	41	1	1	2	200	0.5	-50	0.5	50	0.8	-50	0.2	1	1	1	2	0	253	50	196	200	2253.17	50	0	0	1717.38	1719.63	0	1721.38	1722.4	1725.42	1726.42	1726.43	1.76	28.35	0	1718.51	0
3	41	1	1	3	200	0.5	-200	0.5	50	0.8	-200	0.2	1	1	1	9	0	290	50	80	-200	1569.04	-1.34	0	0	1728.2	1729.77	0	1732.2	1733.22	1736.24	1736.93	1736.95	1.92	18.66	0	1729.04	0
4	41	1	1	4	50	0.2	-50	0.8	200	0.2	-100	0.8	2	1	1	43	0	36	-100	17	-50	3020.48	26.71	0	0	1738.88	1741.9	0	1742.88	1743.9	1746.92	1747.78	1747.79	1.53	41.71	0	1740.86	0
5	41	1	1	5	50	0.8	-200	0.2	200	0.5	-200	0.5	1	1	1	14	1	270	50	219	200	2319.8	27.25	0	0	1749.32	1751.64	0	1753.32	1754.35	1757.37	1758.5	1758.52	1.35	37.25	1	1750.66	0
6	41	1	1	6	200	0.8	50	0.2	200	0.5	100	0.5	1	1	1	26	0	278	200	84	200	1519.03	1.96	0	0	1759.88	1761.4	0	1763.88	1764.91	1767.93	1770.78	1770.8	1.57	1.96	0	1760.62	0
7	41	1	1	7	200	0.5	-200	0.5	50	0.8	-50	0.2	2	1	1	41	0	169	50	235	200	3103.94	-2.09	0	0	1772.38	1775.48	0	1776.38	1777.4	1780.42	1781.06	1781.07	1.53	-2.09	0	1774.4	0
8	41	1	1	8	50	0.8	-50	0.2	200	0.8	-100	0.2	1	1	1	24	0	246	200	338	50	2937.21	46.83	0	0	1782.61	1785.54	0	1786.61	1787.63	1790.65	1791.86	1791.87	1.57	31.83	1	1783.73	3
9	41	1	1	9	50	0.5	-200	0.5	50	0.2	-50	0.8	2	1	1	38	1	3	-200	205	-50	868.42	-5.17	0	0	1793.45	1794.32	0	1797.45	1798.47	1801.49	1802.23	1802.24	1.07	-5.17	1	1794.18	0
10	41	1	1	10	50	0.5	-200	0.5	50	0.2	-50	0.8	1	1	1	8	1	277	50	240	-50	1151.97	18.16	0	0	1803.33	1804.48	0	1807.33	1808.35	1811.37	1812.23	1812.24	1.39	18.16	1	1804.35	0
11	41	1	1	11	200	0.5	50	0.5	100	0.8	50	0.2	2	1	1	53	0	109	100	308	200	901.79	0.74	0	0	1813.64	1814.54	0	1817.64	1818.66	1821.68	1823.2	1823.21	1.07	-4.26	0	1814.38	0
12	41	1	1	12	200	0.2	-100	0.8	50	0.8	-200	0.2	1	1	1	10	0	37	-200	161	-100	901.71	43.28	0	0	1824.3	1825.2	0	1828.3	1829.32	1832.34	1833.99	1833.99	1.49	-36.72	0	1825.09	0
13	41	1	1	13	50	0.8	-50	0.2	200	0.2	-50	0.8	1	1	1	3	1	99	50	276	-50	2987.13	-11.5	0	0	1835.49	1838.48	0	1839.49	1840.51	1843.53	1844.53	1844.53	1.88	13.5	1	1836.64	2
14	41	1	1	14	100	0.5	-50	0.5	200	0.2	-50	0.8	2	1	1	47	1	155	-50	342	200	951.7	17.68	0	0	1846.44	1847.39	0	1850.44	1851.46	1854.48	1855.74	1855.76	1.6	-37.32	1	1847.23	0
15	41	1	1	15	200	0.5	-50	0.5	100	0.8	50	0.2	1	1	1	5	0	89	100	88	-50	1152.18	4.58	0	0	1857.36	1858.52	0	1861.36	1862.39	1865.41	1865.94	1865.94	1.07	4.58	0	1858.35	0
16	41	1	1	16	50	0.2	-50	0.8	200	0.2	-100	0.8	1	1	1	13	1	270	-50	150	-100	1051.73	-45.15	0	0	1867.02	1868.08	0	1871.02	1872.05	1875.07	1875.92	1875.93	1.05	-45.15	1	1867.9	0
17	41	1	1	17	50	0.2	-50	0.8	50	0.5	-200	0.5	2	1	1	52	0	251	50	87	-50	3821.15	-23.06	0	0	1876.98	1880.8	0	1880.98	1882.01	1885.02	1887.01	1887.01	1.96	-23.06	0	1880.65	0
18	41	1	1	18	50	0.5	-50	0.5	100	0.5	-200	0.5	2	1	1	55	1	70	-50	263	100	301.19	-2.38	0	2336.41	1888.98	1889.28	0	1892.98	1894	1897.02	1897.71	1897.72	1.61	-24.88	1	1889.18	0
19	41	1	1	19	50	0.8	-50	0.2	200	0.8	-100	0.2	2	1	1	54	0	181	200	77	50	1952.75	-6.45	0	0	1899.34	1901.29	0	1903.34	1904.36	1907.38	1908.09	1908.1	1.81	-6.45	0	1901.18	0
20	41	1	1	20	200	0.8	-50	0.2	200	0.5	50	0.5	2	1	1	42	0	285	200	165	200	3888.03	1.91	0	0	1909.92	1913.8	0	1913.92	1914.94	1917.96	1918.7	1918.71	1.04	1.91	1	1910.38	1
21	41	1	1	21	200	0.5	-50	0.5	100	0.8	50	0.2	2	1	1	35	0	351	100	25	-50	2136.13	-6.19	0	0	1919.76	1921.9	0	1923.76	1924.78	1927.8	1928.65	1928.67	1.76	13.81	0	1921.84	0
22	41	1	1	22	200	0.8	50	0.2	200	0.5	100	0.5	2	1	1	56	0	262	200	355	200	3203.95	-1.52	0	0	1930.45	1933.66	0	1934.45	1935.47	1938.49	1939.39	1939.39	1.58	15.98	1	1931.95	1
23	41	1	1	23	-50	0.5	-100	0.5	-50	0.8	-200	0.2	1	1	1	20	0	252	-50	35	-100	2953.97	22.73	0	0	1940.98	1943.93	0	1944.98	1946	1949.02	1949.76	1949.77	1.47	37.73	0	1943.82	0
24	41	1	1	24	-100	0.8	-200	0.2	-50	0.5	-200	0.5	2	1	1	49	0	179	-200	262	-100	2119.55	-0.2	0	0	1951.26	1953.38	0	1955.26	1956.28	1959.3	1960.09	1960.1	1.05	-0.2	1	1952.01	1
25	41	1	1	25	200	0.2	-50	0.8	100	0.8	50	0.2	2	1	1	51	0	96	100	75	-50	1235.31	-15.3	0	0	1961.17	1962.4	0	1965.17	1966.19	1969.21	1970	1970.01	1.52	-15.3	0	1962.29	0
26	41	1	1	26	100	0.5	-50	0.5	200	0.2	-50	0.8	1	1	1	17	0	55	-50	80	-50	2303.04	33.59	0	0	1971.54	1973.85	0	1975.54	1976.57	1979.58	1980.43	1980.44	1.92	33.59	1	1972.38	1
27	41	1	1	27	100	0.8	-200	0.2	200	0.5	-50	0.5	1	1	1	29	0	44	-50	39	-200	1335.6	40.42	0	0	1982.37	1983.71	0	1986.37	1987.39	1990.41	1991.15	1991.16	1.32	40.42	1	1983.1	1
29	41	1	1	29	200	0.5	-50	0.5	50	0.8	-50	0.2	2	1	1	32	0	61	-50	312	200	3620.92	31.78	0	0	1997.74	2001.36	0	2001.74	2002.76	2005.78	2006.57	2006.58	1.5	31.78	0	1997.74	0
30	41	1	1	30	50	0.8	-200	0.2	200	0.5	-200	0.5	2	1	1	44	1	39	-200	255	200	568	14.78	0	0	2008.1	2008.66	0	2012.1	2013.12	2016.14	2016.67	2016.69	1.55	-2.72	1	2008.54	0
31	41	1	1	31	50	0.8	-50	0.2	200	0.2	-50	0.8	2	1	1	33	1	57	-50	358	200	901.72	39.25	0	0	2023.26	2024.16	0	2027.26	2028.28	2031.3	2032.5	2032.5	1.45	39.25	1	2024	0
32	41	1	1	32	100	0.5	-200	0.5	50	0.8	-200	0.2	2	1	1	57	0	360	50	269	100	634.89	-48.78	0	0	2033.97	2034.61	0	2037.97	2038.99	2042.01	2042.78	2042.8	1.56	-48.78	0	2034.49	0
33	41	1	1	33	50	0.2	-50	0.8	50	0.5	-200	0.5	1	1	1	22	1	29	-50	58	-200	1669.12	19.13	0	0	2044.37	2046.03	0	2048.37	2049.39	2052.41	2053.12	2053.12	1.94	19.13	0	2045.04	1
34	41	1	1	34	200	0.5	50	0.5	100	0.8	50	0.2	1	1	1	23	0	124	100	269	200	2069.39	15.5	0	0	2055.08	2057.15	0	2059.08	2060.1	2063.12	2063.95	2063.95	1.93	15.5	0	2057.04	0
35	41	1	1	35	200	0.8	-50	0.2	200	0.5	50	0.5	1	1	1	12	0	318	200	327	200	1385.48	36.94	0	0	2065.9	2067.29	0	2069.9	2070.93	2073.94	2074.73	2074.75	1.97	36.94	0	2067.15	0
36	41	1	1	36	200	0.2	-200	0.8	50	0.2	-50	0.8	1	1	1	15	0	25	-50	245	-200	1802.44	-16.2	0	0	2076.73	2078.53	0	2080.73	2081.75	2084.77	2085.66	2085.67	1.36	-16.2	0	2078.43	0
37	41	1	1	37	100	0.8	-200	0.2	200	0.5	-50	0.5	2	1	1	59	0	60	-50	130	100	1902.85	-26.95	0	0	2087.06	2088.96	0	2091.06	2092.08	2095.1	2096.01	2096.02	1.38	-6.95	0	2088.86	0
38	41	1	1	38	50	0.5	-50	0.5	100	0.5	-200	0.5	1	1	1	25	0	209	100	320	50	1001.81	39.31	0	0	2097.42	2098.42	0	2101.42	2102.44	2105.46	2106.19	2106.19	1.92	39.31	0	2098.3	0
39	41	1	1	39	100	0.5	-50	0.5	50	0.8	-50	0.2	2	1	1	36	0	9	-50	257	100	1569.12	5.87	0	0	2108.13	2109.7	0	2112.13	2113.15	2116.17	2116.86	2116.87	1.18	5.87	0	2109.58	0
40	41	1	1	40	200	0.5	-200	0.5	50	0.8	-200	0.2	2	1	1	39	0	354	50	124	-200	734.92	-9.71	0	0	2118.06	2118.79	0	2122.06	2123.08	2126.1	2126.99	2127	1.55	-9.71	0	2118.62	0
41	41	1	1	41	200	0.2	-200	0.8	-50	0.8	-200	0.2	1	1	1	28	0	306	-50	38	-200	918.6	47.85	0	0	2128.57	2129.48	0	2132.57	2133.59	2136.61	2137.23	2137.24	1.08	47.85	0	2129.34	0
42	41	1	1	42	200	0.5	-200	0.5	200	0.2	-50	0.8	2	1	1	60	1	52	-200	34	-50	1202.19	35.86	0	0	2138.34	2139.54	0	2142.34	2143.36	2146.38	2147.07	2147.08	1.55	35.86	1	2139.42	0
43	41	1	1	43	200	0.2	-100	0.8	50	0.8	-50	0.2	1	1	1	16	0	132	50	122	-100	868.33	-47.83	0	0	2148.64	2149.5	0	2152.64	2153.66	2156.68	2156.68	2156.69	1.46	-47.83	0	2149.39	0
44	41	1	1	44	200	0.2	-200	0.8	50	0.2	-50	0.8	2	1	1	45	0	61	-50	170	-200	1001.85	-22.95	0	0	2158.18	2159.18	0	2162.18	2163.2	2166.22	2167.36	2167.37	1.96	-22.95	0	2159.08	0
45	41	1	1	45	50	0.5	-100	0.5	100	0.2	-200	0.8	2	1	1	37	1	256	50	65	-200	784.94	-9.35	0	0	2169.34	2170.12	0	2173.34	2174.36	2177.38	2178.33	2178.35	1.34	-36.85	1	2170.03	0
46	41	1	1	46	200	0.5	-200	0.5	50	0.8	-50	0.2	1	1	1	11	0	240	50	195	200	851.82	4.71	0	0	2179.7	2180.55	0	2183.7	2184.72	2187.74	2188.91	2188.92	1.37	-20.29	0	2180.4	0
47	41	1	1	47	200	0.5	-200	0.5	200	0.2	-50	0.8	1	1	1	30	1	29	-200	173	-50	1068.65	25.03	0	0	2190.31	2191.38	0	2194.31	2195.33	2198.35	2199.25	2199.25	1.08	5.03	1	2191.21	0
48	41	1	1	48	-50	0.5	-100	0.5	-50	0.8	-200	0.2	2	1	1	50	0	199	-50	14	-100	884.97	20	0	0	2200.35	2201.24	0	2204.35	2205.37	2208.39	2209.9	2209.91	1.11	40.25	0	2201.08	0
49	41	1	1	49	50	0.8	-50	0.2	200	0.5	-50	0.5	1	1	1	4	0	219	200	210	50	918.65	-15.42	0	0	2211.05	2211.97	0	2215.05	2216.07	2219.09	2219.85	2219.86	2	-15.42	0	2211.82	0
50	41	1	1	50	200	0.2	-100	0.8	50	0.8	-200	0.2	2	1	1	40	0	129	50	318	200	1202.06	6.36	0	0	2221.87	2223.08	0	2225.87	2226.9	2229.92	2230.62	2230.63	1.45	-8.64	0	2222.54	0
51	41	1	1	51	200	0.2	-200	0.8	-50	0.8	-200	0.2	2	1	1	58	0	67	-200	239	-200	901.8	6.91	0	0	2232.08	2232.99	0	2236.08	2237.11	2240.13	2240.7	2240.71	1.02	6.91	0	2232.83	0
52	41	1	1	52	-100	0.8	-200	0.2	-50	0.5	-200	0.5	1	1	1	19	1	254	-100	111	-200	1185.43	-24.36	0	0	2241.74	2242.93	0	2245.74	2246.77	2249.79	2250.51	2250.52	1.97	-24.36	1	2242.78	0
53	41	1	1	53	100	0.5	-200	0.5	50	0.8	-200	0.2	1	1	1	27	0	81	50	69	-200	1102.06	49.06	0	0	2252.5	2253.61	0	2256.5	2257.53	2260.55	2261.42	2261.43	1.82	49.06	0	2253.47	0
54	41	1	1	54	50	0.5	-100	0.5	100	0.2	-200	0.8	1	1	1	7	1	203	50	34	-200	1035.22	48.81	0	0	2263.27	2264.3	0	2267.27	2268.29	2271.31	2271.98	2271.99	1.54	48.81	1	2264.15	0
55	41	1	1	55	200	0.2	-100	0.8	50	0.8	-50	0.2	2	1	1	46	0	286	50	336	200	868.31	-8.74	0	0	2273.54	2274.41	0	2277.54	2278.56	2281.58	2282.27	2282.28	1.67	-8.74	0	2274.25	0
56	41	1	1	56	100	0.8	50	0.2	200	0.2	50	0.8	2	1	1	31	1	33	50	167	50	951.78	50	0	0	2283.97	2284.92	0	2287.97	2288.99	2292.01	2293.2	2293.21	1.44	34.98	1	2284.76	0
57	41	1	1	57	200	0.2	-50	0.8	100	0.8	50	0.2	1	1	1	21	0	114	100	234	-50	668.1	2.18	0	0	2294.66	2295.33	0	2298.66	2299.68	2302.7	2303.61	2303.62	1.68	2.18	0	2295.18	0
58	41	1	1	58	100	0.8	50	0.2	200	0.2	50	0.8	1	1	1	1	1	252	100	196	50	1685.8	-22.23	0	0	2305.31	2306.99	0	2309.31	2310.33	2313.35	2314.35	2314.37	1.07	-47.23	1	2306.89	0
59	41	1	1	59	100	0.2	-50	0.8	50	0.8	-200	0.2	2	1	1	48	0	97	50	81	-50	918.46	25.79	0	0	2315.45	2316.37	0	2319.45	2320.47	2323.49	2324.47	2324.49	1.18	3.29	0	2316.2	0
60	41	1	1	60	100	0.5	-50	0.5	50	0.8	-50	0.2	1	1	1	6	0	157	50	352	100	918.49	-15.3	0	0	2325.69	2326.61	0	2329.69	2330.72	2333.73	2335.07	2335.09	1.33	-15.3	0	2326.47	0
61	42	1	1	1	50	0.5	-100	0.5	100	0.2	-200	0.8	1	1	1	7	1	39	-100	300	100	2786.66	-28.12	8184.85	8184.86	8186.93	8189.72	0	8190.97	8192.02	8195.06	8197.82	8197.83	1.54	24.38	1	8189.65	0
62	42	1	1	2	50	0.8	-50	0.2	200	0.5	-50	0.5	1	1	1	4	0	279	200	213	50	1684.93	25.41	0	0	8199.39	8201.08	0	8203.39	8204.42	8207.44	8208.98	8208.99	1.48	-17.09	0	8201.05	0
63	42	1	1	3	50	0.8	-50	0.2	200	0.2	-50	0.8	1	1	1	3	1	178	50	314	200	1752.38	14.94	0	0	8210.47	8212.22	0	8214.47	8215.49	8218.51	8221.54	8221.55	1.13	39.94	1	8212.12	0
64	42	1	1	4	200	0.2	-50	0.8	100	0.8	50	0.2	1	1	1	21	0	219	100	204	-50	1852	7.82	0	0	8222.7	8224.55	0	8226.7	8227.72	8230.74	8232.21	8232.23	1.8	17.82	0	8224.52	0
65	42	1	1	5	100	0.8	-200	0.2	200	0.5	-50	0.5	1	1	1	29	0	268	200	45	-200	1568.28	31.46	0	0	8234.03	8235.6	0	8238.03	8239.05	8242.07	8246.07	8246.07	1.09	21.46	0	8235.57	0
66	42	1	1	6	200	0.2	-100	0.8	50	0.8	-50	0.2	2	1	1	46	0	281	50	141	-100	2303.03	5.66	0	0	8247.17	8249.48	0	8251.17	8252.2	8255.22	8257.51	8257.52	1.11	25.66	0	8249.41	0
67	42	1	1	7	50	0.8	-50	0.2	200	0.8	-100	0.2	2	1	1	54	0	6	-100	352	50	1635.29	-21.17	0	0	8258.64	8260.27	0	8262.64	8263.66	8266.68	8268.52	8268.53	1.27	33.83	0	8260.23	0
68	42	1	1	8	50	0.5	-200	0.5	50	0.2	-50	0.8	1	1	1	8	1	25	-200	281	-50	3887.79	-50	0	0	8269.81	8273.7	0	8273.81	8274.84	8277.86	8278.84	8278.86	1.1	10.19	1	8273.65	0
69	42	1	1	9	50	0.5	-100	0.5	100	0.2	-200	0.8	2	1	1	37	1	223	50	90	-200	2169.44	50	0	0	8279.97	8282.14	0	8283.97	8285	8288.02	8290.31	8290.32	1.41	49.69	1	8282.07	0
70	42	1	1	10	100	0.8	50	0.2	200	0.2	50	0.8	1	1	1	1	1	291	100	309	200	2753.4	-22.26	0	0	8291.74	8294.49	0	8295.74	8296.76	8299.78	8302.01	8302.01	1.62	15.24	1	8294.44	0
71	42	1	1	11	50	0.8	-50	0.2	200	0.5	-50	0.5	2	1	1	34	0	32	-50	187	50	2152.75	-23.48	0	0	8303.65	8305.8	0	8307.65	8308.67	8311.69	8313.29	8313.29	1.66	14.02	0	8305.77	0
72	42	1	1	12	50	0.8	-50	0.2	200	0.2	-50	0.8	2	1	1	33	1	342	50	256	-50	2369.77	39.41	0	0	8314.96	8317.33	0	8318.96	8319.98	8323	8324.41	8324.42	1.19	-8.09	1	8317.19	0
73	42	1	1	13	200	0.2	-200	0.8	50	0.2	-50	0.8	2	1	1	45	0	14	-50	316	200	2753.43	-50	0	0	8325.62	8328.37	0	8329.62	8330.64	8333.66	8334.68	8334.69	1.17	26.52	0	8328.29	0
74	42	1	1	14	200	0.8	50	0.2	200	0.5	100	0.5	2	1	1	56	0	295	200	254	200	2486.5	42.99	0	0	8335.88	8338.37	0	8339.88	8340.9	8343.92	8345.4	8345.41	1.12	-37.01	0	8338.31	0
75	42	1	1	15	200	0.5	-50	0.5	100	0.8	50	0.2	2	1	1	35	1	304	200	3	50	3304	50	0	0	8346.54	8349.84	0	8350.54	8351.56	8354.58	8355.38	8355.4	1.27	23.99	1	8349.76	0
77	42	1	1	17	200	0.5	-200	0.5	50	0.8	-50	0.2	1	1	1	11	1	63	-200	232	50	1869.19	-50	0	0	8361.77	8363.64	0	8365.77	8366.79	8369.81	8371.18	8371.18	1.25	12.95	1	8363.57	0
78	42	1	1	18	200	0.2	-50	0.8	100	0.8	50	0.2	2	1	1	51	0	1	50	216	-50	1802.28	30.41	0	8851.04	8372.43	8374.23	0	8376.43	8377.45	8380.47	8382.42	8382.44	1.64	-27.09	0	8374.2	0
79	42	1	1	19	100	0.2	-50	0.8	50	0.8	-200	0.2	2	1	1	48	0	225	50	73	-50	2202.36	50	0	0	8384.09	8386.3	0	8388.09	8389.12	8392.13	8393.09	8393.1	1.1	44.52	0	8386.26	0
80	42	1	1	20	50	0.2	-50	0.8	200	0.2	-100	0.8	2	1	1	43	1	305	50	143	-100	2903.59	46.9	0	0	8394.22	8397.12	0	8398.22	8399.24	8402.26	8404.02	8404.03	1.93	-48.1	1	8397.06	0
81	42	1	1	21	100	0.8	-200	0.2	200	0.5	-50	0.5	2	1	1	59	0	95	-50	18	-200	1602.47	20.14	0	0	8405.98	8407.58	0	8409.98	8411	8414.02	8415.65	8415.66	1.24	40.14	0	8407.52	0
82	42	1	1	22	100	0.8	50	0.2	200	0.2	50	0.8	2	1	1	31	0	325	200	327	100	2419.78	50	0	0	8416.91	8419.33	0	8420.91	8421.93	8424.95	8426.47	8426.49	1.94	-11.66	0	8419.27	0
83	42	1	1	23	200	0.5	-200	0.5	50	0.8	-50	0.2	2	1	1	41	0	223	50	163	-200	2686.74	48.21	0	0	8428.44	8431.12	0	8432.44	8433.46	8436.48	8437.64	8437.65	1.4	3.21	0	8431.08	0
84	42	1	1	24	50	0.5	-200	0.5	50	0.2	-50	0.8	2	1	1	38	0	53	-50	307	50	1936.06	31.28	0	0	8439.06	8441	0	8443.06	8444.09	8447.11	8448.23	8448.24	1.73	31.28	0	8440.95	0
85	42	1	1	25	200	0.5	50	0.5	100	0.8	50	0.2	2	1	1	53	1	250	200	322	100	1769.03	50	0	0	8449.99	8451.76	0	8453.99	8455.01	8458.03	8459.08	8459.08	1.93	-9.92	1	8451.7	0
86	42	1	1	26	200	0.5	-200	0.5	200	0.2	-50	0.8	2	1	1	60	0	171	-50	336	200	2319.53	-42.03	0	0	8461.02	8463.34	0	8465.02	8466.04	8469.06	8470.08	8470.09	1.58	0.47	0	8463.28	0
87	42	1	1	27	200	0.2	-100	0.8	50	0.8	-200	0.2	1	1	1	10	1	335	200	262	50	2419.78	31.16	0	0	8471.68	8474.1	0	8475.68	8476.7	8479.72	8480.44	8480.44	1.2	31.16	1	8474.05	0
88	42	1	1	28	100	0.2	-50	0.8	50	0.8	-200	0.2	1	1	1	18	1	348	100	309	50	3003.73	50	0	0	8481.66	8484.66	0	8485.66	8486.68	8489.7	8491.4	8491.4	1.75	-40.6	1	8484.6	0
89	42	1	1	29	200	0.5	-50	0.5	50	0.8	-50	0.2	1	1	1	2	0	229	50	98	-50	1518.95	-23.38	0	0	8493.17	8494.69	0	8497.17	8498.19	8501.21	8502.45	8502.46	1.25	-35.88	0	8494.63	0
90	42	1	1	30	100	0.5	-200	0.5	50	0.8	-200	0.2	2	1	1	57	1	331	100	235	50	2336.39	15	0	0	8503.73	8506.06	0	8507.73	8508.75	8511.77	8513.33	8513.34	1.1	38.39	1	8506	0
91	42	1	1	31	50	0.2	-50	0.8	50	0.5	-200	0.5	2	1	1	52	1	38	-50	255	50	3370.56	-50	0	0	8519.46	8522.83	0	8523.46	8524.48	8527.5	8528.31	8528.32	1.04	-39.19	1	8522.75	0
92	42	1	1	32	200	0.5	-50	0.5	50	0.8	-50	0.2	2	1	1	32	1	269	200	281	50	1902.2	50	0	0	8529.37	8531.27	0	8533.37	8534.39	8537.41	8539.08	8539.08	1.1	-33.01	1	8531.22	0
93	42	1	1	33	50	0.8	-200	0.2	200	0.5	-200	0.5	2	1	1	44	0	15	-200	123	50	1801.8	-13.43	0	0	8540.18	8541.98	0	8544.18	8545.2	8548.22	8549.06	8549.07	1.38	-13.43	0	8541.95	0
94	42	1	1	34	100	0.5	-50	0.5	200	0.2	-50	0.8	2	1	1	47	1	135	-50	198	-50	2520.06	8.6	0	0	8550.47	8552.99	0	8554.47	8555.5	8558.52	8560.28	8560.28	1.79	-36.4	1	8552.9	0
95	42	1	1	35	200	0.2	-100	0.8	50	0.8	-200	0.2	2	1	1	40	0	174	50	144	-100	3220.66	32.82	0	0	8562.09	8565.31	0	8566.09	8567.11	8570.13	8571.09	8571.09	1.48	-17.18	0	8565.25	0
96	42	1	1	36	200	0.2	-200	0.8	50	0.2	-50	0.8	1	1	1	15	0	273	-50	147	-200	2218.99	-36.39	0	0	8572.58	8574.8	0	8576.58	8577.6	8580.62	8582.15	8582.16	1.82	-6.39	0	8574.75	0
97	42	1	1	37	50	0.5	-50	0.5	100	0.5	-200	0.5	1	1	1	25	0	142	-200	188	50	2903.52	-50	0	0	8583.99	8586.89	0	8587.99	8589.01	8592.03	8592.83	8592.85	1.59	-37.22	0	8586.85	0
98	42	1	1	38	200	0.5	-200	0.5	50	0.8	-200	0.2	1	1	1	9	0	61	-200	67	-200	3020.34	-50	0	0	8594.45	8597.47	0	8598.45	8599.47	8602.49	8603.56	8603.56	1.84	-20.62	0	8597.41	0
99	42	1	1	39	50	0.8	-50	0.2	200	0.8	-100	0.2	1	1	1	24	0	310	200	329	50	1335.07	22.45	0	0	8605.41	8606.75	0	8609.41	8610.43	8613.45	8614.82	8614.84	1.59	-2.55	0	8606.71	0
100	42	1	1	40	200	0.5	-200	0.5	200	0.2	-50	0.8	1	1	1	30	1	218	200	323	200	1635.49	25.9	0	0	8616.44	8618.08	0	8620.44	8621.46	8624.48	8626.05	8626.07	1.84	-24.1	1	8618.03	0
101	42	1	1	41	50	0.2	-50	0.8	50	0.5	-200	0.5	1	1	1	22	0	94	-200	285	-50	2319.26	-50	0	0	8627.92	8630.24	0	8631.92	8632.94	8635.96	8637.86	8637.88	1.24	-21.68	0	8630.19	0
102	42	1	1	42	200	0.2	-200	0.8	-50	0.8	-200	0.2	2	1	1	58	1	114	-200	225	-50	2519.8	-23.03	0	0	8639.13	8641.65	0	8643.13	8644.15	8647.17	8648.1	8648.1	1.33	-0.53	1	8641.59	0
103	42	1	1	43	200	0.8	50	0.2	200	0.5	100	0.5	1	1	1	26	0	193	200	261	200	2002.79	48.66	0	0	8649.44	8651.44	0	8653.44	8654.46	8657.48	8658.82	8658.83	1.82	-26.34	0	8651.39	0
104	42	1	1	44	50	0.2	-50	0.8	200	0.2	-100	0.8	1	1	1	13	1	95	-50	75	-100	2853.52	-11.23	0	0	8660.67	8663.52	0	8664.67	8665.69	8668.71	8671.12	8671.13	1.13	-36.23	1	8663.46	0
105	42	1	1	45	-100	0.8	-200	0.2	-50	0.5	-200	0.5	2	1	1	49	0	261	-50	178	-100	2670.02	1.31	0	0	8672.28	8674.95	0	8676.28	8677.3	8680.32	8682.21	8682.22	1.82	-21.19	0	8674.88	0
106	42	1	1	46	-50	0.5	-100	0.5	-50	0.8	-200	0.2	1	1	1	20	0	95	-50	236	-50	2152.44	12.55	0	0	8684.06	8686.21	0	8688.06	8689.08	8692.1	8692.96	8692.97	1.98	-4.95	0	8686.19	0
107	42	1	1	47	100	0.5	-50	0.5	200	0.2	-50	0.8	1	1	1	17	1	256	100	239	-50	1552.41	39.03	0	0	8694.95	8696.5	0	8698.95	8699.97	8702.99	8705.33	8705.34	1.13	49.03	1	8696.43	0
108	42	1	1	48	100	0.5	-50	0.5	50	0.8	-50	0.2	2	1	1	36	0	230	50	230	100	1685.38	-4.04	0	0	8706.5	8708.18	0	8710.5	8711.52	8714.54	8715.94	8715.95	1.98	-4.04	0	8708.13	0
109	42	1	1	49	100	0.5	-200	0.5	50	0.8	-200	0.2	1	1	1	27	0	110	50	80	-200	3254.07	-8.24	0	0	8717.96	8721.21	0	8721.96	8722.98	8726	8727.57	8727.58	1.62	-48.24	0	8721.17	0
110	42	1	1	50	-100	0.8	-200	0.2	-50	0.5	-200	0.5	1	1	1	19	1	183	-100	122	-200	2970.26	-22.67	0	0	8729.22	8732.19	0	8733.22	8734.24	8737.26	8738.27	8738.29	1.83	-0.17	1	8732.13	0
111	42	1	1	51	50	0.8	-200	0.2	200	0.5	-200	0.5	1	1	1	14	0	280	200	173	50	2152.42	25.75	0	0	8740.13	8742.28	0	8744.13	8745.15	8748.17	8749.42	8749.44	1.49	-11.75	0	8742.24	0
112	42	1	1	52	200	0.5	-200	0.5	50	0.8	-200	0.2	2	1	1	39	0	318	50	227	200	3004.01	17.38	0	0	8750.94	8753.94	0	8754.94	8755.96	8758.98	8760.26	8760.26	1.22	-25.12	0	8753.87	0
113	42	1	1	53	200	0.2	-200	0.8	-50	0.8	-200	0.2	1	1	1	28	1	218	-200	175	-50	3587.54	-20.65	0	0	8761.5	8765.09	0	8765.5	8766.52	8769.54	8770.39	8770.39	1.28	-13.15	1	8765.02	0
114	42	1	1	54	100	0.5	-50	0.5	50	0.8	-50	0.2	1	1	1	6	1	211	100	50	-50	2569.86	19.12	0	0	8771.68	8774.25	0	8775.68	8776.7	8779.72	8780.63	8780.64	1.62	-10.88	1	8774.21	0
115	42	1	1	55	200	0.8	-50	0.2	200	0.5	50	0.5	1	1	1	12	0	95	50	65	-50	1869.29	15.84	0	0	8782.27	8784.14	0	8786.27	8787.29	8790.31	8791.55	8791.56	1.49	-24.16	0	8784.08	0
116	42	1	1	56	200	0.5	-50	0.5	100	0.8	50	0.2	1	1	1	5	0	232	100	221	200	1735.02	31.33	0	0	8793.06	8794.8	0	8797.06	8798.09	8801.11	8802.21	8802.22	1.76	31.33	0	8794.77	0
117	42	1	1	57	200	0.2	-100	0.8	50	0.8	-50	0.2	1	1	1	16	0	271	50	108	-100	1702.57	29.86	0	0	8803.99	8805.69	0	8807.99	8809.01	8812.03	8813.3	8813.3	1.47	-10.14	0	8805.62	0
118	42	1	1	58	50	0.5	-50	0.5	100	0.5	-200	0.5	2	1	1	55	0	150	-200	194	50	3320.65	-17.89	0	0	8814.79	8818.11	0	8818.79	8819.81	8822.83	8824.61	8824.61	1.94	7.11	0	8818.05	0
119	42	1	1	59	200	0.8	-50	0.2	200	0.5	50	0.5	2	1	1	42	0	45	50	155	200	1819.23	-37.62	0	0	8826.56	8828.38	0	8830.56	8831.59	8834.61	8837.1	8837.11	1.95	49.88	0	8828.3	0
120	42	1	1	60	200	0.5	50	0.5	100	0.8	50	0.2	1	1	1	23	1	189	200	220	100	1502.12	50	0	0	8839.08	8840.58	0	8843.08	8844.1	8847.12	8849.95	8849.97	1.07	-43.57	1	8840.53	0
121	43	1	1	1	200	0.2	-200	0.8	50	0.2	-50	0.8	2	1	1	45	0	295	50	223	-200	3454.27	23.42	17563.05	17563.07	17565.14	17568.59	0	17569.17	17570.22	17573.26	17574.97	17574.98	1.47	8.42	0	17568.54	0
122	43	1	1	2	200	0.5	-50	0.5	100	0.8	50	0.2	1	1	1	5	1	51	-50	15	50	1585.58	4.51	0	0	17576.48	17578.07	0	17580.48	17581.5	17584.52	17586.04	17586.06	1.01	-17.99	1	17578.03	0
123	43	1	1	3	200	0.5	-200	0.5	200	0.2	-50	0.8	2	1	1	60	0	64	-50	48	-200	2870.32	0.16	0	0	17587.07	17589.94	0	17591.07	17592.1	17595.12	17596.75	17596.77	1.6	22.66	0	17589.87	0
124	43	1	1	4	100	0.8	50	0.2	200	0.2	50	0.8	2	1	1	31	1	273	100	96	50	1385.36	32.5	0	0	17598.37	17599.75	0	17602.37	17603.39	17606.41	17607.92	17607.93	1.85	15	1	17599.69	0
125	43	1	1	5	-100	0.8	-200	0.2	-50	0.5	-200	0.5	1	1	1	19	1	1	-200	307	-50	3820.78	-26.36	0	0	17609.78	17613.6	0	17613.78	17614.8	17617.82	17619.77	17619.79	1.71	28.64	1	17613.56	0
126	43	1	1	6	100	0.5	-200	0.5	50	0.8	-200	0.2	2	1	1	57	1	247	100	108	50	2285.95	23.85	0	0	17621.51	17623.79	0	17625.51	17626.53	17629.55	17630.75	17630.75	1.36	11.35	1	17623.76	0
127	43	1	1	7	50	0.5	-200	0.5	50	0.2	-50	0.8	1	1	1	8	0	181	-50	331	50	1802.53	-1.8	0	0	17632.12	17633.92	0	17636.12	17637.14	17640.16	17640.96	17640.96	1.51	8.2	0	17633.87	0
128	43	1	1	8	50	0.2	-50	0.8	50	0.5	-200	0.5	1	1	1	22	1	22	-50	305	50	2519.87	-2.5	0	0	17642.48	17645	0	17646.48	17647.5	17650.52	17652.11	17652.12	1.71	-44.23	1	17644.92	0
129	43	1	1	9	200	0.8	50	0.2	200	0.5	100	0.5	1	1	1	26	1	310	200	159	100	1302.17	27.58	0	0	17653.84	17655.14	0	17657.84	17658.86	17661.88	17663.88	17663.9	1.59	-12.42	1	17655.1	0
131	43	1	1	11	200	0.5	-50	0.5	50	0.8	-50	0.2	1	1	1	2	1	13	-50	296	50	2586.58	-6.23	0	0	17670.94	17673.53	0	17674.94	17675.96	17678.98	17681.52	17681.53	1.7	-3.73	1	17673.43	0
132	43	1	1	12	200	0.2	-100	0.8	50	0.8	-200	0.2	2	1	1	40	1	273	-100	93	50	2702.88	-4.73	0	0	17683.25	17685.96	0	17687.25	17688.27	17691.29	17693.69	17693.7	1.94	-42.23	1	17685.91	0
133	43	1	1	13	200	0.5	-200	0.5	200	0.2	-50	0.8	1	1	1	30	0	153	-50	278	200	2286.36	-20.93	0	0	17695.65	17697.93	0	17699.65	17700.67	17703.69	17704.59	17704.61	1.27	-13.43	0	17697.87	0
134	43	1	1	14	200	0.5	-200	0.5	50	0.8	-200	0.2	2	1	1	39	1	222	200	90	50	2652.94	26.55	0	0	17705.89	17708.54	0	17709.89	17710.91	17713.93	17715.82	17715.83	1.48	36.55	1	17708.51	0
135	43	1	1	15	-50	0.5	-100	0.5	-50	0.8	-200	0.2	1	1	1	20	1	267	-50	193	-50	2736.74	-2.27	0	0	17717.32	17720.06	0	17721.32	17722.34	17725.36	17726.91	17726.91	1.96	20.23	1	17719.99	0
136	43	1	1	16	200	0.5	-200	0.5	50	0.8	-50	0.2	2	1	1	41	0	241	50	109	-200	2453.39	27.2	0	0	17728.88	17731.33	0	17732.88	17733.9	17736.92	17738.14	17738.16	1.92	39.7	0	17731.26	0
137	43	1	1	17	50	0.2	-50	0.8	50	0.5	-200	0.5	2	1	1	52	1	278	-50	28	-200	2018.79	6.43	0	0	17740.09	17742.11	0	17744.09	17745.11	17748.13	17749.82	17749.83	1.88	48.93	1	17742.07	0
138	43	1	1	18	200	0.5	-50	0.5	50	0.8	-50	0.2	2	1	1	32	1	128	-50	287	50	1836.01	-3.76	0	18221.35	17751.72	17753.56	0	17755.72	17756.74	17759.76	17761.15	17761.16	1.23	-3.76	1	17753.45	0
139	43	1	1	19	200	0.8	-50	0.2	200	0.5	50	0.5	2	1	1	42	1	31	-50	152	50	801.11	-50	0	0	17762.41	17763.22	0	17766.41	17767.44	17770.46	17772.09	17772.11	1.78	-27.76	1	17763.18	0
140	43	1	1	20	50	0.8	-50	0.2	200	0.5	-50	0.5	2	1	1	34	0	263	200	74	50	1835.36	26.86	0	0	17773.91	17775.74	0	17777.91	17778.93	17781.95	17783.42	17783.43	1.46	-30.64	0	17775.71	0
141	43	1	1	21	50	0.2	-50	0.8	200	0.2	-100	0.8	2	1	1	43	1	242	-50	349	200	2069.52	-24.43	0	0	17784.9	17786.97	0	17788.9	17789.92	17792.94	17794.28	17794.3	1.51	40.57	1	17786.87	0
142	43	1	1	22	50	0.5	-100	0.5	100	0.2	-200	0.8	1	1	1	7	1	9	-100	48	-200	2353.11	-37.09	0	0	17795.81	17798.17	0	17799.81	17800.84	17803.85	17805.6	17805.61	1.71	-14.59	1	17798.11	0
143	43	1	1	23	200	0.8	-50	0.2	200	0.5	50	0.5	1	1	1	12	1	251	200	314	200	934.84	34.2	0	0	17807.33	17808.26	0	17811.33	17812.35	17815.37	17816.78	17816.78	1.07	-40.8	1	17808.2	0
144	43	1	1	24	50	0.8	-50	0.2	200	0.5	-50	0.5	1	1	1	4	0	89	-50	177	50	2102.85	-17.57	0	0	17817.87	17819.97	0	17821.87	17822.89	17825.91	17827.61	17827.63	1.78	9.93	0	17819.9	0
145	43	1	1	25	100	0.5	-200	0.5	50	0.8	-200	0.2	1	1	1	27	1	144	-200	278	50	2119.52	-50	0	0	17829.43	17831.55	0	17833.43	17834.45	17837.47	17838.12	17838.14	1.68	-45.07	1	17831.48	0
146	43	1	1	26	200	0.2	-200	0.8	-50	0.8	-200	0.2	2	1	1	58	0	284	-50	8	-200	2636.9	4.35	0	0	17839.82	17842.46	0	17843.82	17844.85	17847.87	17849.21	17849.22	1.53	-43.15	0	17842.39	0
147	43	1	1	27	50	0.8	-200	0.2	200	0.5	-200	0.5	1	1	1	14	0	326	200	36	-200	2136.3	21.26	0	0	17850.77	17852.9	0	17854.77	17855.79	17858.81	17859.69	17859.69	1.8	-11.24	0	17852.86	0
148	43	1	1	28	-50	0.5	-100	0.5	-50	0.8	-200	0.2	2	1	1	50	1	237	-50	225	-50	1952.81	26.17	0	0	17861.5	17863.45	0	17865.5	17866.52	17869.54	17870.31	17870.32	1.59	1.17	1	17863.38	0
149	43	1	1	29	200	0.2	-50	0.8	100	0.8	50	0.2	2	1	1	51	0	302	100	82	-50	1685.92	16.32	0	0	17871.92	17873.61	0	17875.92	17876.94	17879.96	17881.45	17881.46	1.1	-18.68	0	17873.54	0
150	43	1	1	30	200	0.2	-200	0.8	50	0.2	-50	0.8	1	1	1	15	0	225	-50	213	-200	2419.89	-13.49	0	0	17882.58	17885	0	17886.58	17887.6	17890.62	17892.12	17892.13	1.17	49.01	0	17884.92	0
151	43	1	1	31	50	0.2	-50	0.8	200	0.2	-100	0.8	1	1	1	13	0	243	-100	110	-50	2753.38	-3.5	0	0	17898.32	17901.07	0	17902.32	17903.34	17906.36	17907.64	17907.66	1.35	41.5	0	17901	0
152	43	1	1	32	100	0.5	-50	0.5	200	0.2	-50	0.8	1	1	1	17	1	86	-50	238	-50	1035.09	-29.52	0	0	17909.03	17910.06	0	17913.03	17914.05	17917.07	17918.46	17918.47	1.12	15.48	1	17909.99	0
153	43	1	1	33	200	0.2	-100	0.8	50	0.8	-200	0.2	1	1	1	10	0	183	50	69	-100	1752.66	-2.52	0	0	17919.6	17921.36	0	17923.6	17924.62	17927.64	17929.77	17929.78	1.78	9.98	0	17921.24	0
154	43	1	1	34	100	0.5	-50	0.5	50	0.8	-50	0.2	1	1	1	6	0	313	50	152	-50	1719.12	4.89	0	0	17931.56	17933.28	0	17935.56	17936.59	17939.61	17940.7	17940.71	1.45	-7.61	0	17933.16	0
155	43	1	1	35	50	0.5	-100	0.5	100	0.2	-200	0.8	2	1	1	37	1	44	-100	242	-200	2086.13	-5.56	0	0	17942.18	17944.26	0	17946.18	17947.2	17950.22	17951.63	17951.63	1.58	46.94	1	17944.15	0
156	43	1	1	36	200	0.8	50	0.2	200	0.5	100	0.5	2	1	1	56	1	111	200	250	200	985.02	22.32	0	0	17953.24	17954.22	0	17957.24	17958.26	17961.28	17962.62	17962.63	1.35	-35.18	1	17954.14	0
157	43	1	1	37	100	0.5	-50	0.5	50	0.8	-50	0.2	2	1	1	36	1	252	100	306	50	2186.28	32.34	0	0	17964	17966.18	0	17968	17969.02	17972.04	17973.23	17973.24	1.01	2.34	1	17966.14	0
158	43	1	1	38	-100	0.8	-200	0.2	-50	0.5	-200	0.5	2	1	1	49	1	354	-100	116	-200	2570.04	-2.5	0	0	17974.26	17976.83	0	17978.26	17979.28	17982.3	17983.99	17984	1.72	-40.54	1	17976.78	0
159	43	1	1	39	200	0.5	-200	0.5	50	0.8	-50	0.2	1	1	1	11	0	307	50	42	-200	1635.03	7.5	0	0	17985.73	17987.37	0	17989.73	17990.76	17993.78	17995.03	17995.04	1.66	47.63	0	17987.34	0
160	43	1	1	40	200	0.5	50	0.5	100	0.8	50	0.2	2	1	1	53	0	322	100	178	50	1969.46	12.78	0	0	17996.71	17998.68	0	18000.71	18001.73	18004.75	18005.69	18005.7	1.65	42.78	0	17998.62	0
161	43	1	1	41	200	0.2	-100	0.8	50	0.8	-50	0.2	2	1	1	46	0	355	50	163	-100	1652.44	28.47	0	0	18007.36	18009.01	0	18011.36	18012.38	18015.4	18016.19	18016.2	1.83	8.47	0	18008.93	0
162	43	1	1	42	100	0.2	-50	0.8	50	0.8	-200	0.2	2	1	1	48	1	341	100	265	50	1885.44	50	0	0	18018.03	18019.92	0	18022.03	18023.05	18026.07	18026.86	18026.88	1.54	-20.01	1	18019.88	0
163	43	1	1	43	50	0.8	-200	0.2	200	0.5	-200	0.5	2	1	1	44	1	328	50	72	-200	2319.96	50	0	0	18028.43	18030.75	0	18032.43	18033.45	18036.47	18037.4	18037.4	1.87	-39.29	1	18030.65	0
164	43	1	1	44	50	0.8	-50	0.2	200	0.8	-100	0.2	1	1	1	24	0	272	200	101	50	2069.55	50	0	0	18039.29	18041.36	0	18043.29	18044.31	18047.33	18047.96	18047.96	1.43	27.29	0	18041.29	0
165	43	1	1	45	100	0.2	-50	0.8	50	0.8	-200	0.2	1	1	1	18	1	129	-50	28	-200	2052.43	5.46	0	0	18049.4	18051.45	0	18053.4	18054.42	18057.44	18058.76	18058.77	1.74	22.96	1	18051.37	0
166	43	1	1	46	50	0.5	-50	0.5	100	0.5	-200	0.5	2	1	1	55	1	111	-50	41	-200	2102.73	5.09	0	0	18060.53	18062.63	0	18064.53	18065.55	18068.57	18069.96	18069.97	1.75	-27.41	1	18062.57	0
167	43	1	1	47	200	0.2	-100	0.8	50	0.8	-50	0.2	1	1	1	16	0	12	-50	208	-100	1485.48	-3.54	0	0	18071.74	18073.22	0	18075.74	18076.76	18079.78	18080.9	18080.91	1.81	6.46	0	18073.17	0
168	43	1	1	48	100	0.8	-200	0.2	200	0.5	-50	0.5	1	1	1	29	0	73	-50	148	100	1835.9	-5.81	0	0	18082.73	18084.57	0	18086.73	18087.75	18090.77	18091.93	18091.94	1.67	9.19	0	18084.5	0
169	43	1	1	49	50	0.8	-50	0.2	200	0.2	-50	0.8	1	1	1	3	1	185	50	41	-50	1769.15	5.72	0	0	18093.62	18095.39	0	18097.62	18098.65	18101.67	18103.03	18103.03	1.02	20.72	1	18095.33	0
170	43	1	1	50	100	0.8	50	0.2	200	0.2	50	0.8	1	1	1	1	0	83	50	25	50	2286.36	4.17	0	0	18104.07	18106.35	0	18108.07	18109.09	18112.11	18113.29	18113.29	1.97	4.17	0	18106.26	0
171	43	1	1	51	50	0.8	-50	0.2	200	0.8	-100	0.2	2	1	1	54	0	230	200	261	50	1835.91	29.1	0	0	18115.28	18117.12	0	18119.28	18120.3	18123.32	18124.52	18124.52	1.41	-38.4	0	18117.06	0
172	43	1	1	52	200	0.5	-200	0.5	50	0.8	-200	0.2	1	1	1	9	1	261	200	254	50	2903.55	50	0	0	18125.94	18128.84	0	18129.94	18130.96	18133.98	18134.5	18134.51	1.94	-2.72	1	18128.79	0
173	43	1	1	53	200	0.5	-50	0.5	100	0.8	50	0.2	2	1	1	35	0	241	100	179	-50	2369.85	50	0	0	18136.47	18138.84	0	18140.47	18141.49	18144.51	18145.16	18145.18	1.64	10.91	0	18138.73	0
174	43	1	1	54	100	0.5	-50	0.5	200	0.2	-50	0.8	2	1	1	47	1	109	-50	330	200	2619.37	-5.63	0	0	18146.83	18149.45	0	18150.83	18151.85	18154.87	18155.83	18155.84	1.17	24.37	1	18149.41	0
175	43	1	1	55	50	0.5	-200	0.5	50	0.2	-50	0.8	2	1	1	38	0	320	50	104	-200	1501.89	50	0	0	18157.02	18158.52	0	18161.02	18162.04	18165.06	18165.69	18165.7	1.09	17.02	0	18158.47	0
176	43	1	1	56	100	0.8	-200	0.2	200	0.5	-50	0.5	2	1	1	59	0	84	-50	39	-200	1752.48	2.5	0	0	18166.8	18168.55	0	18170.8	18171.82	18174.84	18177.16	18177.17	1.69	-38.03	0	18168.47	0
177	43	1	1	57	50	0.8	-50	0.2	200	0.2	-50	0.8	2	1	1	33	0	228	-50	235	50	1986.07	-0.46	0	0	18178.88	18180.86	0	18182.88	18183.9	18186.92	18187.94	18187.95	1.32	7.04	0	18180.8	0
178	43	1	1	58	50	0.5	-50	0.5	100	0.5	-200	0.5	1	1	1	25	1	254	50	160	-200	2219.6	8.51	0	0	18189.29	18191.51	0	18193.29	18194.31	18197.33	18198.21	18198.23	1.66	-3.99	1	18191.44	0
179	43	1	1	59	200	0.2	-200	0.8	-50	0.8	-200	0.2	1	1	1	28	1	209	-200	269	-50	3053.68	38.26	0	0	18199.9	18202.95	0	18203.9	18204.92	18207.94	18208.44	18208.45	1.11	38.26	1	18202.88	0
180	43	1	1	60	200	0.5	50	0.5	100	0.8	50	0.2	1	1	1	23	0	125	100	227	200	3987.89	37.54	0	0	18209.57	18213.56	0	18213.58	18214.59	18217.61	18219.58	18219.58	1.76	-7.46	0	18213.46	0
181	44	1	1	1	100	0.5	-50	0.5	50	0.8	-50	0.2	2	1	1	36	1	166	-50	42	-50	835.06	-24.36	19639.86	19639.87	19641.94	19642.78	0	19645.98	19647.03	19650.07	19650.89	19650.9	1.2	-9.36	1	19642.64	0
182	44	1	1	2	50	0.2	-50	0.8	50	0.5	-200	0.5	2	1	1	52	0	305	50	79	-50	1468.74	33.31	0	0	19652.12	19653.59	0	19656.12	19657.14	19660.16	19661.01	19661.03	1.86	23.31	0	19653.48	0
183	44	1	1	3	-50	0.5	-100	0.5	-50	0.8	-200	0.2	2	1	1	50	1	61	-100	323	-50	2352.86	-20.4	0	0	19662.89	19665.25	0	19666.89	19667.92	19670.94	19672.68	19672.69	1.66	47.1	1	19665.11	0
184	44	1	1	4	200	0.8	-50	0.2	200	0.5	50	0.5	1	1	1	12	0	11	50	356	200	1952.74	24.66	0	0	19674.36	19676.31	0	19678.36	19679.38	19682.4	19684.33	19684.33	1.94	-37.84	0	19676.21	0
185	44	1	1	5	100	0.5	-50	0.5	200	0.2	-50	0.8	1	1	1	17	1	147	-50	105	-50	784.78	-12.5	0	0	19686.28	19687.07	0	19690.28	19691.31	19694.33	19696.07	19696.08	1.82	-35.74	1	19686.95	0
186	44	1	1	6	50	0.5	-200	0.5	50	0.2	-50	0.8	1	1	1	8	1	206	50	49	-50	2186.18	46.17	0	0	19697.91	19700.1	0	19701.91	19702.93	19705.95	19708.08	19708.09	1.9	-26.33	1	19699.99	0
187	44	1	1	7	-50	0.5	-100	0.5	-50	0.8	-200	0.2	1	1	1	20	1	305	-50	298	-50	1669.28	17.53	0	0	19710.01	19711.68	0	19714.01	19715.03	19718.05	19720.4	19720.42	1.08	-9.97	1	19711.57	0
188	44	1	1	8	50	0.2	-50	0.8	200	0.2	-100	0.8	2	1	1	43	0	70	-100	43	-50	3137.3	-20.33	0	0	19721.5	19724.64	0	19725.5	19726.52	19729.54	19730.82	19730.83	1.39	12.17	0	19724.52	0
189	44	1	1	9	200	0.5	-200	0.5	200	0.2	-50	0.8	1	1	1	30	1	199	200	343	200	2269.65	50	0	0	19732.23	19734.5	0	19736.23	19737.25	19740.27	19741.51	19741.52	1.59	-2.09	1	19734.4	0
190	44	1	1	10	200	0.2	-100	0.8	50	0.8	-50	0.2	1	1	1	16	0	263	50	170	-100	1569	7.29	0	0	19743.12	19744.69	0	19747.12	19748.15	19751.17	19751.86	19751.87	1.76	22.29	0	19744.58	0
191	44	1	1	11	200	0.2	-100	0.8	50	0.8	-50	0.2	2	1	1	46	0	221	50	212	-100	1285.41	13.42	0	0	19753.63	19754.92	0	19757.63	19758.66	19761.68	19763.17	19763.18	1.24	-36.58	0	19754.82	0
192	44	1	1	12	200	0.5	-50	0.5	100	0.8	50	0.2	1	1	1	5	0	135	100	85	-50	1218.72	23.33	0	0	19764.43	19765.65	0	19768.43	19769.45	19772.47	19773.48	19773.49	1.75	10.83	0	19765.52	0
193	44	1	1	13	50	0.5	-50	0.5	100	0.5	-200	0.5	2	1	1	55	0	293	100	21	-50	834.94	50	0	0	19775.26	19776.09	0	19779.26	19780.28	19783.3	19784.36	19784.36	1.63	47.1	0	19776.02	0
194	44	1	1	14	100	0.5	-50	0.5	200	0.2	-50	0.8	2	1	1	47	1	127	-50	242	-50	1518.77	-19.21	0	0	19786	19787.52	0	19790	19791.02	19794.04	19796.15	19796.16	1.42	-26.71	1	19787.39	0
195	44	1	1	15	200	0.2	-100	0.8	50	0.8	-200	0.2	2	1	1	40	0	181	50	237	-100	1602.41	9.15	0	0	19797.59	19799.2	0	19801.59	19802.62	19805.64	19806.98	19806.99	1.36	24.15	0	19799.09	0
196	44	1	1	16	200	0.2	-200	0.8	-50	0.8	-200	0.2	2	1	1	58	1	142	-200	116	-50	1886.09	-27.51	0	0	19808.36	19810.24	0	19812.36	19813.38	19816.4	19817.88	19817.88	1.81	19.99	1	19810.13	0
197	44	1	1	17	200	0.8	-50	0.2	200	0.5	50	0.5	2	1	1	42	1	61	-50	200	200	985.05	-38.62	0	0	19819.7	19820.68	0	19823.7	19824.72	19827.74	19829.44	19829.46	1.37	36.38	1	19820.58	0
198	44	1	1	18	200	0.2	-50	0.8	100	0.8	50	0.2	2	1	1	51	0	355	100	312	200	1569.03	17.96	0	20313.37	19830.84	19832.41	0	19834.84	19835.87	19838.89	19840.66	19840.67	1.46	-39.54	0	19832.31	0
199	44	1	1	19	100	0.5	-50	0.5	50	0.8	-50	0.2	1	1	1	6	0	303	50	299	100	1452.47	24.77	0	0	19842.14	19843.59	0	19846.14	19847.16	19850.18	19851.54	19851.55	1.05	-20.23	0	19843.47	0
200	44	1	1	20	50	0.5	-100	0.5	100	0.2	-200	0.8	1	1	1	7	1	33	-100	243	-200	1802.48	-30.57	0	0	19852.62	19854.42	0	19856.62	19857.64	19860.66	19862.2	19862.21	1.83	24.43	1	19854.31	0
201	44	1	1	21	50	0.8	-200	0.2	200	0.5	-200	0.5	1	1	1	14	0	100	-200	307	50	1318.83	-23.07	0	0	19864.04	19865.36	0	19868.04	19869.06	19872.08	19873.14	19873.15	1.46	-23.07	0	19865.27	0
202	44	1	1	22	100	0.8	-200	0.2	200	0.5	-50	0.5	2	1	1	59	1	247	100	108	-50	868.27	32.5	0	0	19874.62	19875.49	0	19878.62	19879.64	19882.66	19884.51	19884.53	1.84	38.25	1	19875.38	0
203	44	1	1	23	50	0.8	-50	0.2	200	0.5	-50	0.5	2	1	1	34	0	27	-50	179	50	1285.27	-43.63	0	0	19886.38	19887.67	0	19890.38	19891.4	19894.42	19895.94	19895.96	1.86	-26.13	0	19887.59	0
204	44	1	1	24	200	0.5	-200	0.5	50	0.8	-50	0.2	1	1	1	11	1	223	200	141	50	1352.23	14.1	0	0	19897.83	19899.18	0	19901.83	19902.85	19905.87	19908.23	19908.24	1.55	-48.4	1	19899.07	0
205	44	1	1	25	200	0.5	-200	0.5	50	0.8	-200	0.2	2	1	1	39	1	244	200	238	50	1602.32	50	0	0	19909.81	19911.41	0	19913.81	19914.83	19917.85	19919.36	19919.38	1.26	-13.83	1	19911.28	0
206	44	1	1	26	200	0.5	-50	0.5	50	0.8	-50	0.2	1	1	1	2	1	85	-50	59	-50	1368.84	-11.69	0	0	19920.65	19922.02	0	19924.65	19925.67	19928.69	19930.29	19930.29	2	35.81	1	19921.92	0
207	44	1	1	27	200	0.2	-200	0.8	50	0.2	-50	0.8	1	1	1	15	0	165	-50	239	-200	2186.23	-13.62	0	0	19932.31	19934.5	0	19936.31	19937.33	19940.35	19942.03	19942.04	1.12	1.38	0	19934.38	0
208	44	1	1	28	200	0.2	-200	0.8	50	0.2	-50	0.8	2	1	1	45	0	146	-50	248	-200	1669.2	5.75	0	0	19943.17	19944.84	0	19947.17	19948.19	19951.21	19952.43	19952.45	1.11	-11.75	0	19944.72	0
209	44	1	1	29	100	0.2	-50	0.8	50	0.8	-200	0.2	1	1	1	18	0	54	-200	52	-50	1402.42	-50	0	0	19953.56	19954.97	0	19957.57	19958.59	19961.61	19962.48	19962.49	1.94	-33.58	0	19954.86	0
210	44	1	1	30	200	0.5	50	0.5	100	0.8	50	0.2	2	1	1	53	0	182	100	343	200	1335.35	23.47	0	0	19964.44	19965.78	0	19968.44	19969.46	19972.48	19974.58	19974.59	1.85	-34.03	0	19965.7	0
211	44	1	1	31	50	0.8	-50	0.2	200	0.8	-100	0.2	2	1	1	54	0	25	-100	83	50	1368.8	-22.97	0	0	19981.46	19982.83	0	19985.46	19986.48	19989.5	19990.74	19990.75	1.22	24.53	0	19982.74	0
212	44	1	1	32	50	0.8	-50	0.2	200	0.2	-50	0.8	2	1	1	33	1	176	50	5	-50	768.14	6.15	0	0	19991.99	19992.75	0	19995.99	19997.01	20000.03	20001.44	20001.45	1.77	-6.35	1	19992.67	0
213	44	1	1	33	100	0.8	-200	0.2	200	0.5	-50	0.5	1	1	1	29	1	162	100	192	200	935.12	37.71	0	0	20003.23	20004.17	0	20007.23	20008.25	20011.27	20012.58	20012.59	1.19	30.21	1	20004.06	0
214	44	1	1	34	50	0.5	-200	0.5	50	0.2	-50	0.8	2	1	1	38	0	236	-50	34	-200	1502.4	30.9	0	0	20013.79	20015.29	0	20017.79	20018.81	20021.83	20023.39	20023.4	1.58	-41.6	0	20015.2	0
215	44	1	1	35	50	0.8	-50	0.2	200	0.8	-100	0.2	1	1	1	24	0	168	200	181	50	1702.53	50	0	0	20024.99	20026.69	0	20028.99	20030.01	20033.03	20033.86	20033.86	1.65	45.64	0	20026.61	0
216	44	1	1	36	50	0.8	-50	0.2	200	0.5	-50	0.5	1	1	1	4	1	140	50	71	-50	1502.29	9.5	0	0	20035.53	20037.03	0	20039.53	20040.55	20043.57	20045.04	20045.06	1.2	19.5	1	20036.91	0
217	44	1	1	37	50	0.8	-50	0.2	200	0.2	-50	0.8	1	1	1	3	1	149	50	24	-50	1435.46	15.12	0	0	20046.27	20047.71	0	20050.27	20051.29	20054.31	20055.78	20055.78	1.8	-24.88	1	20047.62	0
218	44	1	1	38	200	0.2	-200	0.8	-50	0.8	-200	0.2	1	1	1	28	0	2	-200	294	200	835.21	-50	0	0	20057.6	20058.44	0	20061.6	20062.62	20065.64	20066.83	20066.84	1.56	22.19	0	20058.34	0
219	44	1	1	39	50	0.5	-50	0.5	100	0.5	-200	0.5	1	1	1	25	0	297	100	30	-50	1202.04	39.33	0	0	20068.41	20069.61	0	20072.41	20073.43	20076.45	20078.06	20078.07	1.31	11.83	0	20069.49	0
220	44	1	1	40	200	0.8	50	0.2	200	0.5	100	0.5	2	1	1	56	1	39	50	40	100	1852.71	-0.75	0	0	20079.39	20081.24	0	20083.39	20084.41	20087.43	20089.63	20089.65	1.82	49.25	1	20081.12	0
221	44	1	1	41	-100	0.8	-200	0.2	-50	0.5	-200	0.5	2	1	1	49	0	9	-200	294	-100	2253.08	-50	0	0	20091.48	20093.74	0	20095.48	20096.51	20099.53	20100.43	20100.44	1.78	-37.32	0	20093.62	0
222	44	1	1	42	200	0.5	-200	0.5	50	0.8	-200	0.2	1	1	1	9	1	237	200	320	50	2002.71	21.33	0	0	20102.23	20104.23	0	20106.23	20107.25	20110.27	20111.76	20111.77	1.47	-13.67	1	20104.13	0
223	44	1	1	43	100	0.8	50	0.2	200	0.2	50	0.8	2	1	1	31	1	89	100	253	50	1001.71	30.86	0	0	20113.26	20114.26	0	20117.26	20118.28	20121.3	20122.75	20122.77	1.82	-6.64	1	20114.16	0
224	44	1	1	44	200	0.5	-200	0.5	50	0.8	-50	0.2	2	1	1	41	1	6	-200	74	50	1685.78	-44.35	0	0	20124.6	20126.29	0	20128.6	20129.62	20132.64	20133.82	20133.84	1.99	25.65	1	20126.19	0
225	44	1	1	45	200	0.5	-50	0.5	100	0.8	50	0.2	2	1	1	35	1	357	200	86	100	1001.73	50	0	0	20135.85	20136.85	0	20139.85	20140.87	20143.89	20145.2	20145.2	1.97	-32.52	1	20136.75	0
226	44	1	1	46	-100	0.8	-200	0.2	-50	0.5	-200	0.5	1	1	1	19	0	212	-50	226	-100	1669.2	18.9	0	0	20147.19	20148.86	0	20151.19	20152.21	20155.23	20157.09	20157.1	1.7	-46.1	0	20148.72	0
227	44	1	1	47	200	0.5	-200	0.5	200	0.2	-50	0.8	2	1	1	60	1	232	200	180	-50	1101.76	46.9	0	0	20158.8	20159.9	0	20162.8	20163.82	20166.84	20167.89	20167.89	1.19	-25.6	1	20159.81	0
228	44	1	1	48	200	0.5	-50	0.5	50	0.8	-50	0.2	2	1	1	32	1	102	-50	100	50	1919.35	-23.26	0	0	20169.09	20171.01	0	20173.09	20174.12	20177.14	20178.42	20178.42	1.23	4.24	1	20170.91	0
229	44	1	1	49	100	0.5	-200	0.5	50	0.8	-200	0.2	1	1	1	27	1	89	-200	298	50	1402.2	-50	0	0	20179.67	20181.07	0	20183.67	20184.69	20187.71	20189.02	20189.03	1.98	-6.28	1	20180.97	0
230	44	1	1	50	200	0.8	50	0.2	200	0.5	100	0.5	1	1	1	26	1	220	200	83	100	1468.81	12.05	0	0	20191.03	20192.5	0	20195.03	20196.05	20199.07	20200.16	20200.18	1.58	24.55	1	20192.4	0
231	44	1	1	51	50	0.5	-100	0.5	100	0.2	-200	0.8	2	1	1	37	1	58	-100	360	100	1235.44	-50	0	0	20201.76	20203	0	20205.76	20206.78	20209.8	20210.77	20210.77	1.76	-45.97	1	20202.88	0
232	44	1	1	52	50	0.2	-50	0.8	50	0.5	-200	0.5	1	1	1	22	1	21	-50	118	-200	1151.92	-36.9	0	0	20212.54	20213.69	0	20216.54	20217.56	20220.58	20222.01	20222.03	1.85	40.6	1	20213.58	0
233	44	1	1	53	100	0.5	-200	0.5	50	0.8	-200	0.2	2	1	1	57	1	311	100	186	50	1986.21	31.48	0	0	20223.9	20225.88	0	20227.9	20228.92	20231.94	20233.92	20233.93	1.36	41.48	1	20225.76	0
234	44	1	1	54	100	0.2	-50	0.8	50	0.8	-200	0.2	2	1	1	48	0	337	50	226	-50	1051.88	39.65	0	0	20235.31	20236.36	0	20239.31	20240.33	20243.35	20244.37	20244.39	1.06	39.65	0	20236.25	0
235	44	1	1	55	200	0.2	-100	0.8	50	0.8	-200	0.2	1	1	1	10	0	197	50	72	-100	1085.18	7.24	0	0	20245.45	20246.54	0	20249.45	20250.48	20253.49	20255.01	20255.01	1.26	-47.76	0	20246.45	0
236	44	1	1	56	100	0.8	50	0.2	200	0.2	50	0.8	1	1	1	1	1	293	100	218	50	901.74	36.75	0	0	20256.28	20257.18	0	20260.28	20261.3	20264.32	20265.55	20265.56	1.42	49.25	1	20257.07	0
237	44	1	1	57	50	0.2	-50	0.8	200	0.2	-100	0.8	1	1	1	13	0	241	-100	269	-50	1535.74	-38.26	0	0	20266.99	20268.53	0	20270.99	20272.01	20275.03	20276.42	20276.43	1.99	21.74	0	20268.41	0
238	44	1	1	58	200	0.5	50	0.5	100	0.8	50	0.2	1	1	1	23	1	315	200	256	100	868.27	28.8	0	0	20278.44	20279.3	0	20282.44	20283.46	20286.48	20287.36	20287.36	1.87	28.8	1	20279.2	0
239	44	1	1	59	50	0.8	-200	0.2	200	0.5	-200	0.5	2	1	1	44	1	294	50	261	200	2069.33	-12.18	0	0	20289.25	20291.32	0	20293.25	20294.27	20297.29	20299.85	20299.86	1.59	-39.68	1	20291.18	0
240	44	1	1	60	200	0.2	-50	0.8	100	0.8	50	0.2	1	1	1	21	0	3	50	323	200	1852.83	4.79	0	0	20301.46	20303.31	0	20305.46	20306.48	20309.5	20312.05	20312.05	1.31	-27.71	0	20303.18	0
241	45	2	1	1	200	0.5	-50	0.5	50	0.8	-50	0.2	1	1	1	2	0	131	50	23	-50	2385.89	15.42	24526.06	24526.07	24528.14	24530.53	0	24532.18	24533.23	24536.27	24537.41	24537.42	1.74	15.42	0	24530.49	0
242	45	2	1	2	200	0.2	-100	0.8	50	0.8	-200	0.2	2	1	1	40	0	291	50	317	200	2602.83	17.38	0	0	24539.18	24541.79	0	24543.18	24544.21	24547.23	24549.15	24549.16	1.11	2.38	0	24541.74	0
243	45	2	1	3	200	0.5	-200	0.5	200	0.2	-50	0.8	1	1	1	30	1	203	200	214	-50	2319.63	35.85	0	0	24550.28	24552.6	0	24554.28	24555.3	24558.32	24560.05	24560.06	1.39	30.85	1	24552.54	0
244	45	2	1	4	200	0.8	50	0.2	200	0.5	100	0.5	2	1	1	56	1	176	200	161	100	1769.11	32.02	0	0	24561.46	24563.23	0	24565.46	24566.48	24569.5	24571.47	24571.48	1.81	22.02	1	24563.15	0
245	45	2	1	5	50	0.2	-50	0.8	200	0.2	-100	0.8	1	1	1	13	1	260	-50	67	-100	1919.29	-10.17	0	0	24573.3	24575.22	0	24577.3	24578.32	24581.34	24584.16	24584.16	1.21	49.83	1	24575.16	0
246	45	2	1	6	50	0.8	-50	0.2	200	0.5	-50	0.5	2	1	1	34	1	98	50	142	-50	2286.33	11.96	0	0	24585.38	24587.67	0	24589.38	24590.4	24593.42	24596.56	24596.57	1.05	-23.04	1	24587.61	0
247	45	2	1	7	200	0.8	-50	0.2	200	0.5	50	0.5	1	1	1	12	1	37	-50	12	50	1268.6	-43.84	0	0	24597.64	24598.91	0	24601.64	24602.66	24605.68	24607.17	24607.17	1.59	43.66	1	24598.84	0
248	45	2	1	8	100	0.2	-50	0.8	50	0.8	-200	0.2	2	1	1	48	1	63	-50	324	50	2252.7	-30.33	0	0	24608.77	24611.02	0	24612.77	24613.79	24616.81	24618.81	24618.83	1.59	49.67	1	24610.97	0
249	45	2	1	9	100	0.5	-50	0.5	50	0.8	-50	0.2	1	1	1	6	0	202	50	214	100	1602.3	17.33	0	0	24620.43	24622.03	0	24624.43	24625.45	24628.47	24629.56	24629.57	1.99	-12.67	0	24621.95	0
250	45	2	1	10	50	0.5	-50	0.5	100	0.5	-200	0.5	1	1	1	25	1	18	-50	41	-200	2002.67	-24.21	0	0	24631.58	24633.58	0	24635.58	24636.6	24639.62	24640.73	24640.73	1.18	-24.21	1	24633.47	0
251	45	2	1	11	-100	0.8	-200	0.2	-50	0.5	-200	0.5	1	1	1	19	0	172	-200	80	-100	2219.57	-50	0	0	24641.94	24644.16	0	24645.94	24646.96	24649.98	24651.13	24651.15	1.9	-41.8	0	24644.11	0
252	45	2	1	12	200	0.5	50	0.5	100	0.8	50	0.2	2	1	1	53	0	263	100	41	50	1769.18	29.29	0	0	24653.06	24654.83	0	24657.06	24658.09	24661.11	24662.44	24662.46	1.9	-15.71	0	24654.76	0
253	45	2	1	13	100	0.8	50	0.2	200	0.2	50	0.8	1	1	1	1	0	162	50	328	100	2369.77	11.71	0	0	24664.36	24666.73	0	24668.36	24669.38	24672.4	24674.11	24674.12	1.17	41.71	0	24666.67	0
254	45	2	1	14	200	0.5	-50	0.5	100	0.8	50	0.2	1	1	1	5	0	359	100	82	-50	2252.37	29.73	0	0	24675.3	24677.55	0	24679.3	24680.32	24683.34	24684.92	24684.93	1.09	-30.27	0	24677.53	0
255	45	2	1	15	200	0.2	-100	0.8	50	0.8	-200	0.2	1	1	1	10	0	273	50	230	-100	2202.84	30	0	0	24686.03	24688.23	0	24690.03	24691.05	24694.07	24696.14	24696.16	1.78	31.16	0	24688.15	0
256	45	2	1	16	50	0.5	-100	0.5	100	0.2	-200	0.8	1	1	1	7	1	1	-100	206	-200	2236.22	-50	0	0	24697.94	24700.18	0	24701.94	24702.96	24705.98	24706.86	24706.87	1.22	-42.24	1	24700.09	0
257	45	2	1	17	50	0.2	-50	0.8	50	0.5	-200	0.5	2	1	1	52	1	101	-50	236	50	1885.84	-21.09	0	0	24708.1	24709.99	0	24712.1	24713.12	24716.14	24718.22	24718.23	1.1	46.41	1	24709.93	0
258	45	2	1	18	100	0.5	-200	0.5	50	0.8	-200	0.2	2	1	1	57	0	166	50	301	100	1969.32	3.26	0	25209.88	24719.35	24721.32	0	24723.35	24724.37	24727.39	24729.48	24729.49	1.47	-34.24	0	24721.26	0
259	45	2	1	19	200	0.2	-200	0.8	50	0.2	-50	0.8	2	1	1	45	1	161	-200	209	-50	1869.17	-41.3	0	0	24730.97	24732.84	0	24734.97	24736	24739.02	24740.28	24740.3	1.04	11.2	1	24732.76	0
260	45	2	1	20	100	0.5	-50	0.5	200	0.2	-50	0.8	1	1	1	17	1	2	-50	31	-50	1285.27	-42.92	0	0	24741.35	24742.64	0	24745.35	24746.37	24749.39	24750.87	24750.88	1.56	12.08	1	24742.52	0
261	45	2	1	21	50	0.8	-200	0.2	200	0.5	-200	0.5	2	1	1	44	0	94	-200	285	50	3020.58	-19.69	0	0	24752.45	24755.47	0	24756.45	24757.47	24760.49	24761.93	24761.94	1.42	-19.69	1	24753.21	1
262	45	2	1	22	50	0.2	-50	0.8	200	0.2	-100	0.8	2	1	1	43	1	311	50	235	-100	1952.66	6.86	0	0	24763.37	24765.33	0	24767.37	24768.39	24771.41	24772.86	24772.87	1.74	21.86	1	24765.26	0
263	45	2	1	23	50	0.5	-50	0.5	100	0.5	-200	0.5	2	1	1	55	0	194	100	180	-50	1986.25	29.32	0	0	24774.62	24776.6	0	24778.62	24779.64	24782.66	24784.09	24784.09	1.63	-35.68	0	24776.54	0
264	45	2	1	24	200	0.2	-200	0.8	-50	0.8	-200	0.2	1	1	1	28	1	282	-200	112	-50	1051.72	-50	0	0	24785.73	24786.78	0	24789.73	24790.75	24793.77	24794.7	24794.7	1.24	-15.19	1	24786.68	0
265	45	2	1	25	100	0.5	-50	0.5	200	0.2	-50	0.8	2	1	1	47	1	70	-50	166	-50	1435.41	-9.97	0	0	24795.95	24797.39	0	24799.96	24800.98	24804	24805.08	24805.1	1.66	25.03	1	24797.24	0
266	45	2	1	26	50	0.5	-200	0.5	50	0.2	-50	0.8	2	1	1	38	0	77	-50	205	50	3787.9	-25	0	0	24806.77	24810.55	0	24810.77	24811.79	24814.81	24816.65	24816.66	1.52	-49.26	1	24808.91	1
267	45	2	1	27	50	0.8	-50	0.2	200	0.8	-100	0.2	1	1	1	24	0	174	200	145	50	1835.57	35.55	0	0	24818.19	24820.03	0	24822.19	24823.22	24826.23	24827.07	24827.07	1.58	35.55	0	24819.99	0
268	45	2	1	28	200	0.5	-200	0.5	50	0.8	-200	0.2	1	1	1	9	1	239	200	319	50	2002.6	37.95	0	0	24828.67	24830.67	0	24832.67	24833.69	24836.71	24838.35	24838.36	1.08	37.95	1	24830.54	0
269	45	2	1	29	50	0.5	-100	0.5	100	0.2	-200	0.8	2	1	1	37	1	18	-100	164	-200	2169.56	10.83	0	0	24839.45	24841.62	0	24843.45	24844.47	24847.49	24849.72	24849.72	1.67	45.83	1	24841.51	0
270	45	2	1	30	100	0.8	50	0.2	200	0.2	50	0.8	2	1	1	31	1	315	100	62	50	851.55	15.29	0	0	24851.41	24852.26	0	24855.41	24856.43	24859.45	24860.87	24860.89	1.12	15.29	1	24852.15	0
271	45	2	1	31	200	0.5	-200	0.5	50	0.8	-200	0.2	2	1	1	39	0	9	-200	101	-200	2986.93	-39.62	0	0	24867.03	24870.01	0	24871.03	24872.05	24875.07	24875.88	24875.9	1.18	-39.62	1	24869.06	1
272	45	2	1	32	50	0.8	-50	0.2	200	0.2	-50	0.8	2	1	1	33	1	5	-50	293	200	1735.67	-8.18	0	0	24877.09	24878.82	0	24881.09	24882.11	24885.13	24886.44	24886.46	1.37	-40.68	1	24878.68	0
273	45	2	1	33	200	0.2	-200	0.8	-50	0.8	-200	0.2	2	1	1	58	1	290	200	337	-50	1451.95	28.35	0	0	24887.85	24889.3	0	24891.85	24892.87	24895.89	24896.86	24896.87	1.3	-31.65	0	24888.52	1
274	45	2	1	34	200	0.2	-100	0.8	50	0.8	-50	0.2	2	1	1	46	0	11	-50	40	-100	1886.15	-25.5	0	0	24898.17	24900.06	0	24902.17	24903.19	24906.21	24907.77	24907.78	1.78	-15.5	0	24899.93	0
275	45	2	1	35	200	0.5	-200	0.5	200	0.2	-50	0.8	2	1	1	60	1	53	-200	148	-50	1518.52	-34.36	0	0	24909.58	24911.1	0	24913.58	24914.61	24917.63	24919.58	24919.59	1.79	-34.36	1	24911	0
276	45	2	1	36	200	0.5	-200	0.5	50	0.8	-50	0.2	1	1	1	11	0	103	50	308	200	2119.56	10.4	0	0	24921.4	24923.52	0	24925.4	24926.42	24929.44	24932.28	24932.29	1.87	-42.1	0	24923.42	0
277	45	2	1	37	100	0.2	-50	0.8	50	0.8	-200	0.2	1	1	1	18	1	324	100	141	50	3237.28	13.91	0	0	24934.17	24937.41	0	24938.17	24939.2	24942.22	24944.09	24944.1	1.52	-21.09	1	24937.26	0
278	45	2	1	38	50	0.2	-50	0.8	50	0.5	-200	0.5	1	1	1	22	1	84	-50	72	-200	2636.79	-11.59	0	0	24945.64	24948.27	0	24949.64	24950.66	24953.68	24955.77	24955.78	1.7	-14.09	1	24948.2	0
279	45	2	1	39	200	0.2	-200	0.8	50	0.2	-50	0.8	1	1	1	15	0	18	-50	250	-200	2903.76	-16.57	0	0	24957.5	24960.4	0	24961.5	24962.52	24965.54	24969.23	24969.24	1.89	40.93	0	24960.33	0
280	45	2	1	40	100	0.5	-50	0.5	50	0.8	-50	0.2	2	1	1	36	0	4	-50	294	100	2152.88	-50	0	0	24971.14	24973.3	0	24975.14	24976.17	24979.19	24979.93	24979.94	1.97	-43.23	0	24973.22	0
281	45	2	1	41	50	0.8	-50	0.2	200	0.2	-50	0.8	1	1	1	3	1	70	-50	178	-50	1335.25	-29.15	0	0	24981.92	24983.26	0	24985.92	24986.94	24989.96	24991.74	24991.75	1.34	-46.65	1	24983.14	0
282	45	2	1	42	-100	0.8	-200	0.2	-50	0.5	-200	0.5	2	1	1	49	0	320	-50	185	-100	3070.42	32.56	0	0	24993.1	24996.17	0	24997.1	24998.12	25001.14	25002.44	25002.44	1.43	-49.94	0	24996.07	0
283	45	2	1	43	-50	0.5	-100	0.5	-50	0.8	-200	0.2	2	1	1	50	1	337	-50	301	-50	3353.96	30.99	0	0	25003.88	25007.23	0	25007.88	25008.9	25011.92	25012.97	25012.99	1.97	-24.01	1	25007.05	0
284	45	2	1	44	100	0.5	-200	0.5	50	0.8	-200	0.2	1	1	1	27	0	126	50	350	100	2002.94	31.76	0	0	25014.97	25016.97	0	25018.97	25019.99	25023.01	25024.17	25024.18	2	4.26	0	25016.9	0
285	45	2	1	45	200	0.8	-50	0.2	200	0.5	50	0.5	2	1	1	42	0	341	200	207	200	2603.28	45.79	0	0	25026.2	25028.8	0	25030.2	25031.22	25034.24	25035.37	25035.37	1.78	0.79	1	25027.67	1
286	45	2	1	46	50	0.8	-50	0.2	200	0.8	-100	0.2	2	1	1	54	1	109	50	46	-100	1919.27	25.49	0	0	25037.16	25039.08	0	25041.16	25042.18	25045.2	25046.11	25046.12	1.78	-32.01	1	25038.97	0
287	45	2	1	47	50	0.5	-200	0.5	50	0.2	-50	0.8	1	1	1	8	0	193	-50	151	-200	1635.72	-21.95	0	0	25047.9	25049.54	0	25051.9	25052.93	25055.95	25057.1	25057.11	1.95	-1.95	0	25049.45	0
288	45	2	1	48	200	0.5	50	0.5	100	0.8	50	0.2	1	1	1	23	1	333	200	151	100	2169.47	23.76	0	0	25059.08	25061.25	0	25063.08	25064.1	25067.12	25068.04	25068.06	1.96	-48.74	0	25060.04	1
289	45	2	1	49	200	0.5	-200	0.5	50	0.8	-50	0.2	2	1	1	41	0	218	50	247	200	968.32	31.03	0	0	25070.03	25070.99	0	25074.03	25075.05	25078.07	25079.21	25079.22	1.65	31.03	0	25070.87	0
290	45	2	1	50	-50	0.5	-100	0.5	-50	0.8	-200	0.2	1	1	1	20	0	288	-50	203	-50	3287.36	4.85	0	0	25080.89	25084.17	0	25084.89	25085.91	25088.93	25090.98	25091	1.42	44.85	1	25083.54	1
291	45	2	1	51	200	0.2	-100	0.8	50	0.8	-50	0.2	1	1	1	16	0	1	-50	59	-100	2102.82	-10.68	0	0	25092.43	25094.53	0	25096.43	25097.45	25100.47	25102.95	25102.96	1.33	36.82	0	25094.44	0
292	45	2	1	52	100	0.8	-200	0.2	200	0.5	-50	0.5	2	1	1	59	0	135	-50	192	100	1068.46	-7.5	0	0	25104.29	25105.36	0	25108.29	25109.31	25112.33	25114.33	25114.34	1.74	-39.09	0	25105.3	0
293	45	2	1	53	100	0.8	-200	0.2	200	0.5	-50	0.5	1	1	1	29	1	102	100	232	200	2286.26	23.9	0	0	25116.09	25118.37	0	25120.09	25121.11	25124.13	25125.26	25125.26	1.7	-13.6	1	25118.23	0
294	45	2	1	54	200	0.5	-50	0.5	100	0.8	50	0.2	2	1	1	35	0	60	50	246	200	1302.05	13.2	0	0	25126.98	25128.28	0	25130.98	25132	25135.02	25137.46	25137.48	1.99	-24.3	0	25128.18	0
295	45	2	1	55	50	0.8	-50	0.2	200	0.5	-50	0.5	1	1	1	4	0	267	200	84	50	2086.16	40.37	0	0	25139.48	25141.56	0	25143.48	25144.5	25147.52	25148.69	25148.7	1.14	-29.63	0	25141.46	0
296	45	2	1	56	200	0.8	50	0.2	200	0.5	100	0.5	1	1	1	26	0	301	200	13	50	1168.57	36.63	0	0	25149.85	25151.02	0	25153.85	25154.88	25157.9	25159.29	25159.3	1.78	-43.37	0	25150.9	0
297	45	2	1	57	200	0.5	-50	0.5	50	0.8	-50	0.2	2	1	1	32	0	282	50	309	200	2519.85	15.62	0	0	25161.08	25163.6	0	25165.08	25166.1	25169.12	25170.09	25170.09	1.33	-34.38	0	25163.46	0
298	45	2	1	58	200	0.2	-50	0.8	100	0.8	50	0.2	1	1	1	21	0	19	50	64	-50	1085.16	11.06	0	0	25171.43	25172.51	0	25175.43	25176.45	25179.47	25182.98	25182.99	1.38	26.06	0	25172.41	0
299	45	2	1	59	50	0.8	-200	0.2	200	0.5	-200	0.5	1	1	1	14	1	349	50	182	200	3103.77	31.2	0	0	25184.39	25187.49	0	25188.39	25189.41	25192.43	25197.48	25197.48	1.69	8.7	1	25187.33	0
300	45	2	1	60	200	0.2	-50	0.8	100	0.8	50	0.2	2	1	1	51	0	180	100	296	200	1185.27	50	0	0	25199.19	25200.37	0	25203.19	25204.21	25207.23	25208.79	25208.8	1.08	38.33	0	25200.26	0
301	46	2	1	1	100	0.8	-200	0.2	200	0.5	-50	0.5	2	1	1	59	0	63	-50	200	100	1919.65	-50	276201.87	276201.9	276203.97	276205.88	0	276208	276209.05	276212.09	276213.35	276213.36	1.35	-44.04	0	276205.75	0
302	46	2	1	2	200	0.5	-50	0.5	50	0.8	-50	0.2	2	1	1	32	0	101	50	354	200	1735.7	-9.14	0	0	276214.73	276216.46	0	276218.73	276219.75	276222.77	276224.73	276224.74	1.29	-29.14	0	276216.33	0
303	46	2	1	3	200	0.5	-50	0.5	100	0.8	50	0.2	2	1	1	35	0	52	50	234	200	1936.09	-35.07	0	0	276226.04	276227.97	0	276230.04	276231.06	276234.08	276235.53	276235.55	1.08	2.43	0	276227.83	0
304	46	2	1	4	200	0.2	-50	0.8	100	0.8	50	0.2	1	1	1	21	0	121	100	197	-50	1085.19	44.95	0	0	276236.63	276237.72	0	276240.63	276241.65	276244.67	276246.02	276246.04	1.78	-12.55	0	276237.56	0
305	46	2	1	5	50	0.8	-200	0.2	200	0.5	-200	0.5	1	1	1	14	0	104	-200	18	-200	2486.97	-33	0	0	276247.83	276250.31	0	276251.83	276252.85	276255.87	276257.26	276257.27	1.84	22	0	276250.23	0
306	46	2	1	6	-50	0.5	-100	0.5	-50	0.8	-200	0.2	1	1	1	20	0	127	-50	35	-100	3337.53	-36.6	0	0	276259.12	276262.46	0	276263.12	276264.14	276267.16	276268.23	276268.25	1.47	-19.1	0	276262.36	0
307	46	2	1	7	50	0.8	-50	0.2	200	0.5	-50	0.5	1	1	1	4	1	78	50	321	200	1468.82	2.7	0	0	276269.73	276271.2	0	276273.73	276274.75	276277.77	276278.9	276278.91	1.95	-22.3	1	276271.1	0
308	46	2	1	8	200	0.8	50	0.2	200	0.5	100	0.5	1	1	1	26	0	337	200	58	50	2036.05	50	0	0	276280.87	276282.91	0	276284.87	276285.9	276288.92	276289.75	276289.77	1.77	37.7	0	276282.74	0
309	46	2	1	9	200	0.2	-100	0.8	50	0.8	-200	0.2	2	1	1	40	0	113	50	140	-100	2403.05	21.01	0	0	276291.55	276293.95	0	276295.55	276296.57	276299.59	276300.79	276300.81	1.74	3.51	0	276293.83	0
310	46	2	1	10	200	0.2	-200	0.8	50	0.2	-50	0.8	1	1	1	15	0	15	-50	285	-200	3387.45	-17.3	0	0	276302.56	276305.95	0	276306.56	276307.58	276310.6	276312.01	276312.02	1.19	12.7	0	276305.82	0
311	46	2	1	11	100	0.8	-200	0.2	200	0.5	-50	0.5	1	1	1	29	1	93	100	51	-50	2803.42	50	0	0	276313.22	276316.03	0	276317.22	276318.24	276321.26	276322.65	276322.67	1.1	-6.98	1	276315.94	0
312	46	2	1	12	50	0.8	-50	0.2	200	0.2	-50	0.8	2	1	1	33	1	186	50	142	-50	2236.28	32.92	0	0	276323.78	276326.02	0	276327.78	276328.81	276331.82	276333.69	276333.69	1.71	7.92	1	276325.91	0
313	46	2	1	13	50	0.5	-100	0.5	100	0.2	-200	0.8	1	1	1	7	1	84	-100	281	-200	2269.51	-23.25	0	0	276335.41	276337.68	0	276339.41	276340.43	276343.45	276345.06	276345.07	1.86	-23.25	1	276337.54	0
314	46	2	1	14	50	0.2	-50	0.8	200	0.2	-100	0.8	1	1	1	13	1	271	-50	159	-100	1669.14	-32.85	0	0	276346.94	276348.61	0	276350.94	276351.96	276354.98	276357.13	276357.13	1.74	-15.35	1	276348.52	0
315	46	2	1	15	50	0.5	-50	0.5	100	0.5	-200	0.5	1	1	1	25	0	131	-200	57	-50	2035.91	-50	0	0	276358.89	276360.92	0	276362.89	276363.91	276366.93	276368.73	276368.74	1.33	0.9	0	276360.79	0
316	46	2	1	16	200	0.8	50	0.2	200	0.5	100	0.5	2	1	1	56	0	11	100	1	50	1685.71	36.68	0	0	276370.08	276371.77	0	276374.08	276375.1	276378.12	276379.24	276379.26	1.47	11.68	0	276371.61	0
317	46	2	1	17	200	0.5	-50	0.5	100	0.8	50	0.2	1	1	1	5	0	273	100	305	200	1402.17	50	0	0	276380.74	276382.14	0	276384.74	276385.76	276388.78	276389.81	276389.83	1.57	33.57	0	276382.01	0
318	46	2	1	18	100	0.5	-50	0.5	200	0.2	-50	0.8	2	1	1	47	1	168	-50	190	-50	2403.22	-10.83	0	276889.91	276391.42	276393.82	0	276395.42	276396.44	276399.46	276401	276401.01	1.67	21.67	1	276393.73	0
319	46	2	1	19	100	0.2	-50	0.8	50	0.8	-200	0.2	1	1	1	18	0	26	-200	152	-50	1118.65	-12.5	0	0	276402.69	276403.81	0	276406.7	276407.72	276410.74	276412.2	276412.2	1.63	-39.33	0	276403.69	0
320	46	2	1	20	100	0.8	50	0.2	200	0.2	50	0.8	1	1	1	1	0	213	50	250	100	2102.88	-7.85	0	0	276413.86	276415.96	0	276417.86	276418.88	276421.9	276423.05	276423.06	1.05	-32.85	0	276415.85	0
321	46	2	1	21	200	0.5	50	0.5	100	0.8	50	0.2	1	1	1	23	0	180	100	241	200	1502.32	45.76	0	0	276424.13	276425.64	0	276428.13	276429.15	276432.17	276433.45	276433.46	1.26	15.76	0	276425.51	0
322	46	2	1	22	200	0.5	-200	0.5	50	0.8	-200	0.2	1	1	1	9	0	131	50	7	-200	1752.62	10.65	0	0	276434.73	276436.48	0	276438.73	276439.75	276442.77	276444.04	276444.05	1.98	-31.85	0	276436.33	0
323	46	2	1	23	50	0.8	-50	0.2	200	0.5	-50	0.5	2	1	1	34	1	262	50	184	200	1635.61	-30.25	0	0	276446.05	276447.69	0	276450.05	276451.08	276454.1	276455.94	276455.95	1.57	34.75	1	276447.59	0
324	46	2	1	24	100	0.5	-50	0.5	50	0.8	-50	0.2	1	1	1	6	0	286	50	29	-50	1368.79	11.43	0	0	276457.53	276458.9	0	276461.53	276462.55	276465.57	276467.66	276467.66	1.55	18.93	0	276458.73	0
325	46	2	1	25	100	0.5	-200	0.5	50	0.8	-200	0.2	2	1	1	57	0	47	-200	90	-200	3337.38	-31.48	0	0	276469.23	276472.56	0	276473.23	276474.25	276477.27	276479.27	276479.29	1.73	-11.48	0	276472.41	0
326	46	2	1	26	-100	0.8	-200	0.2	-50	0.5	-200	0.5	1	1	1	19	1	286	-100	241	-50	2920.39	-49.07	0	0	276481.02	276483.94	0	276485.02	276486.04	276489.06	276490.34	276490.35	1.76	28.43	1	276483.83	0
327	46	2	1	27	50	0.2	-50	0.8	200	0.2	-100	0.8	2	1	1	43	1	277	-50	19	-100	2720	-50	0	0	276492.12	276494.84	0	276496.12	276497.14	276500.16	276502.34	276502.36	1.92	-34.18	1	276494.72	0
328	46	2	1	28	-100	0.8	-200	0.2	-50	0.5	-200	0.5	2	1	1	49	0	230	-50	61	-200	3720.95	-11.11	0	0	276504.3	276508.02	0	276508.3	276509.32	276512.34	276513.37	276513.37	1.14	-11.11	0	276507.84	0
329	46	2	1	29	100	0.5	-50	0.5	200	0.2	-50	0.8	1	1	1	17	1	199	100	353	200	2419.77	45.4	0	0	276514.52	276516.94	0	276518.52	276519.54	276522.56	276523.99	276524	1.24	12.9	1	276516.84	0
330	46	2	1	30	100	0.8	50	0.2	200	0.2	50	0.8	2	1	1	31	0	95	50	264	100	1852.56	-4.07	0	0	276525.25	276527.1	0	276529.25	276530.27	276533.29	276534.79	276534.79	1.24	30.93	0	276526.98	0
331	46	2	1	31	50	0.5	-200	0.5	50	0.2	-50	0.8	2	1	1	38	1	299	50	156	-50	2436.48	50	0	0	276541.05	276543.48	0	276545.05	276546.07	276549.09	276550.21	276550.22	1.87	-38.43	1	276543.36	0
332	46	2	1	32	100	0.5	-200	0.5	50	0.8	-200	0.2	1	1	1	27	0	243	50	316	100	1452.34	24.8	0	0	276552.11	276553.56	0	276556.11	276557.13	276560.15	276560.95	276560.95	1.69	-0.2	0	276553.41	0
333	46	2	1	33	50	0.5	-50	0.5	100	0.5	-200	0.5	2	1	1	55	1	196	50	276	100	2503.21	-0.32	0	0	276562.65	276565.16	0	276566.65	276567.67	276570.69	276572.65	276572.66	1.24	-22.82	1	276565.04	0
334	46	2	1	34	50	0.8	-50	0.2	200	0.2	-50	0.8	1	1	1	3	1	20	-50	13	-50	2152.79	-20.14	0	0	276573.91	276576.07	0	276577.91	276578.94	276581.96	276584.81	276584.81	1.06	49.86	1	276575.94	0
335	46	2	1	35	200	0.5	-200	0.5	50	0.8	-200	0.2	2	1	1	39	0	78	50	91	-200	1635.76	20.71	0	0	276585.88	276587.51	0	276589.88	276590.9	276593.92	276595.69	276595.7	1.18	-49.29	0	276587.36	0
336	46	2	1	36	50	0.2	-50	0.8	50	0.5	-200	0.5	2	1	1	52	0	86	-200	157	-50	3537.24	-21.09	0	0	276596.9	276600.44	0	276600.9	276601.93	276604.94	276605.88	276605.9	1.66	-21.09	0	276600.29	0
337	46	2	1	37	50	0.5	-200	0.5	50	0.2	-50	0.8	1	1	1	8	0	14	-50	87	-200	3120.45	-36.65	0	0	276607.56	276610.68	0	276611.56	276612.59	276615.61	276619.17	276619.18	1.46	-24.15	0	276610.55	0
338	46	2	1	38	200	0.2	-50	0.8	100	0.8	50	0.2	2	1	1	51	0	185	100	119	-50	1151.97	18.5	0	0	276620.64	276621.8	0	276624.64	276625.67	276628.68	276630.61	276630.62	1.93	28.5	0	276621.67	0
339	46	2	1	39	-50	0.5	-100	0.5	-50	0.8	-200	0.2	2	1	1	50	1	28	-100	122	-50	2486.5	-25.54	0	0	276632.57	276635.06	0	276636.57	276637.59	276640.61	276642.96	276642.98	1.17	41.96	1	276634.96	0
340	46	2	1	40	50	0.8	-50	0.2	200	0.8	-100	0.2	2	1	1	54	0	200	200	30	-50	1668.91	50	0	0	276644.17	276645.84	0	276648.17	276649.19	276652.21	276656.16	276656.18	1.06	-43.85	0	276645.68	0
341	46	2	1	41	200	0.5	-200	0.5	200	0.2	-50	0.8	1	1	1	30	1	35	-200	261	-50	2903.61	-24.89	0	0	276657.25	276660.15	0	276661.25	276662.27	276665.29	276667.43	276667.44	1.02	25.11	1	276660.02	0
342	46	2	1	42	200	0.5	-50	0.5	50	0.8	-50	0.2	1	1	1	2	0	305	50	299	200	1435.62	-3.39	0	0	276668.47	276669.91	0	276672.47	276673.5	276676.52	276678.33	276678.33	1.79	14.11	0	276669.73	0
343	46	2	1	43	200	0.8	-50	0.2	200	0.5	50	0.5	2	1	1	42	1	44	-50	43	50	1885.95	-38.26	0	0	276680.14	276682.02	0	276684.14	276685.16	276688.18	276689.67	276689.68	1.84	-10.76	1	276681.92	0
344	46	2	1	44	100	0.5	-50	0.5	50	0.8	-50	0.2	2	1	1	36	0	141	50	90	-50	2202.99	22.36	0	0	276691.53	276693.73	0	276695.53	276696.55	276699.57	276701.43	276701.44	1.07	-32.64	0	276693.57	0
345	46	2	1	45	50	0.8	-50	0.2	200	0.8	-100	0.2	1	1	1	24	0	43	-100	114	50	1719.24	-19.94	0	0	276702.52	276704.24	0	276706.52	276707.55	276710.57	276711.97	276711.98	1.32	-4.94	0	276704.13	0
346	46	2	1	46	200	0.2	-200	0.8	-50	0.8	-200	0.2	1	1	1	28	1	159	-200	88	-50	1652.58	-24.35	0	0	276713.32	276714.97	0	276717.32	276718.34	276721.36	276723.03	276723.04	1.24	-39.35	1	276714.85	0
347	46	2	1	47	200	0.8	-50	0.2	200	0.5	50	0.5	1	1	1	12	1	85	200	25	50	2236.16	32.5	0	0	276724.3	276726.53	0	276728.3	276729.32	276732.34	276733.6	276733.62	1.59	35.28	1	276726.4	0
348	46	2	1	48	200	0.2	-100	0.8	50	0.8	-200	0.2	1	1	1	10	0	119	50	295	200	2202.95	27.62	0	0	276735.22	276737.43	0	276739.22	276740.24	276743.26	276746.82	276746.83	1.21	-7.38	0	276737.31	0
349	46	2	1	49	100	0.2	-50	0.8	50	0.8	-200	0.2	2	1	1	48	0	327	50	131	-50	2136.21	7.05	0	0	276748.05	276750.19	0	276752.05	276753.07	276756.09	276758.47	276758.48	1.28	-15.45	0	276750.03	0
350	46	2	1	50	200	0.2	-100	0.8	50	0.8	-50	0.2	1	1	1	16	0	21	-50	277	-100	1769.23	-18.52	0	0	276759.78	276761.55	0	276763.78	276764.8	276767.82	276769.79	276769.81	2	1.48	0	276761.41	0
351	46	2	1	51	50	0.8	-200	0.2	200	0.5	-200	0.5	2	1	1	44	1	305	50	155	-200	1983.31	-31.79	0	0	276771.83	276773.81	0	276775.83	276776.85	276779.87	276781.87	276781.89	1.98	-16.79	1	276773.81	0
352	46	2	1	52	200	0.2	-100	0.8	50	0.8	-50	0.2	2	1	1	46	0	146	50	237	-100	2169.6	-14.15	0	0	276783.89	276786.06	0	276787.89	276788.91	276791.93	276793.7	276793.71	1.52	18.35	0	276785.91	0
353	46	2	1	53	200	0.5	-200	0.5	50	0.8	-50	0.2	2	1	1	41	0	51	-50	41	-200	1685.7	-11.34	0	0	276795.25	276796.94	0	276799.25	276800.27	276803.29	276805.49	276805.49	1.46	-13.84	0	276796.8	0
354	46	2	1	54	50	0.5	-100	0.5	100	0.2	-200	0.8	2	1	1	37	1	338	50	322	100	2119.52	1.96	0	0	276806.96	276809.08	0	276810.96	276811.98	276815	276818.21	276818.22	1.1	29.46	1	276809.03	0
355	46	2	1	55	200	0.2	-200	0.8	50	0.2	-50	0.8	2	1	1	45	0	198	-50	8	-200	2119.8	10.03	0	0	276819.32	276821.44	0	276823.32	276824.34	276827.36	276830.16	276830.17	1.17	47.53	0	276821.33	0
356	46	2	1	56	50	0.2	-50	0.8	50	0.5	-200	0.5	1	1	1	22	0	233	50	136	-50	1986.02	5.59	0	0	276831.35	276833.34	0	276835.35	276836.37	276839.39	276841.84	276841.85	1.17	43.09	0	276833.15	0
357	46	2	1	57	200	0.5	-200	0.5	200	0.2	-50	0.8	2	1	1	60	1	154	-200	205	-50	2036.51	-14.36	0	0	276843.03	276845.07	0	276847.03	276848.05	276851.07	276853.43	276853.44	1.14	15.64	1	276844.96	0
358	46	2	1	58	200	0.5	-200	0.5	50	0.8	-50	0.2	1	1	1	11	0	359	50	58	-200	1685.86	17.76	0	0	276854.59	276856.28	0	276858.59	276859.61	276862.63	276864.67	276864.68	1.39	45.26	0	276856.18	0
359	46	2	1	59	200	0.2	-200	0.8	-50	0.8	-200	0.2	2	1	1	58	0	339	-50	184	-200	1785.84	2.54	0	0	276866.09	276867.87	0	276870.09	276871.11	276874.13	276876.56	276876.58	1.72	10.04	0	276867.73	0
360	46	2	1	60	200	0.5	50	0.5	100	0.8	50	0.2	2	1	1	53	1	131	50	98	100	1986.1	16.56	0	0	276878.31	276880.3	0	276882.31	276883.34	276886.36	276888.29	276888.29	1.62	9.06	1	276880.21	0
361	47	2	1	1	100	0.5	-50	0.5	200	0.2	-50	0.8	2	1	1	47	1	116	-50	316	200	2136.36	-30.52	28218.06	28218.07	28220.14	28222.27	0	28224.17	28225.22	28228.26	28230.14	28230.15	1.77	-13.02	1	28222.17	0
362	47	2	1	2	200	0.2	-200	0.8	-50	0.8	-200	0.2	1	1	1	28	0	349	-50	144	-200	1652.36	13.49	0	0	28231.93	28233.58	0	28235.93	28236.95	28239.97	28241.08	28241.09	1.28	-4.01	0	28233.55	0
363	47	2	1	3	200	0.5	-200	0.5	50	0.8	-200	0.2	1	1	1	9	0	242	50	7	-200	1802.37	8.33	0	0	28242.37	28244.18	0	28246.37	28247.39	28250.41	28251.31	28251.31	1.44	-1.67	0	28244.11	0
364	47	2	1	4	50	0.8	-50	0.2	200	0.8	-100	0.2	1	1	1	24	1	228	50	222	200	2186.24	19.71	0	0	28252.77	28254.95	0	28256.77	28257.79	28260.81	28261.63	28261.64	1.01	19.71	1	28254.86	0
365	47	2	1	5	200	0.5	50	0.5	100	0.8	50	0.2	2	1	1	53	1	311	200	124	100	1118.41	16.81	0	0	28262.66	28263.78	0	28266.66	28267.68	28270.7	28272.12	28272.13	1.63	-23.19	1	28263.72	0
366	47	2	1	6	50	0.2	-50	0.8	200	0.2	-100	0.8	1	1	1	13	1	241	-50	183	-100	2202.96	-22.82	0	0	28273.79	28275.99	0	28277.79	28278.81	28281.83	28283.14	28283.16	1.84	-40.32	1	28275.9	0
367	47	2	1	7	100	0.8	-200	0.2	200	0.5	-50	0.5	2	1	1	59	0	250	200	66	-200	2453.21	36.36	0	0	28285.01	28287.47	0	28289.01	28290.03	28293.05	28294.52	28294.54	1.27	-21.14	0	28287.4	0
368	47	2	1	8	100	0.5	-200	0.5	50	0.8	-200	0.2	1	1	1	27	0	150	50	286	100	1652.26	9	0	0	28295.82	28297.48	0	28299.82	28300.84	28303.86	28305.3	28305.32	1.75	-43.5	0	28297.4	0
369	47	2	1	9	100	0.5	-50	0.5	50	0.8	-50	0.2	2	1	1	36	0	18	-50	81	-50	1802.43	-20.27	0	0	28307.08	28308.89	0	28311.08	28312.1	28315.12	28316.68	28316.69	1.81	32.23	0	28308.77	0
370	47	2	1	10	200	0.2	-100	0.8	50	0.8	-200	0.2	2	1	1	40	0	245	50	39	-100	2486.63	16.3	0	0	28318.51	28321	0	28322.51	28323.53	28326.55	28327.51	28327.52	1.5	16.3	0	28320.92	0
371	47	2	1	11	-100	0.8	-200	0.2	-50	0.5	-200	0.5	2	1	1	49	0	289	-50	51	-200	3487.29	31.92	0	0	28329.04	28332.52	0	28333.04	28334.06	28337.08	28338.33	28338.33	1.83	6.92	0	28332.4	0
372	47	2	1	12	50	0.5	-50	0.5	100	0.5	-200	0.5	2	1	1	55	0	143	-200	127	-50	3070.39	-15.69	0	0	28340.16	28343.23	0	28344.16	28345.19	28348.2	28349.38	28349.39	1.92	-3.19	0	28343.11	0
373	47	2	1	13	200	0.8	50	0.2	200	0.5	100	0.5	2	1	1	56	0	52	100	31	50	2336.62	24.22	0	0	28351.32	28353.66	0	28355.32	28356.35	28359.37	28360.34	28360.35	1.1	1.72	0	28353.52	0
374	47	2	1	14	50	0.5	-200	0.5	50	0.2	-50	0.8	2	1	1	38	1	332	50	264	-50	2035.97	20.73	0	0	28361.47	28363.5	0	28365.47	28366.49	28369.51	28371.09	28371.11	1.75	-49.27	1	28363.41	0
375	47	2	1	15	100	0.5	-50	0.5	50	0.8	-50	0.2	1	1	1	6	0	214	50	82	-50	1668.91	12.06	0	0	28372.88	28374.55	0	28376.88	28377.9	28380.92	28382.21	28382.22	1.94	-22.94	0	28374.5	0
376	47	2	1	16	200	0.5	-50	0.5	100	0.8	50	0.2	1	1	1	5	0	305	100	50	-50	1702.49	30.9	0	0	28384.17	28385.87	0	28388.17	28389.19	28392.21	28393.04	28393.05	1.24	10.9	0	28385.81	0
377	47	2	1	17	100	0.5	-50	0.5	200	0.2	-50	0.8	1	1	1	17	1	318	100	303	200	2252.92	13.62	0	0	28394.3	28396.55	0	28398.3	28399.32	28402.34	28402.99	28403.01	1.32	13.62	1	28396.46	0
378	47	2	1	18	100	0.2	-50	0.8	50	0.8	-200	0.2	2	1	1	48	0	63	-200	288	-50	1702.43	-39.01	0	28868.95	28404.34	28406.04	0	28408.34	28409.36	28412.38	28413.18	28413.2	1.5	-4.01	0	28405.95	0
379	47	2	1	19	50	0.8	-50	0.2	200	0.2	-50	0.8	2	1	1	33	1	354	50	266	-50	1702.29	29.6	0	0	28414.72	28416.42	0	28418.72	28419.74	28422.76	28423.87	28423.88	1.99	-22.9	1	28416.33	0
380	47	2	1	20	200	0.2	-100	0.8	50	0.8	-50	0.2	2	1	1	46	0	61	-50	216	-100	2052.7	0.19	0	0	28425.88	28427.93	0	28429.88	28430.9	28433.92	28435.26	28435.27	1.46	-42.31	0	28427.84	0
381	47	2	1	21	200	0.2	-200	0.8	-50	0.8	-200	0.2	2	1	1	58	0	39	-200	302	200	1568.93	-27.93	0	0	28436.74	28438.31	0	28440.74	28441.76	28444.78	28445.92	28445.93	1.73	19.57	0	28438.22	0
382	47	2	1	22	100	0.5	-200	0.5	50	0.8	-200	0.2	2	1	1	57	0	222	50	303	100	1769.22	-2.5	0	0	28447.68	28449.45	0	28451.68	28452.7	28455.72	28457.28	28457.29	1.29	41.87	0	28449.37	0
383	47	2	1	23	200	0.5	-200	0.5	50	0.8	-200	0.2	2	1	1	39	0	12	-200	262	200	1802.59	-11.15	0	0	28458.59	28460.39	0	28462.59	28463.61	28466.63	28468.41	28468.42	1.8	-18.65	0	28460.27	0
384	47	2	1	24	200	0.2	-50	0.8	100	0.8	50	0.2	2	1	1	51	0	44	50	175	-50	1568.87	20.22	0	0	28470.23	28471.8	0	28474.24	28475.26	28478.28	28478.94	28478.94	1.52	20.22	0	28471.74	0
385	47	2	1	25	200	0.8	-50	0.2	200	0.5	50	0.5	1	1	1	12	0	24	50	358	200	1785.93	20.19	0	0	28480.48	28482.26	0	28484.48	28485.5	28488.52	28489.51	28489.52	1.67	0.19	0	28482.17	0
386	47	2	1	26	50	0.8	-50	0.2	200	0.2	-50	0.8	1	1	1	3	1	18	-50	272	-50	2102.54	-12.5	0	0	28491.2	28493.31	0	28495.2	28496.23	28499.25	28501.26	28501.26	1.52	-43.68	1	28493.23	0
387	47	2	1	27	50	0.8	-200	0.2	200	0.5	-200	0.5	1	1	1	14	1	309	50	96	-200	1902.55	8.27	0	0	28502.8	28504.7	0	28506.8	28507.82	28510.84	28511.82	28511.82	1.31	-24.23	1	28504.63	0
388	47	2	1	28	50	0.5	-200	0.5	50	0.2	-50	0.8	1	1	1	8	1	114	-200	207	-50	2219.39	-25.02	0	0	28513.14	28515.36	0	28517.14	28518.16	28521.18	28522.06	28522.07	1.58	-25.02	1	28515.3	0
389	47	2	1	29	50	0.8	-50	0.2	200	0.8	-100	0.2	2	1	1	54	0	254	200	30	-50	1668.97	30.59	0	0	28523.65	28525.32	0	28527.65	28528.67	28531.69	28533.22	28533.23	1.49	-39.41	0	28525.27	0
390	47	2	1	30	200	0.2	-100	0.8	50	0.8	-200	0.2	1	1	1	10	0	338	50	66	-100	1485.58	6.62	0	0	28534.73	28536.21	0	28538.73	28539.75	28542.77	28543.89	28543.9	1.98	-25.88	0	28536.1	0
391	47	2	1	31	200	0.5	-200	0.5	200	0.2	-50	0.8	2	1	1	60	0	45	-50	31	-200	2686.47	-11.92	0	0	28550.89	28553.58	0	28554.89	28555.91	28558.93	28560.44	28560.45	1.2	-31.92	0	28553.49	0
392	47	2	1	32	-50	0.5	-100	0.5	-50	0.8	-200	0.2	1	1	1	20	1	227	-50	318	-50	2353.07	1.76	0	0	28561.67	28564.02	0	28565.67	28566.69	28569.71	28570.53	28570.54	1.99	16.76	1	28563.94	0
393	47	2	1	33	100	0.8	50	0.2	200	0.2	50	0.8	2	1	1	31	0	305	200	311	100	1435.54	29.7	0	0	28572.55	28573.98	0	28576.55	28577.57	28580.59	28581.57	28581.59	1.62	-27.8	0	28573.91	0
394	47	2	1	34	50	0.5	-100	0.5	100	0.2	-200	0.8	2	1	1	37	1	139	-100	302	100	1869.1	-8.14	0	0	28583.22	28585.09	0	28587.22	28588.24	28591.26	28592.47	28592.48	1.77	19.36	1	28585.01	0
395	47	2	1	35	50	0.8	-50	0.2	200	0.5	-50	0.5	1	1	1	4	0	124	-50	126	50	1718.93	-1.18	0	0	28594.27	28595.99	0	28598.27	28599.29	28602.31	28603.47	28603.49	1.4	48.82	0	28595.92	0
396	47	2	1	36	-100	0.8	-200	0.2	-50	0.5	-200	0.5	1	1	1	19	0	323	-50	5	-200	2853.33	22.51	0	0	28604.91	28607.76	0	28608.91	28609.93	28612.95	28613.79	28613.8	1.21	-27.49	0	28607.68	0
397	47	2	1	37	50	0.5	-50	0.5	100	0.5	-200	0.5	1	1	1	25	1	164	-50	43	-200	2019.19	-27.09	0	0	28615.02	28617.04	0	28619.02	28620.04	28623.06	28624.13	28624.14	1.17	12.91	1	28616.94	0
398	47	2	1	38	200	0.5	-200	0.5	50	0.8	-50	0.2	1	1	1	11	1	102	-200	223	50	2536.45	-16.12	0	0	28625.33	28627.87	0	28629.33	28630.35	28633.37	28634.16	28634.17	1.91	-1.12	1	28627.79	0
399	47	2	1	39	200	0.5	-200	0.5	200	0.2	-50	0.8	1	1	1	30	0	314	200	82	-200	2086.01	50	0	0	28636.09	28638.17	0	28640.09	28641.11	28644.13	28645.15	28645.16	1.92	41.9	0	28638.06	0
400	47	2	1	40	-50	0.5	-100	0.5	-50	0.8	-200	0.2	2	1	1	50	1	354	-50	145	-50	1768.74	5.86	0	0	28647.1	28648.87	0	28651.1	28652.12	28655.14	28656.08	28656.09	1.01	5.86	1	28648.8	0
401	47	2	1	41	200	0.8	-50	0.2	200	0.5	50	0.5	2	1	1	42	0	299	200	99	200	2319.72	26.56	0	0	28657.11	28659.43	0	28661.11	28662.13	28665.15	28665.9	28665.92	1.2	6.56	0	28659.34	0
402	47	2	1	42	200	0.8	50	0.2	200	0.5	100	0.5	1	1	1	26	0	209	200	117	200	1518.8	17.11	0	0	28667.13	28668.65	0	28671.13	28672.16	28675.18	28676.05	28676.06	1.41	-17.89	0	28668.57	0
403	47	2	1	43	50	0.2	-50	0.8	200	0.2	-100	0.8	2	1	1	43	1	126	-50	177	-100	1835.76	10	0	0	28677.49	28679.33	0	28681.49	28682.52	28685.53	28686.94	28686.95	1.39	25	1	28679.23	0
404	47	2	1	44	200	0.5	-50	0.5	50	0.8	-50	0.2	1	1	1	2	1	49	-50	200	50	1401.36	-12.79	0	0	28688.35	28689.76	0	28692.35	28693.38	28696.39	28697.5	28697.51	1.53	17.21	1	28689.71	0
405	47	2	1	45	200	0.5	-200	0.5	50	0.8	-50	0.2	2	1	1	41	0	121	50	343	200	1585.6	-0.16	0	0	28699.05	28700.63	0	28703.05	28704.07	28707.09	28708.35	28708.36	1.34	-40.16	0	28700.57	0
406	47	2	1	46	200	0.2	-100	0.8	50	0.8	-50	0.2	1	1	1	16	0	119	50	83	-100	1318.75	4.47	0	0	28709.71	28711.03	0	28713.71	28714.73	28717.75	28718.48	28718.48	1.67	-8.03	0	28710.94	0
407	47	2	1	47	50	0.5	-100	0.5	100	0.2	-200	0.8	1	1	1	7	1	176	-100	151	-200	1685.56	-5.68	0	0	28720.17	28721.85	0	28724.17	28725.19	28728.21	28729.69	28729.71	1.41	-38.18	1	28721.77	0
408	47	2	1	48	50	0.8	-50	0.2	200	0.5	-50	0.5	2	1	1	34	0	70	-50	274	50	1819.19	-13.32	0	0	28731.13	28732.95	0	28735.13	28736.15	28739.17	28740.14	28740.15	1.67	-13.32	0	28732.86	0
409	47	2	1	49	50	0.2	-50	0.8	50	0.5	-200	0.5	1	1	1	22	1	48	-50	31	-200	1668.93	-28.21	0	0	28741.84	28743.51	0	28745.84	28746.86	28749.88	28750.71	28750.73	1.96	-28.21	1	28743.43	0
410	47	2	1	50	100	0.8	50	0.2	200	0.2	50	0.8	1	1	1	1	0	218	50	108	100	1435.39	8.58	0	0	28752.7	28754.13	0	28756.7	28757.72	28760.74	28761.85	28761.86	1.04	-23.92	0	28754.04	0
411	47	2	1	51	50	0.8	-200	0.2	200	0.5	-200	0.5	2	1	1	44	1	99	50	284	200	1919.07	-1.15	0	0	28762.91	28764.83	0	28766.91	28767.93	28770.95	28771.75	28771.76	1.51	13.85	1	28764.77	0
412	47	2	1	52	50	0.2	-50	0.8	50	0.5	-200	0.5	2	1	1	52	0	320	50	230	-50	2052.73	23.79	0	0	28773.28	28775.34	0	28777.28	28778.3	28781.32	28782.04	28782.04	1.05	1.29	0	28775.27	0
413	47	2	1	53	200	0.2	-50	0.8	100	0.8	50	0.2	1	1	1	21	0	260	100	318	200	1718.91	32.76	0	0	28783.11	28784.83	0	28787.11	28788.13	28791.15	28792.34	28792.35	1.48	22.76	0	28784.77	0
414	47	2	1	54	200	0.2	-200	0.8	50	0.2	-50	0.8	1	1	1	15	0	316	50	337	200	1585.44	39.42	0	0	28793.84	28795.42	0	28797.84	28798.86	28801.88	28803.08	28803.09	1.09	-0.58	0	28795.35	0
415	47	2	1	55	100	0.2	-50	0.8	50	0.8	-200	0.2	1	1	1	18	0	54	-200	253	-50	1852.47	-6.54	0	0	28804.19	28806.05	0	28808.19	28809.22	28812.24	28813.23	28813.25	1.58	-6.54	0	28805.99	0
416	47	2	1	56	200	0.2	-200	0.8	50	0.2	-50	0.8	2	1	1	45	0	40	-50	50	-200	1736.07	11.71	0	0	28814.84	28816.57	0	28818.84	28819.86	28822.88	28824.47	28824.48	1.73	-35.79	0	28816.45	0
417	47	2	1	57	200	0.5	-50	0.5	100	0.8	50	0.2	2	1	1	35	0	148	100	350	200	1668.87	7.13	0	0	28826.22	28827.88	0	28830.22	28831.24	28834.26	28835.48	28835.49	1.41	22.13	0	28827.79	0
418	47	2	1	58	200	0.5	-50	0.5	50	0.8	-50	0.2	2	1	1	32	1	59	-50	272	50	1685.54	-14.2	0	0	28836.91	28838.59	0	28840.91	28841.93	28844.95	28846.42	28846.43	1.74	18.3	1	28838.51	0
419	47	2	1	59	200	0.5	50	0.5	100	0.8	50	0.2	1	1	1	23	1	216	200	226	100	1201.73	28.5	0	0	28848.19	28849.39	0	28852.19	28853.21	28856.23	28857.02	28857.03	1.26	8.5	1	28849.33	0
420	47	2	1	60	100	0.8	-200	0.2	200	0.5	-50	0.5	1	1	1	29	0	244	200	299	100	1618.88	8.28	0	0	28858.3	28859.91	0	28862.3	28863.32	28866.34	28867.39	28867.4	1.55	-41.72	0	28859.84	0
421	48	2	1	1	200	0.5	-50	0.5	100	0.8	50	0.2	2	1	1	35	0	44	50	308	200	1735.94	-27.94	44616.15	44616.26	44618.34	44620.07	0	44622.37	44623.41	44626.44	44628.19	44628.2	1.99	39.56	0	44620	0
422	48	2	1	2	50	0.8	-50	0.2	200	0.2	-50	0.8	1	1	1	3	1	195	50	101	-50	2119.43	15.2	0	0	44630.21	44632.33	0	44634.21	44635.24	44638.26	44639.02	44639.02	1.23	2.7	1	44632.27	0
423	48	2	1	3	200	0.8	50	0.2	200	0.5	100	0.5	2	1	1	56	0	97	100	202	200	2086	-45.23	0	0	44640.26	44642.34	0	44644.26	44645.28	44648.3	44650.12	44650.13	1.54	27.27	0	44642.27	0
424	48	2	1	4	200	0.5	-200	0.5	50	0.8	-200	0.2	1	1	1	9	1	309	200	253	50	2519.65	50	0	0	44651.68	44654.2	0	44655.68	44656.71	44659.73	44661.58	44661.59	1.92	-44.84	1	44654.15	0
425	48	2	1	5	200	0.2	-200	0.8	50	0.2	-50	0.8	1	1	1	15	0	104	-50	276	-200	2352.84	-8.8	0	0	44663.53	44665.88	0	44667.53	44668.55	44671.57	44673.69	44673.7	1.93	-6.3	0	44665.83	0
426	48	2	1	6	200	0.5	-200	0.5	200	0.2	-50	0.8	2	1	1	60	1	101	-200	158	-50	2302.41	-33.97	0	0	44675.64	44677.94	0	44679.64	44680.66	44683.68	44685.35	44685.37	1.72	-38.97	1	44677.86	0
427	48	2	1	7	50	0.8	-50	0.2	200	0.5	-50	0.5	2	1	1	34	0	348	200	158	50	2135.95	43.84	0	0	44687.1	44689.24	0	44691.1	44692.12	44695.14	44696.9	44696.91	1.66	-16.16	0	44689.17	0
428	48	2	1	8	200	0.5	-50	0.5	100	0.8	50	0.2	1	1	1	5	0	255	100	306	200	1752.18	24.23	0	0	44698.58	44700.33	0	44702.58	44703.6	44706.62	44707.85	44707.85	1.84	-15.77	0	44700.25	0
429	48	2	1	9	50	0.8	-50	0.2	200	0.8	-100	0.2	2	1	1	54	0	259	200	73	50	2002.58	47.9	0	0	44709.7	44711.71	0	44713.71	44714.73	44717.75	44719.62	44719.63	1.67	-17.1	0	44711.65	0
430	48	2	1	10	100	0.5	-50	0.5	200	0.2	-50	0.8	2	1	1	47	1	125	-50	163	-50	2035.71	1.47	0	0	44721.32	44723.35	0	44725.32	44726.34	44729.36	44731.01	44731.02	1.57	13.97	1	44723.28	0
431	48	2	1	11	50	0.5	-100	0.5	100	0.2	-200	0.8	1	1	1	7	1	73	-100	61	-200	2285.93	-50	0	0	44732.61	44734.9	0	44736.61	44737.63	44740.65	44741.53	44741.53	1.75	-46.43	1	44734.82	0
432	48	2	1	12	-100	0.8	-200	0.2	-50	0.5	-200	0.5	1	1	1	19	0	358	-50	129	-100	3887.64	-32.39	0	0	44743.29	44747.17	0	44747.29	44748.31	44751.33	44752.87	44752.88	1.8	-19.89	0	44747.11	0
433	48	2	1	13	200	0.5	-200	0.5	50	0.8	-200	0.2	2	1	1	39	1	248	200	17	-200	2352.82	50	0	0	44754.7	44757.05	0	44758.7	44759.72	44762.74	44763.71	44763.72	1.88	12.13	1	44756.99	0
434	48	2	1	14	200	0.2	-200	0.8	-50	0.8	-200	0.2	1	1	1	28	1	12	-200	93	-50	2202.79	-33.06	0	0	44765.61	44767.81	0	44769.61	44770.63	44773.65	44775.44	44775.45	1.77	-48.06	1	44767.73	0
435	48	2	1	15	200	0.2	-50	0.8	100	0.8	50	0.2	1	1	1	21	0	301	100	236	-50	1418.7	37.89	0	0	44777.23	44778.65	0	44781.23	44782.26	44785.28	44787.23	44787.24	1.94	45.39	0	44778.58	0
436	48	2	1	16	50	0.5	-200	0.5	50	0.2	-50	0.8	2	1	1	38	1	31	-200	8	-50	2152.84	-45.11	0	0	44789.2	44791.35	0	44793.2	44794.22	44797.24	44799.14	44799.14	1.97	39.89	1	44791.28	0
437	48	2	1	17	200	0.5	-200	0.5	50	0.8	-50	0.2	2	1	1	41	0	51	-50	286	200	2586.73	-50	0	0	44801.12	44803.71	0	44805.12	44806.14	44809.16	44810.4	44810.42	1.38	-9.95	0	44803.63	0
438	48	2	1	18	100	0.5	-50	0.5	50	0.8	-50	0.2	2	1	1	36	1	175	-50	360	50	2302.72	-50	0	45297.44	44811.8	44814.1	0	44815.8	44816.82	44819.84	44821.22	44821.23	1.62	24.76	1	44814.03	0
439	48	2	1	19	200	0.5	-50	0.5	50	0.8	-50	0.2	1	1	1	2	1	87	-50	63	-50	1752.26	-50	0	0	44822.86	44824.61	0	44826.86	44827.88	44830.9	44831.87	44831.89	1.41	-9.14	1	44824.54	0
440	48	2	1	20	200	0.2	-200	0.8	-50	0.8	-200	0.2	2	1	1	58	1	63	-200	155	-50	2186.06	-50	0	0	44833.3	44835.49	0	44837.3	44838.32	44841.34	44842.91	44842.91	1.64	47.73	1	44835.4	0
441	48	2	1	21	100	0.5	-200	0.5	50	0.8	-200	0.2	1	1	1	27	1	189	100	114	50	2419.68	35.46	0	0	44844.56	44846.98	0	44848.56	44849.58	44852.6	44854.12	44854.14	1.73	-42.04	1	44846.89	0
442	48	2	1	22	200	0.8	-50	0.2	200	0.5	50	0.5	1	1	1	12	1	268	200	156	50	2786.04	40.24	0	0	44855.89	44858.68	0	44859.89	44860.91	44863.93	44865.1	44865.12	1.2	27.74	1	44858.59	0
443	48	2	1	23	200	0.8	50	0.2	200	0.5	100	0.5	1	1	1	26	0	97	100	102	200	2803.39	5.71	0	0	44866.33	44869.14	0	44870.33	44871.36	44874.37	44875.93	44875.94	1.24	33.21	0	44869.1	0
444	48	2	1	24	-50	0.5	-100	0.5	-50	0.8	-200	0.2	1	1	1	20	1	89	-100	224	-50	2152.64	-44.14	0	0	44877.19	44879.35	0	44881.19	44882.22	44885.23	44886.49	44886.5	1.98	25.86	1	44879.24	0
445	48	2	1	25	100	0.8	-200	0.2	200	0.5	-50	0.5	2	1	1	59	0	186	200	291	100	2636.49	50	0	0	44888.49	44891.12	0	44892.49	44893.51	44896.53	44897.26	44897.26	1.46	45.16	0	44891	0
446	48	2	1	26	-100	0.8	-200	0.2	-50	0.5	-200	0.5	2	1	1	49	0	319	-50	112	-100	2236.23	7.58	0	0	44898.73	44900.97	0	44902.73	44903.75	44906.77	44908.06	44908.07	1.58	-17.42	0	44900.9	0
447	48	2	1	27	200	0.2	-100	0.8	50	0.8	-200	0.2	1	1	1	10	1	99	-100	236	50	2369.59	-32.5	0	0	44909.67	44912.04	0	44913.67	44914.7	44917.71	44919.35	44919.37	1.05	-16.29	1	44911.97	0
448	48	2	1	28	200	0.5	50	0.5	100	0.8	50	0.2	1	1	1	23	1	181	200	73	100	2136.17	50	0	0	44920.43	44922.57	0	44924.43	44925.46	44928.47	44929.89	44929.91	1.51	-43.26	1	44922.49	0
449	48	2	1	29	100	0.5	-50	0.5	50	0.8	-50	0.2	1	1	1	6	0	252	50	41	-50	2619.31	5.79	0	0	44931.43	44934.05	0	44935.43	44936.45	44939.47	44940.8	44940.82	1.73	-34.21	0	44934	0
450	48	2	1	30	50	0.5	-50	0.5	100	0.5	-200	0.5	2	1	1	55	1	208	50	215	100	3503.97	-13.33	0	0	44942.55	44946.06	0	44946.55	44947.58	44950.6	44951.72	44951.73	1.27	14.17	1	44945.99	0
451	48	2	1	31	50	0.8	-50	0.2	200	0.8	-100	0.2	1	1	1	24	0	111	200	172	50	1385.15	30.11	0	0	44958.04	44959.42	0	44962.04	44963.06	44966.08	44967.81	44967.83	1.42	-19.89	0	44959.36	0
452	48	2	1	32	50	0.2	-50	0.8	200	0.2	-100	0.8	2	1	1	43	1	44	-50	191	-100	1802.33	22.76	0	0	44969.26	44971.06	0	44973.26	44974.28	44977.3	44979.59	44979.59	1.89	-14.74	1	44970.96	0
453	48	2	1	33	50	0.2	-50	0.8	50	0.5	-200	0.5	1	1	1	22	1	293	50	54	-200	2703.3	23.65	0	0	44981.49	44984.19	0	44985.49	44986.51	44989.53	44990.82	44990.83	1.01	-6.35	1	44984.15	0
454	48	2	1	34	200	0.2	-100	0.8	50	0.8	-50	0.2	1	1	1	16	0	241	50	335	200	2569.8	6.27	0	0	44991.85	44994.42	0	44995.85	44996.87	44999.89	45000.88	45000.89	1.46	23.77	0	44994.37	0
455	48	2	1	35	200	0.8	-50	0.2	200	0.5	50	0.5	2	1	1	42	1	338	200	8	50	2519.83	27.69	0	0	45002.36	45004.88	0	45006.36	45007.38	45010.4	45013.43	45013.44	1.72	-49.81	1	45004.82	0
456	48	2	1	36	200	0.5	-200	0.5	50	0.8	-50	0.2	1	1	1	11	0	67	-50	320	200	1485.54	-37.28	0	0	45015.17	45016.66	0	45019.17	45020.19	45023.21	45024.82	45024.83	1.91	-19.78	0	45016.61	0
457	48	2	1	37	200	0.5	50	0.5	100	0.8	50	0.2	2	1	1	53	1	19	50	196	100	1718.91	-45.52	0	0	45026.75	45028.47	0	45030.75	45031.77	45034.79	45036	45036.01	1.03	-33.02	1	45028.4	0
458	48	2	1	38	100	0.5	-50	0.5	200	0.2	-50	0.8	1	1	1	17	0	124	-50	86	-50	2286.17	-27.92	0	0	45037.06	45039.35	0	45041.06	45042.08	45045.1	45046.53	45046.53	1.61	-5.42	0	45039.29	0
459	48	2	1	39	-50	0.5	-100	0.5	-50	0.8	-200	0.2	2	1	1	50	1	68	-100	279	-50	3136.87	-41.31	0	0	45048.15	45051.29	0	45052.15	45053.17	45056.19	45057.37	45057.38	1.78	31.19	1	45051.18	0
460	48	2	1	40	50	0.5	-100	0.5	100	0.2	-200	0.8	2	1	1	37	1	31	-100	116	-200	2202.64	0.29	0	0	45059.16	45061.37	0	45063.16	45064.18	45067.2	45069.66	45069.67	1.46	-24.71	1	45061.31	0
461	48	2	1	41	100	0.8	50	0.2	200	0.2	50	0.8	1	1	1	1	0	290	200	328	100	2102.86	50	0	0	45071.14	45073.24	0	45075.14	45076.16	45079.18	45080.28	45080.3	1.81	-27.96	0	45073.15	0
462	48	2	1	42	50	0.8	-50	0.2	200	0.5	-50	0.5	1	1	1	4	0	360	200	86	50	2419.75	45.02	0	0	45082.12	45084.54	0	45086.12	45087.14	45090.16	45091.74	45091.74	1.4	30.02	0	45084.47	0
463	48	2	1	43	100	0.5	-200	0.5	50	0.8	-200	0.2	2	1	1	57	0	196	50	298	100	2786.22	-12.5	0	0	45093.16	45095.95	0	45097.16	45098.18	45101.2	45102.72	45102.72	1.12	-39.8	0	45095.9	0
464	48	2	1	44	50	0.8	-200	0.2	200	0.5	-200	0.5	2	1	1	44	1	90	50	213	200	1885.92	-24.76	0	0	45103.85	45105.74	0	45107.85	45108.88	45111.9	45113.61	45113.61	1.88	17.74	1	45105.66	0
465	48	2	1	45	200	0.2	-50	0.8	100	0.8	50	0.2	2	1	1	51	0	94	100	268	-50	2503.25	35	0	0	45115.52	45118.02	0	45119.52	45120.54	45123.56	45125.03	45125.04	1.86	38.21	0	45117.9	0
466	48	2	1	46	100	0.8	50	0.2	200	0.2	50	0.8	2	1	1	31	0	23	50	157	100	2052.76	-37.5	0	0	45126.91	45128.96	0	45130.91	45131.93	45134.95	45136.09	45136.1	1.37	-49.39	0	45128.87	0
467	48	2	1	47	50	0.5	-200	0.5	50	0.2	-50	0.8	1	1	1	8	0	312	50	137	-200	2318.99	4.72	0	0	45137.49	45139.8	0	45141.49	45142.51	45145.53	45147.59	45147.59	1.74	-12.78	0	45139.77	0
468	48	2	1	48	200	0.2	-200	0.8	50	0.2	-50	0.8	2	1	1	45	0	275	-50	136	-200	2102.67	-8.41	0	0	45149.35	45151.45	0	45153.35	45154.37	45157.39	45160.15	45160.16	1.26	-45.91	0	45151.37	0
469	48	2	1	49	100	0.2	-50	0.8	50	0.8	-200	0.2	1	1	1	18	1	228	-50	105	50	2536.42	-10.9	0	0	45161.42	45163.96	0	45165.42	45166.45	45169.47	45171.45	45171.45	1.55	49.1	1	45163.89	0
470	48	2	1	50	200	0.2	-100	0.8	50	0.8	-50	0.2	2	1	1	46	0	148	50	357	200	1735.77	-48.18	0	0	45173	45174.74	0	45177	45178.02	45181.04	45182.5	45182.51	1.99	-30.68	0	45174.63	0
471	48	2	1	51	50	0.8	-200	0.2	200	0.5	-200	0.5	1	1	1	14	0	244	200	146	50	2770.05	35.87	0	0	45184.51	45187.28	0	45188.51	45189.53	45192.55	45194.29	45194.3	1.79	-14.13	0	45187.2	0
472	48	2	1	52	50	0.5	-50	0.5	100	0.5	-200	0.5	1	1	1	25	0	295	100	115	-50	1952.53	32.09	0	0	45196.11	45198.06	0	45200.11	45201.13	45204.15	45205.76	45205.77	1.23	49.59	0	45198	0
473	48	2	1	53	200	0.2	-100	0.8	50	0.8	-200	0.2	2	1	1	40	1	222	-100	76	50	2436.29	-50	0	0	45207.02	45209.45	0	45211.02	45212.04	45215.06	45215.97	45215.97	1.3	2.7	1	45209.39	0
474	48	2	1	54	50	0.2	-50	0.8	200	0.2	-100	0.8	1	1	1	13	1	300	50	203	-100	2002.57	11.03	0	0	45217.29	45219.3	0	45221.29	45222.31	45225.33	45227.36	45227.37	1.83	-16.47	1	45219.22	0
475	48	2	1	55	50	0.8	-50	0.2	200	0.2	-50	0.8	2	1	1	33	0	297	200	221	50	2152.76	41	0	0	45229.2	45231.36	0	45233.2	45234.23	45237.24	45238.8	45238.81	1.83	-49	0	45231.3	0
476	48	2	1	56	100	0.2	-50	0.8	50	0.8	-200	0.2	2	1	1	48	1	118	-50	4	-200	2669.66	-6.13	0	0	45240.65	45243.32	0	45244.65	45245.67	45248.69	45251.62	45251.62	1.26	-11.13	1	45243.26	0
477	48	2	1	57	200	0.5	-50	0.5	50	0.8	-50	0.2	2	1	1	32	1	69	-50	67	-50	2319.39	0.34	0	0	45252.89	45255.21	0	45256.89	45257.91	45260.93	45262.54	45262.55	1.59	27.84	1	45255.15	0
478	48	2	1	58	100	0.8	-200	0.2	200	0.5	-50	0.5	1	1	1	29	0	114	-50	47	-200	1652.19	-12.08	0	0	45264.15	45265.81	0	45268.15	45269.17	45272.19	45273.26	45273.28	1.57	-12.08	0	45265.76	0
479	48	2	1	59	50	0.2	-50	0.8	50	0.5	-200	0.5	2	1	1	52	1	297	50	238	50	1702.26	-1.85	0	0	45274.86	45276.57	0	45278.86	45279.88	45282.9	45284.64	45284.66	1.52	-44.35	1	45276.48	0
480	48	2	1	60	200	0.5	-200	0.5	200	0.2	-50	0.8	1	1	1	30	0	240	-50	135	-200	3320.49	-36.07	0	0	45286.19	45289.51	0	45290.19	45291.21	45294.23	45296.11	45296.12	1.32	36.43	0	45289.44	0
481	49	2	1	1	100	0.5	-50	0.5	50	0.8	-50	0.2	2	1	1	36	1	174	-50	312	50	2052.51	-30.73	1609.93	1609.94	1612.01	1614.06	0	1616.05	1617.1	1620.13	1622.42	1622.44	1.88	11.77	1	1614	0
482	49	2	1	2	50	0.5	-200	0.5	50	0.2	-50	0.8	1	1	1	8	1	203	50	153	-50	1869.19	2.27	0	0	1624.34	1626.21	0	1628.34	1629.36	1632.38	1637.26	1637.27	1.5	44.77	1	1626.13	0
483	49	2	1	3	200	0.5	-200	0.5	50	0.8	-200	0.2	1	1	1	9	1	241	200	201	50	2936.9	33.53	0	0	1638.79	1641.72	0	1642.79	1643.81	1646.83	1648.38	1648.39	1.83	11.03	1	1641.63	0
484	49	2	1	4	200	0.5	-200	0.5	50	0.8	-50	0.2	2	1	1	41	1	271	200	104	50	2302.89	39.06	0	0	1650.25	1652.55	0	1654.25	1655.27	1658.29	1664.05	1664.06	1.82	-0.94	1	1652.48	0
485	49	2	1	5	200	0.5	-50	0.5	100	0.8	50	0.2	2	1	1	35	0	221	100	171	-50	1969.35	29	0	0	1665.89	1667.86	0	1669.9	1670.92	1673.94	1676	1676	1.78	-28.5	0	1667.81	0
486	49	2	1	6	100	0.8	50	0.2	200	0.2	50	0.8	2	1	1	31	1	309	100	57	50	1385.48	30.95	0	0	1677.81	1679.19	0	1681.81	1682.83	1685.85	1688.48	1688.48	1.61	-19.05	1	1679.05	0
487	49	2	1	7	200	0.5	-50	0.5	100	0.8	50	0.2	1	1	1	5	0	151	100	102	-50	1618.97	30.19	0	0	1690.1	1691.72	0	1694.1	1695.12	1698.14	1700.94	1700.95	1.1	-39.81	0	1691.64	0
488	49	2	1	8	100	0.5	-50	0.5	200	0.2	-50	0.8	1	1	1	17	1	213	100	104	-50	1952.14	36.15	0	0	1702.06	1704.02	0	1706.06	1707.08	1710.1	1713.93	1713.94	1.86	36.15	1	1703.96	0
489	49	2	1	9	200	0.5	-50	0.5	50	0.8	-50	0.2	2	1	1	32	0	89	50	128	-50	2553.22	29.25	0	0	1715.81	1718.36	0	1719.81	1720.83	1723.85	1726.89	1726.9	1.76	21.75	0	1718.3	0
490	49	2	1	10	200	0.2	-100	0.8	50	0.8	-50	0.2	1	1	1	16	0	35	-50	327	200	1885.9	-13.32	0	0	1728.67	1730.56	0	1732.67	1733.69	1736.71	1740.27	1740.28	1.72	46.68	0	1730.49	0
491	49	2	1	11	100	0.5	-200	0.5	50	0.8	-200	0.2	1	1	1	27	0	295	50	272	100	2820.34	1.34	0	0	1742.02	1744.84	0	1746.02	1747.04	1750.06	1750.72	1750.73	1.28	1.34	0	1744.73	0
492	49	2	1	12	100	0.8	50	0.2	200	0.2	50	0.8	1	1	1	1	0	40	50	145	100	2336.32	-0.33	0	0	1752.01	1754.35	0	1756.01	1757.03	1760.05	1762.88	1762.89	1.13	42.17	0	1754.27	0
493	49	2	1	13	50	0.8	-50	0.2	200	0.2	-50	0.8	1	1	1	3	1	149	50	83	-50	2236.06	6.97	0	0	1764.02	1766.26	0	1768.02	1769.04	1772.06	1773.51	1773.53	1.44	19.47	1	1766.15	0
494	49	2	1	14	50	0.5	-50	0.5	100	0.5	-200	0.5	2	1	1	55	1	135	-50	188	100	2570.02	-23.77	0	0	1774.98	1777.55	0	1778.98	1780.01	1783.02	1786.6	1786.61	1.63	8.73	1	1777.48	0
495	49	2	1	15	50	0.2	-50	0.8	200	0.2	-100	0.8	2	1	1	43	1	344	50	146	-100	2620.09	11.24	0	0	1788.25	1790.87	0	1792.25	1793.27	1796.29	1797.71	1797.72	1.62	1.24	1	1790.78	0
496	49	2	1	16	-100	0.8	-200	0.2	-50	0.5	-200	0.5	2	1	1	49	0	229	-50	151	-100	3370.61	0.33	0	0	1799.36	1802.73	0	1803.36	1804.38	1807.4	1811.67	1811.69	1.22	32.83	0	1802.66	0
497	49	2	1	17	100	0.2	-50	0.8	50	0.8	-200	0.2	2	1	1	48	0	351	50	328	100	2653.29	5.77	0	0	1812.92	1815.57	0	1816.92	1817.94	1820.96	1824.14	1824.15	1.68	45.77	0	1815.46	0
498	49	2	1	18	200	0.5	-200	0.5	200	0.2	-50	0.8	1	1	1	30	0	277	-50	102	-200	3137.19	-27.87	0	2334.4	1825.85	1828.99	0	1829.85	1830.87	1833.89	1837.15	1837.16	1.04	17.13	0	1828.9	0
499	49	2	1	19	50	0.5	-100	0.5	100	0.2	-200	0.8	1	1	1	7	1	278	50	285	-200	2469.7	1.88	0	0	1838.21	1840.68	0	1842.21	1843.23	1846.25	1847.32	1847.34	1.76	1.88	1	1840.58	0
500	49	2	1	20	200	0.2	-100	0.8	50	0.8	-50	0.2	2	1	1	46	0	210	50	100	-100	2002.68	13.81	0	0	1849.11	1851.11	0	1853.11	1854.13	1857.15	1861.62	1861.63	1.4	38.81	0	1851.02	0
501	49	2	1	21	200	0.5	50	0.5	100	0.8	50	0.2	1	1	1	23	1	129	50	360	100	2402.92	14.27	0	0	1863.05	1865.45	0	1867.05	1868.07	1871.09	1874.09	1874.1	1.12	26.77	1	1865.37	0
502	49	2	1	22	50	0.5	-200	0.5	50	0.2	-50	0.8	2	1	1	38	0	319	50	265	50	3087.3	36.14	0	0	1875.23	1878.32	0	1879.23	1880.25	1883.27	1885.11	1885.12	1.98	43.64	0	1878.28	0
503	49	2	1	23	50	0.8	-50	0.2	200	0.5	-50	0.5	1	1	1	4	0	284	200	122	50	3921.15	45.66	0	0	1887.13	1891.05	0	1891.13	1892.15	1895.17	1897.03	1897.03	1.51	-4.34	0	1891	0
504	49	2	1	24	200	0.2	-50	0.8	100	0.8	50	0.2	2	1	1	51	0	318	100	228	-50	1885.96	41.2	0	0	1898.55	1900.44	0	1902.55	1903.57	1906.59	1908.31	1908.31	1.08	48.7	0	1900.37	0
505	49	2	1	25	100	0.5	-200	0.5	50	0.8	-200	0.2	2	1	1	57	0	13	-200	243	100	2319.82	-50	0	0	1909.4	1911.72	0	1913.4	1914.42	1917.44	1919.72	1919.72	1.57	-44.56	0	1911.64	0
506	49	2	1	26	200	0.5	-200	0.5	50	0.8	-50	0.2	1	1	1	11	0	338	50	26	-200	2152.87	5.4	0	0	1921.31	1923.46	0	1925.31	1926.33	1929.35	1930.97	1930.98	1.3	5.4	0	1923.41	0
507	49	2	1	27	50	0.8	-200	0.2	200	0.5	-200	0.5	1	1	1	14	1	45	-200	134	-200	2019.32	-50	0	0	1932.29	1934.3	0	1936.29	1937.31	1940.33	1941.99	1941.99	1.77	24.09	1	1934.18	0
509	49	2	1	29	100	0.2	-50	0.8	50	0.8	-200	0.2	1	1	1	18	0	233	50	246	-50	1518.88	-5.5	0	0	1949.74	1951.25	0	1953.74	1954.76	1957.78	1961.13	1961.13	1.33	-35.5	0	1951.19	0
510	49	2	1	30	200	0.2	-200	0.8	50	0.2	-50	0.8	1	1	1	15	0	309	50	270	-200	2703.27	2.57	0	0	1962.46	1965.17	0	1966.46	1967.49	1970.51	1972.95	1972.96	1.73	10.07	0	1965.12	0
511	49	2	1	31	200	0.2	-100	0.8	50	0.8	-200	0.2	2	1	1	40	0	127	50	15	-100	2302.82	16.46	0	0	1979.7	1982	0	1983.7	1984.72	1987.74	1989.22	1989.22	1.29	-6.04	0	1981.95	0
512	49	2	1	32	200	0.2	-200	0.8	-50	0.8	-200	0.2	2	1	1	58	1	230	-200	220	-50	1819.17	-45.67	0	0	1990.52	1992.34	0	1994.52	1995.55	1998.57	2000.08	2000.1	1.98	-23.17	1	1992.27	0
513	49	2	1	33	100	0.8	-200	0.2	200	0.5	-50	0.5	1	1	1	29	1	251	100	195	200	2202.88	14.24	0	0	2002.1	2004.31	0	2006.1	2007.12	2010.14	2013.19	2013.2	1.11	26.74	1	2004.23	0
514	49	2	1	34	200	0.2	-100	0.8	50	0.8	-200	0.2	1	1	1	10	0	225	50	244	-100	1702.63	18.04	0	0	2014.31	2016.02	0	2018.31	2019.34	2022.36	2027.63	2027.64	1.01	48.04	0	2015.97	0
515	49	2	1	35	200	0.2	-50	0.8	100	0.8	50	0.2	1	1	1	21	0	345	100	349	200	1986.05	11.39	0	0	2028.66	2030.65	0	2032.66	2033.68	2036.7	2038.37	2038.39	1.26	-18.61	0	2030.58	0
516	49	2	1	36	50	0.2	-50	0.8	50	0.5	-200	0.5	2	1	1	52	0	326	50	28	-50	2653.02	17.6	0	0	2039.66	2042.31	0	2043.66	2044.68	2047.7	2048.82	2048.83	1.4	17.6	0	2042.27	0
517	49	2	1	37	200	0.8	-50	0.2	200	0.5	50	0.5	2	1	1	42	1	341	200	159	50	1201.88	36.45	0	0	2050.25	2051.45	0	2054.25	2055.27	2058.29	2060.24	2060.26	1.71	-41.05	1	2051.36	0
518	49	2	1	38	50	0.8	-200	0.2	200	0.5	-200	0.5	2	1	1	44	1	227	50	67	-200	2169.59	21.4	0	0	2061.98	2064.15	0	2065.98	2067	2070.02	2072.27	2072.29	1.69	26.4	1	2064.06	0
519	49	2	1	39	50	0.2	-50	0.8	50	0.5	-200	0.5	1	1	1	22	0	317	50	137	-50	2536.51	32.89	0	0	2073.99	2076.53	0	2077.99	2079.01	2082.03	2083.97	2083.98	1.9	37.89	0	2076.48	0
520	49	2	1	40	200	0.5	-200	0.5	200	0.2	-50	0.8	2	1	1	60	1	294	200	152	-50	1935.79	50	0	0	2085.9	2087.84	0	2089.9	2090.92	2093.94	2095.02	2095.04	1.27	45.55	1	2087.73	0
521	49	2	1	41	50	0.8	-50	0.2	200	0.2	-50	0.8	2	1	1	33	1	266	50	220	-50	1518.74	35.43	0	0	2096.33	2097.85	0	2100.33	2101.35	2104.37	2105.5	2105.52	1.94	25.43	1	2097.74	0
522	49	2	1	42	50	0.8	-50	0.2	200	0.8	-100	0.2	1	1	1	24	0	125	200	17	-50	1969.28	30.51	0	0	2107.47	2109.44	0	2111.47	2112.49	2115.51	2118.3	2118.31	1.92	-49.49	0	2109.39	0
523	49	2	1	43	50	0.8	-50	0.2	200	0.5	-50	0.5	2	1	1	34	1	183	50	139	-50	1485.52	14.09	0	0	2120.25	2121.74	0	2124.25	2125.27	2128.29	2130.08	2130.09	1.72	-40.91	1	2121.68	0
524	49	2	1	44	200	0.8	-50	0.2	200	0.5	50	0.5	1	1	1	12	0	178	50	315	200	2286.4	-0.98	0	0	2131.83	2134.11	0	2135.83	2136.85	2139.87	2143.02	2143.04	1.48	-25.98	0	2134.06	0
525	49	2	1	45	200	0.8	50	0.2	200	0.5	100	0.5	2	1	1	56	0	192	200	14	50	1919.29	38.77	0	0	2144.54	2146.46	0	2148.54	2149.56	2152.58	2154.11	2154.12	1.83	-8.73	0	2146.4	0
526	49	2	1	46	50	0.8	-50	0.2	200	0.8	-100	0.2	2	1	1	54	1	69	-50	291	200	1752.45	-13.62	0	0	2155.95	2157.7	0	2159.95	2160.97	2163.99	2166.89	2166.91	1.92	8.88	1	2157.61	0
527	49	2	1	47	200	0.2	-200	0.8	-50	0.8	-200	0.2	1	1	1	28	1	147	-200	214	-50	2686.62	-40	0	0	2168.85	2171.53	0	2172.85	2173.87	2176.89	2178.54	2178.56	1.06	-28.17	1	2171.47	0
528	49	2	1	48	200	0.8	50	0.2	200	0.5	100	0.5	1	1	1	26	1	226	200	139	100	1752.42	40.53	0	0	2179.62	2181.38	0	2183.62	2184.65	2187.67	2191.72	2191.74	1.45	3.03	1	2181.28	0
529	49	2	1	49	200	0.5	-200	0.5	50	0.8	-200	0.2	2	1	1	39	0	257	50	46	-200	2069.43	31.72	0	0	2193.19	2195.26	0	2197.19	2198.21	2201.23	2203.63	2203.65	1.54	9.22	0	2195.2	0
530	49	2	1	50	100	0.5	-50	0.5	200	0.2	-50	0.8	2	1	1	47	1	300	100	223	-50	2169.47	25.21	0	0	2205.2	2207.37	0	2209.2	2210.22	2213.24	2215.05	2215.06	1.46	-27.29	1	2207.31	0
531	49	2	1	51	-50	0.5	-100	0.5	-50	0.8	-200	0.2	2	1	1	50	0	262	-50	340	-50	2169.68	-10.79	0	0	2216.53	2218.7	0	2220.53	2221.55	2224.57	2227.76	2227.77	1.85	19.21	0	2218.62	0
532	49	2	1	52	200	0.5	50	0.5	100	0.8	50	0.2	2	1	1	53	0	44	50	128	50	1919.34	-1.17	0	0	2229.64	2231.56	0	2233.64	2234.66	2237.68	2240.56	2240.57	1.44	11.33	0	2231.48	0
533	49	2	1	53	50	0.5	-100	0.5	100	0.2	-200	0.8	2	1	1	37	1	192	50	174	-200	2386.36	14.22	0	0	2242.02	2244.4	0	2246.02	2247.04	2250.06	2253.16	2253.18	1.59	-35.78	1	2244.31	0
534	49	2	1	54	200	0.2	-200	0.8	50	0.2	-50	0.8	2	1	1	45	0	249	-50	230	-200	2102.81	-22.05	0	0	2254.78	2256.88	0	2258.78	2259.8	2262.82	2266.52	2266.52	1.06	-29.55	0	2256.79	0
535	49	2	1	55	50	0.5	-50	0.5	100	0.5	-200	0.5	1	1	1	25	1	304	50	252	100	2770.15	13.65	0	0	2267.59	2270.36	0	2271.59	2272.61	2275.63	2279.34	2279.35	1.26	-3.85	1	2270.28	0
536	49	2	1	56	-100	0.8	-200	0.2	-50	0.5	-200	0.5	1	1	1	19	0	344	-50	192	-100	3387.42	-3.05	0	0	2280.64	2284.03	0	2284.64	2285.66	2288.68	2289.8	2289.81	1.19	-10.55	0	2283.98	0
537	49	2	1	57	50	0.2	-50	0.8	200	0.2	-100	0.8	1	1	1	13	1	175	-50	246	-100	2336.27	-26.15	0	0	2291.01	2293.35	0	2295.01	2296.04	2299.06	2300.57	2300.57	1.33	3.85	1	2293.26	0
538	49	2	1	58	100	0.5	-50	0.5	50	0.8	-50	0.2	1	1	1	6	0	199	50	80	-50	1635.66	-9.7	0	0	2301.91	2303.54	0	2305.91	2306.93	2309.95	2311.08	2311.08	1.73	-19.7	0	2303.48	0
539	49	2	1	59	100	0.8	-200	0.2	200	0.5	-50	0.5	2	1	1	59	1	308	100	86	-50	1619.02	20.8	0	0	2312.82	2314.44	0	2316.82	2317.84	2320.86	2322.01	2322.01	1.99	8.3	1	2314.34	0
540	49	2	1	60	-50	0.5	-100	0.5	-50	0.8	-200	0.2	1	1	1	20	0	314	-50	345	-50	2319.72	-27.91	0	0	2324.01	2326.33	0	2328.01	2329.04	2332.05	2332.74	2332.76	1.65	-27.91	0	2326.26	0
541	50	1	1	1	-50	0.5	-100	0.5	-50	0.8	-200	0.2	2	1	1	50	0	221	-50	354	-50	3504.62	-14.82	4359.26	4359.27	4361.34	4364.84	0	4365.37	4366.41	4369.45	4371.2	4371.21	1.66	-2.32	0	4364.77	0
542	50	1	1	2	200	0.2	-50	0.8	100	0.8	50	0.2	1	1	1	21	0	271	100	114	-50	2336.4	14.23	0	0	4372.88	4375.22	0	4376.88	4377.9	4380.92	4383.65	4383.66	1.7	-25.77	0	4375.14	0
543	50	1	1	3	50	0.8	-200	0.2	200	0.5	-200	0.5	2	1	1	44	0	67	-200	193	50	2486.47	-29.06	0	0	4385.38	4387.86	0	4389.38	4390.4	4393.42	4394.91	4394.92	1.76	8.44	0	4387.79	0
544	50	1	1	4	50	0.5	-100	0.5	100	0.2	-200	0.8	2	1	1	37	1	34	-100	73	-200	2169.58	-25.32	0	0	4396.69	4398.86	0	4400.69	4401.71	4404.73	4406.48	4406.5	1.03	17.18	1	4398.78	0
545	50	1	1	5	100	0.8	-200	0.2	200	0.5	-50	0.5	1	1	1	29	0	134	-50	164	100	2503.2	-25.25	0	0	4407.55	4410.05	0	4411.55	4412.57	4415.59	4417.06	4417.07	1.6	-45.25	0	4409.98	0
546	50	1	1	6	100	0.5	-200	0.5	50	0.8	-200	0.2	2	1	1	57	0	155	50	248	100	1952.66	-10.95	0	0	4418.69	4420.65	0	4422.69	4423.71	4426.73	4428.69	4428.7	1.04	-35.95	0	4420.56	0
547	50	1	1	7	100	0.8	-200	0.2	200	0.5	-50	0.5	2	1	1	59	0	189	200	55	-200	2236.48	50	0	0	4429.75	4431.99	0	4433.75	4434.78	4437.79	4439.6	4439.61	1.56	12.27	0	4431.85	0
548	50	1	1	8	200	0.5	50	0.5	100	0.8	50	0.2	1	1	1	23	0	176	100	183	200	2219.1	19.84	0	0	4441.18	4443.4	0	4445.18	4446.2	4449.22	4451.31	4451.32	1.72	-25.16	0	4443.33	0
549	50	1	1	9	200	0.2	-200	0.8	50	0.2	-50	0.8	1	1	1	15	0	105	-50	295	200	3354.42	-10.86	0	0	4453.06	4456.41	0	4457.06	4458.08	4461.1	4464.62	4464.64	1.46	-20.86	0	4456.33	0
550	50	1	1	10	-50	0.5	-100	0.5	-50	0.8	-200	0.2	1	1	1	20	0	116	-50	5	-100	3987.38	-6.63	0	0	4466.12	4470.11	0	4470.13	4471.14	4474.16	4477.09	4477.1	1.78	-49.13	0	4470.11	0
551	50	1	1	11	200	0.8	-50	0.2	200	0.5	50	0.5	1	1	1	12	0	123	50	137	200	2886.84	14.86	0	0	4478.88	4481.77	0	4482.88	4483.91	4486.93	4489.76	4489.76	1.51	4.86	0	4481.69	0
552	50	1	1	12	-100	0.8	-200	0.2	-50	0.5	-200	0.5	1	1	1	19	0	59	-200	358	-100	3904.39	-27.5	0	0	4491.28	4495.18	0	4495.28	4496.3	4499.32	4504.01	4504.03	1.99	44.83	0	4495.13	0
553	50	1	1	13	50	0.5	-200	0.5	50	0.2	-50	0.8	1	1	1	8	1	269	50	70	-50	3587.58	50	0	0	4506.03	4509.61	0	4510.03	4511.05	4514.07	4516.65	4516.67	1.97	6.47	1	4509.53	0
554	50	1	1	14	200	0.5	-50	0.5	100	0.8	50	0.2	1	1	1	5	0	178	100	302	200	2386.4	30.94	0	0	4518.66	4521.04	0	4522.66	4523.68	4526.7	4528.05	4528.05	1.27	10.94	0	4520.97	0
555	50	1	1	15	50	0.5	-200	0.5	50	0.2	-50	0.8	2	1	1	38	0	85	-50	297	50	3787.78	-25.91	0	0	4529.33	4533.12	0	4533.33	4534.35	4537.37	4539.08	4539.09	1.83	-3.41	0	4533.02	0
556	50	1	1	16	50	0.2	-50	0.8	200	0.2	-100	0.8	2	1	1	43	0	268	-100	291	50	3987.9	23.69	0	0	4540.94	4544.93	0	4544.95	4545.97	4548.99	4550.72	4550.72	1.24	-6.31	0	4544.84	0
557	50	1	1	17	50	0.5	-50	0.5	100	0.5	-200	0.5	2	1	1	55	0	357	100	355	50	3554.22	17.78	0	0	4551.97	4555.53	0	4555.97	4556.99	4560.01	4562.17	4562.18	1.94	-22.22	0	4555.47	0
558	50	1	1	18	200	0.5	-200	0.5	200	0.2	-50	0.8	2	1	1	60	0	280	-50	105	-200	2886.84	-12.59	0	5080.88	4564.13	4567.02	0	4568.13	4569.15	4572.17	4574.49	4574.49	1.09	44.91	0	4566.95	0
559	50	1	1	19	50	0.8	-50	0.2	200	0.8	-100	0.2	1	1	1	24	0	203	200	223	50	2202.93	25.65	0	0	4575.59	4577.8	0	4579.59	4580.62	4583.64	4585.45	4585.45	1.33	-34.35	0	4577.72	0
560	50	1	1	20	50	0.2	-50	0.8	50	0.5	-200	0.5	2	1	1	52	1	137	-50	69	-200	3670.91	22.85	0	0	4586.79	4590.46	0	4590.79	4591.81	4594.83	4597.19	4597.2	1.76	2.85	1	4590.39	0
561	50	1	1	21	100	0.5	-50	0.5	200	0.2	-50	0.8	2	1	1	47	1	357	100	120	-50	2102.8	3.6	0	0	4598.97	4601.07	0	4602.97	4603.99	4607.01	4609.67	4609.68	1.43	48.6	1	4600.97	0
562	50	1	1	22	100	0.5	-50	0.5	50	0.8	-50	0.2	2	1	1	36	0	42	-50	274	100	3120.34	-11.21	0	0	4611.11	4614.23	0	4615.11	4616.13	4619.15	4620.6	4620.6	1.5	21.29	0	4614.12	0
563	50	1	1	23	200	0.5	-50	0.5	50	0.8	-50	0.2	2	1	1	32	0	40	-50	18	-50	2136.15	-22.24	0	0	4622.12	4624.26	0	4626.12	4627.14	4630.16	4635.64	4635.65	1.5	-27.24	0	4624.14	0
564	50	1	1	24	100	0.8	50	0.2	200	0.2	50	0.8	1	1	1	1	1	96	100	275	50	3487.51	5.76	0	0	4637.15	4640.64	0	4641.15	4642.18	4645.19	4647.08	4647.1	1.59	5.76	1	4640.57	0
565	50	1	1	25	100	0.5	-50	0.5	200	0.2	-50	0.8	1	1	1	17	1	68	-50	331	200	3003.67	-7.04	0	0	4648.7	4651.7	0	4652.7	4653.72	4656.74	4661.37	4661.38	1.2	37.96	1	4651.4	0
566	50	1	1	26	50	0.8	-50	0.2	200	0.8	-100	0.2	2	1	1	54	0	170	200	23	-50	2403.39	42.46	0	0	4662.58	4664.98	0	4666.58	4667.6	4670.62	4672.92	4672.92	1.12	-47.54	0	4664.84	0
567	50	1	1	27	200	0.5	50	0.5	100	0.8	50	0.2	2	1	1	53	1	338	200	80	100	2269.65	23.9	0	0	4674.06	4676.33	0	4678.06	4679.08	4682.1	4684.25	4684.25	1.21	-16.1	1	4676.21	0
568	50	1	1	28	50	0.8	-50	0.2	200	0.5	-50	0.5	1	1	1	4	0	224	200	271	50	2219.55	23.17	0	0	4685.47	4687.69	0	4689.47	4690.49	4693.51	4695.16	4695.18	1.15	23.17	0	4687.22	0
569	50	1	1	29	100	0.2	-50	0.8	50	0.8	-200	0.2	1	1	1	18	0	289	50	132	-50	3504.33	49.05	0	0	4696.34	4699.85	0	4700.34	4701.37	4704.39	4706.07	4706.09	1.13	19.05	0	4699.46	0
570	50	1	1	30	-100	0.8	-200	0.2	-50	0.5	-200	0.5	2	1	1	49	0	299	-50	77	-100	3487.15	11.01	0	0	4707.22	4710.71	0	4711.22	4712.24	4715.26	4719.51	4719.52	1.33	16.01	0	4710.65	0
571	50	1	1	31	50	0.2	-50	0.8	50	0.5	-200	0.5	1	1	1	22	1	221	-50	322	50	3370.46	21.66	0	0	4725.86	4729.23	0	4729.86	4730.88	4733.9	4735.88	4735.88	1.27	-8.34	1	4729.14	0
572	50	1	1	32	50	0.5	-50	0.5	100	0.5	-200	0.5	1	1	1	25	1	244	50	181	100	2319.36	39.66	0	0	4737.17	4739.49	0	4741.17	4742.19	4745.21	4747.99	4747.99	1.5	4.66	1	4739.33	0
573	50	1	1	33	200	0.2	-50	0.8	100	0.8	50	0.2	2	1	1	51	0	159	100	29	-50	1552.34	11.45	0	0	4749.5	4751.05	0	4753.5	4754.52	4757.54	4759.25	4759.27	1.47	-31.05	0	4750.98	0
574	50	1	1	34	200	0.5	-200	0.5	200	0.2	-50	0.8	1	1	1	30	1	88	-200	339	200	2436.1	-50	0	0	4760.76	4763.19	0	4764.76	4765.78	4768.8	4770.71	4770.72	1.11	-12.89	1	4763.06	0
575	50	1	1	35	50	0.8	-50	0.2	200	0.2	-50	0.8	2	1	1	33	1	175	50	68	-50	2402.94	23.47	0	0	4771.83	4774.24	0	4775.83	4776.86	4779.87	4782.39	4782.39	1.3	-6.53	1	4774.15	0
576	50	1	1	36	200	0.5	-200	0.5	50	0.8	-200	0.2	2	1	1	39	0	267	50	88	-200	3987.66	9.33	0	0	4783.69	4787.68	0	4787.7	4788.72	4791.74	4795.04	4795.06	1.3	-5.67	0	4787.67	0
577	50	1	1	37	50	0.2	-50	0.8	200	0.2	-100	0.8	1	1	1	13	1	62	-50	191	-100	3220.02	-8.27	0	0	4796.37	4799.59	0	4800.37	4801.4	4804.42	4806.18	4806.18	1.64	24.23	1	4799.43	0
578	50	1	1	38	50	0.5	-100	0.5	100	0.2	-200	0.8	1	1	1	7	1	345	50	233	-200	2486.03	11.24	0	0	4807.83	4810.32	0	4811.84	4812.86	4815.88	4820.42	4820.43	1.27	18.74	1	4810.23	0
579	50	1	1	39	200	0.2	-100	0.8	50	0.8	-50	0.2	2	1	1	46	0	37	-50	4	-100	2603.22	-3.78	0	0	4821.72	4824.32	0	4825.72	4826.74	4829.76	4832.96	4832.98	1.58	-1.28	0	4823.84	0
580	50	1	1	40	200	0.2	-200	0.8	50	0.2	-50	0.8	2	1	1	45	0	357	50	348	200	2920.18	7.66	0	0	4834.56	4837.48	0	4838.56	4839.58	4842.6	4845.19	4845.19	1.59	32.66	0	4837.42	0
581	50	1	1	41	200	0.5	-50	0.5	100	0.8	50	0.2	2	1	1	35	1	271	200	197	100	3187.02	27.97	0	0	4846.79	4849.98	0	4850.79	4851.81	4854.83	4856.42	4856.43	1.44	-22.03	1	4849.9	0
582	50	1	1	42	200	0.2	-100	0.8	50	0.8	-50	0.2	1	1	1	16	0	197	50	144	-100	2036	17.02	0	0	4857.88	4859.92	0	4861.88	4862.91	4865.92	4867.79	4867.81	1.1	17.02	0	4859.86	0
583	50	1	1	43	50	0.8	-200	0.2	200	0.5	-200	0.5	1	1	1	14	0	126	-200	58	-200	1819.41	-47.39	0	0	4868.93	4870.75	0	4872.93	4873.95	4876.97	4878.93	4878.94	1.91	10.11	0	4870.67	0
585	50	1	1	45	200	0.2	-100	0.8	50	0.8	-200	0.2	1	1	1	10	0	343	50	253	-100	2269.65	-24.27	0	0	4886.49	4888.76	0	4890.49	4891.52	4894.54	4897.86	4897.87	1.25	-26.77	0	4888.67	0
586	50	1	1	46	50	0.8	-50	0.2	200	0.5	-50	0.5	2	1	1	34	0	79	-50	323	50	1803.08	-36.51	0	0	4899.12	4900.93	0	4903.12	4904.14	4907.16	4908.96	4908.97	1.03	3.49	0	4900.78	0
587	50	1	1	47	200	0.8	-50	0.2	200	0.5	50	0.5	2	1	1	42	1	162	200	45	50	1569.15	32.26	0	0	4910.02	4911.59	0	4914.02	4915.04	4918.06	4920.7	4920.71	1.65	37.26	1	4911.45	0
588	50	1	1	48	100	0.2	-50	0.8	50	0.8	-200	0.2	2	1	1	48	0	84	50	43	-50	1652.32	10.86	0	0	4922.38	4924.03	0	4926.38	4927.4	4930.42	4932.86	4932.87	1.86	-14.14	0	4923.98	0
589	50	1	1	49	100	0.5	-50	0.5	50	0.8	-50	0.2	1	1	1	6	0	258	50	218	100	2219.58	8.94	0	0	4934.74	4936.96	0	4938.74	4939.76	4942.78	4945.71	4945.72	1.69	-6.06	0	4936.91	0
590	50	1	1	50	50	0.8	-50	0.2	200	0.2	-50	0.8	1	1	1	3	1	18	-50	56	-50	2169.42	-50	0	0	4947.42	4949.59	0	4951.42	4952.44	4955.46	4959.31	4959.31	1.11	-7.68	1	4949.52	0
591	50	1	1	51	200	0.2	-100	0.8	50	0.8	-200	0.2	2	1	1	40	0	215	50	326	200	1919.31	-27.5	0	0	4960.43	4962.35	0	4964.43	4965.45	4968.47	4972.86	4972.88	1.34	-19.56	0	4962.28	0
592	50	1	1	52	200	0.5	-200	0.5	50	0.8	-200	0.2	1	1	1	9	1	250	200	299	50	2286.32	50	0	0	4974.23	4976.52	0	4978.23	4979.25	4982.27	4984.59	4984.61	1.97	-36.96	1	4976.36	0
593	50	1	1	53	100	0.5	-200	0.5	50	0.8	-200	0.2	1	1	1	27	0	330	50	220	100	2219.71	14.83	0	0	4986.59	4988.81	0	4990.59	4991.61	4994.63	4998.6	4998.62	1.58	-32.67	0	4988.68	0
594	50	1	1	54	200	0.5	-50	0.5	50	0.8	-50	0.2	1	1	1	2	1	270	200	153	50	2536.73	50	0	0	5000.2	5002.74	0	5004.2	5005.23	5008.25	5009.93	5009.95	1.22	-10.56	1	5002.67	0
595	50	1	1	55	200	0.2	-200	0.8	-50	0.8	-200	0.2	1	1	1	28	0	271	-50	100	-200	2953.69	-5.7	0	0	5011.18	5014.14	0	5015.18	5016.2	5019.22	5023.28	5023.29	1.04	-30.7	0	5013.98	0
596	50	1	1	56	200	0.5	-200	0.5	50	0.8	-50	0.2	2	1	1	41	1	279	200	169	50	2069.31	50	0	0	5024.34	5026.41	0	5028.34	5029.37	5032.39	5034.51	5034.52	1.76	-37.96	1	5026.33	0
597	50	1	1	57	200	0.8	50	0.2	200	0.5	100	0.5	2	1	1	56	1	43	50	112	100	1752.49	7.44	0	0	5036.29	5038.04	0	5040.29	5041.31	5044.33	5046.43	5046.43	1.23	-42.56	1	5037.98	0
598	50	1	1	58	200	0.8	50	0.2	200	0.5	100	0.5	1	1	1	26	1	127	200	340	200	2069.3	29.07	0	0	5047.67	5049.74	0	5051.67	5052.69	5055.71	5057.79	5057.79	1.76	-43.43	1	5049.66	0
599	50	1	1	59	100	0.8	50	0.2	200	0.2	50	0.8	2	1	1	31	1	260	100	69	50	2436.51	28.7	0	0	5059.56	5062	0	5063.56	5064.58	5067.6	5069.08	5069.09	1.16	11.2	1	5061.93	0
600	50	1	1	60	200	0.5	-200	0.5	50	0.8	-50	0.2	1	1	1	11	1	337	200	51	-50	2786.69	32.74	0	0	5070.26	5073.04	0	5074.26	5075.28	5078.3	5079.8	5079.81	1.07	0.24	1	5072.95	0
601	51	2	1	1	100	0.5	-50	0.5	200	0.2	-50	0.8	1	1	1	17	1	313	100	38	-50	1769.16	13.98	21367.32	21367.33	21369.4	21371.17	0	21373.44	21374.49	21377.53	21380.48	21380.48	1.81	-36.02	1	21371.05	0
602	51	2	1	2	100	0.8	50	0.2	200	0.2	50	0.8	1	1	1	1	1	130	100	296	200	1001.48	13.88	0	0	21382.3	21383.3	0	21386.3	21387.32	21390.34	21392.32	21392.33	1.96	13.88	1	21383.2	0
603	51	2	1	3	100	0.8	50	0.2	200	0.2	50	0.8	2	1	1	31	1	197	100	315	200	2436.1	11.16	0	0	21394.29	21396.73	0	21398.29	21399.32	21402.34	21405.9	21405.91	1.48	48.66	1	21396.63	0
604	51	2	1	4	100	0.5	-200	0.5	50	0.8	-200	0.2	1	1	1	27	1	121	-200	130	50	2703.36	-43.63	0	0	21407.39	21410.09	0	21411.39	21412.41	21415.43	21416.75	21416.77	1.89	-18.63	1	21409.99	0
605	51	2	1	5	200	0.5	-50	0.5	100	0.8	50	0.2	1	1	1	5	0	270	100	358	200	1585.67	27.62	0	0	21418.67	21420.25	0	21422.67	21423.69	21426.71	21428.12	21428.13	1.23	2.62	0	21420.14	0
606	51	2	1	6	-50	0.5	-100	0.5	-50	0.8	-200	0.2	1	1	1	20	1	120	-100	45	-200	3003.67	-39.53	0	0	21429.38	21432.38	0	21433.38	21434.4	21437.42	21439.13	21439.14	1.57	-27.03	1	21432.3	0
607	51	2	1	7	-50	0.5	-100	0.5	-50	0.8	-200	0.2	2	1	1	50	0	2	-200	237	-50	2653.44	-50	0	0	21440.72	21443.38	0	21444.72	21445.74	21448.76	21450.87	21450.88	1.35	-41.32	0	21443.27	0
608	51	2	1	8	200	0.5	-200	0.5	50	0.8	-200	0.2	2	1	1	39	1	50	-200	128	50	2536.74	-50	0	0	21452.23	21454.77	0	21456.23	21457.26	21460.28	21461.83	21461.84	1.95	-18.44	1	21454.65	0
609	51	2	1	9	200	0.8	50	0.2	200	0.5	100	0.5	2	1	1	56	1	104	200	178	100	1752.4	16.5	0	0	21463.81	21465.56	0	21467.81	21468.83	21471.85	21473.8	21473.8	1.65	-11	1	21465.46	0
610	51	2	1	10	50	0.8	-200	0.2	200	0.5	-200	0.5	1	1	1	14	0	182	200	240	50	1902.63	37.24	0	0	21475.47	21477.38	0	21479.47	21480.49	21483.51	21485.3	21485.32	1.09	-10.26	0	21477.26	0
611	51	2	1	11	200	0.5	-200	0.5	200	0.2	-50	0.8	2	1	1	60	0	346	200	303	200	2386.65	32.37	0	0	21486.42	21488.8	0	21490.42	21491.44	21494.46	21496.95	21496.96	1.38	47.37	0	21488.68	0
612	51	2	1	12	50	0.8	-50	0.2	200	0.2	-50	0.8	1	1	1	3	0	183	-50	208	50	2286.48	-16.93	0	0	21498.36	21500.65	0	21502.36	21503.38	21506.4	21508.47	21508.49	1.49	0.57	0	21500.54	0
613	51	2	1	13	200	0.8	50	0.2	200	0.5	100	0.5	1	1	1	26	1	275	200	216	200	1552.29	25.53	0	0	21509.99	21511.54	0	21513.99	21515.01	21518.03	21519.21	21519.22	1.65	25.53	1	21511.43	0
614	51	2	1	14	50	0.2	-50	0.8	50	0.5	-200	0.5	2	1	1	52	0	290	50	334	50	2553.21	25.71	0	0	21520.88	21523.44	0	21524.88	21525.91	21528.92	21531.7	21531.71	1.47	48.21	0	21523.33	0
615	51	2	1	15	50	0.5	-100	0.5	100	0.2	-200	0.8	2	1	1	37	1	254	50	339	100	1735.66	18.02	0	0	21533.2	21534.93	0	21537.2	21538.22	21541.24	21542.85	21542.87	1.42	18.02	1	21534.82	0
616	51	2	1	16	50	0.8	-50	0.2	200	0.5	-50	0.5	2	1	1	34	0	228	200	179	50	1936.07	46.74	0	0	21544.31	21546.24	0	21548.31	21549.33	21552.35	21554.12	21554.13	1.23	34.24	0	21546.13	0
617	51	2	1	17	100	0.2	-50	0.8	50	0.8	-200	0.2	2	1	1	48	0	313	50	210	-50	2853.77	30.32	0	0	21555.37	21558.22	0	21559.37	21560.39	21563.41	21564.74	21564.76	1	30.32	0	21558.12	0
618	51	2	1	18	200	0.5	-200	0.5	50	0.8	-50	0.2	2	1	1	41	0	105	50	232	200	2069.43	-4.28	0	22087.35	21565.78	21567.85	0	21569.78	21570.8	21573.82	21577.88	21577.89	1	-49.28	0	21567.75	0
619	51	2	1	19	200	0.5	-200	0.5	50	0.8	-200	0.2	1	1	1	9	0	46	-200	89	-200	2836.92	-50	0	0	21578.91	21581.74	0	21582.91	21583.93	21586.95	21588.31	21588.32	1.18	12.29	0	21581.67	0
620	51	2	1	20	200	0.5	-200	0.5	200	0.2	-50	0.8	1	1	1	30	0	356	200	157	-200	2937.07	50	0	0	21589.52	21592.45	0	21593.52	21594.54	21597.56	21599.14	21599.16	1.26	-9.78	0	21592.34	0
621	51	2	1	21	50	0.8	-50	0.2	200	0.5	-50	0.5	1	1	1	4	0	239	200	325	50	1835.91	50	0	0	21600.43	21602.26	0	21604.43	21605.45	21608.47	21610.37	21610.39	1.46	-47.84	0	21602.15	0
622	51	2	1	22	200	0.8	-50	0.2	200	0.5	50	0.5	2	1	1	42	1	216	200	340	200	1919.3	34.05	0	0	21611.85	21613.77	0	21615.85	21616.88	21619.9	21621.68	21621.7	1.19	-25.95	1	21613.65	0
623	51	2	1	23	50	0.5	-100	0.5	100	0.2	-200	0.8	1	1	1	7	1	10	-100	195	-200	2119.42	-27.7	0	0	21622.9	21625.02	0	21626.9	21627.92	21630.94	21634.95	21634.96	1.77	-37.7	1	21624.9	0
624	51	2	1	24	100	0.5	-50	0.5	50	0.8	-50	0.2	1	1	1	6	1	167	-50	250	50	1802.45	-27.52	0	0	21636.75	21638.55	0	21640.75	21641.77	21644.79	21647.65	21647.66	1.39	39.98	1	21638.43	0
625	51	2	1	25	200	0.5	-50	0.5	50	0.8	-50	0.2	2	1	1	32	1	126	-50	307	50	1719.03	-7.86	0	0	21649.06	21650.78	0	21653.06	21654.08	21657.1	21659.04	21659.05	1.98	29.64	1	21650.67	0
626	51	2	1	26	200	0.2	-200	0.8	50	0.2	-50	0.8	2	1	1	45	0	321	50	1	-200	1952.75	32.7	0	0	21661.04	21662.99	0	21665.04	21666.06	21669.08	21671.56	21671.56	1.6	30.2	0	21662.87	0
627	51	2	1	27	200	0.2	-100	0.8	50	0.8	-50	0.2	1	1	1	16	0	273	50	101	-100	2269.7	14.99	0	0	21673.18	21675.45	0	21677.18	21678.2	21681.22	21683.32	21683.32	1.81	-35.01	0	21675.31	0
628	51	2	1	28	50	0.8	-200	0.2	200	0.5	-200	0.5	2	1	1	44	0	74	-200	357	50	1885.86	-37.5	0	0	21685.14	21687.03	0	21689.14	21690.16	21693.18	21695.07	21695.08	1.78	-42.49	0	21686.88	0
629	51	2	1	29	50	0.5	-50	0.5	100	0.5	-200	0.5	2	1	1	55	1	184	50	321	100	3137.28	-5.35	0	0	21696.87	21700.01	0	21700.87	21701.89	21704.91	21708.82	21708.83	1.27	49.65	1	21699.92	0
630	51	2	1	30	200	0.5	-50	0.5	50	0.8	-50	0.2	1	1	1	2	1	87	-50	302	50	2936.77	-11.17	0	0	21710.12	21713.05	0	21714.12	21715.14	21718.16	21720.47	21720.48	1.05	21.33	1	21712.94	0
631	51	2	1	31	-100	0.8	-200	0.2	-50	0.5	-200	0.5	2	1	1	49	0	194	-50	292	-100	2536.66	-18.34	0	0	21726.55	21729.09	0	21730.55	21731.57	21734.59	21737.67	21737.68	1.58	-28.34	0	21728.99	0
632	51	2	1	32	200	0.5	-50	0.5	100	0.8	50	0.2	2	1	1	35	1	150	-50	72	50	1669.07	-21.37	0	0	21739.28	21740.95	0	21743.28	21744.3	21747.32	21749.9	21749.92	1.68	48.63	1	21740.85	0
633	51	2	1	33	50	0.8	-50	0.2	200	0.8	-100	0.2	2	1	1	54	0	252	200	202	50	1802.58	33.28	0	0	21751.61	21753.41	0	21755.61	21756.63	21759.65	21762.34	21762.35	1.12	-26.72	0	21753.29	0
634	51	2	1	34	-100	0.8	-200	0.2	-50	0.5	-200	0.5	1	1	1	19	0	102	-200	201	-100	2336.33	-37.97	0	0	21763.48	21765.82	0	21767.48	21768.51	21771.53	21775.98	21776	1.93	22.03	0	21765.71	0
635	51	2	1	35	200	0.2	-50	0.8	100	0.8	50	0.2	1	1	1	21	0	174	100	23	-50	1185.39	22.69	0	0	21777.93	21779.12	0	21781.93	21782.95	21785.97	21788.29	21788.29	1.59	-22.31	0	21779.01	0
636	51	2	1	36	50	0.8	-50	0.2	200	0.2	-50	0.8	2	1	1	33	1	236	50	74	-50	2169.53	13.07	0	0	21789.89	21792.06	0	21793.89	21794.91	21797.93	21800.85	21800.85	1.17	-24.43	1	21791.98	0
637	51	2	1	37	50	0.8	-50	0.2	200	0.8	-100	0.2	1	1	1	24	0	40	-100	317	50	1452.38	-31.89	0	0	21802.04	21803.49	0	21806.04	21807.06	21810.08	21812.35	21812.36	1.58	45.61	0	21803.39	0
638	51	2	1	38	100	0.5	-50	0.5	200	0.2	-50	0.8	2	1	1	47	1	313	100	181	-50	2136.2	22.5	0	0	21813.95	21816.09	0	21817.95	21818.97	21821.99	21825.98	21825.99	1.71	46.21	1	21816	0
639	51	2	1	39	100	0.8	-200	0.2	200	0.5	-50	0.5	2	1	1	59	0	134	-50	16	-200	2436.43	-12.93	0	0	21827.71	21830.15	0	21831.71	21832.73	21835.75	21838.54	21838.56	1.11	-27.93	0	21830.06	0
640	51	2	1	40	200	0.5	50	0.5	100	0.8	50	0.2	2	1	1	53	1	49	50	231	100	1468.93	1.49	0	0	21839.67	21841.14	0	21843.67	21844.7	21847.72	21851.12	21851.14	1.16	21.49	1	21841.04	0
641	51	2	1	41	50	0.2	-50	0.8	200	0.2	-100	0.8	2	1	1	43	1	30	-50	125	-100	1835.91	-0.38	0	0	21852.3	21854.14	0	21856.3	21857.32	21860.34	21864.28	21864.3	1.31	49.62	1	21854.04	0
642	51	2	1	42	100	0.5	-50	0.5	50	0.8	-50	0.2	2	1	1	36	1	28	-50	289	50	2286.21	-8.39	0	0	21865.62	21867.9	0	21869.62	21870.64	21873.66	21875.1	21875.11	1.55	36.61	1	21867.82	0
643	51	2	1	43	200	0.2	-50	0.8	100	0.8	50	0.2	2	1	1	51	0	97	100	32	-50	1385.5	44.24	0	0	21876.66	21878.05	0	21880.66	21881.68	21884.7	21886.44	21886.45	1.54	46.74	0	21877.95	0
644	51	2	1	44	50	0.5	-200	0.5	50	0.2	-50	0.8	1	1	1	8	0	227	-50	345	50	1785.95	-20.08	0	0	21888	21889.79	0	21892	21893.03	21896.05	21897.85	21897.86	1.12	14.92	0	21889.69	0
645	51	2	1	45	50	0.5	-50	0.5	100	0.5	-200	0.5	1	1	1	25	1	218	50	166	-200	2236.08	16.35	0	0	21899	21901.23	0	21903	21904.02	21907.04	21910.57	21910.58	1.66	-3.65	1	21901.11	0
646	51	2	1	46	200	0.5	50	0.5	100	0.8	50	0.2	1	1	1	23	1	324	200	176	100	2603.45	50	0	0	21912.24	21914.85	0	21916.24	21917.27	21920.29	21922.17	21922.19	1.28	22.74	1	21914.73	0
647	51	2	1	47	50	0.2	-50	0.8	50	0.5	-200	0.5	1	1	1	22	1	251	-50	108	-200	2169.36	-17.24	0	0	21923.47	21925.64	0	21927.47	21928.49	21931.51	21934.22	21934.23	1.52	42.76	1	21925.53	0
648	51	2	1	48	200	0.2	-100	0.8	50	0.8	-200	0.2	1	1	1	10	0	307	50	331	200	2236.09	17.61	0	0	21935.77	21938	0	21939.77	21940.79	21943.81	21945.94	21945.96	1.79	-12.39	0	21937.9	0
649	51	2	1	49	100	0.2	-50	0.8	50	0.8	-200	0.2	1	1	1	18	1	224	-50	307	50	2770.02	-21.84	0	0	21947.76	21950.53	0	21951.76	21952.78	21955.8	21959.37	21959.37	1.56	40.66	1	21950.42	0
650	51	2	1	50	200	0.2	-200	0.8	-50	0.8	-200	0.2	2	1	1	58	0	7	-200	2	-200	3203.88	1.49	0	0	21960.96	21964.16	0	21964.96	21965.98	21969	21971.29	21971.3	1.22	-11.01	0	21964.01	0
651	51	2	1	51	100	0.8	-200	0.2	200	0.5	-50	0.5	1	1	1	29	1	159	100	355	200	3036.88	15.87	0	0	21972.54	21975.57	0	21976.54	21977.56	21980.58	21981.86	21981.88	1.62	-16.63	1	21975.48	0
652	51	2	1	52	200	0.2	-100	0.8	50	0.8	-50	0.2	2	1	1	46	0	143	50	123	-100	1985.99	33.48	0	0	21983.51	21985.5	0	21987.51	21988.54	21991.55	21994.58	21994.59	1.15	-9.02	0	21985.4	0
653	51	2	1	53	200	0.2	-100	0.8	50	0.8	-200	0.2	2	1	1	40	0	51	-200	93	-100	1452.14	-50	0	0	21995.76	21997.21	0	21999.76	22000.78	22003.8	22004.87	22004.88	1.4	17.51	0	21997.13	0
654	51	2	1	54	200	0.5	-200	0.5	50	0.8	-50	0.2	1	1	1	11	0	271	50	64	-200	1952.61	4.86	0	0	22006.3	22008.25	0	22010.3	22011.32	22014.34	22018.46	22018.46	1.52	19.86	0	22008.17	0
655	51	2	1	55	200	0.2	-200	0.8	-50	0.8	-200	0.2	1	1	1	28	1	304	200	333	-50	2786.67	50	0	0	22020	22022.79	0	22024	22025.02	22028.04	22029.75	22029.76	1.2	2.14	1	22022.66	0
656	51	2	1	56	200	0.8	-50	0.2	200	0.5	50	0.5	1	1	1	12	1	304	200	163	50	1301.89	50	0	0	22030.96	22032.26	0	22034.96	22035.98	22039	22040.36	22040.37	1.43	-0.07	1	22032.18	0
657	51	2	1	57	50	0.2	-50	0.8	200	0.2	-100	0.8	1	1	1	13	0	291	200	128	-50	2753.33	50	0	0	22041.82	22044.57	0	22045.82	22046.84	22049.86	22051	22051.01	1.6	41.45	0	22044.52	0
658	51	2	1	58	50	0.5	-200	0.5	50	0.2	-50	0.8	2	1	1	38	0	4	-50	219	50	2269.66	-28.32	0	0	22052.63	22054.9	0	22056.63	22057.65	22060.67	22062.96	22062.97	1.06	44.18	0	22054.8	0
659	51	2	1	59	200	0.2	-200	0.8	50	0.2	-50	0.8	1	1	1	15	0	222	-50	340	200	1985.94	-35.09	0	0	22064.04	22066.03	0	22068.04	22069.06	22072.08	22073.54	22073.55	1.49	-2.59	0	22065.92	0
660	51	2	1	60	100	0.5	-200	0.5	50	0.8	-200	0.2	2	1	1	57	0	353	50	35	-200	2686.69	36.7	0	0	22075.05	22077.74	0	22079.05	22080.07	22083.09	22085.52	22085.53	1.82	14.2	0	22077.64	0
661	52	1	1	1	100	0.8	50	0.2	200	0.2	50	0.8	2	1	1	31	1	129	100	344	200	1185.38	14.98	1439.05	1439.06	1441.13	1442.32	0	1445.17	1446.21	1449.26	1451.15	1451.16	1.98	-0.02	1	1442.24	0
662	52	1	1	2	50	0.8	-50	0.2	200	0.5	-50	0.5	2	1	1	34	0	264	200	352	50	1752.56	38.87	0	0	1453.16	1454.91	0	1457.16	1458.18	1461.2	1462.21	1462.22	1.69	21.37	0	1454.83	0
663	52	1	1	3	200	0.5	50	0.5	100	0.8	50	0.2	1	1	1	23	1	243	200	216	100	1935.98	40.09	0	0	1463.92	1465.86	0	1467.92	1468.94	1471.96	1475.15	1475.17	1.79	-14.91	1	1465.77	0
664	52	1	1	4	200	0.5	-200	0.5	50	0.8	-50	0.2	1	1	1	11	0	115	50	180	-200	1819.28	21.54	0	0	1476.97	1478.79	0	1480.97	1481.99	1485.01	1486.29	1486.29	1.68	1.54	0	1478.68	0
665	52	1	1	5	200	0.8	-50	0.2	200	0.5	50	0.5	1	1	1	12	1	8	-50	252	200	1402.24	-9.93	0	0	1487.98	1489.38	0	1491.98	1493	1496.02	1499.2	1499.21	1.24	-34.93	1	1489.31	0
666	52	1	1	6	200	0.5	-50	0.5	100	0.8	50	0.2	2	1	1	35	0	276	100	205	200	1502.29	26.68	0	0	1500.46	1501.96	0	1504.46	1505.48	1508.5	1510.09	1510.1	1.13	44.18	0	1501.87	0
667	52	1	1	7	-100	0.8	-200	0.2	-50	0.5	-200	0.5	1	1	1	19	0	293	-50	28	-200	2169.41	-15.9	0	0	1511.25	1513.42	0	1515.25	1516.27	1519.29	1521.2	1521.21	1.58	-45.9	0	1513.35	0
668	52	1	1	8	200	0.5	-200	0.5	50	0.8	-50	0.2	2	1	1	41	1	206	200	129	50	2036.01	22.72	0	0	1522.79	1524.83	0	1526.79	1527.82	1530.84	1532.59	1532.6	1.96	-34.78	1	1524.71	0
669	52	1	1	9	200	0.8	-50	0.2	200	0.5	50	0.5	2	1	1	42	1	108	200	260	200	1652.35	36.91	0	0	1534.57	1536.22	0	1538.57	1539.59	1542.61	1544.43	1544.43	1.94	-25.59	1	1536.14	0
670	52	1	1	10	100	0.2	-50	0.8	50	0.8	-200	0.2	2	1	1	48	0	165	50	173	-50	1685.76	27.89	0	0	1546.38	1548.07	0	1550.38	1551.41	1554.42	1556.7	1556.71	1.18	-44.61	0	1547.96	0
671	52	1	1	11	100	0.5	-50	0.5	200	0.2	-50	0.8	1	1	1	17	1	28	-50	304	200	1769.38	-18.22	0	0	1557.89	1559.66	0	1561.89	1562.92	1565.94	1567.16	1567.17	1.17	16.78	1	1559.58	0
672	52	1	1	12	200	0.2	-200	0.8	50	0.2	-50	0.8	2	1	1	45	0	15	-50	316	200	1719.09	-27.64	0	0	1568.35	1570.07	0	1572.35	1573.38	1576.4	1577.4	1577.41	1.48	-10.14	0	1569.99	0
673	52	1	1	13	200	0.5	-200	0.5	50	0.8	-200	0.2	2	1	1	39	1	80	-200	288	50	2303.15	-50	0	0	1578.9	1581.2	0	1582.9	1583.92	1586.94	1588.58	1588.59	1.51	12.35	1	1581.11	0
674	52	1	1	14	50	0.8	-50	0.2	200	0.2	-50	0.8	2	1	1	33	1	191	50	1	-50	1352.15	22.7	0	0	1590.13	1591.48	0	1594.13	1595.15	1598.17	1599.56	1599.57	1.37	-19.8	1	1591.37	0
675	52	1	1	15	200	0.2	-200	0.8	-50	0.8	-200	0.2	1	1	1	28	1	117	-200	3	-200	1919.19	-50	0	0	1600.95	1602.87	0	1604.95	1605.97	1608.99	1610.62	1610.63	1.54	11.99	1	1602.81	0
676	52	1	1	16	100	0.5	-50	0.5	200	0.2	-50	0.8	2	1	1	47	1	14	-50	61	-50	1351.94	-17.5	0	0	1612.18	1613.53	0	1616.18	1617.2	1620.22	1622.44	1622.46	1.92	-43.8	1	1613.43	0
677	52	1	1	17	100	0.5	-200	0.5	50	0.8	-200	0.2	1	1	1	27	0	325	50	247	100	1318.72	9.73	0	0	1624.39	1625.71	0	1628.39	1629.41	1632.43	1633.53	1633.53	1.6	-12.77	0	1625.64	0
678	52	1	1	18	200	0.5	-50	0.5	100	0.8	50	0.2	1	1	1	5	0	352	100	175	-50	1685.97	38.57	0	2112.77	1635.13	1636.82	0	1639.13	1640.16	1643.18	1644.45	1644.46	1.8	6.07	0	1636.76	0
679	52	1	1	19	50	0.5	-100	0.5	100	0.2	-200	0.8	2	1	1	37	1	251	50	124	-200	1869.11	41.29	0	0	1646.28	1648.15	0	1650.28	1651.3	1654.32	1655.17	1655.19	1.77	28.79	1	1648.04	0
680	52	1	1	20	200	0.5	50	0.5	100	0.8	50	0.2	2	1	1	53	0	216	100	176	50	1785.93	29.33	0	0	1656.97	1658.76	0	1660.97	1661.99	1665.01	1667.33	1667.35	1.12	-33.17	0	1658.66	0
681	52	1	1	21	200	0.8	50	0.2	200	0.5	100	0.5	2	1	1	56	0	207	200	80	200	2203.02	41.82	0	0	1668.48	1670.69	0	1672.48	1673.5	1676.52	1677.81	1677.83	1.91	29.32	0	1670.6	0
682	52	1	1	22	200	0.5	-50	0.5	50	0.8	-50	0.2	1	1	1	2	1	30	-50	38	-50	1819.46	-21.54	0	0	1679.74	1681.56	0	1683.74	1684.77	1687.78	1689.31	1689.32	1.85	43.46	1	1681.43	0
683	52	1	1	23	100	0.8	50	0.2	200	0.2	50	0.8	1	1	1	1	0	301	200	243	100	1769.39	46.06	0	0	1691.19	1692.96	0	1695.19	1696.21	1699.23	1700.76	1700.76	1.79	-16.44	0	1692.85	0
684	52	1	1	24	-100	0.8	-200	0.2	-50	0.5	-200	0.5	2	1	1	49	0	150	-200	126	-100	1836	-30.89	0	0	1702.57	1704.4	0	1706.57	1707.59	1710.61	1712.13	1712.14	1.81	24.11	0	1704.27	0
685	52	1	1	25	200	0.5	-200	0.5	50	0.8	-200	0.2	1	1	1	9	1	87	-200	230	50	1535.53	-50	0	0	1713.96	1715.5	0	1717.96	1718.98	1722	1722.85	1722.85	1.64	-46.61	1	1715.39	0
686	52	1	1	26	50	0.8	-50	0.2	200	0.8	-100	0.2	2	1	1	54	0	120	200	201	50	1418.92	29.06	0	0	1724.5	1725.92	0	1728.5	1729.52	1732.54	1734.16	1734.18	1.59	-25.94	0	1725.86	0
687	52	1	1	27	50	0.5	-50	0.5	100	0.5	-200	0.5	1	1	1	25	0	9	-200	82	-50	1685.83	-50	0	0	1735.78	1737.47	0	1739.78	1740.8	1743.82	1744.59	1744.61	1.79	-44.69	0	1737.38	0
688	52	1	1	28	200	0.2	-100	0.8	50	0.8	-50	0.2	1	1	1	16	0	134	50	86	-100	1435.66	18.86	0	0	1746.41	1747.84	0	1750.41	1751.43	1754.45	1755.79	1755.8	1.62	-38.64	0	1747.74	0
689	52	1	1	29	200	0.5	-200	0.5	200	0.2	-50	0.8	2	1	1	60	1	183	200	82	-50	1251.95	26.91	0	0	1757.43	1758.69	0	1761.43	1762.46	1765.48	1766.51	1766.53	1.94	-5.59	1	1758.59	0
690	52	1	1	30	200	0.5	-50	0.5	50	0.8	-50	0.2	2	1	1	32	0	357	50	92	-50	1819.33	35.1	0	0	1768.48	1770.3	0	1772.48	1773.5	1776.52	1777.71	1777.72	1.81	20.1	0	1770.16	0
691	52	1	1	31	200	0.2	-200	0.8	50	0.2	-50	0.8	1	1	1	15	1	291	200	223	-50	2252.72	32.4	0	0	1784.56	1786.81	0	1788.56	1789.58	1792.6	1794.05	1794.05	1.44	-22.6	1	1786.73	0
692	52	1	1	32	-50	0.5	-100	0.5	-50	0.8	-200	0.2	1	1	1	20	0	304	-50	342	-50	1952.72	-15.22	0	0	1795.5	1797.46	0	1799.5	1800.53	1803.54	1805.74	1805.75	1.56	12.28	0	1797.39	0
693	52	1	1	33	50	0.8	-50	0.2	200	0.5	-50	0.5	1	1	1	4	1	281	50	135	-50	2002.63	35	0	0	1807.33	1809.33	0	1811.33	1812.35	1815.37	1816.86	1816.87	1.2	37.28	1	1809.23	0
694	52	1	1	34	50	0.8	-50	0.2	200	0.8	-100	0.2	1	1	1	24	0	199	200	16	-50	1168.66	35.4	0	0	1818.08	1819.24	0	1822.08	1823.1	1826.12	1827.53	1827.55	1.34	-14.6	0	1819.15	0
695	52	1	1	35	50	0.5	-200	0.5	50	0.2	-50	0.8	2	1	1	38	0	243	-50	185	50	1752.7	-13.99	0	0	1828.9	1830.66	0	1832.9	1833.92	1836.94	1838.67	1838.68	1.66	-33.99	0	1830.59	0
696	52	1	1	36	50	0.5	-200	0.5	50	0.2	-50	0.8	1	1	1	8	1	308	50	271	-50	1668.94	20.94	0	0	1840.36	1842.03	0	1844.36	1845.38	1848.4	1849.52	1849.52	1.31	25.94	1	1841.95	0
697	52	1	1	37	50	0.2	-50	0.8	200	0.2	-100	0.8	1	1	1	13	1	217	-50	102	-100	1652.22	-26.33	0	0	1850.84	1852.49	0	1854.84	1855.86	1858.88	1860.09	1860.1	1.4	-11.33	1	1852.39	0
698	52	1	1	38	200	0.2	-100	0.8	50	0.8	-200	0.2	2	1	1	40	0	9	-200	70	-100	1085.5	-50	0	0	1861.52	1862.6	0	1865.52	1866.54	1869.56	1870.7	1870.71	1.6	-29.93	0	1862.51	0
699	52	1	1	39	50	0.5	-50	0.5	100	0.5	-200	0.5	2	1	1	55	0	330	100	357	50	1468.83	31.06	0	0	1872.33	1873.8	0	1876.33	1877.35	1880.37	1881.72	1881.74	1.66	36.06	0	1873.69	0
700	52	1	1	40	50	0.8	-200	0.2	200	0.5	-200	0.5	2	1	1	44	1	141	50	287	200	1769.21	22.45	0	0	1883.42	1885.19	0	1887.42	1888.44	1891.46	1892.51	1892.51	1.42	37.45	1	1885.11	0
701	52	1	1	41	100	0.5	-50	0.5	50	0.8	-50	0.2	1	1	1	6	0	267	50	279	100	1718.95	29.38	0	0	1893.95	1895.67	0	1897.95	1898.97	1901.99	1903	1903.01	1.9	-5.62	0	1895.59	0
702	52	1	1	42	50	0.8	-50	0.2	200	0.2	-50	0.8	1	1	1	3	1	52	-50	114	-50	1302.14	-25.76	0	0	1904.92	1906.23	0	1908.92	1909.95	1912.97	1914.39	1914.4	1.83	9.24	1	1906.14	0
703	52	1	1	43	50	0.2	-50	0.8	50	0.5	-200	0.5	1	1	1	22	0	67	-200	239	-50	1385.67	-50	0	0	1916.25	1917.64	0	1920.25	1921.27	1924.29	1926.12	1926.13	1.22	45.58	0	1917.56	0
704	52	1	1	44	-50	0.5	-100	0.5	-50	0.8	-200	0.2	2	1	1	50	0	91	-50	238	-50	2470.08	-19.22	0	0	1927.36	1929.83	0	1931.36	1932.38	1935.4	1936.62	1936.62	1.21	8.28	0	1929.75	0
705	52	1	1	45	100	0.5	-50	0.5	50	0.8	-50	0.2	2	1	1	36	0	8	-50	122	-50	1118.49	-44.6	0	0	1937.84	1938.96	0	1941.84	1942.86	1945.88	1947.58	1947.58	1.65	37.9	0	1938.89	0
706	52	1	1	46	200	0.2	-200	0.8	-50	0.8	-200	0.2	2	1	1	58	0	113	-50	255	-200	1785.88	-11.87	0	0	1949.25	1951.04	0	1953.25	1954.27	1957.29	1958.39	1958.41	1.83	3.13	0	1950.95	0
707	52	1	1	47	200	0.2	-100	0.8	50	0.8	-50	0.2	2	1	1	46	0	324	50	199	-100	1452.3	8.56	0	0	1960.24	1961.7	0	1964.24	1965.27	1968.28	1969.64	1969.65	1.26	33.56	0	1961.59	0
708	52	1	1	48	200	0.8	50	0.2	200	0.5	100	0.5	1	1	1	26	1	242	200	194	200	1552.15	37.5	0	0	1970.92	1972.47	0	1974.92	1975.94	1978.96	1981.75	1981.76	1.29	-40.82	1	1972.4	0
709	52	1	1	49	50	0.2	-50	0.8	200	0.2	-100	0.8	2	1	1	43	1	263	-50	197	-100	1735.88	-27.43	0	0	1983.07	1984.8	0	1987.07	1988.09	1991.11	1992.12	1992.12	1.36	12.57	1	1984.71	0
710	52	1	1	50	50	0.5	-100	0.5	100	0.2	-200	0.8	1	1	1	7	1	331	50	77	-200	1685.78	33.63	0	0	1993.49	1995.18	0	1997.49	1998.51	2001.53	2002.61	2002.62	1.78	16.13	1	1995.06	0
711	52	1	1	51	200	0.5	-200	0.5	200	0.2	-50	0.8	1	1	1	30	1	315	200	200	-50	1285.42	24.32	0	0	2004.4	2005.69	0	2008.4	2009.42	2012.44	2014.34	2014.35	1.17	-40.68	1	2005.57	0
712	52	1	1	52	50	0.2	-50	0.8	50	0.5	-200	0.5	2	1	1	52	1	258	-50	312	50	1619.19	-17.91	0	0	2015.53	2017.15	0	2019.53	2020.55	2023.57	2024.6	2024.61	1.07	14.59	1	2017.04	0
713	52	1	1	53	200	0.2	-50	0.8	100	0.8	50	0.2	1	1	1	21	0	54	50	57	-50	985.13	17.32	0	0	2025.69	2026.67	0	2029.69	2030.71	2033.73	2036.03	2036.05	1.05	-30.18	0	2026.56	0
714	52	1	1	54	100	0.5	-200	0.5	50	0.8	-200	0.2	2	1	1	57	0	77	50	157	-200	1402.14	22.72	0	0	2037.12	2038.52	0	2041.12	2042.14	2045.16	2046.2	2046.21	1.87	-7.28	0	2038.42	0
715	52	1	1	55	100	0.8	-200	0.2	200	0.5	-50	0.5	1	1	1	29	1	260	100	40	-50	1752.37	40.43	0	0	2048.09	2049.85	0	2052.09	2053.12	2056.14	2057.12	2057.14	1.31	2.93	1	2049.76	0
716	52	1	1	56	100	0.2	-50	0.8	50	0.8	-200	0.2	1	1	1	18	0	257	50	191	-50	1852.6	27.74	0	0	2058.45	2060.31	0	2062.45	2063.48	2066.49	2067.7	2067.71	1.09	-19.76	0	2060.26	0
717	52	1	1	57	200	0.2	-50	0.8	100	0.8	50	0.2	2	1	1	51	1	12	-50	151	100	1635.65	-12.67	0	0	2068.81	2070.45	0	2072.81	2073.84	2076.85	2078.32	2078.32	1.38	-47.67	1	2070.37	0
718	52	1	1	58	200	0.2	-100	0.8	50	0.8	-200	0.2	1	1	1	10	0	38	-200	7	-100	1552.44	-50	0	0	2079.72	2081.28	0	2083.72	2084.75	2087.77	2089.06	2089.07	1.64	33.8	0	2081.17	0
719	52	1	1	59	50	0.8	-200	0.2	200	0.5	-200	0.5	1	1	1	14	0	209	200	262	50	1702.39	28.5	0	0	2090.72	2092.42	0	2094.72	2095.74	2098.76	2100.7	2100.71	1.33	46	0	2092.33	0
720	52	1	1	60	100	0.8	-200	0.2	200	0.5	-50	0.5	2	1	1	59	1	251	100	6	-50	1168.59	25.2	0	0	2102.05	2103.21	0	2106.05	2107.07	2110.09	2111.44	2111.45	1.32	-22.3	1	2103.12	0
721	53	1	1	1	200	0.2	-100	0.8	50	0.8	-50	0.2	2	1	1	46	0	23	-50	62	-100	2636.97	-21.86	2351.39	2351.39	2353.46	2356.1	0	2357.5	2358.55	2361.59	2363.44	2363.46	1.95	43.14	0	2356.03	0
722	53	1	1	2	200	0.2	-100	0.8	50	0.8	-50	0.2	1	1	1	16	0	341	50	224	-100	3620.88	4.28	0	0	2365.42	2369.05	0	2369.43	2370.45	2373.47	2374.72	2374.73	1.76	4.28	0	2369.01	0
723	53	1	1	3	100	0.5	-50	0.5	200	0.2	-50	0.8	1	1	1	17	1	322	100	194	-50	1785.72	16.22	0	0	2376.52	2378.3	0	2380.52	2381.54	2384.56	2386.16	2386.18	1.88	-41.28	1	2378.22	0
724	53	1	1	4	100	0.5	-200	0.5	50	0.8	-200	0.2	1	1	1	27	1	308	100	8	-200	2353.05	30.18	0	0	2388.06	2390.42	0	2392.06	2393.08	2396.1	2397.79	2397.81	1.23	-14.82	1	2390.34	0
725	53	1	1	5	200	0.2	-100	0.8	50	0.8	-200	0.2	2	1	1	40	0	27	-200	175	-100	2519.81	-33.72	0	0	2399.04	2401.56	0	2403.04	2404.06	2407.08	2408.99	2409	1.99	33.78	0	2401.5	0
726	53	1	1	6	200	0.5	50	0.5	100	0.8	50	0.2	2	1	1	53	1	233	200	357	100	2036.12	25.39	0	0	2411	2413.04	0	2415	2416.02	2419.04	2423.22	2423.23	1.35	-24.61	1	2412.94	0
727	53	1	1	7	50	0.8	-50	0.2	200	0.2	-50	0.8	2	1	1	33	1	158	50	194	-50	2653.17	7.5	0	0	2424.6	2427.25	0	2428.6	2429.62	2432.64	2435.42	2435.44	1.69	47.43	1	2427.2	0
728	53	1	1	8	200	0.5	-200	0.5	200	0.2	-50	0.8	1	1	1	30	0	20	-50	258	200	3170.56	-15.95	0	0	2437.14	2440.31	0	2441.14	2442.16	2445.18	2448.91	2448.92	1.76	26.55	0	2440.25	0
729	53	1	1	9	200	0.5	-50	0.5	100	0.8	50	0.2	2	1	1	35	0	46	50	18	-50	1535.52	5.64	0	0	2450.69	2452.22	0	2454.69	2455.71	2458.73	2459.81	2459.81	1.78	-4.36	0	2452.16	0
730	53	1	1	10	50	0.2	-50	0.8	50	0.5	-200	0.5	1	1	1	22	0	107	-200	240	-50	1969.14	-38.84	0	0	2461.6	2463.57	0	2465.6	2466.62	2469.64	2471.45	2471.46	1.17	41.16	0	2463.52	0
731	53	1	1	11	50	0.5	-200	0.5	50	0.2	-50	0.8	2	1	1	38	0	354	50	190	50	2569.95	6.4	0	0	2472.64	2475.21	0	2476.64	2477.66	2480.68	2483.61	2483.62	1.7	-6.1	0	2475.12	0
732	53	1	1	12	50	0.8	-200	0.2	200	0.5	-200	0.5	1	1	1	14	0	4	-200	240	50	2019.35	-26.09	0	0	2485.34	2487.36	0	2489.34	2490.36	2493.38	2494.97	2494.98	1.29	36.41	0	2487.29	0
733	53	1	1	13	200	0.5	-50	0.5	50	0.8	-50	0.2	1	1	1	2	1	320	200	115	50	2302.95	15.04	0	0	2496.28	2498.59	0	2500.28	2501.3	2504.32	2507.32	2507.33	1.92	25.04	1	2498.51	0
734	53	1	1	14	200	0.8	-50	0.2	200	0.5	50	0.5	2	1	1	42	0	115	50	3	-50	1502.1	5.89	0	0	2509.26	2510.76	0	2513.26	2514.28	2517.3	2519.56	2519.57	1.84	-34.11	0	2510.7	0
735	53	1	1	15	50	0.8	-200	0.2	200	0.5	-200	0.5	2	1	1	44	0	331	200	142	50	2920.24	29.23	0	0	2521.42	2524.34	0	2525.42	2526.44	2529.46	2531.27	2531.28	1.89	-43.27	0	2524.28	0
736	53	1	1	16	100	0.8	-200	0.2	200	0.5	-50	0.5	1	1	1	29	0	350	200	249	100	1752.51	42.5	0	0	2533.18	2534.94	0	2537.18	2538.21	2541.22	2544.31	2544.33	1.8	26.02	0	2534.86	0
737	53	1	1	17	100	0.8	-200	0.2	200	0.5	-50	0.5	2	1	1	59	0	222	200	266	100	1635.62	42	0	0	2546.15	2547.78	0	2550.15	2551.17	2554.19	2556.23	2556.24	1.06	-45.5	0	2547.72	0
738	53	1	1	18	200	0.5	-200	0.5	50	0.8	-200	0.2	1	1	1	9	0	350	50	37	-200	2586.54	36.04	0	3068.71	2557.31	2559.89	0	2561.31	2562.33	2565.35	2568.81	2568.82	1.49	-26.46	0	2559.82	0
739	53	1	1	19	100	0.5	-50	0.5	50	0.8	-50	0.2	2	1	1	36	1	41	-50	25	-50	1552.08	-14.17	0	0	2570.32	2571.87	0	2574.32	2575.34	2578.36	2580.95	2580.96	1.78	-39.17	1	2571.8	0
740	53	1	1	20	200	0.5	-50	0.5	50	0.8	-50	0.2	2	1	1	32	1	284	200	336	50	2402.88	44.5	0	0	2582.76	2585.17	0	2586.76	2587.79	2590.81	2593.16	2593.17	1.65	-3	1	2585.08	0
741	53	1	1	21	200	0.5	-200	0.5	50	0.8	-50	0.2	1	1	1	11	0	211	50	194	200	2403.03	22.87	0	0	2594.84	2597.25	0	2598.84	2599.86	2602.88	2606.5	2606.52	1.89	-12.13	0	2597.19	0
743	53	1	1	23	200	0.2	-100	0.8	50	0.8	-200	0.2	1	1	1	10	0	20	-200	207	-100	2168.7	-35.53	0	0	2613.63	2615.8	0	2617.63	2618.65	2621.67	2624.53	2624.54	1.23	-0.53	0	2615.76	0
744	53	1	1	24	200	0.8	50	0.2	200	0.5	100	0.5	2	1	1	56	0	154	100	42	50	1268.8	16.61	0	0	2625.79	2627.06	0	2629.79	2630.81	2633.83	2635.88	2635.88	1.01	-23.39	0	2626.96	0
745	53	1	1	25	50	0.5	-50	0.5	100	0.5	-200	0.5	2	1	1	55	1	353	50	121	-200	2920.27	27.21	0	0	2636.9	2639.82	0	2640.9	2641.92	2644.94	2646.53	2646.54	1.37	27.21	1	2639.72	0
746	53	1	1	26	200	0.2	-200	0.8	-50	0.8	-200	0.2	1	1	1	28	1	163	-200	264	-50	2186.05	-34.11	0	0	2647.93	2650.11	0	2651.93	2652.95	2655.97	2657.28	2657.3	1.59	-9.11	1	2650.03	0
747	53	1	1	27	100	0.8	50	0.2	200	0.2	50	0.8	2	1	1	31	0	86	50	305	100	1568.47	9.42	0	0	2658.9	2660.47	0	2662.9	2663.92	2666.94	2668.79	2668.8	1.05	14.42	0	2660.42	0
748	53	1	1	28	100	0.2	-50	0.8	50	0.8	-200	0.2	2	1	1	48	1	207	-50	59	-200	3187	-31.77	0	0	2669.86	2673.05	0	2673.86	2674.88	2677.9	2679.39	2679.41	1.48	-4.27	1	2672.99	0
749	53	1	1	29	200	0.5	-200	0.5	200	0.2	-50	0.8	2	1	1	60	1	47	-200	160	-50	2486.39	-37.72	0	0	2680.89	2683.38	0	2684.89	2685.91	2688.93	2691.12	2691.13	1.64	-0.22	1	2683.31	0
750	53	1	1	30	200	0.8	-50	0.2	200	0.5	50	0.5	1	1	1	12	0	63	50	11	-50	1452.24	3.17	0	0	2692.79	2694.24	0	2696.79	2697.81	2700.83	2704.7	2704.71	1.83	-21.83	0	2694.18	0
751	53	1	1	31	200	0.5	-50	0.5	100	0.8	50	0.2	1	1	1	5	0	240	100	136	-50	2185.98	16.05	0	0	2711.55	2713.74	0	2715.55	2716.57	2719.59	2721.63	2721.65	1.65	-3.95	0	2713.63	0
752	53	1	1	32	50	0.8	-50	0.2	200	0.8	-100	0.2	2	1	1	54	0	127	200	126	50	1568.85	32.13	0	0	2723.31	2724.88	0	2727.31	2728.34	2731.36	2734.08	2734.09	1.09	47.13	0	2724.81	0
753	53	1	1	33	50	0.5	-50	0.5	100	0.5	-200	0.5	1	1	1	25	1	62	-50	11	-200	3287.14	-22.5	0	0	2735.19	2738.48	0	2739.19	2740.21	2743.23	2744.8	2744.8	1.91	-32.84	1	2738.43	0
754	53	1	1	34	200	0.2	-50	0.8	100	0.8	50	0.2	2	1	1	51	0	212	100	332	200	1518.93	25.43	0	0	2746.72	2748.24	0	2750.72	2751.74	2754.76	2757.1	2757.11	1.49	-9.57	0	2748.19	0
756	53	1	1	36	200	0.2	-200	0.8	50	0.2	-50	0.8	2	1	1	45	0	167	-50	66	-200	3787.69	-16.42	0	0	2764.6	2768.39	0	2768.6	2769.62	2772.64	2774	2774.01	1.81	-16.42	0	2768.33	0
757	53	1	1	37	50	0.8	-50	0.2	200	0.5	-50	0.5	2	1	1	34	0	57	-50	277	50	1669.02	-26.9	0	0	2775.83	2777.5	0	2779.83	2780.85	2783.87	2785.21	2785.22	1.12	-41.9	0	2777.42	0
758	53	1	1	38	200	0.2	-50	0.8	100	0.8	50	0.2	1	1	1	21	0	159	100	80	-50	1685.8	11.71	0	0	2786.36	2788.04	0	2790.36	2791.38	2794.4	2798.14	2798.15	1.43	34.21	0	2787.96	0
759	53	1	1	39	-50	0.5	-100	0.5	-50	0.8	-200	0.2	2	1	1	50	0	268	-50	48	-100	3070.37	-16.86	0	0	2799.6	2802.67	0	2803.6	2804.62	2807.64	2808.75	2808.76	1.58	-1.86	0	2802.6	0
760	53	1	1	40	50	0.5	-200	0.5	50	0.2	-50	0.8	1	1	1	8	1	71	-200	283	-50	2119.43	-41.03	0	0	2810.35	2812.47	0	2814.35	2815.37	2818.39	2820.19	2820.21	1.91	38.97	1	2812.39	0
761	53	1	1	41	50	0.8	-50	0.2	200	0.5	-50	0.5	1	1	1	4	0	99	-50	212	50	1602.37	-10.4	0	0	2822.12	2823.73	0	2826.12	2827.15	2830.17	2832.28	2832.28	1.18	-42.9	0	2823.66	0
762	53	1	1	42	200	0.2	-200	0.8	-50	0.8	-200	0.2	2	1	1	58	0	116	-50	182	-200	3537.6	-5.88	0	0	2833.49	2837.02	0	2837.49	2838.51	2841.53	2843.91	2843.93	1.26	31.62	0	2836.94	0
763	53	1	1	43	50	0.5	-100	0.5	100	0.2	-200	0.8	1	1	1	7	0	225	-200	55	-100	2369.71	-38.16	0	0	2845.2	2847.57	0	2849.2	2850.22	2853.24	2855.96	2855.97	1.45	19.34	0	2847.5	0
764	53	1	1	44	50	0.5	-100	0.5	100	0.2	-200	0.8	2	1	1	37	0	160	-200	137	-100	3153.78	-37.87	0	0	2857.44	2860.6	0	2861.44	2862.46	2865.48	2866.73	2866.73	1.36	12.13	0	2860.5	0
765	53	1	1	45	50	0.2	-50	0.8	200	0.2	-100	0.8	1	1	1	13	0	142	-100	302	50	3904.67	-45.15	0	0	2868.1	2872.01	0	2872.1	2873.12	2876.14	2877.19	2877.21	1.18	-15.15	0	2871.93	0
766	53	1	1	46	200	0.5	-200	0.5	50	0.8	-200	0.2	2	1	1	39	1	70	-200	132	50	2119.5	-50	0	0	2878.39	2880.51	0	2882.39	2883.42	2886.44	2887.24	2887.25	1.33	-46.13	1	2880.42	0
767	53	1	1	47	100	0.8	50	0.2	200	0.2	50	0.8	1	1	1	1	0	82	50	30	50	1969.29	4.2	0	0	2888.6	2890.57	0	2892.6	2893.63	2896.65	2897.99	2898	1.04	-10.8	0	2890.49	0
768	53	1	1	48	50	0.8	-50	0.2	200	0.8	-100	0.2	1	1	1	24	0	109	200	21	-50	1502.35	14.91	0	0	2899.05	2900.55	0	2903.05	2904.07	2907.09	2908.92	2908.92	1.53	34.91	0	2900.45	0
769	53	1	1	49	-50	0.5	-100	0.5	-50	0.8	-200	0.2	1	1	1	20	0	173	-50	191	-50	3203.87	3.93	0	0	2910.46	2913.66	0	2914.46	2915.48	2918.5	2920.36	2920.37	1.61	-16.07	0	2913.59	0
770	53	1	1	50	50	0.2	-50	0.8	50	0.5	-200	0.5	2	1	1	52	0	166	-200	16	-50	2019.55	-17.49	0	0	2921.99	2924.01	0	2925.99	2927.01	2930.03	2954.4	2954.42	1.3	-32.49	0	2923.91	0
772	53	1	1	52	200	0.5	50	0.5	100	0.8	50	0.2	1	1	1	23	1	47	50	229	100	2486.25	-5.7	0	0	2961.06	2963.54	0	2965.06	2966.08	2969.1	2971.79	2971.8	1.28	-40.7	1	2963.49	0
773	53	1	1	53	50	0.2	-50	0.8	200	0.2	-100	0.8	2	1	1	43	1	251	-50	148	-100	3387.14	-17.87	0	0	2973.08	2976.47	0	2977.08	2978.11	2981.13	2982.55	2982.56	1.87	44.63	1	2976.42	0
774	53	1	1	54	200	0.2	-200	0.8	50	0.2	-50	0.8	1	1	1	15	0	30	-50	131	-200	3154.07	-28.88	0	0	2984.45	2987.6	0	2988.45	2989.47	2992.49	2993.46	2993.47	1.89	-28.88	0	2987.49	0
775	53	1	1	55	100	0.5	-50	0.5	200	0.2	-50	0.8	2	1	1	47	0	217	-50	268	100	2052.84	-26.96	0	0	2995.37	2997.43	0	2999.37	3000.39	3003.41	3004.58	3004.58	1.02	20.54	0	2997.36	0
776	53	1	1	56	100	0.5	-50	0.5	50	0.8	-50	0.2	1	1	1	6	1	248	100	79	50	2669.91	9.6	0	0	3005.62	3008.29	0	3009.62	3010.64	3013.66	3018.27	3018.28	1.69	-45.4	1	3008.16	0
777	53	1	1	57	200	0.5	-200	0.5	50	0.8	-50	0.2	2	1	1	41	1	81	-200	30	-50	2586.39	-48.96	0	0	3019.98	3022.57	0	3023.98	3025	3028.02	3029.63	3029.64	1.97	-26.46	1	3022.5	0
778	53	1	1	58	100	0.5	-200	0.5	50	0.8	-200	0.2	2	1	1	57	1	225	100	328	50	2035.91	16.13	0	0	3031.62	3033.66	0	3035.62	3036.64	3039.66	3043.97	3043.98	1.77	-16.37	1	3033.54	0
779	53	1	1	59	100	0.2	-50	0.8	50	0.8	-200	0.2	1	1	1	18	0	223	50	343	100	1986.02	7.83	0	0	3045.77	3047.76	0	3049.77	3050.79	3053.81	3055.74	3055.76	1.16	0.33	0	3047.66	0
780	53	1	1	60	200	0.8	50	0.2	200	0.5	100	0.5	1	1	1	26	0	181	200	169	200	1652.42	30.89	0	0	3056.93	3058.58	0	3060.93	3061.95	3064.97	3067.68	3067.69	1.02	25.89	0	3058.51	0
781	54	1	1	1	100	0.8	50	0.2	200	0.2	50	0.8	1	1	1	1	1	256	100	168	50	2736.21	31.84	5713.14	5713.21	5715.27	5718	0	5719.3	5720.36	5723.39	5726.52	5726.53	1.11	19.34	1	5717.97	0
782	54	1	1	2	200	0.8	50	0.2	200	0.5	100	0.5	1	1	1	26	0	26	100	316	200	2152.64	33.93	0	0	5727.66	5729.82	0	5731.66	5732.68	5735.7	5740.06	5740.06	1.79	-8.57	0	5729.77	0
783	54	1	1	3	200	0.5	-200	0.5	200	0.2	-50	0.8	1	1	1	30	0	40	-50	347	200	2920.28	-19.93	0	0	5741.86	5744.78	0	5745.86	5746.88	5749.9	5752.52	5752.52	1.19	12.57	0	5744.71	0
784	54	1	1	4	100	0.5	-50	0.5	200	0.2	-50	0.8	1	1	1	17	1	227	100	55	-50	2770.11	33.93	0	0	5753.72	5756.49	0	5757.72	5758.74	5761.76	5766.47	5766.48	1.43	-28.57	1	5756.42	0
785	54	1	1	5	100	0.5	-50	0.5	200	0.2	-50	0.8	2	1	1	47	1	4	-50	260	-50	2336.34	-16.03	0	0	5767.92	5770.25	0	5771.92	5772.94	5775.96	5778.6	5778.61	1.6	-13.53	1	5770.2	0
786	54	1	1	6	100	0.5	-50	0.5	50	0.8	-50	0.2	1	1	1	6	0	43	-50	96	-50	2719.94	-23.22	0	0	5780.21	5782.93	0	5784.21	5785.23	5788.25	5790	5790.02	1.07	-20.72	0	5782.88	0
787	54	1	1	7	50	0.8	-50	0.2	200	0.8	-100	0.2	1	1	1	24	0	162	200	360	50	2319.61	44.01	0	0	5791.11	5793.43	0	5795.11	5796.13	5799.15	5800.92	5800.93	1.39	-43.49	0	5793.38	0
788	54	1	1	8	50	0.2	-50	0.8	200	0.2	-100	0.8	2	1	1	43	1	15	-50	276	-100	3036.85	-6.14	0	0	5802.33	5805.37	0	5806.33	5807.36	5810.37	5814.69	5814.7	1.34	18.86	1	5805.28	0
789	54	1	1	9	50	0.5	-50	0.5	100	0.5	-200	0.5	2	1	1	55	1	63	-50	355	100	3070.24	-29.8	0	0	5816.05	5819.12	0	5820.05	5821.07	5824.09	5826.35	5826.36	1.56	-7.3	1	5819.06	0
790	54	1	1	10	200	0.5	-50	0.5	50	0.8	-50	0.2	2	1	1	32	1	234	200	160	50	3086.58	42.5	0	0	5827.92	5831.01	0	5831.92	5832.95	5835.97	5839.01	5839.02	1.44	22.55	1	5830.96	0
791	54	1	1	11	100	0.2	-50	0.8	50	0.8	-200	0.2	1	1	1	18	0	147	50	83	-50	3437.32	37.09	0	0	5840.47	5843.91	0	5844.47	5845.49	5848.51	5850.08	5850.1	1.24	-40.41	0	5843.86	0
792	54	1	1	12	200	0.5	50	0.5	100	0.8	50	0.2	1	1	1	23	1	348	200	40	50	2836.89	42.5	0	0	5851.35	5854.18	0	5855.35	5856.37	5859.39	5861.31	5861.32	1.23	-24.18	1	5854.11	0
793	54	1	1	13	200	0.2	-50	0.8	100	0.8	50	0.2	1	1	1	21	0	307	100	307	200	2336.32	42.78	0	0	5862.57	5864.91	0	5866.57	5867.6	5870.61	5874.85	5874.85	1.16	-4.72	0	5864.85	0
794	54	1	1	14	200	0.5	-50	0.5	100	0.8	50	0.2	1	1	1	5	0	191	100	192	200	2519.83	37.39	0	0	5876.02	5878.54	0	5880.02	5881.04	5884.06	5886.14	5886.15	1.6	12.39	0	5878.46	0
795	54	1	1	15	200	0.2	-200	0.8	-50	0.8	-200	0.2	1	1	1	28	0	185	-50	18	-200	3737.62	-12.79	0	0	5887.76	5891.5	0	5891.76	5892.79	5895.81	5898.72	5898.72	1.98	-45.29	0	5891.45	0
796	54	1	1	16	100	0.8	50	0.2	200	0.2	50	0.8	2	1	1	31	1	282	100	241	50	3303.75	41.57	0	0	5900.71	5904.01	0	5904.71	5905.73	5908.75	5910.52	5910.54	1.42	-48.43	1	5903.95	0
797	54	1	1	17	200	0.5	-200	0.5	50	0.8	-200	0.2	1	1	1	9	0	212	50	127	-200	2886.79	32.22	0	0	5911.97	5914.86	0	5915.97	5916.99	5920.01	5921.47	5921.48	1.54	-30.28	0	5914.78	0
798	54	1	1	18	200	0.2	-200	0.8	-50	0.8	-200	0.2	2	1	1	58	0	221	-50	197	-200	2620.01	4.34	0	6436.59	5923.03	5925.65	0	5927.03	5928.05	5931.07	5935.61	5935.63	1.03	44.34	0	5925.58	0
799	54	1	1	19	100	0.5	-200	0.5	50	0.8	-200	0.2	1	1	1	27	0	49	-200	289	100	3153.76	-42.5	0	0	5936.68	5939.83	0	5940.68	5941.7	5944.72	5948.83	5948.84	1.52	-35.62	0	5939.79	0
800	54	1	1	20	50	0.8	-50	0.2	200	0.5	-50	0.5	2	1	1	34	1	147	50	129	-50	2453.22	37.91	0	0	5950.37	5952.83	0	5954.37	5955.4	5958.41	5959.77	5959.78	1.88	-14.59	1	5952.76	0
801	54	1	1	21	200	0.5	50	0.5	100	0.8	50	0.2	2	1	1	53	1	54	50	85	100	2619.8	2.83	0	0	5961.67	5964.29	0	5965.67	5966.69	5969.71	5973.55	5973.56	1.99	-44.67	1	5964.23	0
802	54	1	1	22	50	0.8	-200	0.2	200	0.5	-200	0.5	1	1	1	14	1	36	-200	88	-200	2403.1	-32.5	0	0	5975.56	5977.97	0	5979.56	5980.59	5983.61	5986.15	5986.16	1.23	38.19	1	5977.9	0
803	54	1	1	23	200	0.2	-100	0.8	50	0.8	-50	0.2	2	1	1	46	0	351	50	353	200	2336.27	-3.03	0	0	5987.39	5989.73	0	5991.39	5992.41	5995.43	5998.07	5998.09	1.79	-43.03	0	5989.66	0
804	54	1	1	24	50	0.5	-50	0.5	100	0.5	-200	0.5	1	1	1	25	1	149	-50	83	-200	2369.71	-4.87	0	0	5999.89	6002.26	0	6003.89	6004.91	6007.93	6009.51	6009.53	1.69	-37.37	1	6002.18	0
805	54	1	1	25	50	0.8	-50	0.2	200	0.5	-50	0.5	1	1	1	4	1	24	-50	195	200	2953.6	-16.19	0	0	6011.23	6014.19	0	6015.23	6016.25	6019.27	6021.58	6021.59	1.73	28.81	1	6014.1	0
806	54	1	1	26	200	0.2	-50	0.8	100	0.8	50	0.2	2	1	1	51	0	263	100	200	-50	2436.49	34.56	0	0	6023.34	6025.78	0	6027.34	6028.36	6031.38	6032.86	6032.87	1.59	-17.94	0	6025.7	0
807	54	1	1	27	50	0.5	-200	0.5	50	0.2	-50	0.8	1	1	1	8	0	157	-50	175	-200	3020.27	-6.65	0	0	6034.47	6037.49	0	6038.47	6039.49	6042.51	6043.48	6043.5	1.64	8.35	0	6037.41	0
808	54	1	1	28	100	0.5	-50	0.5	50	0.8	-50	0.2	2	1	1	36	0	140	50	259	100	2953.57	-0.37	0	0	6045.15	6048.1	0	6049.15	6050.17	6053.19	6054.37	6054.39	1.16	14.63	0	6048.04	0
809	54	1	1	29	200	0.2	-100	0.8	50	0.8	-50	0.2	1	1	1	16	0	41	-50	259	-100	2736.68	-28.93	0	0	6055.56	6058.29	0	6059.56	6060.58	6063.6	6067.77	6067.77	1.52	-6.43	0	6058.23	0
810	54	1	1	30	50	0.5	-200	0.5	50	0.2	-50	0.8	2	1	1	38	0	149	-50	151	-200	3537.42	-2.1	0	0	6069.3	6072.84	0	6073.3	6074.32	6077.34	6080.53	6080.55	1.64	22.9	0	6072.79	0
812	54	1	1	32	50	0.5	-100	0.5	100	0.2	-200	0.8	1	1	1	7	1	183	50	203	-200	2669.93	9.61	0	0	6092.38	6095.05	0	6096.38	6097.4	6100.42	6102.13	6102.15	1.34	37.11	1	6094.98	0
813	54	1	1	33	100	0.5	-200	0.5	50	0.8	-200	0.2	2	1	1	57	0	207	50	2	-200	2953.63	30.88	0	0	6103.5	6106.46	0	6107.5	6108.52	6111.54	6113.08	6113.08	1.51	-31.62	0	6106.39	0
814	54	1	1	34	50	0.8	-200	0.2	200	0.5	-200	0.5	2	1	1	44	1	143	50	308	200	3070.25	12	0	0	6114.6	6117.67	0	6118.6	6119.62	6122.64	6124.55	6124.56	1.97	-38	1	6117.62	0
815	54	1	1	35	-50	0.5	-100	0.5	-50	0.8	-200	0.2	1	1	1	20	1	45	-100	145	-50	3053.76	-45.13	0	0	6126.54	6129.59	0	6130.54	6131.56	6134.58	6135.52	6135.53	1.45	-45.13	1	6129.52	0
816	54	1	1	36	200	0.5	-200	0.5	50	0.8	-50	0.2	1	1	1	11	1	357	200	43	-50	3086.92	34.27	0	0	6136.98	6140.07	0	6140.98	6142.01	6145.03	6148.69	6148.7	1.65	16.77	1	6139.97	0
817	54	1	1	37	200	0.2	-200	0.8	50	0.2	-50	0.8	2	1	1	45	1	360	200	109	-50	3654.18	50	0	0	6150.35	6154	0	6154.35	6155.37	6158.39	6161.01	6161.02	1.03	30.03	1	6153.9	0
818	54	1	1	38	-100	0.8	-200	0.2	-50	0.5	-200	0.5	2	1	1	49	1	8	-200	231	-50	2786.63	6.99	0	0	6162.07	6164.86	0	6166.07	6167.1	6170.12	6173.3	6173.3	1.02	34.49	1	6164.77	0
819	54	1	1	39	200	0.2	-100	0.8	50	0.8	-200	0.2	2	1	1	40	0	180	50	177	-100	2202.77	37.5	0	0	6174.34	6176.54	0	6178.34	6179.36	6182.38	6183.62	6183.63	1.61	32.75	0	6176.48	0
820	54	1	1	40	200	0.5	-50	0.5	50	0.8	-50	0.2	1	1	1	2	0	83	50	318	200	2820.23	23.13	0	0	6185.25	6188.07	0	6189.25	6190.27	6193.29	6194.27	6194.27	1.19	13.13	0	6188.01	0
821	54	1	1	41	200	0.5	-200	0.5	50	0.8	-200	0.2	2	1	1	39	0	14	-200	8	-200	3153.89	-32.1	0	0	6195.47	6198.63	0	6199.47	6200.49	6203.51	6207.15	6207.17	1.29	30.4	0	6198.56	0
822	54	1	1	42	50	0.5	-100	0.5	100	0.2	-200	0.8	2	1	1	37	1	52	-100	194	-200	2553.08	-21.67	0	0	6208.47	6211.02	0	6212.47	6213.49	6216.51	6219.61	6219.63	1.01	-19.17	1	6210.96	0
823	54	1	1	43	200	0.2	-100	0.8	50	0.8	-200	0.2	1	1	1	10	0	253	50	351	200	3020.3	16.21	0	0	6220.65	6223.67	0	6224.65	6225.67	6228.69	6230.77	6230.77	1.13	-43.79	0	6223.61	0
824	54	1	1	44	200	0.5	-200	0.5	200	0.2	-50	0.8	2	1	1	60	0	132	-50	36	-200	3487.58	8.16	0	0	6231.91	6235.4	0	6235.91	6236.93	6239.95	6241.28	6241.28	1.69	-14.34	0	6235.32	0
825	54	1	1	45	50	0.8	-50	0.2	200	0.8	-100	0.2	2	1	1	54	0	328	200	322	50	2903.66	42.7	0	0	6242.98	6245.89	0	6246.98	6248.01	6251.03	6253.55	6253.56	1.82	7.7	0	6245.82	0
826	54	1	1	46	-50	0.5	-100	0.5	-50	0.8	-200	0.2	2	1	1	50	0	253	-50	280	-50	3120.56	10.03	0	0	6255.4	6258.52	0	6259.4	6260.42	6263.44	6265.59	6265.61	1.34	37.53	0	6258.46	0
827	54	1	1	47	50	0.2	-50	0.8	50	0.5	-200	0.5	1	1	1	22	1	241	-50	2	-200	3654.28	-6.81	0	0	6266.96	6270.61	0	6270.96	6271.98	6275	6278.01	6278.02	1.52	25.69	1	6270.51	0
828	54	1	1	48	50	0.8	-50	0.2	200	0.2	-50	0.8	2	1	1	33	1	55	-50	239	-50	2653.16	-4.54	0	0	6279.55	6282.21	0	6283.55	6284.57	6287.59	6288.92	6288.93	1.77	10.46	1	6282.12	0
829	54	1	1	49	200	0.5	-50	0.5	100	0.8	50	0.2	2	1	1	35	0	85	100	80	-50	3120.38	46.72	0	0	6290.71	6293.83	0	6294.71	6295.73	6298.75	6300.11	6300.12	1.77	-33.28	0	6293.78	0
830	54	1	1	50	200	0.5	-200	0.5	50	0.8	-50	0.2	2	1	1	41	0	127	50	134	-200	2970.25	38.29	0	0	6301.91	6304.88	0	6305.91	6306.93	6309.95	6313.53	6313.53	1.6	18.29	0	6304.82	0
831	54	1	1	51	50	0.8	-50	0.2	200	0.2	-50	0.8	1	1	1	3	1	171	50	274	-50	2503.18	25.2	0	0	6315.15	6317.66	0	6319.15	6320.17	6323.19	6325.03	6325.05	1.15	-24.8	1	6317.58	0
832	54	1	1	52	50	0.2	-50	0.8	50	0.5	-200	0.5	2	1	1	52	1	183	-50	122	-200	3153.84	10	0	0	6326.2	6329.35	0	6330.2	6331.22	6334.24	6336.23	6336.24	1.33	-35	1	6329.27	0
833	54	1	1	53	200	0.8	-50	0.2	200	0.5	50	0.5	1	1	1	12	1	281	200	52	50	3420.66	41.52	0	0	6337.59	6341.01	0	6341.59	6342.61	6345.63	6348.04	6348.05	1.31	-18.48	1	6340.92	0
834	54	1	1	54	50	0.2	-50	0.8	200	0.2	-100	0.8	1	1	1	13	1	135	-50	324	200	3704.15	-18.72	0	0	6349.37	6353.07	0	6353.37	6354.39	6357.41	6362.02	6362.03	1.14	-18.72	1	6352.97	0
835	54	1	1	55	200	0.2	-200	0.8	50	0.2	-50	0.8	1	1	1	15	1	235	-200	222	-50	3136.98	-40	0	0	6363.18	6366.32	0	6367.18	6368.2	6371.22	6375.56	6375.58	1.38	-32.66	1	6366.24	0
836	54	1	1	56	100	0.8	-200	0.2	200	0.5	-50	0.5	1	1	1	29	1	61	-200	3	-50	3370.52	-45	0	0	6376.98	6380.35	0	6380.98	6382	6385.02	6387.94	6387.96	1.32	18.54	1	6380.26	0
837	54	1	1	57	-100	0.8	-200	0.2	-50	0.5	-200	0.5	1	1	1	19	1	345	-100	182	-50	3604.13	-40.54	0	0	6389.29	6392.89	0	6393.29	6394.31	6397.33	6400.58	6400.58	1.22	-28.04	1	6392.79	0
838	54	1	1	58	200	0.8	-50	0.2	200	0.5	50	0.5	2	1	1	42	1	313	200	255	200	2369.57	43.77	0	0	6401.82	6404.19	0	6405.82	6406.84	6409.86	6411.41	6411.43	1.26	-3.73	1	6404.1	0
839	54	1	1	59	200	0.8	50	0.2	200	0.5	100	0.5	2	1	1	56	1	153	200	126	100	2219.48	50	0	0	6412.7	6414.92	0	6416.7	6417.72	6420.74	6423.11	6423.12	1.77	45.5	1	6414.82	0
840	54	1	1	60	100	0.2	-50	0.8	50	0.8	-200	0.2	2	1	1	48	0	316	50	285	-50	3353.9	41.37	0	0	6424.91	6428.26	0	6428.91	6429.93	6432.95	6435.09	6435.1	1.49	-1.13	0	6428.21	0
841	57	2	1	1	50	0.2	-50	0.8	200	0.2	-100	0.8	1	1	1	13	0	308	200	176	-50	2903.71	35.04	1923.95	1923.96	1926.03	1928.93	0	1930.07	1931.12	1934.15	1937	1937.01	1.64	-7.46	0	1928.85	0
842	57	2	1	2	100	0.8	-200	0.2	200	0.5	-50	0.5	2	1	1	59	0	352	200	35	-200	1718.98	33.93	0	0	1938.67	1940.39	0	1942.68	1943.7	1946.72	1948.39	1948.4	1.89	-31.07	0	1940.31	0
843	57	2	1	3	200	0.2	-100	0.8	50	0.8	-200	0.2	2	1	1	40	0	57	-200	131	-100	2019.34	-44.14	0	0	1950.3	1952.32	0	1954.3	1955.32	1958.34	1960.13	1960.15	1.78	-11.64	0	1952.23	0
844	57	2	1	4	200	0.5	-200	0.5	50	0.8	-50	0.2	1	1	1	11	0	103	50	119	-200	2136.31	14.61	0	0	1961.95	1964.08	0	1965.95	1966.97	1969.99	1971.38	1971.39	1.67	-42.89	0	1964	0
845	57	2	1	5	50	0.8	-200	0.2	200	0.5	-200	0.5	2	1	1	44	0	113	-200	62	-200	2002.75	-20.02	0	0	1973.07	1975.08	0	1977.07	1978.1	1981.11	1983.22	1983.23	1.15	-25.02	0	1974.99	0
846	57	2	1	6	50	0.5	-200	0.5	50	0.2	-50	0.8	1	1	1	8	1	134	-200	176	-50	2069.32	-39.05	0	0	1984.4	1986.47	0	1988.4	1989.42	1992.44	1994.31	1994.31	1.79	33.45	1	1986.42	0
847	57	2	1	7	-100	0.8	-200	0.2	-50	0.5	-200	0.5	1	1	1	19	1	302	-100	191	-50	3103.76	-38.87	0	0	1996.11	1999.22	0	2000.11	2001.13	2004.15	2005.28	2005.29	1	-38.87	1	1999.14	0
848	57	2	1	8	50	0.2	-50	0.8	50	0.5	-200	0.5	1	1	1	22	1	66	-50	161	-200	2936.81	-47.83	0	0	2006.31	2009.24	0	2010.31	2011.33	2014.35	2016.21	2016.21	1.85	39.67	1	2009.14	0
849	57	2	1	9	200	0.5	-200	0.5	200	0.2	-50	0.8	2	1	1	60	1	15	-200	149	-50	1168.5	-41.85	0	0	2018.08	2019.25	0	2022.08	2023.1	2026.12	2027.57	2027.58	1.36	-41.85	1	2019.18	0
850	57	2	1	10	200	0.5	-50	0.5	50	0.8	-50	0.2	1	1	1	2	0	156	50	283	200	1618.92	10	0	0	2028.94	2030.56	0	2032.94	2033.97	2036.98	2040.13	2040.14	1.14	47.92	0	2030.5	0
851	57	2	1	11	50	0.5	-100	0.5	100	0.2	-200	0.8	1	1	1	7	1	1	-100	337	100	1552.18	-38.05	0	0	2041.29	2042.84	0	2045.29	2046.31	2049.33	2051.07	2051.08	1.47	24.45	1	2042.77	0
852	57	2	1	12	200	0.2	-50	0.8	100	0.8	50	0.2	1	1	1	21	0	15	50	79	-50	968.36	11.37	0	0	2052.57	2053.53	0	2056.57	2057.59	2060.61	2061.9	2061.91	1.01	-48.63	0	2053.45	0
853	57	2	1	13	50	0.8	-50	0.2	200	0.5	-50	0.5	2	1	1	34	0	205	200	278	50	2202.79	26.16	0	0	2062.93	2065.13	0	2066.93	2067.95	2070.97	2072.11	2072.12	1.79	26.16	0	2065.07	0
854	57	2	1	14	50	0.8	-200	0.2	200	0.5	-200	0.5	1	1	1	14	0	271	200	124	50	2452.58	29.17	0	0	2073.92	2076.37	0	2077.92	2078.94	2081.96	2083.58	2083.6	1.33	-45.83	0	2076.32	0
855	57	2	1	15	200	0.5	-50	0.5	100	0.8	50	0.2	1	1	1	5	1	94	-50	202	100	2002.62	-23.49	0	0	2084.95	2086.95	0	2088.95	2089.97	2092.99	2094.58	2094.59	1.21	-45.99	1	2086.84	0
856	57	2	1	16	-50	0.5	-100	0.5	-50	0.8	-200	0.2	1	1	1	20	1	15	-100	187	-50	2836.88	-26.7	0	0	2095.81	2098.64	0	2099.81	2100.83	2103.85	2105.26	2105.27	1.05	-4.2	1	2098.54	0
857	57	2	1	17	200	0.2	-200	0.8	-50	0.8	-200	0.2	2	1	1	58	1	108	-200	205	-50	2686.61	-45.63	0	0	2106.33	2109.02	0	2110.33	2111.36	2114.37	2115.55	2115.56	1.66	-45.63	1	2108.96	0
858	57	2	1	18	200	0.5	-50	0.5	100	0.8	50	0.2	2	1	1	35	0	275	100	32	-50	1751.62	22.38	0	2603.93	2117.24	2119	0	2121.24	2122.27	2125.29	2126.45	2126.45	1.61	22.38	0	2118.91	0
859	57	2	1	19	200	0.5	-200	0.5	50	0.8	-200	0.2	2	1	1	39	1	3	-200	36	-200	1669.04	-30.71	0	0	2128.09	2129.76	0	2132.09	2133.11	2136.13	2138.07	2138.08	1.94	-10.71	1	2129.64	0
860	57	2	1	20	50	0.8	-50	0.2	200	0.2	-50	0.8	2	1	1	33	1	30	-50	10	-50	1652.34	-11.15	0	0	2140.03	2141.68	0	2144.03	2145.05	2148.07	2148.99	2148.99	1.58	-11.15	1	2141.61	0
861	57	2	1	21	200	0.8	-50	0.2	200	0.5	50	0.5	1	1	1	12	0	104	50	314	200	1752.72	6.8	0	0	2150.58	2152.33	0	2154.58	2155.6	2158.62	2160.62	2160.64	1.02	14.3	0	2152.23	0
862	57	2	1	22	100	0.8	50	0.2	200	0.2	50	0.8	2	1	1	31	0	162	50	78	100	1602.39	14.63	0	0	2161.67	2163.27	0	2165.67	2166.69	2169.71	2172.14	2172.15	1.41	42.13	0	2163.16	0
863	57	2	1	23	200	0.2	-200	0.8	50	0.2	-50	0.8	2	1	1	45	0	298	50	123	-200	1969.55	11.86	0	0	2173.56	2175.53	0	2177.56	2178.59	2181.61	2183.9	2183.91	1.23	41.86	0	2175.43	0
864	57	2	1	24	50	0.5	-50	0.5	100	0.5	-200	0.5	1	1	1	25	1	285	50	297	100	2035.97	4.65	0	0	2185.14	2187.18	0	2189.14	2190.16	2193.18	2194.39	2194.4	1.8	19.65	1	2187.1	0
865	57	2	1	25	200	0.5	-200	0.5	50	0.8	-200	0.2	1	1	1	9	1	124	-200	343	50	2002.77	9.69	0	0	2196.22	2198.22	0	2200.22	2201.24	2204.26	2205.72	2205.73	1.11	-5.31	1	2198.14	0
866	57	2	1	26	50	0.8	-50	0.2	200	0.8	-100	0.2	1	1	1	24	0	116	200	100	50	1535.59	22.87	0	0	2206.85	2208.38	0	2210.85	2211.87	2214.89	2216.31	2216.32	1.43	-12.13	0	2208.31	0
867	57	2	1	27	-50	0.5	-100	0.5	-50	0.8	-200	0.2	2	1	1	50	1	286	-50	81	-50	1885.89	-18.53	0	0	2217.77	2219.66	0	2221.77	2222.79	2225.81	2229.14	2229.15	1.11	-28.53	1	2219.59	0
868	57	2	1	28	50	0.8	-50	0.2	200	0.8	-100	0.2	2	1	1	54	0	218	200	337	50	1702.31	33.36	0	0	2230.27	2231.97	0	2234.27	2235.29	2238.31	2240.14	2240.14	1.77	18.36	0	2231.91	0
869	57	2	1	29	50	0.8	-50	0.2	200	0.5	-50	0.5	1	1	1	4	0	224	200	205	50	1618.84	37.82	0	0	2241.93	2243.55	0	2245.93	2246.95	2249.97	2252.05	2252.05	1.7	-2.18	0	2243.48	0
870	57	2	1	30	100	0.8	50	0.2	200	0.2	50	0.8	1	1	1	1	0	142	50	264	100	1535.6	5.67	0	0	2253.77	2255.31	0	2257.77	2258.8	2261.81	2263.61	2263.62	1.15	3.17	0	2255.24	0
871	57	2	1	31	50	0.5	-50	0.5	100	0.5	-200	0.5	2	1	1	55	0	317	100	110	-50	2403.1	15.67	0	0	2269.79	2272.19	0	2273.79	2274.81	2277.83	2279.21	2279.21	1	15.67	0	2272.12	0
872	57	2	1	32	200	0.2	-100	0.8	50	0.8	-50	0.2	2	1	1	46	0	69	-50	87	-100	1385.34	-13.42	0	0	2280.23	2281.62	0	2284.23	2285.25	2288.27	2290.55	2290.56	1.5	6.58	0	2281.54	0
873	57	2	1	33	100	0.5	-50	0.5	200	0.2	-50	0.8	2	1	1	47	0	254	-50	177	-50	1535.62	-20.81	0	0	2292.08	2293.61	0	2296.08	2297.1	2300.12	2303.01	2303.02	1.54	39.19	0	2293.52	0
874	57	2	1	34	200	0.5	50	0.5	100	0.8	50	0.2	2	1	1	53	1	303	200	77	100	1452.11	36.98	0	0	2304.57	2306.02	0	2308.57	2309.59	2312.61	2314.15	2314.16	1.63	-13.02	1	2305.92	0
875	57	2	1	35	200	0.2	-100	0.8	50	0.8	-200	0.2	1	1	1	10	1	280	-100	179	50	1969.27	-41.84	0	0	2315.8	2317.77	0	2319.8	2320.82	2323.84	2325.19	2325.19	1.8	8.16	1	2317.7	0
876	57	2	1	36	200	0.5	-200	0.5	200	0.2	-50	0.8	1	1	1	30	1	292	200	28	-50	2202.75	40.9	0	0	2327.01	2329.21	0	2331.01	2332.03	2335.05	2336.16	2336.17	1.86	-34.1	1	2329.1	0
877	57	2	1	37	100	0.5	-50	0.5	50	0.8	-50	0.2	2	1	1	36	1	86	-50	238	50	1885.79	-35.39	0	0	2338.04	2339.92	0	2342.04	2343.06	2346.08	2347.78	2347.8	1.96	37.11	1	2339.87	0
878	57	2	1	38	100	0.5	-200	0.5	50	0.8	-200	0.2	1	1	1	27	0	69	-200	105	-200	1702.43	-50	0	0	2349.76	2351.47	0	2353.76	2354.79	2357.81	2359.11	2359.12	1.13	-30.5	0	2351.39	0
879	57	2	1	39	100	0.5	-50	0.5	200	0.2	-50	0.8	1	1	1	17	0	33	-50	247	100	1986.05	-23.22	0	0	2360.27	2362.26	0	2364.27	2365.3	2368.32	2369.87	2369.88	1.44	19.28	0	2362.14	0
880	57	2	1	40	50	0.8	-50	0.2	200	0.2	-50	0.8	1	1	1	3	1	49	-50	24	-50	2419.73	-40.81	0	0	2371.33	2373.75	0	2375.34	2376.36	2379.38	2380.54	2380.56	1.06	4.19	1	2373.58	0
881	57	2	1	41	100	0.2	-50	0.8	50	0.8	-200	0.2	1	1	1	18	0	88	50	275	-50	2586.56	-7.22	0	0	2381.63	2384.21	0	2385.63	2386.65	2389.67	2390.94	2390.95	1.76	20.28	0	2384.13	0
882	57	2	1	42	100	0.2	-50	0.8	50	0.8	-200	0.2	2	1	1	48	1	167	-50	262	50	2870.15	-17.36	0	0	2392.74	2395.61	0	2396.74	2397.76	2400.78	2401.82	2401.83	1.81	2.64	1	2395.49	0
883	57	2	1	43	200	0.2	-50	0.8	100	0.8	50	0.2	2	1	1	51	0	183	100	238	-50	2119.59	28.07	0	0	2403.65	2405.77	0	2407.65	2408.67	2411.69	2413.63	2413.64	1.46	-41.93	0	2405.66	0
884	57	2	1	44	100	0.5	-50	0.5	50	0.8	-50	0.2	1	1	1	6	0	171	50	93	-50	2469.79	8.81	0	0	2415.11	2417.58	0	2419.11	2420.13	2423.15	2426.88	2426.89	1.37	41.31	0	2417.47	0
885	57	2	1	45	100	0.8	-200	0.2	200	0.5	-50	0.5	1	1	1	29	0	83	-50	14	-200	1785.81	-13.26	0	0	2428.27	2430.06	0	2432.27	2433.29	2436.31	2437.58	2437.6	1.59	19.24	0	2429.98	0
886	57	2	1	46	-100	0.8	-200	0.2	-50	0.5	-200	0.5	2	1	1	49	1	294	-100	345	-50	1986.09	-50	0	0	2439.2	2441.19	0	2443.2	2444.22	2447.24	2448.46	2448.47	1.19	-1.94	1	2441.08	0
887	57	2	1	47	200	0.5	50	0.5	100	0.8	50	0.2	1	1	1	23	1	109	50	261	100	2419.59	8.04	0	0	2449.68	2452.1	0	2453.68	2454.7	2457.72	2459.64	2459.65	1.27	-31.96	1	2452.04	0
888	57	2	1	48	50	0.2	-50	0.8	50	0.5	-200	0.5	2	1	1	52	1	60	-50	156	-200	1702.21	-3.89	0	0	2460.94	2462.64	0	2464.94	2465.96	2468.98	2470.52	2470.53	1.13	43.61	1	2462.55	0
889	57	2	1	49	200	0.8	50	0.2	200	0.5	100	0.5	1	1	1	26	0	81	100	190	200	2603.44	11.93	0	0	2471.66	2474.27	0	2475.66	2476.68	2479.7	2480.81	2480.82	1.78	-45.57	0	2474.19	0
890	57	2	1	50	100	0.5	-200	0.5	50	0.8	-200	0.2	2	1	1	57	1	266	100	19	-200	2319.67	18.36	0	0	2482.61	2484.93	0	2486.61	2487.63	2490.65	2491.96	2491.97	1.63	3.36	1	2484.81	0
891	57	2	1	51	200	0.2	-100	0.8	50	0.8	-50	0.2	1	1	1	16	0	225	50	191	-100	2286.56	10.01	0	0	2493.62	2495.9	0	2497.62	2498.64	2501.66	2502.87	2502.88	1.66	-32.49	0	2495.82	0
892	57	2	1	52	200	0.5	-200	0.5	50	0.8	-50	0.2	2	1	1	41	0	227	50	77	-200	1335.47	0	0	0	2504.54	2505.88	0	2508.54	2509.57	2512.59	2515.02	2515.02	1.84	49.32	0	2505.82	0
893	57	2	1	53	50	0.5	-200	0.5	50	0.2	-50	0.8	2	1	1	38	0	353	50	11	-200	1902.81	10.71	0	0	2516.87	2518.78	0	2520.87	2521.89	2524.91	2526.49	2526.5	1.07	45.71	0	2518.69	0
894	57	2	1	54	200	0.2	-200	0.8	50	0.2	-50	0.8	1	1	1	15	0	184	-50	322	200	1552.44	-27.38	0	0	2527.58	2529.14	0	2531.58	2532.6	2535.62	2537.65	2537.66	1.34	-27.38	0	2529.03	0
895	57	2	1	55	200	0.8	50	0.2	200	0.5	100	0.5	2	1	1	56	0	234	200	32	50	1485.57	38.56	0	0	2539.01	2540.5	0	2543.01	2544.03	2547.05	2548.47	2548.49	1.8	16.06	0	2540.42	0
896	57	2	1	56	200	0.5	-50	0.5	50	0.8	-50	0.2	2	1	1	32	1	209	200	237	50	2202.91	47.77	0	0	2550.29	2552.49	0	2554.29	2555.31	2558.33	2560.05	2560.06	1.68	-49.73	1	2552.42	0
897	57	2	1	57	50	0.5	-100	0.5	100	0.2	-200	0.8	2	1	1	37	1	40	-100	59	-200	2236.44	-33.3	0	0	2561.75	2563.99	0	2565.75	2566.77	2569.79	2570.84	2570.84	1.65	-3.3	1	2563.84	0
898	57	2	1	58	50	0.2	-50	0.8	200	0.2	-100	0.8	2	1	1	43	1	303	50	319	200	1669.01	-22.48	0	0	2572.49	2574.16	0	2576.49	2577.51	2580.53	2581.43	2581.43	1.26	15.02	1	2574.1	0
899	57	2	1	59	200	0.8	-50	0.2	200	0.5	50	0.5	2	1	1	42	1	285	200	328	200	1618.95	15.07	0	0	2582.7	2584.32	0	2586.7	2587.72	2590.74	2592.23	2592.24	1.6	15.07	1	2584.24	0
900	57	2	1	60	200	0.2	-200	0.8	-50	0.8	-200	0.2	1	1	1	28	1	70	-200	11	-200	1485.44	-50	0	0	2593.86	2595.35	0	2597.86	2598.88	2601.9	2602.66	2602.67	1.26	-44.59	1	2595.28	0
901	58	1	1	1	200	0.8	-50	0.2	200	0.5	50	0.5	1	1	1	12	1	337	200	33	50	1535.74	17.13	5268.71	5268.72	5270.79	5272.33	0	5274.83	5275.88	5278.92	5280.84	5280.85	1.92	-15.37	1	5272.27	0
902	58	1	1	2	-50	0.5	-100	0.5	-50	0.8	-200	0.2	1	1	1	20	0	149	-50	54	-100	1786.12	4.02	0	0	5282.79	5284.57	0	5286.79	5287.81	5290.83	5292.11	5292.11	1.03	4.02	0	5284.49	0
903	58	1	1	3	200	0.5	-200	0.5	200	0.2	-50	0.8	1	1	1	30	1	299	200	304	200	1251.77	-9.02	0	0	5293.15	5294.4	0	5297.15	5298.17	5301.19	5303.34	5303.36	1.24	-9.02	1	5294.33	0
904	58	1	1	4	50	0.5	-100	0.5	100	0.2	-200	0.8	1	1	1	7	1	303	50	11	-200	2620.1	8.5	0	0	5304.61	5307.23	0	5308.61	5309.63	5312.65	5314.44	5314.45	1.01	-39	1	5307.11	0
905	58	1	1	5	100	0.5	-50	0.5	200	0.2	-50	0.8	2	1	1	47	1	244	100	67	-50	1268.22	13.39	0	0	5315.47	5316.73	0	5319.47	5320.49	5323.51	5325.91	5325.93	1.7	35.89	1	5316.7	0
906	58	1	1	6	50	0.5	-100	0.5	100	0.2	-200	0.8	2	1	1	37	1	197	50	224	-200	1768.98	4.23	0	0	5327.65	5329.41	0	5331.65	5332.67	5335.69	5337.45	5337.45	1.89	-25.77	1	5329.34	0
907	58	1	1	7	50	0.8	-200	0.2	200	0.5	-200	0.5	1	1	1	14	1	145	50	63	-200	1285.44	11.12	0	0	5339.36	5340.64	0	5343.36	5344.38	5347.4	5348.73	5348.73	1.88	-18.88	1	5340.57	0
908	58	1	1	8	100	0.5	-200	0.5	50	0.8	-200	0.2	1	1	1	27	0	50	-200	272	100	1869.22	-18.34	0	0	5350.62	5352.49	0	5354.62	5355.64	5358.66	5360.54	5360.54	1.25	-30.84	0	5352.41	0
909	58	1	1	9	50	0.5	-50	0.5	100	0.5	-200	0.5	2	1	1	55	1	11	-50	34	-200	2937.1	9.69	0	0	5361.81	5364.75	0	5365.81	5366.83	5369.85	5372.02	5372.04	1.63	34.69	1	5364.68	0
910	58	1	1	10	200	0.2	-100	0.8	50	0.8	-50	0.2	2	1	1	46	0	146	50	281	-100	1268.74	10.23	0	0	5373.69	5374.96	0	5377.69	5378.71	5381.73	5383.72	5383.73	1.6	10.23	0	5374.88	0
911	58	1	1	11	200	0.2	-50	0.8	100	0.8	50	0.2	2	1	1	51	0	296	100	262	-50	1051.86	14.27	0	0	5385.35	5386.4	0	5389.35	5390.37	5393.39	5395.45	5395.46	1.63	-38.23	0	5386.29	0
912	58	1	1	12	200	0.5	-50	0.5	50	0.8	-50	0.2	2	1	1	32	0	13	-50	52	-50	2653.38	0.62	0	0	5397.09	5399.75	0	5401.09	5402.12	5405.14	5406.44	5406.45	1.41	-16.88	0	5399.67	0
913	58	1	1	13	-50	0.5	-100	0.5	-50	0.8	-200	0.2	2	1	1	50	0	66	-200	350	-50	2970.6	-6.62	0	0	5407.87	5410.84	0	5411.87	5412.89	5415.91	5418.1	5418.11	1.41	-31.62	0	5410.77	0
914	58	1	1	14	200	0.5	-50	0.5	50	0.8	-50	0.2	1	1	1	2	1	335	200	249	50	1852.36	16.33	0	0	5419.53	5421.38	0	5423.53	5424.55	5427.57	5429.01	5429.02	1.35	-36.17	1	5421.33	0
915	58	1	1	15	50	0.8	-50	0.2	200	0.5	-50	0.5	1	1	1	4	1	278	50	147	-50	1819.49	14.29	0	0	5430.39	5432.21	0	5434.39	5435.41	5438.43	5439.91	5439.92	1.67	26.79	1	5432.11	0
916	58	1	1	16	200	0.2	-200	0.8	-50	0.8	-200	0.2	1	1	1	28	0	228	-50	263	-200	2203.11	-0.16	0	0	5441.6	5443.81	0	5445.6	5446.62	5449.64	5452.6	5452.61	1.82	-42.66	0	5443.7	0
917	58	1	1	17	200	0.8	-50	0.2	200	0.5	50	0.5	2	1	1	42	1	303	200	204	200	1401.97	-12.28	0	0	5454.45	5455.85	0	5458.45	5459.47	5462.49	5466.4	5466.41	1.67	-24.78	1	5455.78	0
918	58	1	1	18	50	0.8	-50	0.2	200	0.2	-50	0.8	2	1	1	33	1	21	-50	359	200	2769.96	-7.54	0	5958.11	5468.09	5470.86	0	5472.1	5473.12	5476.14	5478.02	5478.02	1.54	-25.04	1	5470.78	0
920	58	1	1	20	50	0.8	-50	0.2	200	0.2	-50	0.8	1	1	1	3	1	74	50	57	-50	2402.85	2	0	0	5484.99	5487.4	0	5488.99	5490.02	5493.04	5494.42	5494.42	1.78	-45.5	1	5487.28	0
921	58	1	1	21	50	0.2	-50	0.8	50	0.5	-200	0.5	1	1	1	22	1	27	-50	27	-200	2786.94	-2.55	0	0	5496.22	5499.01	0	5500.22	5501.24	5504.26	5505.87	5505.88	1.32	-40.05	1	5498.93	0
922	58	1	1	22	100	0.5	-50	0.5	50	0.8	-50	0.2	2	1	1	36	0	347	50	202	100	2219.71	11.7	0	0	5507.22	5509.44	0	5511.22	5512.24	5515.26	5517.15	5517.16	1.13	11.7	0	5509.33	0
923	58	1	1	23	100	0.5	-50	0.5	200	0.2	-50	0.8	1	1	1	17	1	147	-50	338	200	3353.9	3.64	0	0	5518.31	5521.66	0	5522.31	5523.33	5526.35	5529.04	5529.05	1.6	28.64	1	5521.58	0
924	58	1	1	24	100	0.5	-200	0.5	50	0.8	-200	0.2	2	1	1	57	0	350	50	281	100	2536.36	11.09	0	0	5530.67	5533.21	0	5534.67	5535.69	5538.71	5540.09	5540.1	1.4	-6.41	0	5533.12	0
925	58	1	1	25	200	0.5	50	0.5	100	0.8	50	0.2	1	1	1	23	1	24	50	23	50	2186.75	-15.28	0	0	5541.51	5543.7	0	5545.51	5546.54	5549.56	5551.02	5551.04	1.29	14.72	1	5543.61	0
926	58	1	1	26	200	0.5	-200	0.5	50	0.8	-200	0.2	1	1	1	9	1	170	-200	126	50	2519.68	-19.91	0	0	5552.34	5554.86	0	5556.34	5557.36	5560.38	5561.52	5561.53	1.67	-34.91	1	5554.8	0
927	58	1	1	27	200	0.2	-100	0.8	50	0.8	-50	0.2	1	1	1	16	0	231	50	1	-100	2119.73	7.26	0	0	5563.22	5565.34	0	5567.22	5568.24	5571.26	5574.43	5574.45	1.88	39.76	0	5565.29	0
928	58	1	1	28	100	0.8	50	0.2	200	0.2	50	0.8	2	1	1	31	1	298	100	140	50	1302.04	7.91	0	0	5576.33	5577.63	0	5580.33	5581.35	5584.37	5587.15	5587.16	1.97	-42.09	1	5577.51	0
929	58	1	1	29	50	0.2	-50	0.8	200	0.2	-100	0.8	1	1	1	13	1	239	-50	298	200	2052.67	-2.65	0	0	5589.14	5591.2	0	5593.14	5594.16	5597.18	5600.86	5600.87	1.54	-12.65	1	5591.1	0
930	58	1	1	30	200	0.5	50	0.5	100	0.8	50	0.2	2	1	1	53	1	289	200	356	100	2086.11	12.05	0	0	5602.42	5604.51	0	5606.42	5607.44	5610.46	5611.79	5611.8	1.23	37.05	1	5604.41	0
931	58	1	1	31	200	0.5	-200	0.5	200	0.2	-50	0.8	2	1	1	60	0	54	-50	9	-200	2453.09	-0.54	0	0	5618.04	5620.49	0	5622.04	5623.06	5626.08	5628.15	5628.16	1.91	-18.04	0	5620.38	0
932	58	1	1	32	200	0.2	-200	0.8	50	0.2	-50	0.8	1	1	1	15	0	301	50	230	-200	2169.52	0.15	0	0	5630.08	5632.25	0	5634.08	5635.1	5638.12	5640.52	5640.52	1.57	-47.35	0	5632.17	0
933	58	1	1	33	50	0.8	-50	0.2	200	0.8	-100	0.2	2	1	1	54	0	252	200	274	50	2286.45	9.4	0	0	5642.11	5644.4	0	5646.11	5647.13	5650.15	5651.86	5651.87	1.07	-30.6	0	5644.31	0
934	58	1	1	34	100	0.2	-50	0.8	50	0.8	-200	0.2	2	1	1	48	1	12	-50	302	50	2519.73	-44.76	0	0	5652.95	5655.47	0	5656.95	5657.97	5660.99	5662.2	5662.21	1.94	-34.76	1	5655.4	0
935	58	1	1	35	200	0.8	50	0.2	200	0.5	100	0.5	2	1	1	56	0	81	100	124	200	1668.94	-47.11	0	0	5664.16	5665.83	0	5668.16	5669.19	5672.21	5673.8	5673.81	1.42	-47.11	0	5665.77	0
936	58	1	1	36	200	0.5	-200	0.5	50	0.8	-50	0.2	2	1	1	41	0	290	50	150	-200	2920.2	11.36	0	0	5675.24	5678.16	0	5679.24	5680.26	5683.28	5684.94	5684.95	1.95	-48.64	0	5678.07	0
937	58	1	1	37	200	0.2	-50	0.8	100	0.8	50	0.2	1	1	1	21	0	178	100	156	-50	1802.7	12.9	0	0	5686.92	5688.72	0	5690.92	5691.94	5694.96	5696.9	5696.91	1.83	45.4	0	5688.63	0
938	58	1	1	38	50	0.8	-200	0.2	200	0.5	-200	0.5	2	1	1	44	1	270	50	255	200	2853.48	4.14	0	0	5698.76	5701.62	0	5702.76	5703.79	5706.8	5710.07	5710.07	1.63	-8.36	1	5701.51	0
939	58	1	1	39	100	0.8	50	0.2	200	0.2	50	0.8	1	1	1	1	1	269	100	180	50	1935.17	3.18	0	0	5711.71	5713.64	0	5715.71	5716.73	5719.75	5721.65	5721.67	1.89	15.68	1	5713.64	0
940	58	1	1	40	100	0.5	-50	0.5	50	0.8	-50	0.2	1	1	1	6	1	87	-50	323	50	2086.25	-6.97	0	0	5723.57	5725.66	0	5727.57	5728.59	5731.61	5732.53	5732.55	1.99	-16.97	1	5725.54	0
941	58	1	1	41	200	0.5	-50	0.5	100	0.8	50	0.2	1	1	1	5	0	326	100	155	-50	1652.71	10.87	0	0	5734.55	5736.2	0	5738.55	5739.57	5742.59	5743.8	5743.81	1.52	-4.13	0	5736.1	0
942	58	1	1	42	200	0.5	-200	0.5	50	0.8	-50	0.2	1	1	1	11	0	302	50	7	-200	1652.47	14.03	0	0	5745.34	5746.99	0	5749.34	5750.36	5753.38	5754.9	5754.92	1.56	31.53	0	5746.9	0
943	58	1	1	43	50	0.8	-50	0.2	200	0.5	-50	0.5	2	1	1	34	1	348	50	57	-50	2102.74	10.81	0	0	5756.5	5758.6	0	5760.5	5761.52	5764.54	5765.79	5765.81	1.14	23.31	1	5758.51	0
944	58	1	1	44	100	0.8	-200	0.2	200	0.5	-50	0.5	2	1	1	59	1	321	100	207	200	1702.72	-30.08	0	0	5766.96	5768.66	0	5770.96	5771.98	5775	5776.45	5776.45	1.72	-10.08	1	5768.59	0
945	58	1	1	45	200	0.8	50	0.2	200	0.5	100	0.5	1	1	1	26	0	302	200	59	50	1552.28	-2.64	0	0	5778.19	5779.74	0	5782.19	5783.21	5786.23	5788.88	5788.9	1.22	44.86	0	5779.65	0
946	58	1	1	46	200	0.5	-200	0.5	50	0.8	-200	0.2	2	1	1	39	0	152	50	193	200	3403.96	7.66	0	0	5790.13	5793.54	0	5794.13	5795.16	5798.17	5799.36	5799.38	1.35	7.66	0	5793.47	0
947	58	1	1	47	200	0.2	-100	0.8	50	0.8	-200	0.2	1	1	1	10	0	136	50	266	-100	2336.43	13.63	0	0	5800.74	5803.08	0	5804.74	5805.77	5808.78	5810.48	5810.49	1.73	-13.87	0	5802.99	0
948	58	1	1	48	50	0.2	-50	0.8	200	0.2	-100	0.8	2	1	1	43	1	42	-50	33	-100	3687.6	1.91	0	0	5812.24	5815.93	0	5816.24	5817.26	5820.28	5822.3	5822.31	1.45	19.41	1	5815.76	0
949	58	1	1	49	50	0.5	-50	0.5	100	0.5	-200	0.5	1	1	1	25	1	173	-50	105	-200	2269.65	3.57	0	0	5823.77	5826.04	0	5827.77	5828.79	5831.81	5832.65	5832.66	1.65	3.57	1	5825.9	0
950	58	1	1	50	100	0.2	-50	0.8	50	0.8	-200	0.2	1	1	1	18	0	305	50	248	-50	2653.36	8.12	0	0	5834.31	5836.96	0	5838.31	5839.33	5842.35	5843.37	5843.38	1.05	-6.88	0	5836.86	0
951	58	1	1	51	50	0.5	-200	0.5	50	0.2	-50	0.8	1	1	1	8	0	352	50	167	-200	2669.89	7.31	0	0	5844.45	5847.12	0	5848.45	5849.47	5852.49	5854.96	5854.96	1.13	-5.19	0	5847.05	0
953	58	1	1	53	200	0.5	-50	0.5	100	0.8	50	0.2	2	1	1	35	0	260	100	70	-50	1235.41	8.57	0	0	5861.87	5863.1	0	5865.87	5866.89	5869.91	5870.77	5870.78	1.98	-3.93	0	5863	0
954	58	1	1	54	200	0.2	-100	0.8	50	0.8	-200	0.2	2	1	1	40	0	189	50	230	-100	2169.51	12.01	0	0	5872.76	5874.93	0	5876.76	5877.78	5880.8	5881.76	5881.77	1.95	2.01	0	5874.88	0
955	58	1	1	55	-100	0.8	-200	0.2	-50	0.5	-200	0.5	1	1	1	19	1	91	-100	209	-50	2870.15	-6.41	0	0	5883.74	5886.61	0	5887.74	5888.76	5891.78	5895.21	5895.22	1.35	-43.91	1	5886.54	0
956	58	1	1	56	100	0.8	-200	0.2	200	0.5	-50	0.5	1	1	1	29	1	243	100	118	-50	2135.99	7.34	0	0	5896.58	5898.72	0	5900.58	5901.61	5904.63	5905.79	5905.79	1.87	-15.16	1	5898.65	0
957	58	1	1	57	50	0.8	-50	0.2	200	0.8	-100	0.2	1	1	1	24	0	49	-100	211	50	2152.89	4.38	0	0	5907.68	5909.83	0	5911.68	5912.7	5915.72	5919.07	5919.07	1.36	-25.62	0	5909.77	0
958	58	1	1	58	200	0.2	-200	0.8	-50	0.8	-200	0.2	2	1	1	58	0	169	-50	118	-200	2385.86	3.53	0	0	5920.44	5922.83	0	5924.44	5925.46	5928.48	5931.29	5931.3	1.89	41.03	0	5922.79	0
959	58	1	1	59	200	0.2	-200	0.8	50	0.2	-50	0.8	2	1	1	45	0	141	-50	217	-200	2969.66	4.13	0	0	5933.2	5936.17	0	5937.2	5938.22	5941.24	5944.62	5944.63	1.04	9.13	0	5936.14	0
960	58	1	1	60	50	0.2	-50	0.8	50	0.5	-200	0.5	2	1	1	52	1	20	-50	205	50	3453.37	-8.1	0	0	5945.68	5949.13	0	5949.68	5950.7	5953.72	5956.2	5956.21	1.9	39.4	1	5949.1	0
961	59	1	1	1	50	0.8	-50	0.2	200	0.5	-50	0.5	2	1	1	34	0	80	-50	192	50	2086.29	-28.98	1241.9	1241.91	1243.98	1246.06	0	1248.01	1249.05	1252.09	1255.24	1255.26	1.83	-11.48	0	1245.97	0
962	59	1	1	2	200	0.2	-50	0.8	100	0.8	50	0.2	1	1	1	21	0	90	100	327	200	1685.72	24.37	0	0	1257.11	1258.79	0	1261.11	1262.13	1265.15	1267.25	1267.27	1.22	39.37	0	1258.72	0
963	59	1	1	3	50	0.2	-50	0.8	50	0.5	-200	0.5	1	1	1	22	0	160	-200	218	-50	1852.56	-25.23	0	0	1268.5	1270.35	0	1272.5	1273.52	1276.54	1278.42	1278.43	1.84	37.27	0	1270.27	0
964	59	1	1	4	-100	0.8	-200	0.2	-50	0.5	-200	0.5	2	1	1	49	0	267	-50	263	-100	1685.76	7.58	0	0	1280.28	1281.97	0	1284.28	1285.3	1288.32	1289.99	1290.01	1.54	45.08	0	1281.86	0
965	59	1	1	5	50	0.2	-50	0.8	50	0.5	-200	0.5	2	1	1	52	0	320	50	30	-50	1585.7	7.99	0	0	1291.56	1293.14	0	1295.56	1296.58	1299.6	1302.59	1302.6	1.56	-7.01	0	1293.06	0
966	59	1	1	6	50	0.2	-50	0.8	200	0.2	-100	0.8	2	1	1	43	0	77	-100	308	50	2036.4	-19.96	0	0	1304.17	1306.2	0	1308.17	1309.19	1312.21	1314.62	1314.63	1.28	-39.96	0	1306.1	0
967	59	1	1	7	200	0.5	-200	0.5	50	0.8	-50	0.2	1	1	1	11	0	172	50	317	200	2453.3	19.45	0	0	1315.93	1318.38	0	1319.93	1320.95	1323.97	1325.26	1325.27	1.08	-30.55	0	1318.24	0
968	59	1	1	8	200	0.8	50	0.2	200	0.5	100	0.5	1	1	1	26	1	158	200	184	200	1869.23	35.84	0	0	1326.37	1328.24	0	1330.37	1331.39	1334.41	1336.35	1336.37	1.37	25.84	1	1328.14	0
969	59	1	1	9	100	0.5	-50	0.5	50	0.8	-50	0.2	1	1	1	6	1	92	-50	14	-50	2186.04	-5.92	0	0	1337.75	1339.94	0	1341.75	1342.77	1345.79	1346.69	1346.69	1.89	19.08	1	1339.82	0
970	59	1	1	10	50	0.5	-100	0.5	100	0.2	-200	0.8	2	1	1	37	1	94	-100	93	-200	2152.89	-7.63	0	0	1348.59	1350.75	0	1352.59	1353.61	1356.63	1357.81	1357.82	1.03	-5.13	1	1350.62	0
971	59	1	1	11	50	0.2	-50	0.8	200	0.2	-100	0.8	1	1	1	13	0	14	-100	239	-50	2937.07	-17.35	0	0	1358.85	1361.79	0	1362.85	1363.87	1366.89	1367.74	1367.74	1.92	10.15	0	1361.68	0
972	59	1	1	12	200	0.5	-200	0.5	200	0.2	-50	0.8	1	1	1	30	0	194	-50	262	200	2536.47	7.16	0	0	1369.68	1372.22	0	1373.68	1374.7	1377.72	1378.7	1378.7	1.89	-30.34	0	1372.11	0
973	59	1	1	13	50	0.5	-200	0.5	50	0.2	-50	0.8	1	1	1	8	0	245	-50	316	50	2670.2	-0.04	0	0	1380.61	1383.28	0	1384.61	1385.63	1388.65	1392.57	1392.58	1.1	-47.54	0	1383.21	0
974	59	1	1	14	200	0.2	-200	0.8	50	0.2	-50	0.8	1	1	1	15	1	235	-200	303	50	2720.06	-12.31	0	0	1393.7	1396.42	0	1397.7	1398.72	1401.74	1404.25	1404.26	1.37	-29.81	1	1396.28	0
975	59	1	1	15	200	0.2	-200	0.8	-50	0.8	-200	0.2	1	1	1	28	1	1	-200	56	-200	2953.55	-9.84	0	0	1405.65	1408.6	0	1409.65	1410.67	1413.69	1414.49	1414.51	1.43	42.66	1	1408.52	0
976	59	1	1	16	200	0.5	-200	0.5	50	0.8	-50	0.2	2	1	1	41	0	139	50	252	200	3204.02	-0.1	0	0	1415.96	1419.16	0	1419.96	1420.98	1424	1424.97	1424.98	1.27	47.4	0	1419.03	0
977	59	1	1	17	100	0.2	-50	0.8	50	0.8	-200	0.2	2	1	1	48	0	334	50	16	-50	3154.03	11.75	0	0	1426.27	1429.42	0	1430.27	1431.29	1434.31	1436.14	1436.14	1.2	-30.75	0	1429.3	0
978	59	1	1	18	50	0.5	-100	0.5	100	0.2	-200	0.8	1	1	1	7	1	50	-100	23	-200	3220.5	-3.09	0	1914.01	1437.36	1440.58	0	1441.36	1442.38	1445.4	1446.74	1446.75	1.18	-23.09	1	1440.42	0
979	59	1	1	19	200	0.5	50	0.5	100	0.8	50	0.2	2	1	1	53	0	296	100	95	50	2903.72	16.88	0	0	1447.94	1450.84	0	1451.94	1452.96	1455.98	1458.22	1458.23	1.21	44.38	0	1450.73	0
980	59	1	1	20	200	0.5	-50	0.5	100	0.8	50	0.2	1	1	1	5	0	357	100	101	-50	3354.09	35	0	0	1459.46	1462.82	0	1463.46	1464.49	1467.5	1469.02	1469.02	1.21	37.37	0	1462.68	0
981	59	1	1	21	200	0.2	-50	0.8	100	0.8	50	0.2	2	1	1	51	0	75	100	271	-50	2620.1	15.35	0	0	1470.24	1472.86	0	1474.24	1475.26	1478.28	1479.67	1479.68	1.18	-19.65	0	1472.73	0
982	59	1	1	22	200	0.5	-50	0.5	50	0.8	-50	0.2	2	1	1	32	1	230	200	128	50	2886.89	45	0	0	1480.88	1483.77	0	1484.88	1485.91	1488.93	1490.69	1490.71	1.87	30.3	1	1483.65	0
983	59	1	1	23	50	0.8	-50	0.2	200	0.8	-100	0.2	1	1	1	24	0	286	200	260	50	2186.24	42.94	0	0	1492.6	1494.78	0	1496.6	1497.62	1500.64	1502.02	1502.04	1.05	25.44	0	1494.68	0
984	59	1	1	24	50	0.8	-50	0.2	200	0.5	-50	0.5	1	1	1	4	0	7	-50	63	-50	2753.49	-8.11	0	0	1503.1	1505.86	0	1507.11	1508.13	1511.15	1512.29	1512.3	1.8	-48.11	0	1505.76	0
985	59	1	1	25	200	0.2	-100	0.8	50	0.8	-50	0.2	1	1	1	16	0	35	-50	165	-100	2803.54	-15.13	0	0	1514.1	1516.9	0	1518.1	1519.12	1522.14	1522.8	1522.81	1.38	-2.63	0	1516.79	0
986	59	1	1	26	200	0.2	-100	0.8	50	0.8	-200	0.2	2	1	1	40	1	98	-100	340	50	2820.17	-26.26	0	0	1524.21	1527.03	0	1528.21	1529.23	1532.25	1533.17	1533.18	1.98	-18.76	1	1526.93	0
987	59	1	1	27	100	0.8	-200	0.2	200	0.5	-50	0.5	1	1	1	29	0	289	200	157	100	2653.45	32.91	0	0	1535.18	1537.84	0	1539.19	1540.21	1543.23	1545.36	1545.38	1.4	-44.59	0	1537.71	0
988	59	1	1	28	200	0.5	-50	0.5	100	0.8	50	0.2	2	1	1	35	0	92	100	304	200	3036.38	32.5	0	0	1546.8	1549.83	0	1550.8	1551.82	1554.84	1555.92	1555.94	1.68	2.5	0	1549.74	0
989	59	1	1	29	200	0.8	-50	0.2	200	0.5	50	0.5	1	1	1	12	1	25	-50	286	200	3136.88	-23.66	0	0	1557.64	1560.78	0	1561.64	1562.66	1565.68	1566.91	1566.93	1.64	-23.66	1	1560.69	0
990	59	1	1	30	100	0.5	-200	0.5	50	0.8	-200	0.2	2	1	1	57	1	250	100	257	50	2719.74	29.66	0	0	1568.58	1571.3	0	1572.58	1573.6	1576.62	1578.34	1578.34	1.06	22.16	1	1571.22	0
991	59	1	1	31	100	0.8	50	0.2	200	0.2	50	0.8	2	1	1	31	1	42	50	112	50	3103.44	-9.09	0	0	1584.41	1587.52	0	1588.41	1589.44	1592.46	1594.64	1594.64	1.74	-19.09	1	1587.44	0
992	59	1	1	32	100	0.2	-50	0.8	50	0.8	-200	0.2	1	1	1	18	1	309	100	131	50	2986.53	24.82	0	0	1596.39	1599.38	0	1600.39	1601.41	1604.43	1605.63	1605.65	1.89	-47.68	1	1599.28	0
993	59	1	1	33	-100	0.8	-200	0.2	-50	0.5	-200	0.5	1	1	1	19	0	7	-200	222	-100	3170.07	-32.48	0	0	1607.55	1610.72	0	1611.55	1612.57	1615.59	1616.52	1616.53	1.44	-17.48	0	1610.64	0
994	59	1	1	34	50	0.5	-50	0.5	100	0.5	-200	0.5	1	1	1	25	1	245	50	209	100	3086.58	18.34	0	0	1617.98	1621.07	0	1621.98	1623	1626.02	1627.02	1627.04	1.66	18.34	1	1620.92	0
995	59	1	1	35	50	0.8	-200	0.2	200	0.5	-200	0.5	2	1	1	44	0	82	-200	126	50	2886.83	-17.29	0	0	1628.71	1631.59	0	1632.71	1633.73	1636.75	1637.45	1637.46	1.45	22.71	0	1631.52	0
996	59	1	1	36	100	0.5	-50	0.5	200	0.2	-50	0.8	1	1	1	17	1	244	100	242	-50	2619.46	26.56	0	0	1638.93	1641.55	0	1642.93	1643.95	1646.97	1648.78	1648.79	1.01	-10.94	1	1641.48	0
997	59	1	1	37	-50	0.5	-100	0.5	-50	0.8	-200	0.2	1	1	1	20	0	165	-50	177	-100	3136.59	9	0	0	1649.81	1652.95	0	1653.81	1654.83	1657.85	1658.68	1658.7	1.46	-18.5	0	1652.84	0
998	59	1	1	38	200	0.5	-200	0.5	50	0.8	-200	0.2	1	1	1	9	1	100	-200	230	50	3453.63	-5.69	0	0	1660.17	1663.62	0	1664.17	1665.19	1668.21	1669.92	1669.93	1.45	26.81	1	1663.5	0
999	59	1	1	39	100	0.5	-200	0.5	50	0.8	-200	0.2	1	1	1	27	0	323	50	113	-200	3370.56	20.94	0	0	1671.4	1674.77	0	1675.4	1676.42	1679.44	1681.83	1681.84	1.92	-21.56	0	1674.63	0
1000	59	1	1	40	-50	0.5	-100	0.5	-50	0.8	-200	0.2	2	1	1	50	0	339	-50	102	-100	3136.97	11.45	0	0	1683.77	1686.91	0	1687.77	1688.8	1691.81	1692.55	1692.57	1.24	26.45	0	1686.81	0
1001	59	1	1	41	100	0.8	50	0.2	200	0.2	50	0.8	1	1	1	1	1	166	100	39	50	2953.43	27.64	0	0	1693.82	1696.77	0	1697.82	1698.84	1701.86	1703.08	1703.09	1.04	-7.36	1	1696.65	0
1002	59	1	1	42	200	0.5	-200	0.5	200	0.2	-50	0.8	2	1	1	60	1	192	200	174	-50	3437.3	32.72	0	0	1704.14	1707.58	0	1708.14	1709.16	1712.18	1713.05	1713.05	1.66	-44.78	1	1707.48	0
1003	59	1	1	43	100	0.5	-50	0.5	50	0.8	-50	0.2	2	1	1	36	0	6	-50	29	-50	3420.51	-1.62	0	0	1714.72	1718.14	0	1718.72	1719.74	1722.76	1724.36	1724.36	1.97	35.88	0	1718.04	0
1004	59	1	1	44	50	0.8	-50	0.2	200	0.2	-50	0.8	1	1	1	3	0	172	-50	59	-50	3370.74	-4.22	0	0	1726.35	1729.72	0	1730.35	1731.37	1734.39	1736.31	1736.32	1.36	-6.72	0	1729.61	0
1005	59	1	1	45	50	0.5	-50	0.5	100	0.5	-200	0.5	2	1	1	55	1	296	50	87	-200	2719.95	15.66	0	0	1737.69	1740.41	0	1741.69	1742.71	1745.73	1747.38	1747.4	1.44	33.16	1	1740.28	0
1006	59	1	1	46	200	0.2	-200	0.8	50	0.2	-50	0.8	2	1	1	45	0	331	50	299	200	2420.03	3.57	0	0	1748.85	1751.27	0	1752.85	1753.87	1756.89	1759.59	1759.6	1.38	41.07	0	1751.17	0
1007	59	1	1	47	200	0.8	50	0.2	200	0.5	100	0.5	2	1	1	56	1	5	50	156	100	2970.17	-2.08	0	0	1760.98	1763.95	0	1764.98	1766	1769.02	1770.64	1770.66	1.76	32.92	1	1763.81	0
1008	59	1	1	48	100	0.8	-200	0.2	200	0.5	-50	0.5	2	1	1	59	0	63	-50	47	-200	2386.49	-6.92	0	0	1772.42	1774.81	0	1776.42	1777.45	1780.46	1781.49	1781.5	1.7	-14.42	0	1774.64	0
1009	59	1	1	49	200	0.5	-50	0.5	50	0.8	-50	0.2	1	1	1	2	1	201	200	237	50	2469.69	34.32	0	0	1783.22	1785.69	0	1787.22	1788.24	1791.26	1792.37	1792.38	1.39	-20.68	1	1785.59	0
1010	59	1	1	50	200	0.8	-50	0.2	200	0.5	50	0.5	2	1	1	42	1	193	200	59	50	2803.3	21.83	0	0	1793.78	1796.58	0	1797.78	1798.8	1801.82	1803.52	1803.54	1.84	-18.17	1	1796.45	0
1011	59	1	1	51	50	0.8	-200	0.2	200	0.5	-200	0.5	1	1	1	14	1	326	50	90	-200	3354.01	6.57	0	0	1805.39	1808.74	0	1809.39	1810.41	1813.43	1814.43	1814.45	1.5	-0.93	1	1808.61	0
1012	59	1	1	52	200	0.2	-100	0.8	50	0.8	-50	0.2	2	1	1	46	1	52	-100	208	50	2720.13	21.89	0	0	1815.96	1818.68	0	1819.96	1820.99	1824.01	1825.66	1825.67	1.46	29.39	1	1818.53	0
1013	59	1	1	53	50	0.5	-200	0.5	50	0.2	-50	0.8	2	1	1	38	1	19	-200	218	-50	3504.1	-5.71	0	0	1827.14	1830.65	0	1831.14	1832.16	1835.18	1836.43	1836.45	1.15	24.29	1	1830.49	0
1014	59	1	1	54	200	0.2	-200	0.8	-50	0.8	-200	0.2	2	1	1	58	1	61	-200	276	-50	2736.73	-18.04	0	0	1837.62	1840.35	0	1841.62	1842.64	1845.66	1846.46	1846.48	1.87	41.96	1	1840.24	0
1015	59	1	1	55	50	0.8	-50	0.2	200	0.8	-100	0.2	2	1	1	54	0	319	200	210	50	1885.86	26.41	0	0	1848.36	1850.25	0	1852.36	1853.38	1856.4	1857.63	1857.64	1.77	43.91	0	1850.13	0
1016	59	1	1	56	100	0.5	-50	0.5	200	0.2	-50	0.8	2	1	1	47	1	283	100	358	200	2252.74	20.5	0	0	1859.42	1861.67	0	1863.42	1864.44	1867.46	1868.51	1868.51	1.92	-32	1	1861.55	0
1017	59	1	1	57	200	0.2	-100	0.8	50	0.8	-200	0.2	1	1	1	10	0	312	50	207	-100	2953.65	14.3	0	0	1870.45	1873.4	0	1874.45	1875.47	1878.49	1879.79	1879.79	1.42	29.3	0	1873.28	0
1018	59	1	1	58	200	0.5	50	0.5	100	0.8	50	0.2	1	1	1	23	0	256	100	126	50	3270.45	29.43	0	0	1881.23	1884.5	0	1885.23	1886.25	1889.27	1890.09	1890.1	2	-20.57	0	1884.43	0
1019	59	1	1	59	50	0.8	-50	0.2	200	0.2	-50	0.8	2	1	1	33	1	137	50	156	-50	1919.24	21.47	0	0	1892.12	1894.04	0	1896.12	1897.14	1900.16	1901.44	1901.44	1.79	-41.03	1	1893.9	0
1020	59	1	1	60	200	0.5	-200	0.5	50	0.8	-200	0.2	2	1	1	39	0	105	50	165	-200	2586.99	15.16	0	0	1903.25	1905.83	0	1907.25	1908.27	1911.29	1912.31	1912.32	1.69	45.16	0	1905.69	0
1021	60	2	1	1	50	0.8	-50	0.2	200	0.8	-100	0.2	2	1	1	54	0	53	-100	240	50	1251.38	-50	4106.38	4106.39	4108.46	4109.71	0	4112.5	4113.55	4116.59	4120.67	4120.69	1.29	1.68	0	4109.7	0
1022	60	2	1	2	100	0.8	50	0.2	200	0.2	50	0.8	1	1	1	1	1	7	50	109	50	1385.15	-0.05	0	0	4121.99	4123.38	0	4125.99	4127.01	4130.03	4131.6	4131.62	1.88	-15.05	1	4123.31	0
1023	60	2	1	3	200	0.8	50	0.2	200	0.5	100	0.5	2	1	1	56	0	28	100	107	200	1268.22	-33.93	0	0	4133.5	4134.77	0	4137.5	4138.52	4141.54	4143.1	4143.11	1.84	38.57	0	4134.75	0
1024	60	2	1	4	200	0.2	-200	0.8	-50	0.8	-200	0.2	2	1	1	58	1	271	-200	137	-50	1802.36	-50	0	0	4144.96	4146.77	0	4148.96	4149.98	4153	4154.72	4154.72	1.04	23.62	1	4146.7	0
1025	60	2	1	5	50	0.5	-200	0.5	50	0.2	-50	0.8	1	1	1	8	1	292	50	235	-50	1718.91	26.76	0	0	4155.77	4157.49	0	4159.77	4160.79	4163.81	4165.34	4165.35	1.04	11.76	1	4157.44	0
1026	60	2	1	6	200	0.2	-100	0.8	50	0.8	-50	0.2	1	1	1	16	0	276	50	276	-100	1918.78	2.44	0	0	4166.4	4168.32	0	4170.4	4171.42	4174.44	4175.87	4175.88	1.73	-20.06	0	4168.28	0
1027	60	2	1	7	50	0.5	-50	0.5	100	0.5	-200	0.5	2	1	1	55	1	221	50	82	-200	1535.58	-29.22	0	0	4177.61	4179.15	0	4181.61	4182.63	4185.65	4186.97	4186.99	1.53	43.28	1	4179.08	0
1028	60	2	1	8	200	0.5	-50	0.5	100	0.8	50	0.2	1	1	1	5	0	185	100	159	-50	1151.82	37.24	0	0	4188.54	4189.69	0	4192.54	4193.56	4196.58	4197.79	4197.8	1.53	-2.76	0	4189.64	0
1029	60	2	1	9	200	0.5	-50	0.5	50	0.8	-50	0.2	2	1	1	32	1	106	-50	352	50	1852.43	-50	0	0	4199.33	4201.18	0	4203.33	4204.35	4207.37	4208.88	4208.89	1.89	47.28	1	4201.13	0
1030	60	2	1	10	50	0.8	-50	0.2	200	0.5	-50	0.5	2	1	1	34	0	12	-50	191	50	2018.89	-50	0	0	4210.79	4212.81	0	4214.79	4215.81	4218.83	4220.39	4220.4	1.96	30.24	0	4212.76	0
1031	60	2	1	11	-100	0.8	-200	0.2	-50	0.5	-200	0.5	1	1	1	19	0	37	-200	230	-100	1468.56	-50	0	0	4222.37	4223.84	0	4226.37	4227.39	4230.41	4233.02	4233.03	1.41	-34.03	0	4223.79	0
1032	60	2	1	12	200	0.2	-200	0.8	50	0.2	-50	0.8	1	1	1	15	0	169	-50	109	-200	1485.45	-50	0	0	4234.45	4235.93	0	4238.45	4239.47	4242.49	4243.69	4243.71	1.78	7.5	0	4235.86	0
1033	60	2	1	13	100	0.8	50	0.2	200	0.2	50	0.8	2	1	1	31	1	304	100	146	50	985.11	9.75	0	0	4245.49	4246.48	0	4249.49	4250.51	4253.53	4255.67	4255.68	1.26	22.25	1	4246.42	0
1034	60	2	1	14	50	0.5	-100	0.5	100	0.2	-200	0.8	1	1	1	7	1	265	50	91	-200	2019.38	-8.11	0	0	4256.95	4258.97	0	4260.95	4261.97	4264.99	4266.79	4266.79	1.84	39.39	1	4258.92	0
1035	60	2	1	15	100	0.5	-50	0.5	200	0.2	-50	0.8	1	1	1	17	0	328	200	101	-50	1869.14	50	0	0	4268.65	4270.51	0	4272.65	4273.67	4276.69	4277.45	4277.45	1.81	8.84	0	4270.47	0
1036	60	2	1	16	-50	0.5	-100	0.5	-50	0.8	-200	0.2	2	1	1	50	1	243	-50	289	-50	2319.69	-32.08	0	0	4279.27	4281.59	0	4283.27	4284.29	4287.31	4289.1	4289.1	1.55	30.42	1	4281.53	0
1037	60	2	1	17	50	0.2	-50	0.8	50	0.5	-200	0.5	1	1	1	22	0	208	50	299	50	1001.66	-12.82	0	0	4290.67	4291.67	0	4294.67	4295.69	4298.71	4300.84	4300.84	1.81	44.68	0	4291.61	0
1038	60	2	1	18	-50	0.5	-100	0.5	-50	0.8	-200	0.2	1	1	1	20	1	312	-50	342	-50	1969.15	-5.82	0	4788.75	4302.66	4304.63	0	4306.66	4307.68	4310.7	4312.13	4312.14	1.37	21.68	1	4304.53	0
1039	60	2	1	19	200	0.5	-50	0.5	100	0.8	50	0.2	2	1	1	35	0	224	100	179	-50	1485.04	-4.04	0	0	4313.52	4315.01	0	4317.52	4318.54	4321.56	4322.87	4322.88	1.27	25.96	0	4314.96	0
1040	60	2	1	20	200	0.2	-200	0.8	-50	0.8	-200	0.2	1	1	1	28	1	85	-200	283	-50	2086	-50	0	0	4324.16	4326.25	0	4328.16	4329.19	4332.2	4334.47	4334.47	1.34	-39.4	1	4326.18	0
1041	60	2	1	21	100	0.2	-50	0.8	50	0.8	-200	0.2	1	1	1	18	1	81	-50	9	-200	2519.73	-50	0	0	4335.82	4338.34	0	4339.83	4340.85	4343.87	4345.36	4345.37	1.27	-20.16	1	4338.29	0
1042	60	2	1	22	50	0.5	-50	0.5	100	0.5	-200	0.5	1	1	1	25	1	14	-50	169	-200	2169.38	-50	0	0	4346.65	4348.82	0	4350.65	4351.67	4354.69	4356.2	4356.21	1.68	-5.53	1	4348.75	0
1043	60	2	1	23	200	0.5	-200	0.5	50	0.8	-50	0.2	2	1	1	41	0	255	50	292	200	1985.98	-50	0	0	4357.91	4359.9	0	4361.91	4362.93	4365.95	4367.67	4367.67	1.93	5.26	0	4359.81	0
1044	60	2	1	24	100	0.2	-50	0.8	50	0.8	-200	0.2	2	1	1	48	0	222	50	230	-50	1969.26	12.5	0	0	4369.61	4371.58	0	4373.61	4374.63	4377.65	4380.51	4380.52	1.48	-48.37	0	4371.49	0
1045	60	2	1	25	200	0.2	-50	0.8	100	0.8	50	0.2	1	1	1	21	0	292	100	64	-50	1251.76	22.34	0	0	4382	4383.25	0	4386	4387.02	4390.04	4392.16	4392.18	1.19	-27.66	0	4383.2	0
1046	60	2	1	26	50	0.8	-50	0.2	200	0.2	-50	0.8	2	1	1	33	1	82	50	177	-50	1602.13	13.49	0	0	4393.38	4394.98	0	4397.38	4398.4	4401.42	4403.6	4403.61	1.94	-39.01	1	4394.89	0
1047	60	2	1	27	200	0.5	-200	0.5	200	0.2	-50	0.8	2	1	1	60	1	328	200	141	-50	1852.39	34.88	0	0	4405.56	4407.41	0	4409.56	4410.58	4413.6	4415.09	4415.1	1.88	-0.12	1	4407.31	0
1048	60	2	1	28	50	0.8	-200	0.2	200	0.5	-200	0.5	2	1	1	44	0	315	200	298	50	1068.43	50	0	0	4416.98	4418.05	0	4420.98	4422.01	4425.03	4426.32	4426.33	1.57	44.78	0	4418	0
1049	60	2	1	29	200	0.5	50	0.5	100	0.8	50	0.2	1	1	1	23	0	94	100	162	50	1952.65	19.03	0	0	4427.91	4429.86	0	4431.91	4432.93	4435.95	4437.45	4437.47	2	-5.97	0	4429.8	0
1050	60	2	1	30	200	0.5	-50	0.5	50	0.8	-50	0.2	1	1	1	2	0	44	-50	152	-50	2102.75	-34.66	0	0	4439.47	4441.57	0	4443.47	4444.49	4447.51	4449.1	4449.11	1.96	17.84	0	4441.52	0
1051	60	2	1	31	-100	0.8	-200	0.2	-50	0.5	-200	0.5	2	1	1	49	0	282	-50	354	-100	2369.42	19.26	0	0	4456.09	4458.46	0	4460.09	4461.11	4464.13	4465.61	4465.63	1.44	39.26	0	4458.41	0
1052	60	2	1	32	100	0.5	-200	0.5	50	0.8	-200	0.2	2	1	1	57	0	25	-200	10	-200	1218.58	-50	0	0	4467.08	4468.3	0	4471.08	4472.1	4475.12	4476.54	4476.56	1.65	28.01	0	4468.25	0
1053	60	2	1	33	50	0.2	-50	0.8	50	0.5	-200	0.5	2	1	1	52	0	163	-200	126	-50	2102.74	-50	0	0	4478.23	4480.33	0	4482.23	4483.25	4486.27	4487.96	4487.97	1.43	-3.09	0	4480.23	0
1054	60	2	1	34	50	0.2	-50	0.8	200	0.2	-100	0.8	1	1	1	13	0	70	-100	325	50	2486.49	-47.36	0	0	4489.42	4491.91	0	4493.42	4494.44	4497.46	4498.55	4498.56	1.63	32.64	0	4491.83	0
1055	60	2	1	35	200	0.5	-200	0.5	50	0.8	-200	0.2	1	1	1	9	0	290	50	155	-200	2019.35	-14.21	0	0	4500.2	4502.21	0	4504.2	4505.22	4508.24	4509.45	4509.45	1.38	15.79	0	4502.12	0
1056	60	2	1	36	200	0.2	-100	0.8	50	0.8	-200	0.2	2	1	1	40	0	230	50	290	200	1385.25	-19.16	0	0	4510.86	4512.24	0	4514.86	4515.88	4518.9	4520.66	4520.68	1.19	3.34	0	4512.15	0
1057	60	2	1	37	50	0.8	-50	0.2	200	0.8	-100	0.2	1	1	1	24	0	102	200	137	50	1218.55	-19.06	0	0	4521.88	4523.1	0	4525.88	4526.9	4529.92	4531.24	4531.24	1.16	35.94	0	4523.05	0
1058	60	2	1	38	50	0.5	-200	0.5	50	0.2	-50	0.8	2	1	1	38	1	243	50	315	50	2102.61	14.92	0	0	4532.41	4534.51	0	4536.41	4537.43	4540.45	4542.2	4542.2	1.79	-20.08	1	4534.42	0
1059	60	2	1	39	50	0.5	-100	0.5	100	0.2	-200	0.8	2	1	1	37	1	151	-100	49	-200	2052.56	-50	0	0	4544	4546.06	0	4548	4549.02	4552.04	4553.61	4553.61	1.6	43.95	1	4545.99	0
1060	60	2	1	40	200	0.8	50	0.2	200	0.5	100	0.5	1	1	1	26	1	308	200	179	100	2286.27	28.54	0	0	4555.21	4557.5	0	4559.21	4560.24	4563.25	4564.95	4564.96	1.5	-36.46	1	4557.4	0
1061	60	2	1	41	100	0.8	-200	0.2	200	0.5	-50	0.5	2	1	1	59	0	178	-50	288	100	2519.79	-38.05	0	0	4566.47	4568.99	0	4570.47	4571.5	4574.52	4575.96	4575.97	1.33	39.45	0	4568.92	0
1062	60	2	1	42	100	0.5	-50	0.5	50	0.8	-50	0.2	2	1	1	36	0	243	50	233	100	1268.53	-40.31	0	0	4577.3	4578.57	0	4581.3	4582.32	4585.34	4586.39	4586.39	1.04	-40.31	0	4578.5	0
1063	60	2	1	43	200	0.2	-200	0.8	50	0.2	-50	0.8	2	1	1	45	0	258	-50	17	-200	1485.51	-32.13	0	0	4587.44	4588.93	0	4591.44	4592.47	4595.48	4597.04	4597.05	1.66	-9.63	0	4588.85	0
1064	60	2	1	44	200	0.5	-200	0.5	50	0.8	-200	0.2	2	1	1	39	0	91	50	44	-200	1818.73	16.27	0	0	4598.72	4600.54	0	4602.72	4603.74	4606.76	4608.95	4608.96	1.57	28.77	0	4600.51	0
1065	60	2	1	45	100	0.8	-200	0.2	200	0.5	-50	0.5	1	1	1	29	1	3	-200	225	200	1251.87	-12.75	0	0	4610.55	4611.8	0	4614.55	4615.57	4618.59	4619.92	4619.92	1.41	39.75	1	4611.67	0
1066	60	2	1	46	200	0.5	-200	0.5	50	0.8	-50	0.2	1	1	1	11	0	53	-50	125	-200	1285.12	-50	0	0	4621.34	4622.63	0	4625.34	4626.36	4629.38	4630.75	4630.77	1.88	-24.23	0	4622.59	0
1067	60	2	1	47	100	0.5	-50	0.5	50	0.8	-50	0.2	1	1	1	6	0	204	50	121	-50	1168.57	-27.78	0	0	4632.67	4633.84	0	4636.67	4637.69	4640.71	4642.85	4642.86	1.06	34.72	0	4633.78	0
1068	60	2	1	48	50	0.2	-50	0.8	200	0.2	-100	0.8	2	1	1	43	1	199	-50	308	200	2119.34	-50	0	0	4643.95	4646.07	0	4647.95	4648.97	4651.99	4653.25	4653.26	1.25	-14.49	1	4645.95	0
1069	60	2	1	49	50	0.8	-50	0.2	200	0.5	-50	0.5	1	1	1	4	1	142	50	159	-50	1585.5	-13.33	0	0	4654.52	4656.11	0	4658.52	4659.54	4662.56	4664.54	4664.55	1.15	9.17	1	4655.95	0
1070	60	2	1	50	200	0.8	-50	0.2	200	0.5	50	0.5	2	1	1	42	1	210	200	192	200	1318.6	17.29	0	0	4665.72	4667.04	0	4669.72	4670.74	4673.76	4675.47	4675.48	1.3	-32.71	1	4666.93	0
1071	60	2	1	51	200	0.2	-100	0.8	50	0.8	-200	0.2	1	1	1	10	0	342	50	178	-100	968.37	1.05	0	0	4676.79	4677.76	0	4680.79	4681.82	4684.84	4686.24	4686.25	1.95	-23.95	0	4677.71	0
1072	60	2	1	52	200	0.8	-50	0.2	200	0.5	50	0.5	1	1	1	12	1	300	200	32	50	1034.97	20.29	0	0	4688.21	4689.24	0	4692.21	4693.23	4696.25	4697.42	4697.43	1.22	5.29	1	4689.13	0
1073	60	2	1	53	50	0.8	-50	0.2	200	0.2	-50	0.8	1	1	1	3	1	203	50	358	200	1235.2	12.61	0	0	4698.66	4699.9	0	4702.67	4703.69	4706.71	4708.35	4708.36	1.95	-29.89	1	4699.8	0
1074	60	2	1	54	100	0.5	-50	0.5	200	0.2	-50	0.8	2	1	1	47	1	229	100	169	-50	1735.63	34.46	0	0	4710.31	4712.04	0	4714.31	4715.33	4718.35	4719.61	4719.62	1.98	21.96	1	4711.98	0
1075	60	2	1	55	200	0.5	50	0.5	100	0.8	50	0.2	2	1	1	53	0	224	100	269	200	1001.29	2.07	0	0	4721.6	4722.6	0	4725.6	4726.62	4729.64	4730.6	4730.61	1.14	24.57	0	4722.59	0
1076	60	2	1	56	200	0.2	-100	0.8	50	0.8	-50	0.2	2	1	1	46	0	336	50	228	-100	1301.56	-10.51	0	0	4731.76	4733.06	0	4735.76	4736.78	4739.8	4741.51	4741.52	1.57	24.49	0	4733.03	0
1077	60	2	1	57	100	0.5	-200	0.5	50	0.8	-200	0.2	1	1	1	27	0	250	50	268	100	1118.47	-20.16	0	0	4743.11	4744.22	0	4747.11	4748.13	4751.15	4753.22	4753.23	1.42	42.34	0	4744.17	0
1078	60	2	1	58	200	0.5	-200	0.5	200	0.2	-50	0.8	1	1	1	30	1	198	200	335	200	1484.88	50	0	0	4754.67	4756.15	0	4758.67	4759.69	4762.71	4764.28	4764.29	1.99	-7.28	1	4756.06	0
1079	60	2	1	59	50	0.8	-200	0.2	200	0.5	-200	0.5	1	1	1	14	1	3	-200	282	200	1018.3	-50	0	0	4766.29	4767.31	0	4770.3	4771.32	4774.34	4775.27	4775.29	1.95	6.05	1	4767.21	0
1080	60	2	1	60	200	0.2	-50	0.8	100	0.8	50	0.2	2	1	1	51	0	28	50	74	-50	834.51	-17.91	0	0	4777.26	4778.09	0	4781.26	4782.28	4785.3	4787.05	4787.06	1.68	29.59	0	4778.05	0
1081	61	2	1	1	200	0.5	-50	0.5	50	0.8	-50	0.2	2	1	1	32	1	22	-50	58	-50	1886.06	-2.11	158297.82	158297.84	158299.91	158301.79	0	158303.94	158304.99	158308.03	158309.26	158309.28	1.01	20.39	1	158301.74	0
1082	61	2	1	2	200	0.5	-200	0.5	50	0.8	-50	0.2	1	1	1	11	1	194	200	357	50	1769	19.68	0	0	158310.32	158312.08	0	158314.32	158315.34	158318.36	158319.74	158319.76	1.22	-2.82	1	158312	0
1083	61	2	1	3	50	0.8	-50	0.2	200	0.8	-100	0.2	2	1	1	54	0	64	-100	333	50	2519.49	-22.5	0	0	158320.99	158323.51	0	158324.99	158326.01	158329.03	158330.86	158330.87	1.58	-29.49	0	158323.47	0
1085	61	2	1	5	50	0.5	-50	0.5	100	0.5	-200	0.5	2	1	1	55	0	308	100	100	-50	2519.46	21.73	0	0	158338.14	158340.66	0	158342.14	158343.16	158346.18	158347.73	158347.74	1.66	-3.27	0	158340.57	0
1086	61	2	1	6	50	0.8	-200	0.2	200	0.5	-200	0.5	2	1	1	44	0	290	200	201	50	2636.32	23.22	0	0	158349.4	158352.04	0	158353.4	158354.43	158357.44	158358.69	158358.7	1.13	-24.28	0	158351.96	0
1087	61	2	1	7	50	0.5	-100	0.5	100	0.2	-200	0.8	2	1	1	37	1	197	50	65	-200	2502.78	11.31	0	0	158359.85	158362.35	0	158363.85	158364.87	158367.89	158370.03	158370.04	1.98	-26.19	1	158362.27	0
1088	61	2	1	8	-100	0.8	-200	0.2	-50	0.5	-200	0.5	2	1	1	49	0	106	-200	310	-100	2352.91	-30.36	0	0	158372.03	158374.38	0	158376.03	158377.05	158380.07	158380.94	158380.95	1.45	-12.86	0	158374.32	0
1089	61	2	1	9	50	0.5	-50	0.5	100	0.5	-200	0.5	1	1	1	25	0	32	-200	165	-50	1368.35	-49.57	0	0	158382.42	158383.79	0	158386.42	158387.44	158390.46	158391.57	158391.58	1.63	-7.07	0	158383.71	0
1090	61	2	1	10	100	0.2	-50	0.8	50	0.8	-200	0.2	1	1	1	18	0	135	50	263	-50	2402.68	10.51	0	0	158393.23	158395.63	0	158397.23	158398.25	158401.27	158403.47	158403.47	1.1	25.51	0	158395.55	0
1091	61	2	1	11	100	0.5	-200	0.5	50	0.8	-200	0.2	2	1	1	57	1	255	100	194	50	3070.01	31.92	0	0	158404.59	158407.66	0	158408.59	158409.61	158412.63	158413.72	158413.73	1.09	46.92	1	158407.56	0
1092	61	2	1	12	-50	0.5	-100	0.5	-50	0.8	-200	0.2	2	1	1	50	1	181	-50	251	-50	3387.08	-6.18	0	0	158414.83	158418.22	0	158418.83	158419.86	158422.88	158424.54	158424.54	1.7	36.32	1	158418.14	0
1093	61	2	1	13	50	0.8	-50	0.2	200	0.5	-50	0.5	2	1	1	34	0	119	-50	157	50	2102.43	-16.11	0	0	158426.25	158428.35	0	158430.25	158431.27	158434.29	158436.4	158436.41	1.62	-48.61	0	158428.28	0
1094	61	2	1	14	200	0.5	-200	0.5	50	0.8	-200	0.2	1	1	1	9	1	108	-200	132	50	1601.96	-50	0	0	158438.04	158439.64	0	158442.04	158443.06	158446.08	158446.83	158446.83	1.92	-42.41	1	158439.58	0
1095	61	2	1	15	50	0.5	-200	0.5	50	0.2	-50	0.8	1	1	1	8	1	212	50	59	-50	2119.41	0.11	0	0	158448.77	158450.89	0	158452.77	158453.79	158456.81	158457.55	158457.56	1.64	-9.89	1	158450.81	0
1096	61	2	1	16	200	0.8	50	0.2	200	0.5	100	0.5	2	1	1	56	1	55	50	59	100	2569.95	-12.93	0	0	158459.21	158461.78	0	158463.21	158464.23	158467.25	158468.12	158468.14	1.56	-22.93	1	158461.69	0
1097	61	2	1	17	200	0.2	-50	0.8	100	0.8	50	0.2	1	1	1	21	0	159	100	230	-50	1769.3	7.36	0	0	158469.7	158471.47	0	158473.7	158474.73	158477.75	158478.92	158478.93	1.76	19.86	0	158471.37	0
1098	61	2	1	18	200	0.5	-50	0.5	100	0.8	50	0.2	1	1	1	5	1	298	200	205	100	2252.84	17.28	0	158947.11	158480.7	158482.95	0	158484.7	158485.72	158488.74	158491.02	158491.03	1.59	-25.22	1	158482.87	0
1099	61	2	1	19	50	0.8	-50	0.2	200	0.5	-50	0.5	1	1	1	4	0	47	-50	324	50	3537.58	-15	0	0	158492.63	158496.16	0	158496.63	158497.65	158500.67	158502.44	158502.45	1.61	-37.79	1	158495.5	1
1100	61	2	1	20	200	0.5	50	0.5	100	0.8	50	0.2	1	1	1	23	0	114	100	320	200	2303.01	-2.21	0	0	158504.07	158506.37	0	158508.07	158509.09	158512.11	158513.79	158513.8	1.45	25.29	0	158506.3	0
1101	61	2	1	21	50	0.2	-50	0.8	200	0.2	-100	0.8	2	1	1	43	0	224	-100	349	50	2870.19	-41.39	0	0	158515.27	158518.14	0	158519.27	158520.29	158523.31	158524.56	158524.56	1.65	16.11	0	158518.07	0
1102	61	2	1	22	200	0.8	-50	0.2	200	0.5	50	0.5	1	1	1	12	0	249	200	144	200	2019.52	12.64	0	0	158526.21	158528.23	0	158530.21	158531.23	158534.25	158535.13	158535.14	1.58	22.64	0	158528.15	0
1103	61	2	1	23	200	0.5	50	0.5	100	0.8	50	0.2	2	1	1	53	1	38	50	97	100	2536.48	14.95	0	0	158536.72	158539.26	0	158540.72	158541.74	158544.76	158545.75	158545.76	1.93	29.95	1	158539.19	0
1104	61	2	1	24	200	0.2	-200	0.8	50	0.2	-50	0.8	2	1	1	45	1	340	200	136	-50	3337.14	36.14	0	0	158547.71	158551.05	0	158551.71	158552.74	158555.76	158556.97	158556.97	1.16	11.14	1	158551	0
1105	61	2	1	25	200	0.2	-100	0.8	50	0.8	-50	0.2	2	1	1	46	0	270	50	354	200	3587.55	-10	0	0	158558.16	158561.75	0	158562.16	158563.18	158566.2	158568.04	158568.05	1.16	-39.71	0	158561.67	0
1106	61	2	1	26	50	0.8	-200	0.2	200	0.5	-200	0.5	1	1	1	14	0	130	-200	242	50	1952.63	-17.5	0	0	158569.22	158571.17	0	158573.22	158574.24	158577.26	158579.74	158579.75	1.19	48.97	0	158571.08	0
1107	61	2	1	27	200	0.5	-200	0.5	200	0.2	-50	0.8	1	1	1	30	1	88	-200	240	-50	3320.59	-49.31	0	0	158580.95	158584.27	0	158584.95	158585.97	158588.99	158590.47	158590.49	1.74	40.69	1	158584.2	0
1108	61	2	1	28	-50	0.5	-100	0.5	-50	0.8	-200	0.2	1	1	1	20	1	104	-100	340	-50	3253.97	-20.91	0	0	158592.24	158595.5	0	158596.24	158597.26	158600.28	158601.63	158601.63	1.11	-45.91	1	158595.41	0
1109	61	2	1	29	200	0.5	-50	0.5	50	0.8	-50	0.2	1	1	1	2	1	80	-50	58	-50	1785.78	3.71	0	0	158602.75	158604.54	0	158606.75	158607.77	158610.79	158612.28	158612.29	1.06	-43.79	1	158604.42	0
1111	61	2	1	31	100	0.5	-50	0.5	50	0.8	-50	0.2	1	1	1	6	1	194	100	332	50	2820.35	14.42	0	0	158623.65	158626.48	0	158627.66	158628.68	158631.7	158632.57	158632.58	1.69	4.42	1	158626.36	0
1112	61	2	1	32	100	0.5	-200	0.5	50	0.8	-200	0.2	1	1	1	27	0	310	50	65	-200	3754.38	12.46	0	0	158634.28	158638.04	0	158638.28	158639.3	158642.32	158644.02	158644.02	1.48	24.96	0	158637.97	0
1113	61	2	1	33	200	0.2	-100	0.8	50	0.8	-200	0.2	1	1	1	10	1	269	-100	205	50	3387.44	15.79	0	0	158645.51	158648.9	0	158649.51	158650.53	158653.55	158654.68	158654.69	1.78	28.29	1	158648.79	0
1114	61	2	1	34	100	0.8	50	0.2	200	0.2	50	0.8	2	1	1	31	0	2	50	225	100	3020.66	6.74	0	0	158656.49	158659.51	0	158660.49	158661.51	158664.53	158667.45	158667.46	1.21	-48.26	0	158659.43	0
1115	61	2	1	35	50	0.2	-50	0.8	50	0.5	-200	0.5	1	1	1	22	0	180	-200	178	-50	3020.42	-37.06	0	0	158668.68	158671.7	0	158672.68	158673.7	158676.72	158677.93	158677.94	1.7	0.44	0	158671.65	0
1116	61	2	1	36	50	0.2	-50	0.8	50	0.5	-200	0.5	2	1	1	52	0	213	50	282	-50	2703.37	18.24	0	0	158679.64	158682.35	0	158683.64	158684.66	158687.68	158688.92	158688.94	1.6	-26.76	0	158682.28	0
1117	61	2	1	37	100	0.5	-50	0.5	200	0.2	-50	0.8	1	1	1	17	0	18	-50	222	100	2236.21	-18.01	0	0	158690.54	158692.77	0	158694.54	158695.56	158698.58	158701.22	158701.23	1.25	4.49	0	158692.69	0
1118	61	2	1	38	100	0.5	-50	0.5	50	0.8	-50	0.2	2	1	1	36	1	333	100	13	-50	1902.44	20	0	0	158702.5	158704.4	0	158706.5	158707.52	158710.54	158712.12	158712.12	1.46	43.35	1	158704.34	0
1119	61	2	1	39	200	0.2	-200	0.8	-50	0.8	-200	0.2	1	1	1	28	0	242	-50	6	-200	2903.63	-31.02	0	0	158713.59	158716.5	0	158717.59	158718.61	158721.63	158724.26	158724.27	1.41	43.98	0	158716.44	0
1120	61	2	1	40	200	0.2	-100	0.8	50	0.8	-50	0.2	1	1	1	16	1	28	-100	10	-50	3570.91	-34.92	0	0	158725.69	158729.26	0	158729.69	158730.71	158733.73	158734.72	158734.73	1.24	30.08	1	158729.17	0
1121	61	2	1	41	200	0.5	-200	0.5	200	0.2	-50	0.8	2	1	1	60	0	206	-50	122	-200	3403.92	3.62	0	0	158735.98	158739.39	0	158739.98	158741	158744.02	158745.54	158745.56	1.73	33.62	0	158739.32	0
1122	61	2	1	42	50	0.2	-50	0.8	200	0.2	-100	0.8	1	1	1	13	0	24	-100	87	-50	3387.39	-9.65	0	0	158747.29	158750.68	0	158751.29	158752.31	158755.33	158756.36	158756.37	1.31	-22.15	1	158749.97	1
1123	61	2	1	43	200	0.2	-100	0.8	50	0.8	-200	0.2	2	1	1	40	1	26	-100	186	50	2102.65	-18.31	0	0	158757.69	158759.79	0	158761.69	158762.71	158765.73	158766.71	158766.71	1.73	-18.31	1	158759.68	0
1124	61	2	1	44	200	0.5	-200	0.5	50	0.8	-50	0.2	2	1	1	41	1	322	200	37	-50	1585.59	20	0	0	158768.46	158770.05	0	158772.46	158773.48	158776.5	158778.26	158778.27	1.98	42.53	0	158769.52	1
1125	61	2	1	45	50	0.5	-200	0.5	50	0.2	-50	0.8	2	1	1	38	1	304	50	297	50	3303.9	18.96	0	0	158780.26	158783.56	0	158784.26	158785.28	158788.3	158790.04	158790.05	1.73	-48.54	1	158783.44	0
1126	61	2	1	46	50	0.8	-50	0.2	200	0.8	-100	0.2	1	1	1	24	0	155	200	9	-50	2052.91	26.13	0	0	158791.8	158793.86	0	158795.8	158796.82	158799.84	158800.42	158800.43	1.73	26.13	0	158793.78	0
1127	61	2	1	47	50	0.8	-50	0.2	200	0.2	-50	0.8	1	1	1	3	0	259	-50	98	50	2936.54	-11.7	0	0	158802.18	158805.12	0	158806.18	158807.2	158810.22	158811.64	158811.64	1.29	15.8	0	158805.07	0
1128	61	2	1	48	50	0.5	-100	0.5	100	0.2	-200	0.8	1	1	1	7	1	108	-100	132	-200	2069.31	-18.53	0	0	158812.94	158815.01	0	158816.94	158817.96	158820.98	158822.07	158822.08	1.63	16.47	1	158814.95	0
1129	61	2	1	49	100	0.5	-50	0.5	200	0.2	-50	0.8	2	1	1	47	1	14	-50	24	-50	2986.92	-4.03	0	0	158823.72	158826.7	0	158827.72	158828.74	158831.76	158833.25	158833.26	1.4	40.97	1	158826.59	0
1130	61	2	1	50	200	0.5	-200	0.5	50	0.8	-200	0.2	2	1	1	39	1	132	-200	115	50	2620.13	-50	0	0	158834.68	158837.3	0	158838.68	158839.7	158842.72	158843.6	158843.62	1.07	5.98	1	158837.22	0
1131	61	2	1	51	200	0.8	50	0.2	200	0.5	100	0.5	1	1	1	26	1	209	200	92	100	1168.44	3.34	0	0	158844.7	158845.87	0	158848.7	158849.73	158852.75	158853.89	158853.9	1.45	23.34	1	158845.81	0
1132	61	2	1	52	100	0.8	50	0.2	200	0.2	50	0.8	1	1	1	1	1	218	100	101	50	2853.43	20.51	0	0	158855.36	158858.22	0	158859.36	158860.39	158863.41	158866.13	158866.14	1.77	20.51	1	158858.16	0
1133	61	2	1	53	200	0.2	-50	0.8	100	0.8	50	0.2	2	1	1	51	0	3	50	347	200	2019.4	-19.22	0	0	158867.93	158869.95	0	158871.93	158872.95	158875.97	158877.17	158877.19	1.2	38.28	0	158869.86	0
1134	61	2	1	54	100	0.8	-200	0.2	200	0.5	-50	0.5	2	1	1	59	0	237	200	167	100	1869.13	24.03	0	0	158878.4	158880.27	0	158882.4	158883.43	158886.44	158887.68	158887.7	1.12	-0.97	0	158880.21	0
1135	61	2	1	55	200	0.5	-50	0.5	100	0.8	50	0.2	2	1	1	35	1	354	200	323	100	2836.77	28.13	0	0	158888.83	158891.67	0	158892.83	158893.85	158896.87	158897.57	158897.57	1.27	15.63	1	158891.55	0
1136	61	2	1	56	200	0.2	-200	0.8	-50	0.8	-200	0.2	2	1	1	58	1	68	-200	240	-50	3070.31	-28.32	0	0	158898.86	158901.93	0	158902.86	158903.88	158906.9	158908.64	158908.65	1.17	-5.82	1	158901.82	0
1137	61	2	1	57	50	0.8	-50	0.2	200	0.2	-50	0.8	2	1	1	33	0	199	-50	165	50	1902.71	-20	0	0	158909.83	158911.74	0	158913.83	158914.86	158917.88	158919.14	158919.14	1.18	12.5	0	158911.65	0
1139	61	2	1	59	200	0.2	-200	0.8	50	0.2	-50	0.8	1	1	1	15	0	280	-50	81	-200	2253.09	-12.74	0	0	158925.73	158927.99	0	158929.73	158930.75	158933.77	158934.91	158934.93	1.27	2.26	0	158927.9	0
1140	61	2	1	60	200	0.8	-50	0.2	200	0.5	50	0.5	2	1	1	42	1	197	200	312	200	3337.32	20.78	0	0	158936.21	158939.55	0	158940.21	158941.23	158944.25	158945.47	158945.49	1.63	-44.22	1	158939.47	0
1141	62	1	1	1	50	0.5	-200	0.5	50	0.2	-50	0.8	2	1	1	38	1	278	50	238	-50	1702.23	21.52	1852.11	1852.12	1854.19	1855.89	0	1858.22	1859.27	1862.31	1865.34	1865.35	1.39	-20.98	1	1855.84	0
1142	62	1	1	2	50	0.5	-50	0.5	100	0.5	-200	0.5	2	1	1	55	0	67	-200	152	-50	2303.04	-50	0	0	1866.75	1869.05	0	1870.75	1871.77	1874.79	1875.79	1875.81	1.27	24.67	0	1868.97	0
1143	62	1	1	3	100	0.5	-50	0.5	50	0.8	-50	0.2	1	1	1	6	1	34	-50	333	50	2503.04	-40.88	0	0	1877.09	1879.59	0	1881.09	1882.11	1885.13	1886.24	1886.25	1.28	-20.88	1	1879.53	0
1144	62	1	1	4	50	0.5	-50	0.5	100	0.5	-200	0.5	1	1	1	25	0	319	100	295	50	2870.24	50	0	0	1887.53	1890.4	0	1891.53	1892.56	1895.58	1896.83	1896.84	1.53	40.59	0	1890.33	0
1145	62	1	1	5	200	0.5	-50	0.5	50	0.8	-50	0.2	1	1	1	2	1	350	200	305	50	3620.83	50	0	0	1898.38	1902	0	1902.38	1903.4	1906.42	1907.44	1907.45	1.27	-47.99	1	1901.92	0
1146	62	1	1	6	200	0.2	-200	0.8	50	0.2	-50	0.8	2	1	1	45	0	226	-50	9	-200	2820.06	50	0	0	1908.74	1911.56	0	1912.74	1913.76	1916.78	1917.47	1917.48	1.99	49.26	0	1911.5	0
1147	62	1	1	7	50	0.5	-100	0.5	100	0.2	-200	0.8	2	1	1	37	1	88	-100	48	-200	1485.56	-45	0	0	1919.48	1920.97	0	1923.48	1924.5	1927.52	1929.26	1929.27	1.68	-25.93	1	1920.91	0
1148	62	1	1	8	200	0.2	-200	0.8	-50	0.8	-200	0.2	1	1	1	28	1	158	-200	27	-200	2703.48	-45.34	0	0	1930.96	1933.66	0	1934.96	1935.98	1939	1940.16	1940.17	1.3	-32.84	1	1933.6	0
1149	62	1	1	9	100	0.5	-50	0.5	50	0.8	-50	0.2	2	1	1	36	0	28	-50	213	100	2386.3	-50	0	0	1941.49	1943.87	0	1945.49	1946.51	1949.53	1950.75	1950.76	1.46	-13.25	0	1943.82	0
1150	62	1	1	10	200	0.2	-50	0.8	100	0.8	50	0.2	1	1	1	21	0	49	50	98	-50	1268.75	10.09	0	0	1952.23	1953.5	0	1956.23	1957.25	1960.27	1962.35	1962.36	1.17	-7.41	0	1953.44	0
1151	62	1	1	11	50	0.8	-50	0.2	200	0.2	-50	0.8	2	1	1	33	1	330	50	140	-50	1835.67	36.77	0	0	1963.54	1965.38	0	1967.54	1968.56	1971.58	1973.16	1973.17	1.46	24.27	1	1965.32	0
1152	62	1	1	12	50	0.2	-50	0.8	50	0.5	-200	0.5	2	1	1	52	0	225	50	7	-50	2736.18	31.15	0	0	1974.63	1977.37	0	1978.63	1979.66	1982.68	1985.23	1985.24	1.02	-38.85	0	1977.34	0
1153	62	1	1	13	50	0.2	-50	0.8	50	0.5	-200	0.5	1	1	1	22	0	46	-200	146	-50	2686.66	-36.16	0	0	1986.28	1988.97	0	1990.28	1991.3	1994.32	1995.82	1995.82	1.14	33.84	0	1988.91	0
1154	62	1	1	14	-50	0.5	-100	0.5	-50	0.8	-200	0.2	1	1	1	20	0	355	-50	128	-100	3887.81	50	0	0	1996.97	2000.86	0	2000.97	2001.99	2005.01	2005.9	2005.91	1.34	26.84	0	2000.81	0
1155	62	1	1	15	100	0.5	-200	0.5	50	0.8	-200	0.2	2	1	1	57	1	118	-200	100	50	1785.71	-43.11	0	0	2007.27	2009.05	0	2011.27	2012.29	2015.31	2017.4	2017.41	1.95	-8.11	1	2009	0
1156	62	1	1	16	-50	0.5	-100	0.5	-50	0.8	-200	0.2	2	1	1	50	0	273	-50	35	-100	2636.58	29.83	0	0	2019.38	2022.01	0	2023.38	2024.4	2027.42	2028.67	2028.67	1.97	-42.67	0	2021.96	0
1157	62	1	1	17	200	0.8	-50	0.2	200	0.5	50	0.5	2	1	1	42	1	110	200	223	200	2836.84	32.84	0	0	2030.66	2033.49	0	2034.66	2035.68	2038.7	2041.08	2041.1	1.55	12.84	1	2033.42	0
1158	62	1	1	18	200	0.5	-200	0.5	50	0.8	-50	0.2	1	1	1	11	1	316	200	343	50	2786.75	45.35	0	2536.21	2042.67	2045.45	0	2046.67	2047.69	2050.71	2052.27	2052.28	1.42	7.85	1	2045.37	0
1159	62	1	1	19	200	0.2	-100	0.8	50	0.8	-50	0.2	1	1	1	16	0	22	-50	191	-100	1268.64	-23.39	0	0	2053.71	2054.98	0	2057.71	2058.73	2061.75	2062.84	2062.85	1	-23.39	0	2054.9	0
1160	62	1	1	20	200	0.8	50	0.2	200	0.5	100	0.5	2	1	1	56	1	186	200	21	100	3704.24	36.76	0	0	2063.87	2067.57	0	2067.87	2068.89	2071.91	2073.99	2074	1.32	-43.24	1	2067.53	0
1161	62	1	1	21	50	0.5	-100	0.5	100	0.2	-200	0.8	1	1	1	7	1	63	-100	203	-200	2736.68	-35.04	0	0	2075.33	2078.07	0	2079.33	2080.35	2083.37	2085.65	2085.66	1.29	24.96	1	2077.97	0
1162	62	1	1	22	200	0.2	-50	0.8	100	0.8	50	0.2	2	1	1	51	0	186	100	276	-50	2169.65	25.38	0	0	2086.96	2089.13	0	2090.96	2091.98	2095	2096.45	2096.47	1.15	-22.12	0	2089.08	0
1163	62	1	1	23	50	0.8	-50	0.2	200	0.2	-50	0.8	1	1	1	3	1	320	50	241	-50	3303.7	32.67	0	0	2097.62	2100.92	0	2101.62	2102.64	2105.66	2107.38	2107.4	1.94	-24.83	1	2100.87	0
1164	62	1	1	24	50	0.8	-50	0.2	200	0.5	-50	0.5	1	1	1	4	0	356	200	329	50	2069.48	50	0	0	2109.35	2111.42	0	2113.35	2114.37	2117.39	2118.54	2118.54	1.47	15.77	0	2111.33	0
1166	62	1	1	26	50	0.5	-200	0.5	50	0.2	-50	0.8	1	1	1	8	1	74	-200	80	-50	2319.37	-49.79	0	0	2125.95	2128.27	0	2129.95	2130.97	2133.99	2135.8	2135.81	1.56	17.71	1	2128.2	0
1167	62	1	1	27	50	0.8	-200	0.2	200	0.5	-200	0.5	1	1	1	14	1	239	50	202	200	1835.87	41.26	0	0	2137.37	2139.21	0	2141.37	2142.4	2145.42	2146.98	2146.98	1.62	-31.24	1	2139.17	0
1168	62	1	1	28	200	0.8	-50	0.2	200	0.5	50	0.5	1	1	1	12	0	31	50	259	200	1935.97	8.67	0	0	2148.62	2150.55	0	2152.62	2153.64	2156.66	2158.82	2158.83	1.73	18.67	0	2150.48	0
1169	62	1	1	29	200	0.5	50	0.5	100	0.8	50	0.2	1	1	1	23	1	168	50	227	100	1635.59	16.93	0	0	2160.58	2162.22	0	2164.58	2165.6	2168.62	2169.65	2169.65	1.12	16.93	1	2162.18	0
1170	62	1	1	30	100	0.2	-50	0.8	50	0.8	-200	0.2	2	1	1	48	0	135	50	209	-50	2936.81	33.15	0	0	2170.79	2173.73	0	2174.79	2175.81	2178.83	2180.48	2180.5	1.72	-44.35	0	2173.65	0
1171	62	1	1	31	200	0.5	-200	0.5	50	0.8	-50	0.2	2	1	1	41	0	80	50	182	200	1768.99	4.54	0	0	2187.24	2189.01	0	2191.24	2192.26	2195.28	2196.72	2196.73	1.02	-7.96	0	2188.93	0
1172	62	1	1	32	200	0.5	-200	0.5	50	0.8	-200	0.2	1	1	1	9	1	135	-200	317	50	1518.86	-14.14	0	0	2197.77	2199.28	0	2201.77	2202.79	2205.81	2207.8	2207.81	1.12	-49.14	1	2199.19	0
1173	62	1	1	33	200	0.5	50	0.5	100	0.8	50	0.2	2	1	1	53	1	205	200	75	100	2369.75	29.67	0	0	2208.94	2211.31	0	2212.94	2213.96	2216.98	2218.11	2218.12	1.78	-35.33	1	2211.23	0
1174	62	1	1	34	200	0.5	-50	0.5	100	0.8	50	0.2	1	1	1	5	0	215	100	157	-50	1618.99	30.39	0	0	2219.9	2221.52	0	2223.9	2224.92	2227.94	2230.05	2230.06	1.36	47.89	0	2221.46	0
1175	62	1	1	35	200	0.5	-200	0.5	200	0.2	-50	0.8	2	1	1	60	0	157	-50	154	-200	2669.99	15.02	0	0	2231.43	2234.1	0	2235.43	2236.45	2239.47	2241.95	2241.96	1.81	-24.98	0	2233.98	0
1176	62	1	1	36	50	0.8	-200	0.2	200	0.5	-200	0.5	2	1	1	44	1	126	50	193	200	2019.33	-8.78	0	0	2243.79	2245.81	0	2247.79	2248.81	2251.83	2252.98	2252.99	1.48	48.72	1	2245.74	0
1177	62	1	1	37	200	0.2	-100	0.8	50	0.8	-200	0.2	2	1	1	40	0	25	-200	114	-100	1368.75	-30.6	0	0	2254.49	2255.86	0	2258.49	2259.51	2262.53	2264.11	2264.13	1.69	-3.1	0	2255.79	0
1178	62	1	1	38	200	0.5	-50	0.5	100	0.8	50	0.2	2	1	1	35	0	83	100	274	200	1518.84	25	0	0	2265.83	2267.35	0	2269.83	2270.85	2273.87	2276.11	2276.12	1.07	43.47	0	2267.28	0
1179	62	1	1	39	100	0.8	50	0.2	200	0.2	50	0.8	1	1	1	1	0	264	50	306	100	2386.33	16.68	0	0	2277.21	2279.59	0	2281.21	2282.23	2285.25	2286.93	2286.93	1.6	-18.32	0	2279.53	0
1180	62	1	1	40	100	0.2	-50	0.8	50	0.8	-200	0.2	1	1	1	18	0	119	50	11	-50	1802.53	25	0	0	2288.55	2290.35	0	2292.55	2293.57	2296.59	2297.92	2297.93	1.98	44.9	0	2290.29	0
1181	62	1	1	41	-100	0.8	-200	0.2	-50	0.5	-200	0.5	1	1	1	19	0	35	-200	115	-100	2736.71	-14.58	0	0	2299.93	2302.67	0	2303.93	2304.95	2307.97	2310.48	2310.49	1.1	32.92	0	2302.62	0
1182	62	1	1	42	100	0.8	-200	0.2	200	0.5	-50	0.5	2	1	1	59	0	348	200	125	100	1819.15	29.41	0	0	2311.61	2313.43	0	2315.61	2316.63	2319.65	2320.61	2320.62	1.18	29.41	0	2313.37	0
1183	62	1	1	43	200	0.2	-100	0.8	50	0.8	-200	0.2	1	1	1	10	0	54	-200	273	-100	1751.77	-9.06	0	0	2321.8	2323.55	0	2325.8	2326.82	2329.84	2330.99	2330.99	1.96	-9.06	0	2323.53	0
1184	62	1	1	44	100	0.5	-50	0.5	200	0.2	-50	0.8	2	1	1	47	1	327	100	264	-50	1852.5	26.64	0	0	2332.96	2334.81	0	2336.96	2337.98	2341	2342.8	2342.8	1.15	-28.36	1	2334.73	0
1185	62	1	1	45	200	0.5	-50	0.5	50	0.8	-50	0.2	2	1	1	32	1	123	-50	57	-50	2836.82	-0.19	0	0	2343.97	2346.81	0	2347.97	2348.99	2352.01	2353.21	2353.21	1.97	39.81	1	2346.75	0
1186	62	1	1	46	200	0.2	-100	0.8	50	0.8	-50	0.2	2	1	1	46	0	89	50	41	-100	1418.79	20	0	0	2355.2	2356.62	0	2359.2	2360.22	2363.24	2364.46	2364.48	1.7	25.92	0	2356.54	0
1187	62	1	1	47	-100	0.8	-200	0.2	-50	0.5	-200	0.5	2	1	1	49	0	59	-200	277	-100	3020.27	10.73	0	0	2366.19	2369.21	0	2370.19	2371.22	2374.23	2377.76	2377.77	1.19	-4.27	0	2369.13	0
1188	62	1	1	48	100	0.8	50	0.2	200	0.2	50	0.8	2	1	1	31	0	124	50	243	100	3020.45	-10.69	0	0	2378.97	2381.99	0	2382.97	2383.99	2387.01	2388.14	2388.15	1.58	-8.19	0	2381.91	0
1189	62	1	1	49	200	0.8	50	0.2	200	0.5	100	0.5	1	1	1	26	0	93	100	332	200	1685.74	13.83	0	0	2389.75	2391.44	0	2393.75	2394.77	2397.79	2399.71	2399.73	1.54	-13.67	0	2391.37	0
1190	62	1	1	50	200	0.2	-200	0.8	-50	0.8	-200	0.2	2	1	1	58	0	272	-50	360	200	2302.91	-49.63	0	0	2401.28	2403.58	0	2405.28	2406.3	2409.32	2411.35	2411.37	1.98	27.87	0	2403.53	0
1191	62	1	1	51	200	0.2	-200	0.8	50	0.2	-50	0.8	1	1	1	15	1	210	-200	59	-50	2836.93	-50	0	0	2413.36	2416.19	0	2417.36	2418.38	2421.4	2422.99	2423	1.52	9.52	1	2416.12	0
1192	62	1	1	52	50	0.2	-50	0.8	200	0.2	-100	0.8	1	1	1	13	1	322	50	319	200	2236.18	13.56	0	0	2424.53	2426.77	0	2428.53	2429.55	2432.57	2434.81	2434.83	1.48	-8.94	1	2426.73	0
1193	62	1	1	53	50	0.8	-50	0.2	200	0.8	-100	0.2	1	1	1	24	0	36	-100	205	50	2069.31	13.15	0	0	2436.31	2438.38	0	2440.31	2441.33	2444.35	2451.47	2451.48	1.71	-9.35	0	2438.31	0
1194	62	1	1	54	50	0.8	-50	0.2	200	0.5	-50	0.5	2	1	1	34	0	73	-50	130	50	1685.69	-10	0	0	2453.19	2454.88	0	2457.19	2458.22	2461.23	2462.78	2462.79	1.76	-48.9	0	2454.81	0
1195	62	1	1	55	100	0.5	-200	0.5	50	0.8	-200	0.2	1	1	1	27	0	275	50	138	-200	1668.93	17.04	0	0	2464.55	2466.22	0	2468.55	2469.58	2472.6	2474.57	2474.58	1.64	7.04	0	2466.17	0
1196	62	1	1	56	50	0.8	-50	0.2	200	0.8	-100	0.2	2	1	1	54	0	223	200	190	50	1885.84	50	0	0	2476.23	2478.12	0	2480.23	2481.25	2484.27	2485.21	2485.22	1.28	-42.69	0	2478.07	0
1197	62	1	1	57	200	0.5	-200	0.5	200	0.2	-50	0.8	1	1	1	30	1	2	-200	168	-50	2453.13	-32.5	0	0	2486.51	2488.96	0	2490.51	2491.53	2494.55	2500.22	2500.22	1.43	-40.19	1	2488.9	0
1198	62	1	1	58	50	0.2	-50	0.8	200	0.2	-100	0.8	2	1	1	43	1	54	-50	296	200	2185.38	-30.28	0	0	2501.66	2503.84	0	2505.66	2506.68	2509.7	2513.46	2513.47	1.1	-22.78	1	2503.81	0
1199	62	1	1	59	200	0.5	-200	0.5	50	0.8	-200	0.2	2	1	1	39	1	302	200	77	50	1835.49	39.73	0	0	2514.57	2516.4	0	2518.57	2519.59	2522.61	2524.04	2524.04	1.98	-15.27	1	2516.37	0
1200	62	1	1	60	100	0.5	-50	0.5	200	0.2	-50	0.8	1	1	1	17	1	295	100	54	-50	2786.83	34.55	0	0	2526.03	2528.82	0	2530.03	2531.05	2534.07	2535	2535.01	1.21	-35.45	1	2528.71	0
